# Supplementary material for: A novel twin time series network for building energy consumption predicting
Source: PLoS One. 2025 Jun 26;20(6):e0326576. doi: 10.1371/journal.pone.0326576 (PMC12200849; doi:10.1371/journal.pone.0326576)
Supplement: S1 File — (ZIP) [file pone.0326576.s001.zip]

Archive with 188 entries (166 files):
- T2SNET-Pro-master/
- T2SNET-Pro-master/T2SNET/
- T2SNET-Pro-master/T2SNET/.DS_Store
- T2SNET-Pro-master/T2SNET/baselines/
- T2SNET-Pro-master/T2SNET/baselines/.DS_Store
- T2SNET-Pro-master/T2SNET/baselines/1. Experiments for University Dormitory Building.ipynb
- T2SNET-Pro-master/T2SNET/baselines/2. Experiments for University Laboratory Building.ipynb
- T2SNET-Pro-master/T2SNET/baselines/3. Experiments for University Classroom Building.ipynb
- T2SNET-Pro-master/T2SNET/baselines/4. Experiments for Office Building.ipynb
- T2SNET-Pro-master/T2SNET/baselines/5. Experiments for Primary Classroom Building.ipynb
- T2SNET-Pro-master/T2SNET/baselines/ARIMA/
- T2SNET-Pro-master/T2SNET/baselines/ARIMA/arima.py
- T2SNET-Pro-master/T2SNET/baselines/Dataset/
- T2SNET-Pro-master/T2SNET/baselines/Dataset/.DS_Store
- T2SNET-Pro-master/T2SNET/baselines/Dataset/Dataset Description.txt
- T2SNET-Pro-master/T2SNET/baselines/Dataset/Office_Abigail.csv
- T2SNET-Pro-master/T2SNET/baselines/Dataset/PrimClass_Jaden.csv
- T2SNET-Pro-master/T2SNET/baselines/Dataset/UnivClass_Abby.csv
- T2SNET-Pro-master/T2SNET/baselines/Dataset/UnivDorm_Prince.csv
- T2SNET-Pro-master/T2SNET/baselines/Dataset/UnivLab_Christy.csv
- T2SNET-Pro-master/T2SNET/baselines/Dataset/visualize.py
- T2SNET-Pro-master/T2SNET/baselines/Figures/
- T2SNET-Pro-master/T2SNET/baselines/Figures/CEEMDAN results for university laboratory.png
- T2SNET-Pro-master/T2SNET/baselines/Figures/Framework.png
- T2SNET-Pro-master/T2SNET/baselines/Figures/PI_office_table.png
- T2SNET-Pro-master/T2SNET/baselines/Figures/PI_primclass_table.png
- T2SNET-Pro-master/T2SNET/baselines/Figures/PI_univclass_table.png
- T2SNET-Pro-master/T2SNET/baselines/Figures/PI_univdorm_table.png
- T2SNET-Pro-master/T2SNET/baselines/Figures/PI_univlab_table.png
- T2SNET-Pro-master/T2SNET/baselines/Figures/hourly energy consumption from five buildings.png
- T2SNET-Pro-master/T2SNET/baselines/Figures/plot office results.png
- T2SNET-Pro-master/T2SNET/baselines/Figures/plot primclass results.png
- T2SNET-Pro-master/T2SNET/baselines/Figures/plot univclass results.png
- T2SNET-Pro-master/T2SNET/baselines/Figures/plot univlab results.png
- T2SNET-Pro-master/T2SNET/baselines/Figures/plot_univdorm_results.png
- T2SNET-Pro-master/T2SNET/baselines/LICENSE
- T2SNET-Pro-master/T2SNET/baselines/Plot CEEMDAN result.ipynb
- T2SNET-Pro-master/T2SNET/baselines/Plot Dataset.ipynb
- T2SNET-Pro-master/T2SNET/baselines/Plot Prediction results using proposed hybrid RF-LSTM based CEEMDAN method.ipynb
- T2SNET-Pro-master/T2SNET/baselines/README.md
- T2SNET-Pro-master/T2SNET/baselines/Setting.py
- T2SNET-Pro-master/T2SNET/baselines/__pycache__/
- T2SNET-Pro-master/T2SNET/baselines/__pycache__/Setting.cpython-37.pyc
- T2SNET-Pro-master/T2SNET/baselines/__pycache__/Setting.cpython-38.pyc
- T2SNET-Pro-master/T2SNET/baselines/__pycache__/myfunctions.cpython-37.pyc
- T2SNET-Pro-master/T2SNET/baselines/__pycache__/myfunctions.cpython-38.pyc
- T2SNET-Pro-master/T2SNET/baselines/model/
- T2SNET-Pro-master/T2SNET/baselines/model/.DS_Store
- T2SNET-Pro-master/T2SNET/baselines/model/Dor.npz
- T2SNET-Pro-master/T2SNET/baselines/model/Lab.npz
- T2SNET-Pro-master/T2SNET/baselines/model/Office.npz
- T2SNET-Pro-master/T2SNET/baselines/model/PEMS-1
- T2SNET-Pro-master/T2SNET/baselines/model/PrimClass.npz
- T2SNET-Pro-master/T2SNET/baselines/model/T2SNET_Model.py
- T2SNET-Pro-master/T2SNET/baselines/model/UniClass.npz
- T2SNET-Pro-master/T2SNET/baselines/model/__pycache__/
- T2SNET-Pro-master/T2SNET/baselines/model/__pycache__/T2SNET_Model.cpython-311.pyc
- T2SNET-Pro-master/T2SNET/baselines/model/__pycache__/T2SNET_Model.cpython-37.pyc
- T2SNET-Pro-master/T2SNET/baselines/model/__pycache__/T2SNET_Model.cpython-38.pyc
- T2SNET-Pro-master/T2SNET/baselines/model/__pycache__/dataload.cpython-311.pyc
- T2SNET-Pro-master/T2SNET/baselines/model/__pycache__/dataload.cpython-37.pyc
- T2SNET-Pro-master/T2SNET/baselines/model/__pycache__/dataload.cpython-38.pyc
- T2SNET-Pro-master/T2SNET/baselines/model/dataload.py
- T2SNET-Pro-master/T2SNET/baselines/model/log(PEMS)
- T2SNET-Pro-master/T2SNET/baselines/model/run.py
- T2SNET-Pro-master/T2SNET/baselines/model/visualize.py
- T2SNET-Pro-master/T2SNET/baselines/myfunctions.py
- T2SNET-Pro-master/T2SNET/baselines/requirements.txt
- T2SNET-Pro-master/T2SNET/baselines/run.py
- T2SNET-Pro-master/T2SNET/baselines/runtime.txt
- T2SNET-Pro-master/T2SNET/model/
- T2SNET-Pro-master/T2SNET/model/.DS_Store
- T2SNET-Pro-master/T2SNET/model/Dor.npz
- T2SNET-Pro-master/T2SNET/model/Lab.npz
- T2SNET-Pro-master/T2SNET/model/Office.npz
- T2SNET-Pro-master/T2SNET/model/PEMS-1
- T2SNET-Pro-master/T2SNET/model/PrimClass.npz
- T2SNET-Pro-master/T2SNET/model/T2SNET_Model.py
- T2SNET-Pro-master/T2SNET/model/UniClass.npz
- T2SNET-Pro-master/T2SNET/model/__pycache__/
- T2SNET-Pro-master/T2SNET/model/__pycache__/T2SNET_Model.cpython-311.pyc
- T2SNET-Pro-master/T2SNET/model/__pycache__/T2SNET_Model.cpython-37.pyc
- T2SNET-Pro-master/T2SNET/model/__pycache__/T2SNET_Model.cpython-38.pyc
- T2SNET-Pro-master/T2SNET/model/__pycache__/dataload.cpython-311.pyc
- T2SNET-Pro-master/T2SNET/model/__pycache__/dataload.cpython-37.pyc
- T2SNET-Pro-master/T2SNET/model/__pycache__/dataload.cpython-38.pyc
- T2SNET-Pro-master/T2SNET/model/dataload.py
- T2SNET-Pro-master/T2SNET/model/log(PEMS)
- T2SNET-Pro-master/T2SNET/model/run.py
- T2SNET-Pro-master/T2SNET/model/visualize.py
- T2SNET-Pro-master/__MACOSX/
- T2SNET-Pro-master/__MACOSX/T2SNET/
- T2SNET-Pro-master/__MACOSX/T2SNET/._.DS_Store
- T2SNET-Pro-master/__MACOSX/T2SNET/._model
- T2SNET-Pro-master/__MACOSX/T2SNET/baselines/
- T2SNET-Pro-master/__MACOSX/T2SNET/baselines/._.DS_Store
- T2SNET-Pro-master/__MACOSX/T2SNET/baselines/._1. Experiments for University Dormitory Building.ipynb
- T2SNET-Pro-master/__MACOSX/T2SNET/baselines/._2. Experiments for University Laboratory Building.ipynb
- T2SNET-Pro-master/__MACOSX/T2SNET/baselines/._3. Experiments for University Classroom Building.ipynb
- T2SNET-Pro-master/__MACOSX/T2SNET/baselines/._4. Experiments for Office Building.ipynb
- T2SNET-Pro-master/__MACOSX/T2SNET/baselines/._5. Experiments for Primary Classroom Building.ipynb
- T2SNET-Pro-master/__MACOSX/T2SNET/baselines/._ARIMA
- T2SNET-Pro-master/__MACOSX/T2SNET/baselines/._Dataset
- T2SNET-Pro-master/__MACOSX/T2SNET/baselines/._Figures
- T2SNET-Pro-master/__MACOSX/T2SNET/baselines/._LICENSE
- T2SNET-Pro-master/__MACOSX/T2SNET/baselines/._Plot CEEMDAN result.ipynb
- T2SNET-Pro-master/__MACOSX/T2SNET/baselines/._Plot Dataset.ipynb
- T2SNET-Pro-master/__MACOSX/T2SNET/baselines/._Plot Prediction results using proposed hybrid RF-LSTM based CEEMDAN method.ipynb
- T2SNET-Pro-master/__MACOSX/T2SNET/baselines/._README.md
- T2SNET-Pro-master/__MACOSX/T2SNET/baselines/._Setting.py
- T2SNET-Pro-master/__MACOSX/T2SNET/baselines/.___pycache__
- T2SNET-Pro-master/__MACOSX/T2SNET/baselines/._model
- T2SNET-Pro-master/__MACOSX/T2SNET/baselines/._myfunctions.py
- T2SNET-Pro-master/__MACOSX/T2SNET/baselines/._requirements.txt
- T2SNET-Pro-master/__MACOSX/T2SNET/baselines/._run.py
- T2SNET-Pro-master/__MACOSX/T2SNET/baselines/._runtime.txt
- T2SNET-Pro-master/__MACOSX/T2SNET/baselines/ARIMA/
- T2SNET-Pro-master/__MACOSX/T2SNET/baselines/ARIMA/._arima.py
- T2SNET-Pro-master/__MACOSX/T2SNET/baselines/Dataset/
- T2SNET-Pro-master/__MACOSX/T2SNET/baselines/Dataset/._.DS_Store
- T2SNET-Pro-master/__MACOSX/T2SNET/baselines/Dataset/._Dataset Description.txt
- T2SNET-Pro-master/__MACOSX/T2SNET/baselines/Dataset/._Office_Abigail.csv
- T2SNET-Pro-master/__MACOSX/T2SNET/baselines/Dataset/._PrimClass_Jaden.csv
- T2SNET-Pro-master/__MACOSX/T2SNET/baselines/Dataset/._UnivClass_Abby.csv
- T2SNET-Pro-master/__MACOSX/T2SNET/baselines/Dataset/._UnivDorm_Prince.csv
- T2SNET-Pro-master/__MACOSX/T2SNET/baselines/Dataset/._UnivLab_Christy.csv
- T2SNET-Pro-master/__MACOSX/T2SNET/baselines/Dataset/._visualize.py
- T2SNET-Pro-master/__MACOSX/T2SNET/baselines/Figures/
- T2SNET-Pro-master/__MACOSX/T2SNET/baselines/Figures/._CEEMDAN results for university laboratory.png
- T2SNET-Pro-master/__MACOSX/T2SNET/baselines/Figures/._Framework.png
- T2SNET-Pro-master/__MACOSX/T2SNET/baselines/Figures/._PI_office_table.png
- T2SNET-Pro-master/__MACOSX/T2SNET/baselines/Figures/._PI_primclass_table.png
- T2SNET-Pro-master/__MACOSX/T2SNET/baselines/Figures/._PI_univclass_table.png
- T2SNET-Pro-master/__MACOSX/T2SNET/baselines/Figures/._PI_univdorm_table.png
- T2SNET-Pro-master/__MACOSX/T2SNET/baselines/Figures/._PI_univlab_table.png
- T2SNET-Pro-master/__MACOSX/T2SNET/baselines/Figures/._hourly energy consumption from five buildings.png
- T2SNET-Pro-master/__MACOSX/T2SNET/baselines/Figures/._plot office results.png
- T2SNET-Pro-master/__MACOSX/T2SNET/baselines/Figures/._plot primclass results.png
- T2SNET-Pro-master/__MACOSX/T2SNET/baselines/Figures/._plot univclass results.png
- T2SNET-Pro-master/__MACOSX/T2SNET/baselines/Figures/._plot univlab results.png
- T2SNET-Pro-master/__MACOSX/T2SNET/baselines/Figures/._plot_univdorm_results.png
- T2SNET-Pro-master/__MACOSX/T2SNET/baselines/__pycache__/
- T2SNET-Pro-master/__MACOSX/T2SNET/baselines/__pycache__/._Setting.cpython-37.pyc
- T2SNET-Pro-master/__MACOSX/T2SNET/baselines/__pycache__/._Setting.cpython-38.pyc
- T2SNET-Pro-master/__MACOSX/T2SNET/baselines/__pycache__/._myfunctions.cpython-37.pyc
- T2SNET-Pro-master/__MACOSX/T2SNET/baselines/__pycache__/._myfunctions.cpython-38.pyc
- T2SNET-Pro-master/__MACOSX/T2SNET/baselines/model/
- T2SNET-Pro-master/__MACOSX/T2SNET/baselines/model/._.DS_Store
- T2SNET-Pro-master/__MACOSX/T2SNET/baselines/model/._Dor.npz
- T2SNET-Pro-master/__MACOSX/T2SNET/baselines/model/._Lab.npz
- T2SNET-Pro-master/__MACOSX/T2SNET/baselines/model/._Office.npz
- T2SNET-Pro-master/__MACOSX/T2SNET/baselines/model/._PEMS-1
- T2SNET-Pro-master/__MACOSX/T2SNET/baselines/model/._PrimClass.npz
- T2SNET-Pro-master/__MACOSX/T2SNET/baselines/model/._T2SNET_Model.py
- T2SNET-Pro-master/__MACOSX/T2SNET/baselines/model/._UniClass.npz
- T2SNET-Pro-master/__MACOSX/T2SNET/baselines/model/.___pycache__
- T2SNET-Pro-master/__MACOSX/T2SNET/baselines/model/._dataload.py
- T2SNET-Pro-master/__MACOSX/T2SNET/baselines/model/._log(PEMS)
- T2SNET-Pro-master/__MACOSX/T2SNET/baselines/model/._run.py
- T2SNET-Pro-master/__MACOSX/T2SNET/baselines/model/._visualize.py
- T2SNET-Pro-master/__MACOSX/T2SNET/baselines/model/__pycache__/
- T2SNET-Pro-master/__MACOSX/T2SNET/baselines/model/__pycache__/._T2SNET_Model.cpython-311.pyc
- T2SNET-Pro-master/__MACOSX/T2SNET/baselines/model/__pycache__/._T2SNET_Model.cpython-37.pyc
- T2SNET-Pro-master/__MACOSX/T2SNET/baselines/model/__pycache__/._T2SNET_Model.cpython-38.pyc
- T2SNET-Pro-master/__MACOSX/T2SNET/baselines/model/__pycache__/._dataload.cpython-311.pyc
- T2SNET-Pro-master/__MACOSX/T2SNET/baselines/model/__pycache__/._dataload.cpython-37.pyc
- T2SNET-Pro-master/__MACOSX/T2SNET/baselines/model/__pycache__/._dataload.cpython-38.pyc
- T2SNET-Pro-master/__MACOSX/T2SNET/model/
- T2SNET-Pro-master/__MACOSX/T2SNET/model/._.DS_Store
- T2SNET-Pro-master/__MACOSX/T2SNET/model/._Dor.npz
- T2SNET-Pro-master/__MACOSX/T2SNET/model/._Lab.npz
- T2SNET-Pro-master/__MACOSX/T2SNET/model/._Office.npz
- T2SNET-Pro-master/__MACOSX/T2SNET/model/._PEMS-1
- T2SNET-Pro-master/__MACOSX/T2SNET/model/._PrimClass.npz
- T2SNET-Pro-master/__MACOSX/T2SNET/model/._T2SNET_Model.py
- T2SNET-Pro-master/__MACOSX/T2SNET/model/._UniClass.npz
- T2SNET-Pro-master/__MACOSX/T2SNET/model/.___pycache__
- T2SNET-Pro-master/__MACOSX/T2SNET/model/._dataload.py
- T2SNET-Pro-master/__MACOSX/T2SNET/model/._log(PEMS)
- T2SNET-Pro-master/__MACOSX/T2SNET/model/._run.py
- T2SNET-Pro-master/__MACOSX/T2SNET/model/._visualize.py
- T2SNET-Pro-master/__MACOSX/T2SNET/model/__pycache__/
- T2SNET-Pro-master/__MACOSX/T2SNET/model/__pycache__/._T2SNET_Model.cpython-311.pyc
- T2SNET-Pro-master/__MACOSX/T2SNET/model/__pycache__/._T2SNET_Model.cpython-37.pyc
- T2SNET-Pro-master/__MACOSX/T2SNET/model/__pycache__/._T2SNET_Model.cpython-38.pyc
- T2SNET-Pro-master/__MACOSX/T2SNET/model/__pycache__/._dataload.cpython-311.pyc
- T2SNET-Pro-master/__MACOSX/T2SNET/model/__pycache__/._dataload.cpython-37.pyc
- T2SNET-Pro-master/__MACOSX/T2SNET/model/__pycache__/._dataload.cpython-38.pyc
