# Supplementary material for: A novel twin time series network for building energy consumption predicting
Source: PLoS One. 2025 Jun 26;20(6):e0326576. doi: 10.1371/journal.pone.0326576 (PMC12200849; doi:10.1371/journal.pone.0326576)
Supplement: S1 File — (ZIP) [file pone.0326576.s001.zip › T2SNET-Pro-master/T2SNET/baselines/Dataset/Dataset Description.txt]

In this study, we used a public dataset from the Building Data Genome project [1]. The Building Data Genome project has collected data from whole-building electrical meters. Hourly energy consumption data from March to May 2015 of five different buildings were analyzed in this study. We used five different buildings:

data of UnivDorm_Prince.csv -> this file contains Hourly energy consumption from University Dormitory building that we used in this study
data of UnivLab_Christy.csv -> this file contains Hourly energy consumption from University Dormitory building that we used in this study
data of UnivClass_Abby.csv -> this file contains Hourly energy consumption from University Dormitory building that we used in this study
data of Office_Abigail.csv -> this file contains Hourly energy consumption from University Dormitory building that we used in this study
data of PrimClass_Jaden.csv -> this file contains Hourly energy consumption from University Dormitory building that we used in this study

Each building includes hourly energy consumption data which is stored in column with header 'energy'
We build univariate prediction method using hourly energy consumption data for each building. 


For more information about the dataset, please refer to publication below:
[1] C. Miller, F. Meggers, The Building Data Genome Project: An open, public data set from non-residential building electrical meters, in: Energy Procedia, 2017. 
