# Supplementary material for: A novel twin time series network for building energy consumption predicting
Source: PLoS One. 2025 Jun 26;20(6):e0326576. doi: 10.1371/journal.pone.0326576 (PMC12200849; doi:10.1371/journal.pone.0326576)
Supplement: S1 File — (ZIP) [file pone.0326576.s001.zip › T2SNET-Pro-master/T2SNET/baselines/Dataset/Office_Abigail.csv]

	timestamp	energy	TimeMST	TemperatureC	Dew PointC	Humidity	Sea Level PressurehPa	VisibilityKm	Wind Direction	Wind SpeedKm/h	Gust SpeedKm/h	Precipitationmm	Events	Conditions	WindDirDegrees	DateUTC<br />	timestamp.1	weekday	hour	rand	seasonal
0	2015-01-01 07:00:00	5.33	7:51 AM	2.8	0.6	86.0	1019.8	16.1	East	7.4	-			Mostly Cloudy	90	2015-01-01 14:51:00<br />	2015-01-01 07:51:00	4	7	7	Holiday
1	2015-01-01 08:00:00	5.41	8:51 AM	2.8	0.0	82.0	1020.4	16.1	Calm	Calm	-			Mostly Cloudy	0	2015-01-01 15:51:00<br />	2015-01-01 08:51:00	4	8	48	Holiday
2	2015-01-01 09:00:00	5.6	9:51 AM	3.9	0.0	76.0	1021.0	16.1	Calm	Calm	-			Mostly Cloudy	0	2015-01-01 16:51:00<br />	2015-01-01 09:51:00	4	9	2	Holiday
3	2015-01-01 10:00:00	6.5	10:51 AM	5.0	-1.1	65.0	1021.3	16.1	North	9.3	-			Mostly Cloudy	350	2015-01-01 17:51:00<br />	2015-01-01 10:51:00	4	10	32	Holiday
4	2015-01-01 11:00:00	5.39	11:21 AM	5.6	-1.7	60.0	1020.5	16.1	Variable	5.6	-			Mostly Cloudy	0	2015-01-01 18:21:00<br />	2015-01-01 11:21:00	4	11	37	Holiday
5	2015-01-01 12:00:00	6.61	12:04 PM	5.6	-2.2	58.0	1020.2	16.1	North	11.1	-			Mostly Cloudy	360	2015-01-01 19:04:00<br />	2015-01-01 12:04:00	4	12	4	Holiday
6	2015-01-01 13:00:00	6.38	1:51 PM	6.7	-2.8	51.0	1019.1	16.1	Calm	Calm	-			Mostly Cloudy	0	2015-01-01 20:51:00<br />	2015-01-01 13:51:00	4	13	51	Holiday
7	2015-01-01 14:00:00	6.86	2:51 PM	7.2	-3.3	48.0	1018.5	16.1	NNW	7.4	-			Mostly Cloudy	340	2015-01-01 21:51:00<br />	2015-01-01 14:51:00	4	14	89	Holiday
8	2015-01-01 15:00:00	5.65	3:51 PM	7.2	-3.3	48.0	1018.6	16.1	WSW	5.6	-			Mostly Cloudy	240	2015-01-01 22:51:00<br />	2015-01-01 15:51:00	4	15	65	Holiday
9	2015-01-01 16:00:00	6.67	4:51 PM	7.2	-3.3	48.0	1018.7	16.1	Calm	Calm	-			Mostly Cloudy	0	2015-01-01 23:51:00<br />	2015-01-01 16:51:00	4	16	15	Holiday
10	2015-01-01 17:00:00	5.22	5:51 PM	7.2	-2.8	49.0	1018.9	16.1	Variable	5.6	-			Mostly Cloudy	0	2015-01-02 00:51:00<br />	2015-01-01 17:51:00	4	17	20	Holiday
11	2015-01-01 18:00:00	5.08	6:51 PM	6.1	-2.2	56.0	1019.2	16.1	WSW	11.1	-			Partly Cloudy	240	2015-01-02 01:51:00<br />	2015-01-01 18:51:00	4	18	17	Holiday
12	2015-01-01 19:00:00	5.21	7:51 PM	5.0	-1.7	62.0	1019.3	16.1	WSW	9.3	-			Clear	250	2015-01-02 02:51:00<br />	2015-01-01 19:51:00	4	19	51	Holiday
13	2015-01-01 20:00:00	5.28	8:51 PM	5.0	-2.2	60.0	1019.1	16.1	West	7.4	-			Clear	270	2015-01-02 03:51:00<br />	2015-01-01 20:51:00	4	20	27	Holiday
14	2015-01-01 21:00:00	4.95	9:51 PM	5.0	-2.8	57.0	1019.0	16.1	WNW	11.1	-			Clear	300	2015-01-02 04:51:00<br />	2015-01-01 21:51:00	4	21	18	Holiday
15	2015-01-01 22:00:00	4.74	10:51 PM	2.8	-1.1	76.0	1018.6	16.1	SW	5.6	-			Clear	230	2015-01-02 05:51:00<br />	2015-01-01 22:51:00	4	22	43	Holiday
16	2015-01-01 23:00:00	4.98	11:51 PM	2.2	-1.1	79.0	1018.5	16.1	WSW	5.6	-			Clear	240	2015-01-02 06:51:00<br />	2015-01-01 23:51:00	4	23	35	Holiday
17	2015-01-02 00:00:00	4.95	12:51 AM	2.2	-2.2	73.0	1018.2	16.1	West	9.3	-			Clear	260	2015-01-02 07:51:00<br />	2015-01-02 00:51:00	5	0	72	Break
18	2015-01-02 01:00:00	5.34	1:51 AM	1.7	-2.2	76.0	1017.9	16.1	Calm	Calm	-			Clear	0	2015-01-02 08:51:00<br />	2015-01-02 01:51:00	5	1	83	Break
19	2015-01-02 02:00:00	5.32	2:51 AM	1.7	-2.2	76.0	1018.0	16.1	Calm	Calm	-			Clear	0	2015-01-02 09:51:00<br />	2015-01-02 02:51:00	5	2	93	Break
20	2015-01-02 03:00:00	5.27	3:51 AM	1.1	-2.2	79.0	1017.5	16.1	Calm	Calm	-			Clear	0	2015-01-02 10:51:00<br />	2015-01-02 03:51:00	5	3	11	Break
21	2015-01-02 04:00:00	5.23	4:51 AM	0.6	-2.2	82.0	1017.3	16.1	SW	7.4	-			Clear	220	2015-01-02 11:51:00<br />	2015-01-02 04:51:00	5	4	88	Break
22	2015-01-02 05:00:00	5.18	5:51 AM	0.0	-2.2	85.0	1017.1	16.1	SW	7.4	-			Clear	220	2015-01-02 12:51:00<br />	2015-01-02 05:51:00	5	5	32	Break
23	2015-01-02 06:00:00	5.66	6:51 AM	0.0	-2.2	85.0	1017.5	16.1	Calm	Calm	-			Clear	0	2015-01-02 13:51:00<br />	2015-01-02 06:51:00	5	6	23	Break
24	2015-01-02 07:00:00	5.68	7:51 AM	0.6	-2.2	82.0	1018.1	16.1	West	7.4	-			Partly Cloudy	260	2015-01-02 14:51:00<br />	2015-01-02 07:51:00	5	7	81	Break
25	2015-01-02 08:00:00	5.74	8:51 AM	1.7	-2.2	76.0	1018.7	16.1	West	9.3	-			Partly Cloudy	270	2015-01-02 15:51:00<br />	2015-01-02 08:51:00	5	8	91	Break
26	2015-01-02 09:00:00	5.78	9:51 AM	3.9	-1.7	67.0	1018.9	16.1	SW	9.3	-			Partly Cloudy	230	2015-01-02 16:51:00<br />	2015-01-02 09:51:00	5	9	80	Break
27	2015-01-02 10:00:00	5.76	10:51 AM	5.6	-2.2	58.0	1018.4	16.1	SSW	5.6	-			Partly Cloudy	210	2015-01-02 17:51:00<br />	2015-01-02 10:51:00	5	10	95	Break
28	2015-01-02 11:00:00	6.47	11:51 AM	7.2	-4.4	44.0	1017.2	16.1	Calm	Calm	-			Partly Cloudy	0	2015-01-02 18:51:00<br />	2015-01-02 11:51:00	5	11	47	Break
29	2015-01-02 12:00:00	6.47	12:51 PM	10.0	-3.9	38.0	1016.1	16.1	WSW	11.1	-			Partly Cloudy	240	2015-01-02 19:51:00<br />	2015-01-02 12:51:00	5	12	4	Break
30	2015-01-02 13:00:00	6.81	1:51 PM	10.6	-5.0	33.0	1015.4	16.1	SW	11.1	-			Partly Cloudy	230	2015-01-02 20:51:00<br />	2015-01-02 13:51:00	5	13	80	Break
31	2015-01-02 14:00:00	6.7	2:51 PM	11.7	-5.6	30.0	1015.5	16.1	Variable	5.6	-			Partly Cloudy	0	2015-01-02 21:51:00<br />	2015-01-02 14:51:00	5	14	31	Break
32	2015-01-02 15:00:00	7.17	3:51 PM	11.7	-6.1	29.0	1015.8	16.1	WSW	11.1	-			Partly Cloudy	240	2015-01-02 22:51:00<br />	2015-01-02 15:51:00	5	15	87	Break
33	2015-01-02 16:00:00	7.24	4:51 PM	11.1	-5.6	31.0	1016.0	16.1	SW	13.0	-			Partly Cloudy	230	2015-01-02 23:51:00<br />	2015-01-02 16:51:00	5	16	44	Break
34	2015-01-02 17:00:00	17.18	5:51 PM	10.0	-5.0	35.0	1016.6	16.1	WSW	9.3	-			Clear	240	2015-01-03 00:51:00<br />	2015-01-02 17:51:00	5	17	71	Break
35	2015-01-02 18:00:00	9.5025	6:51 PM	8.9	-3.9	41.0	1017.4	16.1	SSE	7.4	-			Clear	160	2015-01-03 01:51:00<br />	2015-01-02 18:51:00	5	18	19	Break
36	2015-01-02 19:00:00	19.01	7:51 PM	7.2	-3.3	48.0	1018.0	16.1	SE	9.3	-			Clear	140	2015-01-03 02:51:00<br />	2015-01-02 19:51:00	5	19	21	Break
37	2015-01-02 20:00:00	16.61	8:51 PM	6.1	-2.2	56.0	1018.7	16.1	ESE	9.3	-			Clear	110	2015-01-03 03:51:00<br />	2015-01-02 20:51:00	5	20	44	Break
38	2015-01-02 21:00:00	15.38	9:51 PM	5.6	-2.2	58.0	1018.8	16.1	East	16.7	-			Clear	80	2015-01-03 04:51:00<br />	2015-01-02 21:51:00	5	21	44	Break
39	2015-01-02 22:00:00	15.23	10:51 PM	5.0	-1.7	62.0	1019.3	16.1	East	13.0	-			Clear	80	2015-01-03 05:51:00<br />	2015-01-02 22:51:00	5	22	80	Break
40	2015-01-02 23:00:00	13.6	11:51 PM	5.0	-1.7	62.0	1019.9	16.1	ENE	11.1	-			Clear	70	2015-01-03 06:51:00<br />	2015-01-02 23:51:00	5	23	43	Break
41	2015-01-03 00:00:00	13.3	12:51 AM	3.9	-1.1	70.0	1020.0	16.1	East	9.3	-			Clear	100	2015-01-03 07:51:00<br />	2015-01-03 00:51:00	6	0	33	Break
42	2015-01-03 01:00:00	10.74	1:51 AM	3.3	-1.1	73.0	1020.3	16.1	East	11.1	-			Clear	90	2015-01-03 08:51:00<br />	2015-01-03 01:51:00	6	1	44	Break
43	2015-01-03 02:00:00	9.15	2:51 AM	2.8	-1.1	76.0	1020.8	16.1	East	13.0	-			Clear	90	2015-01-03 09:51:00<br />	2015-01-03 02:51:00	6	2	94	Break
44	2015-01-03 03:00:00	10.27	3:51 AM	2.2	-1.1	79.0	1020.9	16.1	East	11.1	-			Clear	90	2015-01-03 10:51:00<br />	2015-01-03 03:51:00	6	3	54	Break
45	2015-01-03 04:00:00	10.65	4:51 AM	1.7	-1.7	78.0	1020.9	16.1	East	11.1	-			Clear	100	2015-01-03 11:51:00<br />	2015-01-03 04:51:00	6	4	15	Break
46	2015-01-03 05:00:00	10.58	5:51 AM	1.7	-1.7	78.0	1021.1	16.1	ESE	13.0	-			Clear	120	2015-01-03 12:51:00<br />	2015-01-03 05:51:00	6	5	59	Break
47	2015-01-03 06:00:00	10.42	6:51 AM	1.1	-2.2	79.0	1021.8	16.1	East	11.1	-			Clear	100	2015-01-03 13:51:00<br />	2015-01-03 06:51:00	6	6	86	Break
48	2015-01-03 07:00:00	11.4	7:51 AM	1.1	-2.2	79.0	1023.1	16.1	East	9.3	-			Clear	100	2015-01-03 14:51:00<br />	2015-01-03 07:51:00	6	7	9	Break
49	2015-01-03 08:00:00	10.38	8:51 AM	3.9	-1.7	67.0	1023.7	16.1	ESE	9.3	-			Clear	120	2015-01-03 15:51:00<br />	2015-01-03 08:51:00	6	8	46	Break
50	2015-01-03 09:00:00	10.52	9:51 AM	6.1	-1.7	58.0	1024.7	16.1	East	9.3	-			Clear	100	2015-01-03 16:51:00<br />	2015-01-03 09:51:00	6	9	57	Break
51	2015-01-03 10:00:00	11.07	10:51 AM	7.8	-2.2	50.0	1024.6	16.1	SSE	9.3	-			Clear	150	2015-01-03 17:51:00<br />	2015-01-03 10:51:00	6	10	62	Break
52	2015-01-03 11:00:00	10.32	11:51 AM	9.4	-2.2	44.0	1024.0	16.1	Calm	Calm	-			Clear	0	2015-01-03 18:51:00<br />	2015-01-03 11:51:00	6	11	96	Break
53	2015-01-03 12:00:00	13.09	12:51 PM	10.0	-3.3	39.0	1022.9	16.1	Variable	7.4	-			Clear	0	2015-01-03 19:51:00<br />	2015-01-03 12:51:00	6	12	7	Break
54	2015-01-03 13:00:00	18.11	1:51 PM	10.6	-3.9	36.0	1022.2	16.1	Calm	Calm	-			Clear	0	2015-01-03 20:51:00<br />	2015-01-03 13:51:00	6	13	47	Break
55	2015-01-03 14:00:00	13.47	2:51 PM	11.7	-3.9	34.0	1022.1	16.1	Calm	Calm	-			Clear	0	2015-01-03 21:51:00<br />	2015-01-03 14:51:00	6	14	27	Break
56	2015-01-03 15:00:00	15.16	3:51 PM	12.2	-3.9	33.0	1022.5	16.1	SW	5.6	-			Clear	220	2015-01-03 22:51:00<br />	2015-01-03 15:51:00	6	15	23	Break
57	2015-01-03 16:00:00	11.26	4:51 PM	12.2	-3.3	34.0	1022.9	16.1	SSW	5.6	-			Clear	200	2015-01-03 23:51:00<br />	2015-01-03 16:51:00	6	16	61	Break
58	2015-01-03 17:00:00	8.96	5:51 PM	10.6	-2.2	41.0	1023.3	16.1	SW	5.6	-			Partly Cloudy	230	2015-01-04 00:51:00<br />	2015-01-03 17:51:00	6	17	34	Break
59	2015-01-03 18:00:00	9.3	6:51 PM	10.0	-1.7	44.0	1023.8	16.1	Calm	Calm	-			Partly Cloudy	0	2015-01-04 01:51:00<br />	2015-01-03 18:51:00	6	18	0	Break
60	2015-01-03 19:00:00	8.77	7:51 PM	8.9	-2.2	46.0	1024.5	16.1	Calm	Calm	-			Clear	0	2015-01-04 02:51:00<br />	2015-01-03 19:51:00	6	19	19	Break
61	2015-01-03 20:00:00	7.12	8:51 PM	8.3	-1.1	52.0	1025.0	16.1	ESE	5.6	-			Clear	110	2015-01-04 03:51:00<br />	2015-01-03 20:51:00	6	20	22	Break
62	2015-01-03 21:00:00	7.85	9:51 PM	6.7	-0.6	60.0	1025.4	16.1	East	5.6	-			Clear	100	2015-01-04 04:51:00<br />	2015-01-03 21:51:00	6	21	80	Break
63	2015-01-03 22:00:00	7.25	10:51 PM	6.1	-0.6	62.0	1026.2	16.1	East	9.3	-			Clear	100	2015-01-04 05:51:00<br />	2015-01-03 22:51:00	6	22	49	Break
64	2015-01-03 23:00:00	7.8	11:51 PM	5.6	-0.6	65.0	1026.6	16.1	Calm	Calm	-			Clear	0	2015-01-04 06:51:00<br />	2015-01-03 23:51:00	6	23	77	Break
65	2015-01-04 00:00:00	7.9	12:51 AM	5.0	-0.6	67.0	1026.7	16.1	Calm	Calm	-			Clear	0	2015-01-04 07:51:00<br />	2015-01-04 00:51:00	7	0	30	Break
66	2015-01-04 01:00:00	11.66	1:51 AM	3.9	-0.6	73.0	1027.1	16.1	East	7.4	-			Clear	100	2015-01-04 08:51:00<br />	2015-01-04 01:51:00	7	1	52	Break
67	2015-01-04 02:00:00	10.42	2:51 AM	3.9	-0.6	73.0	1027.1	16.1	East	9.3	-			Clear	90	2015-01-04 09:51:00<br />	2015-01-04 02:51:00	7	2	12	Break
68	2015-01-04 03:00:00	9.03	3:51 AM	3.9	-0.6	73.0	1027.0	16.1	ESE	9.3	-			Clear	120	2015-01-04 10:51:00<br />	2015-01-04 03:51:00	7	3	19	Break
69	2015-01-04 04:00:00	10.22	4:51 AM	3.3	-0.6	76.0	1026.8	16.1	Calm	Calm	-			Clear	0	2015-01-04 11:51:00<br />	2015-01-04 04:51:00	7	4	10	Break
70	2015-01-04 05:00:00	10.25	5:51 AM	2.8	-1.1	76.0	1027.0	16.1	East	5.6	-			Clear	90	2015-01-04 12:51:00<br />	2015-01-04 05:51:00	7	5	6	Break
71	2015-01-04 06:00:00	9.23	6:51 AM	2.8	-1.1	76.0	1027.7	16.1	Calm	Calm	-			Clear	0	2015-01-04 13:51:00<br />	2015-01-04 06:51:00	7	6	56	Break
72	2015-01-04 07:00:00	9.48	7:51 AM	2.8	-0.6	79.0	1028.6	16.1	Calm	Calm	-			Clear	0	2015-01-04 14:51:00<br />	2015-01-04 07:51:00	7	7	24	Break
73	2015-01-04 08:00:00	8.9	8:51 AM	4.4	0.0	73.0	1029.3	16.1	Calm	Calm	-			Clear	0	2015-01-04 15:51:00<br />	2015-01-04 08:51:00	7	8	73	Break
74	2015-01-04 09:00:00	9.04	9:51 AM	7.8	-0.6	56.0	1029.6	16.1	Calm	Calm	-			Clear	0	2015-01-04 16:51:00<br />	2015-01-04 09:51:00	7	9	47	Break
75	2015-01-04 10:00:00	10.37	10:51 AM	11.7	-0.6	43.0	1028.7	16.1	South	9.3	-			Clear	190	2015-01-04 17:51:00<br />	2015-01-04 10:51:00	7	10	24	Break
76	2015-01-04 11:00:00	9.5	11:51 AM	12.8	-0.6	40.0	1027.6	16.1	ENE	9.3	-			Clear	60	2015-01-04 18:51:00<br />	2015-01-04 11:51:00	7	11	18	Break
77	2015-01-04 12:00:00	9.47	12:51 PM	15.6	-0.6	33.0	1026.2	16.1	Variable	7.4	-			Clear	0	2015-01-04 19:51:00<br />	2015-01-04 12:51:00	7	12	36	Break
78	2015-01-04 13:00:00	10.64	1:51 PM	16.7	-1.7	29.0	1025.8	16.1	NNE	7.4	-			Partly Cloudy	30	2015-01-04 20:51:00<br />	2015-01-04 13:51:00	7	13	59	Break
79	2015-01-04 14:00:00	10.92	2:51 PM	17.8	-1.7	27.0	1025.3	16.1	Variable	5.6	-			Partly Cloudy	0	2015-01-04 21:51:00<br />	2015-01-04 14:51:00	7	14	33	Break
80	2015-01-04 15:00:00	15.98	3:51 PM	17.8	-1.7	27.0	1025.5	16.1	Variable	7.4	-			Partly Cloudy	0	2015-01-04 22:51:00<br />	2015-01-04 15:51:00	7	15	73	Break
81	2015-01-04 16:00:00	11.64	4:51 PM	17.8	-1.7	27.0	1025.2	16.1	WNW	5.6	-			Mostly Cloudy	300	2015-01-04 23:51:00<br />	2015-01-04 16:51:00	7	16	83	Break
82	2015-01-04 17:00:00	7.88	5:51 PM	16.7	-1.7	29.0	1025.4	16.1	West	9.3	-			Mostly Cloudy	280	2015-01-05 00:51:00<br />	2015-01-04 17:51:00	7	17	97	Break
83	2015-01-04 18:00:00	8.1	6:51 PM	13.3	0.6	42.0	1025.6	16.1	SW	7.4	-			Mostly Cloudy	230	2015-01-05 01:51:00<br />	2015-01-04 18:51:00	7	18	7	Break
84	2015-01-04 19:00:00	6.53	7:51 PM	12.2	0.6	45.0	1026.0	16.1	Calm	Calm	-			Mostly Cloudy	0	2015-01-05 02:51:00<br />	2015-01-04 19:51:00	7	19	52	Break
85	2015-01-04 20:00:00	7.09	8:51 PM	11.7	0.6	47.0	1025.9	16.1	Calm	Calm	-			Mostly Cloudy	0	2015-01-05 03:51:00<br />	2015-01-04 20:51:00	7	20	73	Break
86	2015-01-04 21:00:00	5.54	9:51 PM	10.6	1.1	52.0	1026.2	16.1	Calm	Calm	-			Mostly Cloudy	0	2015-01-05 04:51:00<br />	2015-01-04 21:51:00	7	21	2	Break
87	2015-01-04 22:00:00	6.35	10:51 PM	10.0	1.7	57.0	1025.9	16.1	ESE	5.6	-			Mostly Cloudy	110	2015-01-05 05:51:00<br />	2015-01-04 22:51:00	7	22	60	Break
88	2015-01-04 23:00:00	6.0	11:51 PM	8.3	2.2	66.0	1026.0	16.1	SSE	5.6	-			Mostly Cloudy	150	2015-01-05 06:51:00<br />	2015-01-04 23:51:00	7	23	43	Break
89	2015-01-05 00:00:00	6.73	12:51 AM	8.9	1.7	61.0	1025.5	16.1	Calm	Calm	-			Scattered Clouds	0	2015-01-05 07:51:00<br />	2015-01-05 00:51:00	1	0	80	Break
90	2015-01-05 01:00:00	12.28	1:51 AM	8.3	1.7	63.0	1025.5	16.1	Calm	Calm	-			Partly Cloudy	0	2015-01-05 08:51:00<br />	2015-01-05 01:51:00	1	1	8	Break
91	2015-01-05 02:00:00	9.45	2:51 AM	8.3	1.1	61.0	1025.3	16.1	ESE	5.6	-			Partly Cloudy	110	2015-01-05 09:51:00<br />	2015-01-05 02:51:00	1	2	9	Break
92	2015-01-05 03:00:00	8.34	3:51 AM	7.8	1.1	63.0	1025.5	16.1	Calm	Calm	-			Clear	0	2015-01-05 10:51:00<br />	2015-01-05 03:51:00	1	3	91	Break
93	2015-01-05 04:00:00	8.92	4:51 AM	7.2	1.1	65.0	1025.4	16.1	Calm	Calm	-			Clear	0	2015-01-05 11:51:00<br />	2015-01-05 04:51:00	1	4	25	Break
94	2015-01-05 05:00:00	10.09	5:51 AM	6.7	1.1	68.0	1025.6	16.1	Calm	Calm	-			Clear	0	2015-01-05 12:51:00<br />	2015-01-05 05:51:00	1	5	58	Break
95	2015-01-05 06:00:00	8.52	6:51 AM	6.1	1.7	74.0	1025.8	16.1	East	7.4	-			Partly Cloudy	90	2015-01-05 13:51:00<br />	2015-01-05 06:51:00	1	6	21	Break
96	2015-01-05 07:00:00	8.69	7:51 AM	6.1	1.1	71.0	1026.4	16.1	Calm	Calm	-			Partly Cloudy	0	2015-01-05 14:51:00<br />	2015-01-05 07:51:00	1	7	96	Break
97	2015-01-05 08:00:00	9.64	8:51 AM	8.9	1.1	58.0	1027.5	16.1	NNE	5.6	-			Partly Cloudy	30	2015-01-05 15:51:00<br />	2015-01-05 08:51:00	1	8	35	Break
98	2015-01-05 09:00:00	10.73	9:51 AM	11.1	1.7	53.0	1027.6	16.1	Calm	Calm	-			Partly Cloudy	0	2015-01-05 16:51:00<br />	2015-01-05 09:51:00	1	9	34	Break
99	2015-01-05 10:00:00	8.94	10:51 AM	15.0	0.6	38.0	1026.9	16.1	Calm	Calm	-			Partly Cloudy	0	2015-01-05 17:51:00<br />	2015-01-05 10:51:00	1	10	95	Break
100	2015-01-05 11:00:00	9.09	11:51 AM	16.7	0.0	32.0	1025.3	16.1	Calm	Calm	-			Partly Cloudy	0	2015-01-05 18:51:00<br />	2015-01-05 11:51:00	1	11	51	Break
101	2015-01-05 12:00:00	10.52	12:51 PM	20.6	-3.3	20.0	1023.7	16.1	ENE	16.7	-			Partly Cloudy	60	2015-01-05 19:51:00<br />	2015-01-05 12:51:00	1	12	99	Break
102	2015-01-05 13:00:00	11.57	1:51 PM	21.7	-3.9	18.0	1022.7	16.1	ENE	16.7	-			Scattered Clouds	60	2015-01-05 20:51:00<br />	2015-01-05 13:51:00	1	13	40	Break
103	2015-01-05 14:00:00	11.0	2:51 PM	22.8	-4.4	16.0	1022.2	16.1	East	14.8	-			Mostly Cloudy	80	2015-01-05 21:51:00<br />	2015-01-05 14:51:00	1	14	54	Break
104	2015-01-05 15:00:00	10.76	3:51 PM	23.3	-3.9	16.0	1021.7	16.1	NE	7.4	-			Mostly Cloudy	50	2015-01-05 22:51:00<br />	2015-01-05 15:51:00	1	15	76	Break
105	2015-01-05 16:00:00	8.11	4:51 PM	23.3	-3.9	16.0	1021.5	16.1	North	5.6	-			Scattered Clouds	10	2015-01-05 23:51:00<br />	2015-01-05 16:51:00	1	16	24	Break
106	2015-01-05 17:00:00	9.24	5:51 PM	19.4	-0.6	26.0	1022.0	16.1	WSW	9.3	-			Scattered Clouds	250	2015-01-06 00:51:00<br />	2015-01-05 17:51:00	1	17	49	Break
107	2015-01-05 18:00:00	8.43	6:51 PM	16.7	0.6	34.0	1022.5	16.1	SW	9.3	-			Partly Cloudy	220	2015-01-06 01:51:00<br />	2015-01-05 18:51:00	1	18	67	Break
108	2015-01-05 19:00:00	8.89	7:51 PM	16.1	0.0	34.0	1022.8	16.1	Calm	Calm	-			Partly Cloudy	0	2015-01-06 02:51:00<br />	2015-01-05 19:51:00	1	19	40	Break
109	2015-01-05 20:00:00	8.44	8:51 PM	14.4	1.1	41.0	1023.1	16.1	Calm	Calm	-			Partly Cloudy	0	2015-01-06 03:51:00<br />	2015-01-05 20:51:00	1	20	63	Break
110	2015-01-05 21:00:00	6.83	9:51 PM	12.8	2.2	49.0	1023.5	16.1	East	7.4	-			Clear	80	2015-01-06 04:51:00<br />	2015-01-05 21:51:00	1	21	55	Break
111	2015-01-05 22:00:00	7.01	10:51 PM	12.2	1.7	49.0	1023.4	16.1	Calm	Calm	-			Partly Cloudy	0	2015-01-06 05:51:00<br />	2015-01-05 22:51:00	1	22	81	Break
112	2015-01-05 23:00:00	7.35	11:51 PM	12.2	1.1	47.0	1023.6	16.1	Calm	Calm	-			Clear	0	2015-01-06 06:51:00<br />	2015-01-05 23:51:00	1	23	56	Break
113	2015-01-06 00:00:00	8.31	12:51 AM	11.1	0.6	49.0	1023.6	16.1	SE	11.1	-			Clear	130	2015-01-06 07:51:00<br />	2015-01-06 00:51:00	2	0	42	Break
114	2015-01-06 01:00:00	7.07	1:51 AM	10.0	0.6	52.0	1023.7	16.1	East	5.6	-			Clear	100	2015-01-06 08:51:00<br />	2015-01-06 01:51:00	2	1	40	Break
115	2015-01-06 02:00:00	7.19	2:51 AM	10.0	1.1	54.0	1023.9	16.1	East	11.1	-			Clear	80	2015-01-06 09:51:00<br />	2015-01-06 02:51:00	2	2	82	Break
116	2015-01-06 03:00:00	7.97	3:51 AM	10.6	0.0	48.0	1024.0	16.1	Calm	Calm	-			Clear	0	2015-01-06 10:51:00<br />	2015-01-06 03:51:00	2	3	26	Break
117	2015-01-06 04:00:00	7.25	4:51 AM	8.3	1.1	61.0	1023.9	16.1	Calm	Calm	-			Clear	0	2015-01-06 11:51:00<br />	2015-01-06 04:51:00	2	4	4	Break
118	2015-01-06 05:00:00	6.99	5:51 AM	7.8	1.1	63.0	1024.4	16.1	ENE	5.6	-			Clear	60	2015-01-06 12:51:00<br />	2015-01-06 05:51:00	2	5	75	Break
119	2015-01-06 06:00:00	8.24	6:51 AM	7.8	0.6	61.0	1024.9	16.1	ESE	5.6	-			Partly Cloudy	120	2015-01-06 13:51:00<br />	2015-01-06 06:51:00	2	6	71	Break
120	2015-01-06 07:00:00	7.06	7:51 AM	7.8	0.6	61.0	1025.0	16.1	East	7.4	-			Partly Cloudy	90	2015-01-06 14:51:00<br />	2015-01-06 07:51:00	2	7	18	Break
121	2015-01-06 08:00:00	8.36	8:51 AM	11.1	0.6	49.0	1025.4	16.1	Calm	Calm	-			Partly Cloudy	0	2015-01-06 15:51:00<br />	2015-01-06 08:51:00	2	8	83	Break
122	2015-01-06 09:00:00	8.08	9:51 AM	15.0	-0.6	35.0	1025.7	16.1	East	9.3	-			Partly Cloudy	80	2015-01-06 16:51:00<br />	2015-01-06 09:51:00	2	9	9	Break
123	2015-01-06 10:00:00	9.88	10:51 AM	17.2	0.0	31.0	1024.8	16.1	Calm	Calm	-			Partly Cloudy	0	2015-01-06 17:51:00<br />	2015-01-06 10:51:00	2	10	64	Break
124	2015-01-06 11:00:00	7.93	11:51 AM	21.1	-1.7	22.0	1023.5	16.1	East	7.4	-			Partly Cloudy	90	2015-01-06 18:51:00<br />	2015-01-06 11:51:00	2	11	56	Break
125	2015-01-06 12:00:00	8.66	12:51 PM	22.8	-2.8	18.0	1022.1	16.1	ENE	14.8	-			Partly Cloudy	70	2015-01-06 19:51:00<br />	2015-01-06 12:51:00	2	12	91	Break
126	2015-01-06 13:00:00	8.41	1:51 PM	23.9	-3.9	16.0	1020.8	16.1	ENE	16.7	-			Partly Cloudy	70	2015-01-06 20:51:00<br />	2015-01-06 13:51:00	2	13	77	Break
127	2015-01-06 14:00:00	9.7	2:51 PM	24.4	-3.3	16.0	1020.3	16.1	ENE	9.3	-			Partly Cloudy	60	2015-01-06 21:51:00<br />	2015-01-06 14:51:00	2	14	34	Break
128	2015-01-06 15:00:00	8.6	3:51 PM	26.1	-2.8	15.0	1019.9	16.1	ESE	9.3	-			Partly Cloudy	120	2015-01-06 22:51:00<br />	2015-01-06 15:51:00	2	15	50	Break
129	2015-01-06 16:00:00	8.43	4:51 PM	25.0	-2.8	16.0	1019.8	16.1	NNW	9.3	-			Partly Cloudy	330	2015-01-06 23:51:00<br />	2015-01-06 16:51:00	2	16	25	Break
130	2015-01-06 17:00:00	8.07	5:51 PM	22.8	-1.1	20.0	1020.1	16.1	NW	9.3	-			Partly Cloudy	310	2015-01-07 00:51:00<br />	2015-01-06 17:51:00	2	17	44	Break
131	2015-01-06 18:00:00	7.42	6:51 PM	18.9	0.6	29.0	1020.7	16.1	SW	9.3	-			Clear	230	2015-01-07 01:51:00<br />	2015-01-06 18:51:00	2	18	40	Break
132	2015-01-06 19:00:00	7.07	7:51 PM	18.3	0.0	29.0	1020.9	16.1	Calm	Calm	-			Clear	0	2015-01-07 02:51:00<br />	2015-01-06 19:51:00	2	19	44	Break
133	2015-01-06 20:00:00	5.94	8:51 PM	15.6	1.1	38.0	1021.1	16.1	Calm	Calm	-			Clear	0	2015-01-07 03:51:00<br />	2015-01-06 20:51:00	2	20	18	Break
134	2015-01-06 21:00:00	5.88	9:51 PM	13.9	1.7	44.0	1021.2	16.1	WSW	5.6	-			Clear	240	2015-01-07 04:51:00<br />	2015-01-06 21:51:00	2	21	91	Break
135	2015-01-06 22:00:00	6.49	10:51 PM	13.9	1.7	44.0	1021.1	16.1	Calm	Calm	-			Clear	0	2015-01-07 05:51:00<br />	2015-01-06 22:51:00	2	22	47	Break
136	2015-01-06 23:00:00	6.68	11:51 PM	13.3	2.8	49.0	1020.9	16.1	Calm	Calm	-			Clear	0	2015-01-07 06:51:00<br />	2015-01-06 23:51:00	2	23	53	Break
137	2015-01-07 00:00:00	6.65	12:51 AM	12.8	2.2	49.0	1020.8	16.1	Calm	Calm	-			Clear	0	2015-01-07 07:51:00<br />	2015-01-07 00:51:00	3	0	77	Break
138	2015-01-07 01:00:00	5.76	1:51 AM	11.1	2.2	54.0	1020.7	16.1	South	7.4	-			Clear	170	2015-01-07 08:51:00<br />	2015-01-07 01:51:00	3	1	81	Break
139	2015-01-07 02:00:00	5.47	2:51 AM	12.2	2.2	51.0	1020.9	16.1	NE	5.6	-			Clear	50	2015-01-07 09:51:00<br />	2015-01-07 02:51:00	3	2	47	Break
140	2015-01-07 03:00:00	5.66	3:51 AM	11.7	2.2	52.0	1020.7	16.1	Calm	Calm	-			Clear	0	2015-01-07 10:51:00<br />	2015-01-07 03:51:00	3	3	29	Break
141	2015-01-07 04:00:00	5.28	4:51 AM	10.0	2.8	61.0	1020.2	16.1	Calm	Calm	-			Clear	0	2015-01-07 11:51:00<br />	2015-01-07 04:51:00	3	4	11	Break
142	2015-01-07 05:00:00	5.85	5:51 AM	10.0	2.8	61.0	1020.0	16.1	Calm	Calm	-			Partly Cloudy	0	2015-01-07 12:51:00<br />	2015-01-07 05:51:00	3	5	78	Break
143	2015-01-07 06:00:00	5.91	6:51 AM	10.0	2.8	61.0	1020.5	16.1	Calm	Calm	-			Scattered Clouds	0	2015-01-07 13:51:00<br />	2015-01-07 06:51:00	3	6	83	Break
144	2015-01-07 07:00:00	6.62	7:51 AM	9.4	2.8	64.0	1020.9	16.1	SSW	5.6	-			Scattered Clouds	210	2015-01-07 14:51:00<br />	2015-01-07 07:51:00	3	7	12	Break
145	2015-01-07 08:00:00	5.74	8:51 AM	11.1	3.3	59.0	1021.5	16.1	SSW	5.6	-			Scattered Clouds	210	2015-01-07 15:51:00<br />	2015-01-07 08:51:00	3	8	14	Break
146	2015-01-07 09:00:00	7.26	9:51 AM	16.1	3.3	42.0	1021.4	16.1	SW	5.6	-			Mostly Cloudy	220	2015-01-07 16:51:00<br />	2015-01-07 09:51:00	3	9	77	Break
147	2015-01-07 10:00:00	7.54	10:51 AM	19.4	3.9	36.0	1021.1	16.1	SSW	5.6	-			Mostly Cloudy	200	2015-01-07 17:51:00<br />	2015-01-07 10:51:00	3	10	86	Break
148	2015-01-07 11:00:00	6.96	11:51 AM	22.2	2.8	28.0	1019.7	16.1	East	11.1	-			Mostly Cloudy	100	2015-01-07 18:51:00<br />	2015-01-07 11:51:00	3	11	39	Break
149	2015-01-07 12:00:00	6.96	12:51 PM	25.0	1.7	22.0	1018.7	16.1	ESE	14.8	-			Mostly Cloudy	110	2015-01-07 19:51:00<br />	2015-01-07 12:51:00	3	12	40	Break
150	2015-01-07 13:00:00	6.96	1:51 PM	26.1	0.0	18.0	1017.9	16.1	East	13.0	-			Mostly Cloudy	90	2015-01-07 20:51:00<br />	2015-01-07 13:51:00	3	13	49	Break
151	2015-01-07 14:00:00	12.15	2:51 PM	26.7	0.0	17.0	1017.3	16.1	Variable	5.6	-			Mostly Cloudy	0	2015-01-07 21:51:00<br />	2015-01-07 14:51:00	3	14	3	Break
152	2015-01-07 15:00:00	10.35	3:51 PM	26.7	0.6	18.0	1017.2	16.1	ESE	5.6	-			Mostly Cloudy	110	2015-01-07 22:51:00<br />	2015-01-07 15:51:00	3	15	6	Break
153	2015-01-07 16:00:00	6.61	4:51 PM	26.7	0.6	18.0	1017.1	16.1	ENE	11.1	-			Mostly Cloudy	70	2015-01-07 23:51:00<br />	2015-01-07 16:51:00	3	16	64	Break
154	2015-01-07 17:00:00	6.62	5:51 PM	23.3	1.7	24.0	1017.2	16.1	East	9.3	-			Mostly Cloudy	80	2015-01-08 00:51:00<br />	2015-01-07 17:51:00	3	17	14	Break
155	2015-01-07 18:00:00	7.94	6:51 PM	21.7	2.2	28.0	1017.5	16.1	East	11.1	-			Scattered Clouds	80	2015-01-08 01:51:00<br />	2015-01-07 18:51:00	3	18	13	Break
156	2015-01-07 19:00:00	7.21	7:51 PM	19.4	2.8	33.0	1017.7	16.1	East	13.0	-			Clear	100	2015-01-08 02:51:00<br />	2015-01-07 19:51:00	3	19	78	Break
157	2015-01-07 20:00:00	6.69	8:51 PM	18.3	2.8	36.0	1017.8	16.1	ESE	13.0	-			Scattered Clouds	110	2015-01-08 03:51:00<br />	2015-01-07 20:51:00	3	20	66	Break
158	2015-01-07 21:00:00	6.03	9:51 PM	19.4	2.8	33.0	1017.9	16.1	ESE	14.8	-			Mostly Cloudy	110	2015-01-08 04:51:00<br />	2015-01-07 21:51:00	3	21	25	Break
159	2015-01-07 22:00:00	6.57	10:51 PM	17.2	3.3	40.0	1018.1	16.1	East	9.3	-			Mostly Cloudy	100	2015-01-08 05:51:00<br />	2015-01-07 22:51:00	3	22	73	Break
160	2015-01-07 23:00:00	6.78	11:51 PM	16.7	3.3	41.0	1017.7	16.1	Calm	Calm	-			Mostly Cloudy	0	2015-01-08 06:51:00<br />	2015-01-07 23:51:00	3	23	13	Break
161	2015-01-08 00:00:00	6.59	12:51 AM	16.1	3.3	42.0	1017.5	16.1	SE	5.6	-			Mostly Cloudy	130	2015-01-08 07:51:00<br />	2015-01-08 00:51:00	4	0	69	Break
162	2015-01-08 01:00:00	5.45	1:51 AM	15.6	3.3	44.0	1017.9	16.1	ESE	7.4	-			Mostly Cloudy	110	2015-01-08 08:51:00<br />	2015-01-08 01:51:00	4	1	83	Break
163	2015-01-08 02:00:00	5.26	2:51 AM	14.4	3.3	47.0	1018.1	16.1	East	11.1	-			Mostly Cloudy	90	2015-01-08 09:51:00<br />	2015-01-08 02:51:00	4	2	14	Break
164	2015-01-08 03:00:00	4.97	3:51 AM	15.6	2.8	42.0	1017.9	16.1	East	13.0	-			Mostly Cloudy	90	2015-01-08 10:51:00<br />	2015-01-08 03:51:00	4	3	35	Break
165	2015-01-08 04:00:00	5.45	4:51 AM	17.2	1.1	34.0	1017.3	16.1	East	20.4	-			Overcast	90	2015-01-08 11:51:00<br />	2015-01-08 04:51:00	4	4	5	Break
166	2015-01-08 05:00:00	5.14	5:51 AM	16.7	1.1	35.0	1017.5	16.1	East	27.8	-			Mostly Cloudy	80	2015-01-08 12:51:00<br />	2015-01-08 05:51:00	4	5	60	Break
167	2015-01-08 06:00:00	5.45	6:51 AM	16.7	0.6	34.0	1017.7	16.1	East	25.9	-			Mostly Cloudy	90	2015-01-08 13:51:00<br />	2015-01-08 06:51:00	4	6	7	Break
168	2015-01-08 07:00:00	6.23	7:51 AM	15.6	1.1	38.0	1018.1	16.1	East	14.8	-			Mostly Cloudy	90	2015-01-08 14:51:00<br />	2015-01-08 07:51:00	4	7	36	Break
169	2015-01-08 08:00:00	6.19	8:51 AM	15.6	1.7	39.0	1018.9	16.1	East	18.5	-			Mostly Cloudy	90	2015-01-08 15:51:00<br />	2015-01-08 08:51:00	4	8	24	Break
170	2015-01-08 09:00:00	6.51	9:51 AM	17.2	1.1	34.0	1019.2	16.1	East	22.2	-			Mostly Cloudy	80	2015-01-08 16:51:00<br />	2015-01-08 09:51:00	4	9	87	Break
171	2015-01-08 10:00:00	6.62	10:51 AM	18.3	1.1	32.0	1019.0	16.1	East	22.2	-			Mostly Cloudy	90	2015-01-08 17:51:00<br />	2015-01-08 10:51:00	4	10	10	Break
172	2015-01-08 11:00:00	5.57	11:51 AM	18.3	0.6	31.0	1017.9	16.1	East	22.2	-			Mostly Cloudy	90	2015-01-08 18:51:00<br />	2015-01-08 11:51:00	4	11	68	Break
173	2015-01-08 12:00:00	6.36	12:51 PM	18.9	1.1	30.0	1016.7	16.1	ESE	13.0	-			Mostly Cloudy	110	2015-01-08 19:51:00<br />	2015-01-08 12:51:00	4	12	81	Break
174	2015-01-08 13:00:00	5.6	1:51 PM	20.6	1.1	27.0	1015.7	16.1	SE	11.1	-			Mostly Cloudy	130	2015-01-08 20:51:00<br />	2015-01-08 13:51:00	4	13	62	Break
175	2015-01-08 14:00:00	6.67	2:51 PM	21.7	1.7	27.0	1015.1	16.1	SE	14.8	-			Scattered Clouds	140	2015-01-08 21:51:00<br />	2015-01-08 14:51:00	4	14	97	Break
176	2015-01-08 15:00:00	7.25	3:51 PM	20.0	2.8	32.0	1015.3	16.1	SE	13.0	-			Scattered Clouds	140	2015-01-08 22:51:00<br />	2015-01-08 15:51:00	4	15	62	Break
177	2015-01-08 16:00:00	6.76	4:51 PM	18.9	2.2	33.0	1015.3	16.1	SE	22.2	-			Mostly Cloudy	140	2015-01-08 23:51:00<br />	2015-01-08 16:51:00	4	16	78	Break
178	2015-01-08 17:00:00	6.99	5:51 PM	17.8	2.8	37.0	1015.5	16.1	ESE	11.1	-			Mostly Cloudy	120	2015-01-09 00:51:00<br />	2015-01-08 17:51:00	4	17	32	Break
179	2015-01-08 18:00:00	7.57	6:51 PM	16.7	2.8	39.0	1015.6	16.1	SE	9.3	-			Mostly Cloudy	130	2015-01-09 01:51:00<br />	2015-01-08 18:51:00	4	18	36	Break
180	2015-01-08 19:00:00	7.01	7:51 PM	15.0	2.8	44.0	1015.7	16.1	East	11.1	-			Mostly Cloudy	90	2015-01-09 02:51:00<br />	2015-01-08 19:51:00	4	19	72	Break
181	2015-01-08 20:00:00	5.66	8:51 PM	15.0	3.3	46.0	1015.8	16.1	East	9.3	-			Scattered Clouds	80	2015-01-09 03:51:00<br />	2015-01-08 20:51:00	4	20	45	Break
182	2015-01-08 21:00:00	5.64	9:51 PM	13.3	4.4	55.0	1015.6	16.1	East	11.1	-			Scattered Clouds	100	2015-01-09 04:51:00<br />	2015-01-08 21:51:00	4	21	76	Break
183	2015-01-08 22:00:00	6.56	10:51 PM	14.4	2.8	46.0	1015.3	16.1	East	7.4	-			Scattered Clouds	100	2015-01-09 05:51:00<br />	2015-01-08 22:51:00	4	22	50	Break
184	2015-01-08 23:00:00	7.13	11:51 PM	12.2	3.3	55.0	1015.4	16.1	SE	5.6	-			Scattered Clouds	130	2015-01-09 06:51:00<br />	2015-01-08 23:51:00	4	23	3	Break
185	2015-01-09 00:00:00	6.7	12:51 AM	12.2	3.3	55.0	1015.2	16.1	East	5.6	-			Scattered Clouds	100	2015-01-09 07:51:00<br />	2015-01-09 00:51:00	5	0	84	Break
186	2015-01-09 01:00:00	5.65	1:51 AM	12.2	2.8	53.0	1014.9	16.1	East	18.5	-			Scattered Clouds	80	2015-01-09 08:51:00<br />	2015-01-09 01:51:00	5	1	27	Break
187	2015-01-09 02:00:00	5.54	2:51 AM	12.2	2.8	53.0	1014.8	16.1	ESE	11.1	-			Scattered Clouds	110	2015-01-09 09:51:00<br />	2015-01-09 02:51:00	5	2	23	Break
188	2015-01-09 03:00:00	5.44	3:51 AM	12.2	2.8	53.0	1014.9	16.1	East	18.5	-			Scattered Clouds	90	2015-01-09 10:51:00<br />	2015-01-09 03:51:00	5	3	0	Break
189	2015-01-09 04:00:00	5.48	4:51 AM	12.2	2.2	51.0	1014.7	16.1	East	11.1	-			Scattered Clouds	100	2015-01-09 11:51:00<br />	2015-01-09 04:51:00	5	4	98	Break
190	2015-01-09 05:00:00	6.19	5:51 AM	11.7	2.2	52.0	1014.8	16.1	East	11.1	-			Scattered Clouds	90	2015-01-09 12:51:00<br />	2015-01-09 05:51:00	5	5	1	Break
191	2015-01-09 06:00:00	7.13	6:51 AM	11.7	2.8	55.0	1015.5	16.1	East	5.6	-			Partly Cloudy	100	2015-01-09 13:51:00<br />	2015-01-09 06:51:00	5	6	56	Break
192	2015-01-09 07:00:00	6.7	7:51 AM	11.1	2.8	57.0	1016.2	16.1	ESE	7.4	-			Partly Cloudy	110	2015-01-09 14:51:00<br />	2015-01-09 07:51:00	5	7	65	Break
193	2015-01-09 08:00:00	6.7	8:51 AM	13.3	2.8	49.0	1017.0	16.1	East	11.1	-			Partly Cloudy	90	2015-01-09 15:51:00<br />	2015-01-09 08:51:00	5	8	84	Break
194	2015-01-09 09:00:00	6.98	9:51 AM	16.1	3.9	44.0	1017.6	16.1	East	13.0	29.6			Partly Cloudy	80	2015-01-09 16:51:00<br />	2015-01-09 09:51:00	5	9	63	Break
195	2015-01-09 10:00:00	6.81	10:51 AM	18.9	3.9	37.0	1017.2	16.1	East	18.5	-			Partly Cloudy	100	2015-01-09 17:51:00<br />	2015-01-09 10:51:00	5	10	39	Break
196	2015-01-09 11:00:00	5.96	11:51 AM	20.0	3.9	35.0	1016.3	16.1	East	20.4	-			Partly Cloudy	90	2015-01-09 18:51:00<br />	2015-01-09 11:51:00	5	11	71	Break
197	2015-01-09 12:00:00	6.62	12:51 PM	21.7	5.0	34.0	1015.2	16.1	ESE	9.3	-			Partly Cloudy	120	2015-01-09 19:51:00<br />	2015-01-09 12:51:00	5	12	29	Break
198	2015-01-09 13:00:00	7.5	1:51 PM	22.2	5.0	33.0	1014.4	16.1	Variable	5.6	-			Partly Cloudy	0	2015-01-09 20:51:00<br />	2015-01-09 13:51:00	5	13	71	Break
199	2015-01-09 14:00:00	9.9	2:51 PM	23.3	5.6	32.0	1013.9	16.1	Variable	9.3	-			Partly Cloudy	0	2015-01-09 21:51:00<br />	2015-01-09 14:51:00	5	14	31	Break
200	2015-01-09 15:00:00	9.37	3:51 PM	22.8	6.1	34.0	1014.0	16.1	Calm	Calm	-			Partly Cloudy	0	2015-01-09 22:51:00<br />	2015-01-09 15:51:00	5	15	95	Break
201	2015-01-09 16:00:00	7.59	4:51 PM	23.3	6.7	34.0	1014.0	16.1	SSE	16.7	-			Partly Cloudy	160	2015-01-09 23:51:00<br />	2015-01-09 16:51:00	5	16	18	Break
202	2015-01-09 17:00:00	7.07	5:51 PM	21.1	5.6	36.0	1014.4	16.1	SE	11.1	-			Partly Cloudy	140	2015-01-10 00:51:00<br />	2015-01-09 17:51:00	5	17	34	Break
203	2015-01-09 18:00:00	7.6	6:51 PM	20.0	5.0	37.0	1015.0	16.1	SE	11.1	-			Clear	140	2015-01-10 01:51:00<br />	2015-01-09 18:51:00	5	18	97	Break
204	2015-01-09 19:00:00	6.91	7:51 PM	17.8	5.0	43.0	1015.7	16.1	ENE	9.3	-			Clear	60	2015-01-10 02:51:00<br />	2015-01-09 19:51:00	5	19	15	Break
205	2015-01-09 20:00:00	5.99	8:51 PM	16.7	5.0	46.0	1016.0	16.1	East	7.4	-			Clear	80	2015-01-10 03:51:00<br />	2015-01-09 20:51:00	5	20	61	Break
206	2015-01-09 21:00:00	6.0	9:51 PM	15.6	5.0	49.0	1016.1	16.1	East	9.3	-			Clear	100	2015-01-10 04:51:00<br />	2015-01-09 21:51:00	5	21	52	Break
207	2015-01-09 22:00:00	6.19	10:51 PM	15.6	3.9	46.0	1016.1	16.1	East	13.0	-			Clear	100	2015-01-10 05:51:00<br />	2015-01-09 22:51:00	5	22	5	Break
208	2015-01-09 23:00:00	6.67	11:51 PM	15.6	3.3	44.0	1015.9	16.1	East	13.0	-			Clear	100	2015-01-10 06:51:00<br />	2015-01-09 23:51:00	5	23	68	Break
209	2015-01-10 00:00:00	6.49	12:51 AM	14.4	3.9	49.0	1016.1	16.1	ESE	11.1	-			Scattered Clouds	120	2015-01-10 07:51:00<br />	2015-01-10 00:51:00	6	0	16	Break
210	2015-01-10 01:00:00	5.09	1:51 AM	14.4	3.3	47.0	1016.3	16.1	ESE	13.0	-			Mostly Cloudy	120	2015-01-10 08:51:00<br />	2015-01-10 01:51:00	6	1	4	Break
211	2015-01-10 02:00:00	5.24	2:51 AM	14.4	3.3	47.0	1015.9	16.1	ESE	13.0	-			Mostly Cloudy	110	2015-01-10 09:51:00<br />	2015-01-10 02:51:00	6	2	10	Break
212	2015-01-10 03:00:00	5.15	3:51 AM	13.9	3.3	49.0	1015.7	16.1	East	9.3	-			Mostly Cloudy	90	2015-01-10 10:51:00<br />	2015-01-10 03:51:00	6	3	76	Break
213	2015-01-10 04:00:00	6.23	4:51 AM	13.3	3.3	51.0	1016.0	16.1	Calm	Calm	-			Scattered Clouds	0	2015-01-10 11:51:00<br />	2015-01-10 04:51:00	6	4	57	Break
214	2015-01-10 05:00:00	5.52	5:51 AM	13.3	3.3	51.0	1015.9	16.1	East	11.1	-			Scattered Clouds	100	2015-01-10 12:51:00<br />	2015-01-10 05:51:00	6	5	12	Break
215	2015-01-10 06:00:00	5.97	6:51 AM	13.3	2.8	49.0	1016.2	16.1	ESE	11.1	-			Mostly Cloudy	110	2015-01-10 13:51:00<br />	2015-01-10 06:51:00	6	6	59	Break
216	2015-01-10 07:00:00	6.36	7:51 AM	13.9	2.8	47.0	1016.4	16.1	ESE	13.0	-			Mostly Cloudy	120	2015-01-10 14:51:00<br />	2015-01-10 07:51:00	6	7	55	Break
217	2015-01-10 08:00:00	6.52	8:51 AM	13.9	2.8	47.0	1017.3	16.1	SE	11.1	-			Mostly Cloudy	130	2015-01-10 15:51:00<br />	2015-01-10 08:51:00	6	8	45	Break
218	2015-01-10 09:00:00	7.18	9:51 AM	16.1	2.8	41.0	1017.9	16.1	ESE	16.7	-			Mostly Cloudy	120	2015-01-10 16:51:00<br />	2015-01-10 09:51:00	6	9	71	Break
219	2015-01-10 10:00:00	6.37	10:51 AM	15.6	2.8	42.0	1018.0	16.1	SSE	9.3	-			Overcast	150	2015-01-10 17:51:00<br />	2015-01-10 10:51:00	6	10	79	Break
220	2015-01-10 11:00:00	6.66	11:51 AM	16.7	3.3	41.0	1017.2	16.1	SSE	7.4	-			Mostly Cloudy	150	2015-01-10 18:51:00<br />	2015-01-10 11:51:00	6	11	25	Break
221	2015-01-10 12:00:00	5.86	12:51 PM	17.2	3.3	40.0	1016.3	16.1	SE	9.3	-			Mostly Cloudy	130	2015-01-10 19:51:00<br />	2015-01-10 12:51:00	6	12	80	Break
222	2015-01-10 13:00:00	6.65	1:51 PM	16.7	5.6	48.0	1015.3	16.1	East	13.0	-	0.0	Rain	Light Rain	80	2015-01-10 20:51:00<br />	2015-01-10 13:51:00	6	13	14	Break
223	2015-01-10 14:00:00	6.21	2:51 PM	17.8	4.4	41.0	1015.0	16.1	Variable	7.4	-	0.0		Mostly Cloudy	0	2015-01-10 21:51:00<br />	2015-01-10 14:51:00	6	14	47	Break
224	2015-01-10 15:00:00	6.24	3:51 PM	18.3	4.4	40.0	1015.1	16.1	Calm	Calm	-			Mostly Cloudy	0	2015-01-10 22:51:00<br />	2015-01-10 15:51:00	6	15	42	Break
225	2015-01-10 16:00:00	5.5	4:51 PM	17.8	5.0	43.0	1015.2	16.1	ENE	7.4	-	0.0		Mostly Cloudy	70	2015-01-10 23:51:00<br />	2015-01-10 16:51:00	6	16	0	Break
226	2015-01-10 17:00:00	5.56	5:51 PM	17.8	5.6	45.0	1015.4	16.1	NE	11.1	-			Mostly Cloudy	50	2015-01-11 00:51:00<br />	2015-01-10 17:51:00	6	17	59	Break
227	2015-01-10 18:00:00	6.54	6:51 PM	17.2	6.1	48.0	1015.9	16.1	NNW	5.6	-			Scattered Clouds	330	2015-01-11 01:51:00<br />	2015-01-10 18:51:00	6	18	1	Break
228	2015-01-10 19:00:00	5.72	7:51 PM	15.0	6.7	58.0	1016.2	16.1	Calm	Calm	-			Scattered Clouds	0	2015-01-11 02:51:00<br />	2015-01-10 19:51:00	6	19	20	Break
229	2015-01-10 20:00:00	5.54	8:51 PM	13.9	6.7	62.0	1016.4	16.1	Calm	Calm	-			Mostly Cloudy	0	2015-01-11 03:51:00<br />	2015-01-10 20:51:00	6	20	40	Break
230	2015-01-10 21:00:00	5.51	9:51 PM	13.9	6.7	62.0	1016.4	16.1	Calm	Calm	-			Mostly Cloudy	0	2015-01-11 04:51:00<br />	2015-01-10 21:51:00	6	21	27	Break
231	2015-01-10 22:00:00	5.25	10:51 PM	13.9	7.2	64.0	1016.5	16.1	Calm	Calm	-			Mostly Cloudy	0	2015-01-11 05:51:00<br />	2015-01-10 22:51:00	6	22	22	Break
232	2015-01-10 23:00:00	5.4	11:51 PM	12.2	7.8	75.0	1016.4	16.1	Calm	Calm	-			Mostly Cloudy	0	2015-01-11 06:51:00<br />	2015-01-10 23:51:00	6	23	23	Break
233	2015-01-11 00:00:00	5.44	12:51 AM	12.8	7.8	72.0	1016.3	16.1	Calm	Calm	-			Mostly Cloudy	0	2015-01-11 07:51:00<br />	2015-01-11 00:51:00	7	0	40	Break
234	2015-01-11 01:00:00	6.06	1:51 AM	13.3	7.8	69.0	1016.3	16.1	East	5.6	-			Mostly Cloudy	100	2015-01-11 08:51:00<br />	2015-01-11 01:51:00	7	1	8	Break
235	2015-01-11 02:00:00	5.77	2:51 AM	12.2	7.8	75.0	1016.3	16.1	ENE	7.4	-			Scattered Clouds	70	2015-01-11 09:51:00<br />	2015-01-11 02:51:00	7	2	9	Break
236	2015-01-11 03:00:00	6.37	3:51 AM	12.8	7.2	69.0	1016.5	16.1	East	5.6	-			Mostly Cloudy	90	2015-01-11 10:51:00<br />	2015-01-11 03:51:00	7	3	20	Break
237	2015-01-11 04:00:00	5.8	4:51 AM	12.2	7.8	75.0	1016.5	16.1	Calm	Calm	-			Overcast	0	2015-01-11 11:51:00<br />	2015-01-11 04:51:00	7	4	65	Break
238	2015-01-11 05:00:00	6.46	5:51 AM	12.8	7.2	69.0	1016.3	16.1	ESE	7.4	-			Overcast	110	2015-01-11 12:51:00<br />	2015-01-11 05:51:00	7	5	74	Break
239	2015-01-11 06:00:00	5.94	6:51 AM	13.3	7.2	67.0	1016.4	16.1	East	9.3	-	0.0		Mostly Cloudy	100	2015-01-11 13:51:00<br />	2015-01-11 06:51:00	7	6	17	Break
240	2015-01-11 07:00:00	6.69	7:51 AM	12.8	6.7	67.0	1016.7	16.1	ESE	7.4	-			Mostly Cloudy	110	2015-01-11 14:51:00<br />	2015-01-11 07:51:00	7	7	6	Break
241	2015-01-11 08:00:00	6.66	8:51 AM	13.9	6.1	59.0	1017.5	16.1	East	16.7	-			Mostly Cloudy	90	2015-01-11 15:51:00<br />	2015-01-11 08:51:00	7	8	20	Break
242	2015-01-11 09:00:00	5.95	9:51 AM	15.6	6.7	55.0	1018.1	16.1	East	13.0	-			Mostly Cloudy	100	2015-01-11 16:51:00<br />	2015-01-11 09:51:00	7	9	65	Break
243	2015-01-11 10:00:00	6.76	10:51 AM	16.7	6.7	52.0	1018.2	16.1	East	13.0	-			Mostly Cloudy	90	2015-01-11 17:51:00<br />	2015-01-11 10:51:00	7	10	11	Break
244	2015-01-11 11:00:00	6.88	11:51 AM	18.3	6.1	45.0	1017.5	16.1	East	16.7	-			Mostly Cloudy	90	2015-01-11 18:51:00<br />	2015-01-11 11:51:00	7	11	35	Break
245	2015-01-11 12:00:00	6.91	12:51 PM	20.0	6.1	40.0	1016.2	16.1	East	11.1	-			Mostly Cloudy	90	2015-01-11 19:51:00<br />	2015-01-11 12:51:00	7	12	72	Break
246	2015-01-11 13:00:00	6.22	1:51 PM	22.2	6.1	35.0	1015.4	16.1	ESE	13.0	-			Mostly Cloudy	110	2015-01-11 20:51:00<br />	2015-01-11 13:51:00	7	13	10	Break
247	2015-01-11 14:00:00	6.81	2:51 PM	21.7	6.1	36.0	1015.1	16.1	East	16.7	-			Scattered Clouds	90	2015-01-11 21:51:00<br />	2015-01-11 14:51:00	7	14	71	Break
248	2015-01-11 15:00:00	6.85	3:51 PM	21.7	6.7	38.0	1015.0	16.1	East	11.1	-			Mostly Cloudy	100	2015-01-11 22:51:00<br />	2015-01-11 15:51:00	7	15	75	Break
249	2015-01-11 16:00:00	6.48	4:51 PM	21.7	6.7	38.0	1015.0	16.1	East	11.1	-			Mostly Cloudy	100	2015-01-11 23:51:00<br />	2015-01-11 16:51:00	7	16	24	Break
250	2015-01-11 17:00:00	5.73	5:51 PM	20.6	7.2	42.0	1015.6	16.1	East	5.6	-			Overcast	90	2015-01-12 00:51:00<br />	2015-01-11 17:51:00	7	17	24	Break
251	2015-01-11 18:00:00	5.3	6:51 PM	19.4	7.8	47.0	1016.1	16.1	East	5.6	-			Overcast	100	2015-01-12 01:51:00<br />	2015-01-11 18:51:00	7	18	47	Break
252	2015-01-11 19:00:00	5.38	7:51 PM	18.3	10.0	58.0	1017.0	16.1	East	5.6	-	0.01	Rain	Light Rain	90	2015-01-12 02:51:00<br />	2015-01-11 19:51:00	7	19	37	Break
253	2015-01-11 20:00:00	5.26	8:51 PM	17.2	11.7	70.0	1017.7	16.1	North	9.3	-	0.0		Overcast	350	2015-01-12 03:51:00<br />	2015-01-11 20:51:00	7	20	33	Break
254	2015-01-11 21:00:00	4.86	9:51 PM	16.7	11.1	70.0	1017.7	16.1	NE	9.3	-	0.0		Scattered Clouds	40	2015-01-12 04:51:00<br />	2015-01-11 21:51:00	7	21	47	Break
255	2015-01-11 22:00:00	4.86	10:51 PM	15.6	12.2	80.0	1018.2	16.1	SW	7.4	-	0.0		Mostly Cloudy	220	2015-01-12 05:51:00<br />	2015-01-11 22:51:00	7	22	83	Break
256	2015-01-11 23:00:00	5.0	11:51 PM	15.0	12.2	83.0	1018.4	16.1	WSW	11.1	-			Overcast	240	2015-01-12 06:51:00<br />	2015-01-11 23:51:00	7	23	39	Break
257	2015-01-12 00:00:00	5.42	12:51 AM	15.0	12.2	83.0	1018.1	16.1	West	13.0	-			Overcast	280	2015-01-12 07:51:00<br />	2015-01-12 00:51:00	1	0	30	Regular
258	2015-01-12 01:00:00	4.98	1:51 AM	14.4	12.2	87.0	1018.1	16.1	WSW	7.4	-			Overcast	250	2015-01-12 08:51:00<br />	2015-01-12 01:51:00	1	1	14	Regular
259	2015-01-12 02:00:00	5.41	2:51 AM	14.4	12.8	90.0	1018.4	16.1	SW	5.6	-	0.0		Overcast	220	2015-01-12 09:51:00<br />	2015-01-12 02:51:00	1	2	90	Regular
260	2015-01-12 03:00:00	5.07	3:51 AM	14.4	12.8	90.0	1018.1	16.1	Calm	Calm	-	0.01		Overcast	0	2015-01-12 10:51:00<br />	2015-01-12 03:51:00	1	3	61	Regular
261	2015-01-12 04:00:00	5.45	4:51 AM	14.4	13.3	93.0	1018.0	12.9	SW	5.6	-	0.01	Rain	Light Rain	220	2015-01-12 11:51:00<br />	2015-01-12 04:51:00	1	4	98	Regular
262	2015-01-12 05:00:00	5.01	5:51 AM	14.4	12.8	90.0	1018.2	16.1	Calm	Calm	-	0.0		Mostly Cloudy	0	2015-01-12 12:51:00<br />	2015-01-12 05:51:00	1	5	19	Regular
263	2015-01-12 06:00:00	5.62	6:51 AM	13.9	12.8	93.0	1018.5	16.1	Calm	Calm	-			Mostly Cloudy	0	2015-01-12 13:51:00<br />	2015-01-12 06:51:00	1	6	82	Regular
264	2015-01-12 07:00:00	5.23	7:33 AM	13.9	13.3	96.0	1019.5	11.3	Calm	Calm	-			Mostly Cloudy	0	2015-01-12 14:33:00<br />	2015-01-12 07:33:00	1	7	21	Regular
265	2015-01-12 08:00:00	5.46	8:51 AM	13.9	13.3	96.0	1019.3	12.9	SW	5.6	-			Mostly Cloudy	220	2015-01-12 15:51:00<br />	2015-01-12 08:51:00	1	8	71	Regular
266	2015-01-12 09:00:00	6.55	9:51 AM	15.0	13.3	90.0	1020.0	12.9	SW	7.4	-			Mostly Cloudy	220	2015-01-12 16:51:00<br />	2015-01-12 09:51:00	1	9	22	Regular
267	2015-01-12 10:00:00	5.17	10:51 AM	16.1	12.8	81.0	1020.3	14.5	Calm	Calm	-			Mostly Cloudy	0	2015-01-12 17:51:00<br />	2015-01-12 10:51:00	1	10	73	Regular
268	2015-01-12 11:00:00	5.62	11:51 AM	17.8	11.1	65.0	1019.3	16.1	Calm	Calm	-			Mostly Cloudy	0	2015-01-12 18:51:00<br />	2015-01-12 11:51:00	1	11	58	Regular
269	2015-01-12 12:00:00	6.57	12:51 PM	18.3	11.7	65.0	1018.0	16.1	South	7.4	-	0.0		Mostly Cloudy	190	2015-01-12 19:51:00<br />	2015-01-12 12:51:00	1	12	59	Regular
270	2015-01-12 13:00:00	5.24	1:51 PM	19.4	11.1	59.0	1016.9	16.1	Variable	7.4	-			Mostly Cloudy	0	2015-01-12 20:51:00<br />	2015-01-12 13:51:00	1	13	33	Regular
271	2015-01-12 14:00:00	7.46	2:51 PM	19.4	10.6	57.0	1016.5	16.1	Calm	Calm	-			Mostly Cloudy	0	2015-01-12 21:51:00<br />	2015-01-12 14:51:00	1	14	90	Regular
272	2015-01-12 15:00:00	7.61	3:51 PM	18.9	10.6	59.0	1016.3	16.1	WSW	13.0	-			Mostly Cloudy	240	2015-01-12 22:51:00<br />	2015-01-12 15:51:00	1	15	36	Regular
273	2015-01-12 16:00:00	6.71	4:51 PM	18.3	11.7	65.0	1016.4	16.1	SW	9.3	-			Mostly Cloudy	230	2015-01-12 23:51:00<br />	2015-01-12 16:51:00	1	16	95	Regular
274	2015-01-12 17:00:00	6.84	5:51 PM	17.8	11.7	67.0	1016.6	16.1	West	5.6	-			Mostly Cloudy	260	2015-01-13 00:51:00<br />	2015-01-12 17:51:00	1	17	12	Regular
275	2015-01-12 18:00:00	7.41	6:51 PM	17.2	11.7	70.0	1016.9	16.1	Calm	Calm	-			Mostly Cloudy	0	2015-01-13 01:51:00<br />	2015-01-12 18:51:00	1	18	91	Regular
276	2015-01-12 19:00:00	7.04	7:51 PM	16.7	11.1	70.0	1016.8	16.1	Calm	Calm	-			Scattered Clouds	0	2015-01-13 02:51:00<br />	2015-01-12 19:51:00	1	19	23	Regular
277	2015-01-12 20:00:00	6.39	8:51 PM	16.7	11.1	70.0	1017.4	16.1	West	7.4	-			Scattered Clouds	280	2015-01-13 03:51:00<br />	2015-01-12 20:51:00	1	20	21	Regular
278	2015-01-12 21:00:00	6.02	9:51 PM	13.9	11.1	83.0	1017.7	16.1	SW	7.4	-			Mostly Cloudy	230	2015-01-13 04:51:00<br />	2015-01-12 21:51:00	1	21	41	Regular
279	2015-01-12 22:00:00	6.62	10:51 PM	13.9	11.1	83.0	1017.4	16.1	Calm	Calm	-			Mostly Cloudy	0	2015-01-13 05:51:00<br />	2015-01-12 22:51:00	1	22	53	Regular
280	2015-01-12 23:00:00	6.87	11:51 PM	13.9	11.1	83.0	1016.7	16.1	Calm	Calm	-			Mostly Cloudy	0	2015-01-13 06:51:00<br />	2015-01-12 23:51:00	1	23	80	Regular
281	2015-01-13 00:00:00	5.96	12:51 AM	13.9	10.6	81.0	1016.7	16.1	Calm	Calm	-			Mostly Cloudy	0	2015-01-13 07:51:00<br />	2015-01-13 00:51:00	2	0	11	Regular
282	2015-01-13 01:00:00	5.2	1:51 AM	12.8	10.6	86.0	1016.5	14.5	Calm	Calm	-			Mostly Cloudy	0	2015-01-13 08:51:00<br />	2015-01-13 01:51:00	2	1	14	Regular
283	2015-01-13 02:00:00	5.0	2:51 AM	13.3	10.6	84.0	1016.4	16.1	Calm	Calm	-			Mostly Cloudy	0	2015-01-13 09:51:00<br />	2015-01-13 02:51:00	2	2	47	Regular
284	2015-01-13 03:00:00	5.91	3:51 AM	12.8	10.6	86.0	1016.0	16.1	ESE	5.6	-			Overcast	110	2015-01-13 10:51:00<br />	2015-01-13 03:51:00	2	3	24	Regular
285	2015-01-13 04:00:00	5.12	4:51 AM	12.8	10.0	83.0	1016.0	16.1	SE	7.4	-			Overcast	130	2015-01-13 11:51:00<br />	2015-01-13 04:51:00	2	4	32	Regular
286	2015-01-13 05:00:00	6.53	5:51 AM	12.8	10.6	86.0	1015.8	16.1	Calm	Calm	-			Overcast	0	2015-01-13 12:51:00<br />	2015-01-13 05:51:00	2	5	5	Regular
287	2015-01-13 06:00:00	5.5	6:51 AM	12.8	10.6	86.0	1015.8	16.1	WSW	7.4	-			Mostly Cloudy	240	2015-01-13 13:51:00<br />	2015-01-13 06:51:00	2	6	95	Regular
288	2015-01-13 07:00:00	6.36	7:51 AM	12.2	10.0	86.0	1015.5	16.1	SE	7.4	-			Scattered Clouds	130	2015-01-13 14:51:00<br />	2015-01-13 07:51:00	2	7	22	Regular
289	2015-01-13 08:00:00	6.63	8:51 AM	13.9	10.0	77.0	1016.2	16.1	Calm	Calm	-			Mostly Cloudy	0	2015-01-13 15:51:00<br />	2015-01-13 08:51:00	2	8	46	Regular
290	2015-01-13 09:00:00	7.41	9:51 AM	15.0	10.6	75.0	1016.9	16.1	Calm	Calm	-			Mostly Cloudy	0	2015-01-13 16:51:00<br />	2015-01-13 09:51:00	2	9	6	Regular
291	2015-01-13 10:00:00	7.05	10:51 AM	15.0	10.6	75.0	1017.1	11.3	Calm	Calm	-			Mostly Cloudy	0	2015-01-13 17:51:00<br />	2015-01-13 10:51:00	2	10	56	Regular
292	2015-01-13 11:00:00	6.64	11:19 AM	15.0	10.6	75.0	1017.8	12.9	WNW	13.0	-			Overcast	300	2015-01-13 18:19:00<br />	2015-01-13 11:19:00	2	11	94	Regular
293	2015-01-13 12:00:00	6.55	12:51 PM	12.0	11.0	94.0	1016.1	16.1	East	14.8	-		Rain	Light Rain	100	2015-01-13 19:51:00<br />	2015-01-13 12:51:00	2	12	46	Regular
294	2015-01-13 13:00:00	6.71	1:51 PM	14.0	10.0	77.0	1015.5	16.1	ESE	9.3	-			Mostly Cloudy	110	2015-01-13 20:51:00<br />	2015-01-13 13:51:00	2	13	1	Regular
295	2015-01-13 14:00:00	7.55	2:51 PM	15.0	8.9	67.0	1014.8	16.1	ENE	9.3	-			Mostly Cloudy	60	2015-01-13 21:51:00<br />	2015-01-13 14:51:00	2	14	8	Regular
296	2015-01-13 15:00:00	7.53	3:51 PM	17.2	8.9	58.0	1014.4	16.1	Calm	Calm	-			Scattered Clouds	0	2015-01-13 22:51:00<br />	2015-01-13 15:51:00	2	15	70	Regular
297	2015-01-13 16:00:00	7.02	4:51 PM	16.1	8.3	60.0	1014.8	16.1	Calm	Calm	-			Mostly Cloudy	0	2015-01-13 23:51:00<br />	2015-01-13 16:51:00	2	16	49	Regular
298	2015-01-13 17:00:00	6.81	5:51 PM	16.1	9.4	64.0	1015.0	16.1	East	7.4	-			Overcast	100	2015-01-14 00:51:00<br />	2015-01-13 17:51:00	2	17	85	Regular
299	2015-01-13 18:00:00	7.22	6:51 PM	14.4	10.0	75.0	1015.5	16.1	ESE	5.6	-			Scattered Clouds	110	2015-01-14 01:51:00<br />	2015-01-13 18:51:00	2	18	27	Regular
300	2015-01-13 19:00:00	7.41	7:51 PM	13.9	8.9	72.0	1015.6	16.1	East	5.6	-			Scattered Clouds	100	2015-01-14 02:51:00<br />	2015-01-13 19:51:00	2	19	16	Regular
301	2015-01-13 20:00:00	7.28	8:51 PM	13.9	8.9	72.0	1015.9	16.1	East	7.4	-			Scattered Clouds	90	2015-01-14 03:51:00<br />	2015-01-13 20:51:00	2	20	52	Regular
302	2015-01-13 21:00:00	6.16	9:51 PM	12.2	8.3	77.0	1016.1	16.1	East	11.1	-			Partly Cloudy	100	2015-01-14 04:51:00<br />	2015-01-13 21:51:00	2	21	38	Regular
303	2015-01-13 22:00:00	6.64	10:51 PM	11.1	7.8	80.0	1016.8	16.1	East	11.1	-			Partly Cloudy	100	2015-01-14 05:51:00<br />	2015-01-13 22:51:00	2	22	34	Regular
304	2015-01-13 23:00:00	7.01	11:51 PM	11.1	7.2	77.0	1016.9	16.1	ESE	11.1	-			Partly Cloudy	120	2015-01-14 06:51:00<br />	2015-01-13 23:51:00	2	23	66	Regular
305	2015-01-14 00:00:00	6.87	12:51 AM	10.6	7.8	83.0	1016.9	16.1	East	7.4	-			Mostly Cloudy	90	2015-01-14 07:51:00<br />	2015-01-14 00:51:00	3	0	11	Regular
306	2015-01-14 01:00:00	6.29	1:51 AM	9.4	7.8	90.0	1017.0	16.1	ESE	5.6	-			Partly Cloudy	110	2015-01-14 08:51:00<br />	2015-01-14 01:51:00	3	1	52	Regular
307	2015-01-14 02:00:00	7.23	2:51 AM	10.0	7.2	83.0	1017.2	16.1	East	9.3	-			Partly Cloudy	100	2015-01-14 09:51:00<br />	2015-01-14 02:51:00	3	2	29	Regular
308	2015-01-14 03:00:00	7.4	3:51 AM	9.4	6.7	83.0	1017.2	16.1	ENE	11.1	-			Clear	60	2015-01-14 10:51:00<br />	2015-01-14 03:51:00	3	3	92	Regular
309	2015-01-14 04:00:00	7.05	4:51 AM	8.3	6.7	90.0	1017.1	16.1	Calm	Calm	-			Partly Cloudy	0	2015-01-14 11:51:00<br />	2015-01-14 04:51:00	3	4	56	Regular
310	2015-01-14 05:00:00	6.93	5:51 AM	9.4	6.1	80.0	1017.9	16.1	NW	5.6	-			Partly Cloudy	310	2015-01-14 12:51:00<br />	2015-01-14 05:51:00	3	5	80	Regular
311	2015-01-14 06:00:00	6.85	6:51 AM	8.9	6.7	86.0	1018.3	16.1	SSW	5.6	-			Partly Cloudy	200	2015-01-14 13:51:00<br />	2015-01-14 06:51:00	3	6	96	Regular
312	2015-01-14 07:00:00	7.16	7:51 AM	8.3	6.1	86.0	1018.7	16.1	Calm	Calm	-			Partly Cloudy	0	2015-01-14 14:51:00<br />	2015-01-14 07:51:00	3	7	84	Regular
313	2015-01-14 08:00:00	7.77	8:51 AM	10.6	6.7	77.0	1019.1	16.1	North	5.6	-			Scattered Clouds	10	2015-01-14 15:51:00<br />	2015-01-14 08:51:00	3	8	35	Regular
314	2015-01-14 09:00:00	9.18	9:51 AM	11.7	6.7	71.0	1020.1	16.1	WNW	5.6	-			Scattered Clouds	290	2015-01-14 16:51:00<br />	2015-01-14 09:51:00	3	9	81	Regular
315	2015-01-14 10:00:00	8.36	10:51 AM	13.9	6.1	59.0	1020.7	16.1	North	5.6	-			Scattered Clouds	360	2015-01-14 17:51:00<br />	2015-01-14 10:51:00	3	10	58	Regular
316	2015-01-14 11:00:00	7.61	11:51 AM	15.6	5.6	51.0	1020.1	16.1	North	13.0	-			Partly Cloudy	10	2015-01-14 18:51:00<br />	2015-01-14 11:51:00	3	11	95	Regular
317	2015-01-14 12:00:00	8.4	12:51 PM	16.7	5.0	46.0	1019.0	16.1	Calm	Calm	-			Partly Cloudy	0	2015-01-14 19:51:00<br />	2015-01-14 12:51:00	3	12	41	Regular
318	2015-01-14 13:00:00	7.85	1:51 PM	17.8	5.0	43.0	1018.2	16.1	Variable	7.4	-			Partly Cloudy	0	2015-01-14 20:51:00<br />	2015-01-14 13:51:00	3	13	9	Regular
319	2015-01-14 14:00:00	8.6	2:51 PM	18.9	4.4	38.0	1018.3	16.1	SE	7.4	-			Partly Cloudy	130	2015-01-14 21:51:00<br />	2015-01-14 14:51:00	3	14	55	Regular
320	2015-01-14 15:00:00	9.0	3:51 PM	18.3	3.3	37.0	1018.2	16.1	Calm	Calm	-			Partly Cloudy	0	2015-01-14 22:51:00<br />	2015-01-14 15:51:00	3	15	6	Regular
321	2015-01-14 16:00:00	6.73	4:51 PM	18.9	3.3	36.0	1018.9	16.1	SSW	9.3	-			Partly Cloudy	210	2015-01-14 23:51:00<br />	2015-01-14 16:51:00	3	16	14	Regular
322	2015-01-14 17:00:00	6.76	5:51 PM	17.2	3.9	41.0	1019.5	16.1	SW	7.4	-			Partly Cloudy	220	2015-01-15 00:51:00<br />	2015-01-14 17:51:00	3	17	97	Regular
323	2015-01-14 18:00:00	7.28	6:51 PM	17.2	4.4	43.0	1020.4	16.1	WNW	11.1	-			Partly Cloudy	300	2015-01-15 01:51:00<br />	2015-01-14 18:51:00	3	18	48	Regular
324	2015-01-14 19:00:00	6.55	7:51 PM	14.4	6.1	58.0	1020.8	16.1	Calm	Calm	-			Clear	0	2015-01-15 02:51:00<br />	2015-01-14 19:51:00	3	19	67	Regular
325	2015-01-14 20:00:00	5.3	8:51 PM	14.4	5.6	56.0	1021.2	16.1	Calm	Calm	-			Clear	0	2015-01-15 03:51:00<br />	2015-01-14 20:51:00	3	20	46	Regular
326	2015-01-14 21:00:00	5.5375	9:51 PM	13.3	6.1	62.0	1022.0	16.1	ESE	5.6	-			Clear	110	2015-01-15 04:51:00<br />	2015-01-14 21:51:00	3	21	93	Regular
327	2015-01-14 22:00:00	5.7675	10:51 PM	11.7	6.7	71.0	1022.7	16.1	ESE	5.6	-			Clear	110	2015-01-15 05:51:00<br />	2015-01-14 22:51:00	3	22	3	Regular
328	2015-01-14 23:00:00	6.4475	11:51 PM	11.1	6.7	74.0	1023.0	16.1	Calm	Calm	-			Clear	0	2015-01-15 06:51:00<br />	2015-01-14 23:51:00	3	23	78	Regular
329	2015-01-15 00:00:00	6.455	12:51 AM	10.6	5.0	68.0	1023.0	16.1	Calm	Calm	-			Clear	0	2015-01-15 07:51:00<br />	2015-01-15 00:51:00	4	0	0	Regular
330	2015-01-15 01:00:00	5.7975	1:51 AM	10.6	3.9	63.0	1023.0	16.1	East	5.6	-			Clear	80	2015-01-15 08:51:00<br />	2015-01-15 01:51:00	4	1	75	Regular
331	2015-01-15 02:00:00	5.6825	2:51 AM	10.6	3.9	63.0	1022.8	16.1	North	5.6	-			Clear	350	2015-01-15 09:51:00<br />	2015-01-15 02:51:00	4	2	5	Regular
332	2015-01-15 03:00:00	5.6875	3:51 AM	9.4	3.9	69.0	1022.7	16.1	East	7.4	-			Clear	100	2015-01-15 10:51:00<br />	2015-01-15 03:51:00	4	3	86	Regular
333	2015-01-15 04:00:00	5.6875	4:51 AM	10.0	2.8	61.0	1022.9	16.1	East	7.4	-			Clear	80	2015-01-15 11:51:00<br />	2015-01-15 04:51:00	4	4	9	Regular
334	2015-01-15 05:00:00	5.9675	5:51 AM	9.4	3.3	66.0	1023.4	16.1	East	9.3	-			Clear	90	2015-01-15 12:51:00<br />	2015-01-15 05:51:00	4	5	96	Regular
335	2015-01-15 06:00:00	6.3075	6:51 AM	9.4	2.8	64.0	1023.9	16.1	East	5.6	-			Clear	90	2015-01-15 13:51:00<br />	2015-01-15 06:51:00	4	6	39	Regular
336	2015-01-15 07:00:00	6.105	7:51 AM	8.3	3.3	71.0	1024.3	16.1	Calm	Calm	-			Partly Cloudy	0	2015-01-15 14:51:00<br />	2015-01-15 07:51:00	4	7	66	Regular
337	2015-01-15 08:00:00	5.95	8:51 AM	13.3	2.2	47.0	1024.9	16.1	NE	11.1	-			Partly Cloudy	40	2015-01-15 15:51:00<br />	2015-01-15 08:51:00	4	8	48	Regular
338	2015-01-15 09:00:00	6.2375	9:51 AM	15.0	3.3	46.0	1025.9	16.1	Calm	Calm	-			Partly Cloudy	0	2015-01-15 16:51:00<br />	2015-01-15 09:51:00	4	9	99	Regular
339	2015-01-15 10:00:00	6.8875	10:51 AM	17.2	2.2	37.0	1025.9	16.1	ENE	24.1	-			Partly Cloudy	70	2015-01-15 17:51:00<br />	2015-01-15 10:51:00	4	10	67	Regular
340	2015-01-15 11:00:00	6.4175	11:51 AM	17.8	1.7	34.0	1024.8	16.1	ENE	22.2	-			Partly Cloudy	70	2015-01-15 18:51:00<br />	2015-01-15 11:51:00	4	11	30	Regular
341	2015-01-15 12:00:00	6.5225	12:51 PM	18.9	1.7	32.0	1023.2	16.1	ENE	22.2	-			Partly Cloudy	70	2015-01-15 19:51:00<br />	2015-01-15 12:51:00	4	12	3	Regular
342	2015-01-15 13:00:00	6.6075	1:51 PM	20.6	0.6	26.0	1022.1	16.1	ENE	20.4	-			Partly Cloudy	60	2015-01-15 20:51:00<br />	2015-01-15 13:51:00	4	13	58	Regular
343	2015-01-15 14:00:00	7.485	2:51 PM	21.1	0.6	26.0	1021.8	16.1	NE	11.1	-			Partly Cloudy	50	2015-01-15 21:51:00<br />	2015-01-15 14:51:00	4	14	45	Regular
344	2015-01-15 15:00:00	6.9475	3:51 PM	21.7	0.6	25.0	1021.4	16.1	Calm	Calm	-			Partly Cloudy	0	2015-01-15 22:51:00<br />	2015-01-15 15:51:00	4	15	84	Regular
345	2015-01-15 16:00:00	6.385	4:51 PM	21.7	-0.6	23.0	1020.9	16.1	East	9.3	-			Partly Cloudy	80	2015-01-15 23:51:00<br />	2015-01-15 16:51:00	4	16	41	Regular
346	2015-01-15 17:00:00	5.765	5:51 PM	20.6	1.7	29.0	1021.3	16.1	East	5.6	-			Partly Cloudy	90	2015-01-16 00:51:00<br />	2015-01-15 17:51:00	4	17	33	Regular
347	2015-01-15 18:00:00	5.605	6:51 PM	18.3	2.8	36.0	1021.9	16.1	ESE	7.4	-			Clear	110	2015-01-16 01:51:00<br />	2015-01-15 18:51:00	4	18	75	Regular
348	2015-01-15 19:00:00	5.655	7:51 PM	16.7	2.8	39.0	1022.2	16.1	ENE	16.7	-			Clear	70	2015-01-16 02:51:00<br />	2015-01-15 19:51:00	4	19	65	Regular
349	2015-01-15 20:00:00	5.0775	8:51 PM	15.0	2.8	44.0	1022.2	16.1	ENE	13.0	-			Clear	70	2015-01-16 03:51:00<br />	2015-01-15 20:51:00	4	20	21	Regular
350	2015-01-15 21:00:00	4.9775	9:51 PM	17.8	0.6	31.0	1022.1	16.1	ENE	13.0	-			Clear	60	2015-01-16 04:51:00<br />	2015-01-15 21:51:00	4	21	50	Regular
351	2015-01-15 22:00:00	5.6325	10:51 PM	15.6	1.7	39.0	1022.5	16.1	East	11.1	-			Clear	80	2015-01-16 05:51:00<br />	2015-01-15 22:51:00	4	22	41	Regular
352	2015-01-15 23:00:00	6.0575	11:51 PM	15.6	2.2	41.0	1022.5	16.1	ENE	16.7	-			Clear	70	2015-01-16 06:51:00<br />	2015-01-15 23:51:00	4	23	22	Regular
353	2015-01-16 00:00:00	5.7925	12:51 AM	14.0	2.0	44.0	1022.9	16.1	ENE	16.7	-			Clear	70	2015-01-16 07:51:00<br />	2015-01-16 00:51:00	5	0	99	Regular
354	2015-01-16 01:00:00	4.8475	1:51 AM	13.3	2.8	49.0	1022.0	16.1	East	14.8	-			Clear	80	2015-01-16 08:51:00<br />	2015-01-16 01:51:00	5	1	90	Regular
355	2015-01-16 02:00:00	4.3675	2:51 AM	12.8	2.8	51.0	1022.1	16.1	ESE	11.1	-			Clear	110	2015-01-16 09:51:00<br />	2015-01-16 02:51:00	5	2	72	Regular
356	2015-01-16 03:00:00	4.5325	3:51 AM	13.3	2.2	47.0	1021.5	16.1	East	11.1	-			Clear	80	2015-01-16 10:51:00<br />	2015-01-16 03:51:00	5	3	67	Regular
357	2015-01-16 04:00:00	3.9875	4:51 AM	10.6	3.3	61.0	1021.1	16.1	Calm	Calm	-			Clear	0	2015-01-16 11:51:00<br />	2015-01-16 04:51:00	5	4	23	Regular
358	2015-01-16 05:00:00	4.095	5:51 AM	11.7	2.2	52.0	1020.8	16.1	ESE	9.3	-			Clear	110	2015-01-16 12:51:00<br />	2015-01-16 05:51:00	5	5	1	Regular
359	2015-01-16 06:00:00	4.2075	6:51 AM	10.0	2.2	59.0	1021.6	16.1	SSW	5.6	-			Partly Cloudy	200	2015-01-16 13:51:00<br />	2015-01-16 06:51:00	5	6	81	Regular
360	2015-01-16 07:00:00	4.24	7:51 AM	10.0	2.2	59.0	1022.3	16.1	Calm	Calm	-			Partly Cloudy	0	2015-01-16 14:51:00<br />	2015-01-16 07:51:00	5	7	1	Regular
361	2015-01-16 08:00:00	4.3175	8:51 AM	13.3	3.3	51.0	1022.0	16.1	Calm	Calm	-			Partly Cloudy	0	2015-01-16 15:51:00<br />	2015-01-16 08:51:00	5	8	62	Regular
362	2015-01-16 09:00:00	4.8425	9:51 AM	16.7	0.6	34.0	1022.2	16.1	ENE	24.1	-			Partly Cloudy	70	2015-01-16 16:51:00<br />	2015-01-16 09:51:00	5	9	65	Regular
363	2015-01-16 10:00:00	4.7475	10:51 AM	18.3	-0.6	28.0	1022.7	16.1	ENE	22.2	-			Partly Cloudy	60	2015-01-16 17:51:00<br />	2015-01-16 10:51:00	5	10	99	Regular
364	2015-01-16 11:00:00	5.125	11:51 AM	20.0	-1.1	24.0	1021.8	16.1	ENE	13.0	-			Partly Cloudy	60	2015-01-16 18:51:00<br />	2015-01-16 11:51:00	5	11	98	Regular
365	2015-01-16 12:00:00	4.9275	12:51 PM	21.7	-2.8	19.0	1020.3	16.1	SSE	9.3	-			Clear	150	2015-01-16 19:51:00<br />	2015-01-16 12:51:00	5	12	59	Regular
366	2015-01-16 13:00:00	5.905	1:51 PM	21.1	-2.8	20.0	1019.1	16.1	Variable	5.6	-			Partly Cloudy	0	2015-01-16 20:51:00<br />	2015-01-16 13:51:00	5	13	83	Regular
367	2015-01-16 14:00:00	12.03	2:51 PM	22.8	-2.8	18.0	1018.3	16.1	Calm	Calm	-			Partly Cloudy	0	2015-01-16 21:51:00<br />	2015-01-16 14:51:00	5	14	53	Regular
368	2015-01-16 15:00:00	8.81	3:51 PM	22.8	-2.8	18.0	1018.0	16.1	Calm	Calm	-			Partly Cloudy	0	2015-01-16 22:51:00<br />	2015-01-16 15:51:00	5	15	13	Regular
369	2015-01-16 16:00:00	8.59	4:51 PM	22.2	-3.3	18.0	1018.1	16.1	Calm	Calm	-			Partly Cloudy	0	2015-01-16 23:51:00<br />	2015-01-16 16:51:00	5	16	69	Regular
370	2015-01-16 17:00:00	7.52	5:51 PM	21.1	-3.3	19.0	1017.8	16.1	Calm	Calm	-			Mostly Cloudy	0	2015-01-17 00:51:00<br />	2015-01-16 17:51:00	5	17	35	Regular
371	2015-01-16 18:00:00	7.4	6:51 PM	20.6	-3.3	20.0	1018.7	16.1	North	9.3	-			Mostly Cloudy	350	2015-01-17 01:51:00<br />	2015-01-16 18:51:00	5	18	74	Regular
372	2015-01-16 19:00:00	7.72	7:51 PM	16.1	1.1	36.0	1019.4	16.1	WSW	7.4	-			Scattered Clouds	240	2015-01-17 02:51:00<br />	2015-01-16 19:51:00	5	19	75	Regular
373	2015-01-16 20:00:00	6.77	8:51 PM	15.0	1.7	41.0	1019.5	16.1	SW	5.6	-			Scattered Clouds	230	2015-01-17 03:51:00<br />	2015-01-16 20:51:00	5	20	24	Regular
374	2015-01-16 21:00:00	6.47	9:51 PM	14.4	2.2	44.0	1019.7	16.1	East	11.1	-			Partly Cloudy	80	2015-01-17 04:51:00<br />	2015-01-16 21:51:00	5	21	8	Regular
375	2015-01-16 22:00:00	6.58	10:51 PM	14.4	1.1	41.0	1019.8	16.1	Calm	Calm	-			Partly Cloudy	0	2015-01-17 05:51:00<br />	2015-01-16 22:51:00	5	22	52	Regular
376	2015-01-16 23:00:00	6.98	11:51 PM	12.8	1.1	45.0	1019.5	16.1	ESE	9.3	-			Clear	110	2015-01-17 06:51:00<br />	2015-01-16 23:51:00	5	23	27	Regular
377	2015-01-17 00:00:00	6.79	12:51 AM	11.7	1.1	48.0	1019.3	16.1	East	5.6	-			Clear	100	2015-01-17 07:51:00<br />	2015-01-17 00:51:00	6	0	41	Regular
378	2015-01-17 01:00:00	5.72	1:51 AM	11.7	1.1	48.0	1019.8	16.1	East	9.3	-			Clear	90	2015-01-17 08:51:00<br />	2015-01-17 01:51:00	6	1	69	Regular
379	2015-01-17 02:00:00	5.93	2:51 AM	10.0	1.1	54.0	1020.1	16.1	SW	5.6	-			Clear	220	2015-01-17 09:51:00<br />	2015-01-17 02:51:00	6	2	60	Regular
380	2015-01-17 03:00:00	5.3	3:51 AM	10.0	1.1	54.0	1020.1	16.1	ESE	9.3	-			Clear	110	2015-01-17 10:51:00<br />	2015-01-17 03:51:00	6	3	96	Regular
381	2015-01-17 04:00:00	5.83	4:51 AM	9.4	1.7	59.0	1020.5	16.1	ENE	5.6	-			Clear	70	2015-01-17 11:51:00<br />	2015-01-17 04:51:00	6	4	51	Regular
382	2015-01-17 05:00:00	5.92	5:51 AM	8.9	1.7	61.0	1021.0	16.1	East	9.3	-			Clear	90	2015-01-17 12:51:00<br />	2015-01-17 05:51:00	6	5	83	Regular
383	2015-01-17 06:00:00	5.92	6:51 AM	8.9	1.1	58.0	1021.3	16.1	ESE	7.4	-			Clear	120	2015-01-17 13:51:00<br />	2015-01-17 06:51:00	6	6	47	Regular
384	2015-01-17 07:00:00	6.77	7:51 AM	9.4	1.1	56.0	1022.3	16.1	East	11.1	-			Partly Cloudy	100	2015-01-17 14:51:00<br />	2015-01-17 07:51:00	6	7	15	Regular
385	2015-01-17 08:00:00	7.79	8:51 AM	11.7	1.1	48.0	1022.7	16.1	ESE	14.8	-			Partly Cloudy	120	2015-01-17 15:51:00<br />	2015-01-17 08:51:00	6	8	86	Regular
386	2015-01-17 09:00:00	7.37	9:51 AM	14.4	0.6	39.0	1023.1	16.1	SE	13.0	-			Partly Cloudy	140	2015-01-17 16:51:00<br />	2015-01-17 09:51:00	6	9	54	Regular
387	2015-01-17 10:00:00	7.01	10:51 AM	17.2	0.6	33.0	1023.4	16.1	ESE	14.8	-			Partly Cloudy	110	2015-01-17 17:51:00<br />	2015-01-17 10:51:00	6	10	19	Regular
388	2015-01-17 11:00:00	6.94	11:51 AM	19.4	0.0	27.0	1022.8	16.1	ESE	9.3	-			Partly Cloudy	120	2015-01-17 18:51:00<br />	2015-01-17 11:51:00	6	11	9	Regular
389	2015-01-17 12:00:00	6.17	12:51 PM	20.0	-1.1	24.0	1021.2	16.1	Variable	5.6	-			Partly Cloudy	0	2015-01-17 19:51:00<br />	2015-01-17 12:51:00	6	12	95	Regular
390	2015-01-17 13:00:00	6.82	1:51 PM	20.6	-2.2	22.0	1020.3	16.1	WNW	7.4	-			Partly Cloudy	300	2015-01-17 20:51:00<br />	2015-01-17 13:51:00	6	13	29	Regular
391	2015-01-17 14:00:00	6.32	2:51 PM	21.7	-2.2	20.0	1020.3	16.1	WNW	7.4	-			Partly Cloudy	300	2015-01-17 21:51:00<br />	2015-01-17 14:51:00	6	14	90	Regular
392	2015-01-17 15:00:00	6.71	3:51 PM	22.2	-1.7	20.0	1020.2	16.1	NW	7.4	-			Partly Cloudy	320	2015-01-17 22:51:00<br />	2015-01-17 15:51:00	6	15	77	Regular
393	2015-01-17 16:00:00	5.89	4:51 PM	22.2	-1.7	20.0	1020.0	16.1	West	9.3	-			Scattered Clouds	270	2015-01-17 23:51:00<br />	2015-01-17 16:51:00	6	16	96	Regular
394	2015-01-17 17:00:00	6.16	5:51 PM	21.7	-2.2	20.0	1020.7	16.1	NW	9.3	-			Scattered Clouds	310	2015-01-18 00:51:00<br />	2015-01-17 17:51:00	6	17	7	Regular
395	2015-01-17 18:00:00	5.49	6:51 PM	18.9	1.1	30.0	1021.1	16.1	Calm	Calm	-			Scattered Clouds	0	2015-01-18 01:51:00<br />	2015-01-17 18:51:00	6	18	94	Regular
396	2015-01-17 19:00:00	5.62	7:51 PM	16.7	2.2	38.0	1021.4	16.1	SW	5.6	-			Clear	220	2015-01-18 02:51:00<br />	2015-01-17 19:51:00	6	19	59	Regular
397	2015-01-17 20:00:00	5.53	8:51 PM	16.1	2.2	39.0	1021.2	16.1	Calm	Calm	-			Clear	0	2015-01-18 03:51:00<br />	2015-01-17 20:51:00	6	20	71	Regular
398	2015-01-17 21:00:00	5.31	9:51 PM	16.7	1.1	35.0	1021.9	16.1	North	7.4	-			Clear	10	2015-01-18 04:51:00<br />	2015-01-17 21:51:00	6	21	11	Regular
399	2015-01-17 22:00:00	4.93	10:51 PM	13.9	2.8	47.0	1022.6	16.1	ESE	5.6	-			Clear	120	2015-01-18 05:51:00<br />	2015-01-17 22:51:00	6	22	53	Regular
400	2015-01-17 23:00:00	4.96	11:51 PM	13.9	2.8	47.0	1022.8	16.1	SE	5.6	-			Clear	140	2015-01-18 06:51:00<br />	2015-01-17 23:51:00	6	23	66	Regular
401	2015-01-18 00:00:00	5.57	12:51 AM	12.8	2.8	51.0	1023.0	16.1	ESE	5.6	-			Clear	120	2015-01-18 07:51:00<br />	2015-01-18 00:51:00	7	0	8	Regular
402	2015-01-18 01:00:00	5.5	1:51 AM	11.7	3.3	57.0	1022.7	16.1	East	9.3	-			Clear	100	2015-01-18 08:51:00<br />	2015-01-18 01:51:00	7	1	34	Regular
403	2015-01-18 02:00:00	5.6	2:51 AM	11.1	3.3	59.0	1022.6	16.1	East	11.1	-			Clear	100	2015-01-18 09:51:00<br />	2015-01-18 02:51:00	7	2	71	Regular
404	2015-01-18 03:00:00	5.63	3:51 AM	11.1	2.8	57.0	1022.4	16.1	East	13.0	-			Clear	100	2015-01-18 10:51:00<br />	2015-01-18 03:51:00	7	3	29	Regular
405	2015-01-18 04:00:00	5.72	4:51 AM	10.0	2.8	61.0	1022.5	16.1	East	7.4	-			Clear	80	2015-01-18 11:51:00<br />	2015-01-18 04:51:00	7	4	21	Regular
406	2015-01-18 05:00:00	5.74	5:51 AM	10.0	3.3	63.0	1022.7	16.1	ESE	5.6	-			Clear	110	2015-01-18 12:51:00<br />	2015-01-18 05:51:00	7	5	20	Regular
407	2015-01-18 06:00:00	5.84	6:51 AM	10.0	2.8	61.0	1023.2	16.1	ENE	5.6	-			Partly Cloudy	70	2015-01-18 13:51:00<br />	2015-01-18 06:51:00	7	6	49	Regular
408	2015-01-18 07:00:00	5.77	7:51 AM	10.0	2.8	61.0	1023.8	16.1	ENE	5.6	-			Scattered Clouds	70	2015-01-18 14:51:00<br />	2015-01-18 07:51:00	7	7	43	Regular
409	2015-01-18 08:00:00	5.96	8:51 AM	12.2	3.3	55.0	1023.9	16.1	ESE	5.6	-			Scattered Clouds	120	2015-01-18 15:51:00<br />	2015-01-18 08:51:00	7	8	25	Regular
410	2015-01-18 09:00:00	6.6	9:51 AM	14.4	2.8	46.0	1024.4	16.1	ENE	11.1	-			Scattered Clouds	60	2015-01-18 16:51:00<br />	2015-01-18 09:51:00	7	9	16	Regular
411	2015-01-18 10:00:00	5.89	10:51 AM	17.2	2.8	38.0	1024.2	16.1	ESE	9.3	-			Scattered Clouds	110	2015-01-18 17:51:00<br />	2015-01-18 10:51:00	7	10	20	Regular
412	2015-01-18 11:00:00	6.47	11:51 AM	19.4	1.7	31.0	1023.3	16.1	Calm	Calm	-			Scattered Clouds	0	2015-01-18 18:51:00<br />	2015-01-18 11:51:00	7	11	26	Regular
413	2015-01-18 12:00:00	6.07	12:51 PM	21.1	1.7	28.0	1021.8	16.1	Calm	Calm	-			Scattered Clouds	0	2015-01-18 19:51:00<br />	2015-01-18 12:51:00	7	12	42	Regular
414	2015-01-18 13:00:00	6.72	1:51 PM	22.2	1.1	25.0	1020.4	16.1	Calm	Calm	-			Scattered Clouds	0	2015-01-18 20:51:00<br />	2015-01-18 13:51:00	7	13	35	Regular
415	2015-01-18 14:00:00	6.33	2:51 PM	22.8	1.7	25.0	1019.7	16.1	West	5.6	-			Mostly Cloudy	280	2015-01-18 21:51:00<br />	2015-01-18 14:51:00	7	14	15	Regular
416	2015-01-18 15:00:00	6.37	3:51 PM	23.9	1.1	22.0	1019.3	16.1	West	5.6	-			Mostly Cloudy	260	2015-01-18 22:51:00<br />	2015-01-18 15:51:00	7	15	44	Regular
417	2015-01-18 16:00:00	5.79	4:51 PM	23.3	1.1	23.0	1019.2	16.1	NW	9.3	-			Mostly Cloudy	320	2015-01-18 23:51:00<br />	2015-01-18 16:51:00	7	16	52	Regular
418	2015-01-18 17:00:00	6.1	5:51 PM	22.2	0.6	24.0	1019.4	16.1	NNW	9.3	-			Scattered Clouds	330	2015-01-19 00:51:00<br />	2015-01-18 17:51:00	7	17	44	Regular
419	2015-01-18 18:00:00	5.4	6:51 PM	20.6	1.7	29.0	1019.8	16.1	NW	5.6	-			Scattered Clouds	310	2015-01-19 01:51:00<br />	2015-01-18 18:51:00	7	18	94	Regular
420	2015-01-18 19:00:00	5.34	7:51 PM	19.4	2.2	32.0	1019.9	16.1	Calm	Calm	-			Scattered Clouds	0	2015-01-19 02:51:00<br />	2015-01-18 19:51:00	7	19	99	Regular
421	2015-01-18 20:00:00	5.27	8:51 PM	17.2	3.9	41.0	1019.6	16.1	Calm	Calm	-			Scattered Clouds	0	2015-01-19 03:51:00<br />	2015-01-18 20:51:00	7	20	6	Regular
422	2015-01-18 21:00:00	4.96	9:51 PM	15.0	5.0	51.0	1019.6	16.1	ESE	5.6	-			Scattered Clouds	120	2015-01-19 04:51:00<br />	2015-01-18 21:51:00	7	21	45	Regular
423	2015-01-18 22:00:00	4.82	10:51 PM	14.4	4.4	51.0	1019.7	16.1	Calm	Calm	-			Scattered Clouds	0	2015-01-19 05:51:00<br />	2015-01-18 22:51:00	7	22	45	Regular
424	2015-01-18 23:00:00	4.87	11:51 PM	13.9	4.4	53.0	1019.9	16.1	Calm	Calm	-			Scattered Clouds	0	2015-01-19 06:51:00<br />	2015-01-18 23:51:00	7	23	60	Regular
425	2015-01-19 00:00:00	5.41	12:51 AM	13.9	4.4	53.0	1019.5	16.1	Calm	Calm	-			Partly Cloudy	0	2015-01-19 07:51:00<br />	2015-01-19 00:51:00	1	0	76	Holiday
426	2015-01-19 01:00:00	5.1	1:51 AM	11.7	5.6	66.0	1019.6	16.1	Calm	Calm	-			Partly Cloudy	0	2015-01-19 08:51:00<br />	2015-01-19 01:51:00	1	1	78	Holiday
427	2015-01-19 02:00:00	5.53	2:51 AM	11.7	5.0	64.0	1019.3	16.1	East	11.1	-			Partly Cloudy	90	2015-01-19 09:51:00<br />	2015-01-19 02:51:00	1	2	87	Holiday
428	2015-01-19 03:00:00	5.66	3:51 AM	11.7	4.4	61.0	1019.3	16.1	SE	5.6	-			Clear	130	2015-01-19 10:51:00<br />	2015-01-19 03:51:00	1	3	0	Holiday
429	2015-01-19 04:00:00	5.72	4:51 AM	11.1	4.4	63.0	1019.4	16.1	East	9.3	-			Clear	80	2015-01-19 11:51:00<br />	2015-01-19 04:51:00	1	4	72	Holiday
430	2015-01-19 05:00:00	5.52	5:51 AM	10.6	4.4	66.0	1019.3	16.1	East	14.8	-			Partly Cloudy	100	2015-01-19 12:51:00<br />	2015-01-19 05:51:00	1	5	31	Holiday
431	2015-01-19 06:00:00	5.78	6:51 AM	10.6	3.9	63.0	1019.5	16.1	East	14.8	-			Partly Cloudy	100	2015-01-19 13:51:00<br />	2015-01-19 06:51:00	1	6	42	Holiday
432	2015-01-19 07:00:00	5.73	7:51 AM	10.0	4.4	68.0	1020.0	16.1	East	9.3	-			Partly Cloudy	100	2015-01-19 14:51:00<br />	2015-01-19 07:51:00	1	7	52	Holiday
433	2015-01-19 08:00:00	5.72	8:51 AM	12.8	3.9	55.0	1020.1	16.1	SE	9.3	-			Scattered Clouds	130	2015-01-19 15:51:00<br />	2015-01-19 08:51:00	1	8	53	Holiday
434	2015-01-19 09:00:00	5.96	9:51 AM	15.0	3.3	46.0	1020.4	16.1	SE	14.8	-			Mostly Cloudy	140	2015-01-19 16:51:00<br />	2015-01-19 09:51:00	1	9	32	Holiday
435	2015-01-19 10:00:00	6.6	10:51 AM	17.8	3.3	38.0	1020.2	16.1	SE	13.0	-			Mostly Cloudy	130	2015-01-19 17:51:00<br />	2015-01-19 10:51:00	1	10	5	Holiday
436	2015-01-19 11:00:00	5.84	11:51 AM	19.4	2.2	32.0	1019.5	16.1	SSE	11.1	-			Mostly Cloudy	150	2015-01-19 18:51:00<br />	2015-01-19 11:51:00	1	11	47	Holiday
437	2015-01-19 12:00:00	6.07	12:51 PM	21.1	2.2	29.0	1018.1	16.1	South	5.6	-			Mostly Cloudy	170	2015-01-19 19:51:00<br />	2015-01-19 12:51:00	1	12	47	Holiday
438	2015-01-19 13:00:00	6.42	1:51 PM	22.2	1.7	26.0	1017.0	16.1	SSE	5.6	-			Mostly Cloudy	150	2015-01-19 20:51:00<br />	2015-01-19 13:51:00	1	13	15	Holiday
439	2015-01-19 14:00:00	6.03	2:51 PM	23.3	1.1	23.0	1016.1	16.1	Calm	Calm	-			Mostly Cloudy	0	2015-01-19 21:51:00<br />	2015-01-19 14:51:00	1	14	29	Holiday
440	2015-01-19 15:00:00	6.64	3:51 PM	23.9	1.1	22.0	1015.7	16.1	Calm	Calm	-			Mostly Cloudy	0	2015-01-19 22:51:00<br />	2015-01-19 15:51:00	1	15	5	Holiday
441	2015-01-19 16:00:00	5.73	4:51 PM	23.9	1.7	23.0	1015.1	16.1	SW	5.6	-			Mostly Cloudy	220	2015-01-19 23:51:00<br />	2015-01-19 16:51:00	1	16	79	Holiday
442	2015-01-19 17:00:00	5.52	5:51 PM	22.2	2.2	27.0	1015.3	16.1	West	9.3	-			Scattered Clouds	280	2015-01-20 00:51:00<br />	2015-01-19 17:51:00	1	17	53	Holiday
443	2015-01-19 18:00:00	5.46	6:51 PM	20.0	2.8	32.0	1015.5	16.1	Calm	Calm	-			Scattered Clouds	0	2015-01-20 01:51:00<br />	2015-01-19 18:51:00	1	18	41	Holiday
444	2015-01-19 19:00:00	5.88	7:51 PM	18.3	3.9	39.0	1015.6	16.1	Calm	Calm	-			Scattered Clouds	0	2015-01-20 02:51:00<br />	2015-01-19 19:51:00	1	19	8	Holiday
445	2015-01-19 20:00:00	6.0	8:51 PM	16.7	4.4	44.0	1015.5	16.1	Calm	Calm	-			Partly Cloudy	0	2015-01-20 03:51:00<br />	2015-01-19 20:51:00	1	20	62	Holiday
446	2015-01-19 21:00:00	5.86	9:51 PM	15.0	5.0	51.0	1015.8	16.1	Calm	Calm	-			Clear	0	2015-01-20 04:51:00<br />	2015-01-19 21:51:00	1	21	74	Holiday
447	2015-01-19 22:00:00	5.48	10:51 PM	13.3	5.6	60.0	1015.9	16.1	Calm	Calm	-			Clear	0	2015-01-20 05:51:00<br />	2015-01-19 22:51:00	1	22	53	Holiday
448	2015-01-19 23:00:00	5.53	11:51 PM	13.3	5.0	57.0	1016.0	16.1	SE	7.4	-			Clear	130	2015-01-20 06:51:00<br />	2015-01-19 23:51:00	1	23	93	Holiday
449	2015-01-20 00:00:00	5.36	12:51 AM	12.2	5.0	62.0	1015.7	16.1	East	7.4	-			Clear	100	2015-01-20 07:51:00<br />	2015-01-20 00:51:00	2	0	76	Regular
450	2015-01-20 01:00:00	5.47	1:51 AM	11.7	5.0	64.0	1015.6	16.1	East	13.0	-			Clear	100	2015-01-20 08:51:00<br />	2015-01-20 01:51:00	2	1	51	Regular
451	2015-01-20 02:00:00	5.69	2:51 AM	11.7	5.0	64.0	1015.6	16.1	Calm	Calm	-			Clear	0	2015-01-20 09:51:00<br />	2015-01-20 02:51:00	2	2	69	Regular
452	2015-01-20 03:00:00	5.74	3:51 AM	10.6	5.0	68.0	1015.4	16.1	East	7.4	-			Clear	90	2015-01-20 10:51:00<br />	2015-01-20 03:51:00	2	3	77	Regular
453	2015-01-20 04:00:00	5.67	4:51 AM	10.0	4.4	68.0	1015.1	16.1	East	7.4	-			Clear	90	2015-01-20 11:51:00<br />	2015-01-20 04:51:00	2	4	42	Regular
454	2015-01-20 05:00:00	5.79	5:51 AM	10.0	4.4	68.0	1015.3	16.1	East	11.1	-			Partly Cloudy	90	2015-01-20 12:51:00<br />	2015-01-20 05:51:00	2	5	91	Regular
455	2015-01-20 06:00:00	5.67	6:51 AM	9.4	4.4	71.0	1015.6	16.1	ESE	5.6	-			Partly Cloudy	120	2015-01-20 13:51:00<br />	2015-01-20 06:51:00	2	6	46	Regular
456	2015-01-20 07:00:00	5.76	7:51 AM	10.0	3.9	66.0	1016.1	16.1	East	9.3	-			Partly Cloudy	90	2015-01-20 14:51:00<br />	2015-01-20 07:51:00	2	7	58	Regular
457	2015-01-20 08:00:00	5.86	8:51 AM	12.2	3.9	57.0	1016.3	16.1	SE	9.3	-			Scattered Clouds	130	2015-01-20 15:51:00<br />	2015-01-20 08:51:00	2	8	33	Regular
458	2015-01-20 09:00:00	5.96	9:51 AM	15.0	4.4	49.0	1016.5	16.1	SE	9.3	-			Mostly Cloudy	130	2015-01-20 16:51:00<br />	2015-01-20 09:51:00	2	9	45	Regular
459	2015-01-20 10:00:00	6.16	10:51 AM	17.8	3.9	40.0	1016.8	16.1	SE	9.3	-			Mostly Cloudy	140	2015-01-20 17:51:00<br />	2015-01-20 10:51:00	2	10	22	Regular
460	2015-01-20 11:00:00	6.47	11:51 AM	19.4	3.9	36.0	1015.8	16.1	ESE	9.3	-			Mostly Cloudy	110	2015-01-20 18:51:00<br />	2015-01-20 11:51:00	2	11	6	Regular
461	2015-01-20 12:00:00	6.02	12:51 PM	20.6	3.3	32.0	1014.5	16.1	ENE	5.6	-			Mostly Cloudy	60	2015-01-20 19:51:00<br />	2015-01-20 12:51:00	2	12	17	Regular
462	2015-01-20 13:00:00	6.62	1:51 PM	21.7	1.7	27.0	1013.2	16.1	Variable	5.6	-			Mostly Cloudy	0	2015-01-20 20:51:00<br />	2015-01-20 13:51:00	2	13	9	Regular
463	2015-01-20 14:00:00	10.97	2:51 PM	22.8	1.1	24.0	1012.2	16.1	Calm	Calm	-			Mostly Cloudy	0	2015-01-20 21:51:00<br />	2015-01-20 14:51:00	2	14	44	Regular
464	2015-01-20 15:00:00	8.22	3:51 PM	23.3	0.6	22.0	1011.8	16.1	ENE	5.6	-			Mostly Cloudy	70	2015-01-20 22:51:00<br />	2015-01-20 15:51:00	2	15	68	Regular
465	2015-01-20 16:00:00	10.36	4:51 PM	22.8	1.1	24.0	1011.2	16.1	Calm	Calm	-			Mostly Cloudy	0	2015-01-20 23:51:00<br />	2015-01-20 16:51:00	2	16	15	Regular
466	2015-01-20 17:00:00	7.09	5:51 PM	22.2	1.1	25.0	1010.9	16.1	Calm	Calm	-			Mostly Cloudy	0	2015-01-21 00:51:00<br />	2015-01-20 17:51:00	2	17	12	Regular
467	2015-01-20 18:00:00	7.44	6:51 PM	19.4	3.9	36.0	1010.7	16.1	Calm	Calm	-			Clear	0	2015-01-21 01:51:00<br />	2015-01-20 18:51:00	2	18	6	Regular
468	2015-01-20 19:00:00	7.26	7:51 PM	18.3	4.4	40.0	1010.5	16.1	Calm	Calm	-			Mostly Cloudy	0	2015-01-21 02:51:00<br />	2015-01-20 19:51:00	2	19	55	Regular
469	2015-01-20 20:00:00	6.46	8:51 PM	17.2	5.0	45.0	1010.1	16.1	Calm	Calm	-			Mostly Cloudy	0	2015-01-21 03:51:00<br />	2015-01-20 20:51:00	2	20	24	Regular
470	2015-01-20 21:00:00	6.12	9:51 PM	16.7	5.0	46.0	1010.0	16.1	Calm	Calm	-			Mostly Cloudy	0	2015-01-21 04:51:00<br />	2015-01-20 21:51:00	2	21	75	Regular
471	2015-01-20 22:00:00	6.76	10:51 PM	15.6	5.6	51.0	1010.4	16.1	Calm	Calm	-			Mostly Cloudy	0	2015-01-21 05:51:00<br />	2015-01-20 22:51:00	2	22	84	Regular
472	2015-01-20 23:00:00	7.03	11:51 PM	15.6	5.6	51.0	1009.9	16.1	Calm	Calm	-			Overcast	0	2015-01-21 06:51:00<br />	2015-01-20 23:51:00	2	23	72	Regular
473	2015-01-21 00:00:00	6.66	12:51 AM	15.0	5.6	53.0	1009.7	16.1	East	7.4	-			Overcast	90	2015-01-21 07:51:00<br />	2015-01-21 00:51:00	3	0	89	Regular
474	2015-01-21 01:00:00	5.24	1:51 AM	15.0	5.0	51.0	1009.4	16.1	East	7.4	-			Overcast	100	2015-01-21 08:51:00<br />	2015-01-21 01:51:00	3	1	65	Regular
475	2015-01-21 02:00:00	4.99	2:51 AM	14.4	5.0	53.0	1009.3	16.1	Calm	Calm	-			Overcast	0	2015-01-21 09:51:00<br />	2015-01-21 02:51:00	3	2	4	Regular
476	2015-01-21 03:00:00	5.48	3:51 AM	13.3	5.0	57.0	1009.1	16.1	Calm	Calm	-			Overcast	0	2015-01-21 10:51:00<br />	2015-01-21 03:51:00	3	3	36	Regular
477	2015-01-21 04:00:00	5.05	4:51 AM	13.3	5.6	60.0	1008.8	16.1	East	9.3	-			Overcast	100	2015-01-21 11:51:00<br />	2015-01-21 04:51:00	3	4	80	Regular
478	2015-01-21 05:00:00	5.62	5:51 AM	13.9	3.3	49.0	1008.7	16.1	South	7.4	-			Mostly Cloudy	170	2015-01-21 12:51:00<br />	2015-01-21 05:51:00	3	5	88	Regular
479	2015-01-21 06:00:00	5.56	6:51 AM	13.3	3.9	53.0	1009.1	16.1	East	9.3	-			Mostly Cloudy	100	2015-01-21 13:51:00<br />	2015-01-21 06:51:00	3	6	71	Regular
480	2015-01-21 07:00:00	5.75	7:51 AM	13.9	3.9	51.0	1009.8	16.1	North	5.6	-			Scattered Clouds	350	2015-01-21 14:51:00<br />	2015-01-21 07:51:00	3	7	90	Regular
481	2015-01-21 08:00:00	5.73	8:51 AM	14.4	4.4	51.0	1010.5	16.1	Calm	Calm	-			Mostly Cloudy	0	2015-01-21 15:51:00<br />	2015-01-21 08:51:00	3	8	35	Regular
482	2015-01-21 09:00:00	6.06	9:51 AM	15.6	5.0	49.0	1011.1	16.1	SW	9.3	-			Scattered Clouds	220	2015-01-21 16:51:00<br />	2015-01-21 09:51:00	3	9	20	Regular
483	2015-01-21 10:00:00	6.57	10:51 AM	17.2	3.3	40.0	1011.5	16.1	West	7.4	-			Scattered Clouds	270	2015-01-21 17:51:00<br />	2015-01-21 10:51:00	3	10	26	Regular
484	2015-01-21 11:00:00	5.89	11:51 AM	18.9	2.8	34.0	1011.1	16.1	West	7.4	-			Scattered Clouds	270	2015-01-21 18:51:00<br />	2015-01-21 11:51:00	3	11	96	Regular
485	2015-01-21 12:00:00	5.72	12:51 PM	19.4	2.2	32.0	1010.5	16.1	Calm	Calm	-			Scattered Clouds	0	2015-01-21 19:51:00<br />	2015-01-21 12:51:00	3	12	37	Regular
486	2015-01-21 13:00:00	9.87	1:51 PM	20.6	2.2	30.0	1009.7	16.1	NW	9.3	-			Scattered Clouds	320	2015-01-21 20:51:00<br />	2015-01-21 13:51:00	3	13	81	Regular
487	2015-01-21 14:00:00	6.78	2:51 PM	21.7	2.2	28.0	1009.8	16.1	NNW	5.6	-			Scattered Clouds	340	2015-01-21 21:51:00<br />	2015-01-21 14:51:00	3	14	81	Regular
488	2015-01-21 15:00:00	8.88	3:51 PM	22.8	2.8	27.0	1009.7	16.1	Calm	Calm	-			Scattered Clouds	0	2015-01-21 22:51:00<br />	2015-01-21 15:51:00	3	15	13	Regular
489	2015-01-21 16:00:00	8.02	4:51 PM	21.7	1.7	27.0	1010.4	16.1	North	31.5	40.7			Mostly Cloudy	10	2015-01-21 23:51:00<br />	2015-01-21 16:51:00	3	16	15	Regular
490	2015-01-21 17:00:00	5.7	5:51 PM	20.6	2.8	31.0	1011.4	16.1	North	25.9	-			Mostly Cloudy	350	2015-01-22 00:51:00<br />	2015-01-21 17:51:00	3	17	90	Regular
491	2015-01-21 18:00:00	7.64	6:51 PM	18.9	1.1	30.0	1012.4	16.1	North	22.2	-			Scattered Clouds	360	2015-01-22 01:51:00<br />	2015-01-21 18:51:00	3	18	0	Regular
492	2015-01-21 19:00:00	6.17	7:51 PM	18.3	1.7	33.0	1013.3	16.1	North	11.1	-			Clear	350	2015-01-22 02:51:00<br />	2015-01-21 19:51:00	3	19	85	Regular
493	2015-01-21 20:00:00	6.26	8:51 PM	17.2	0.6	33.0	1014.1	16.1	North	13.0	-			Clear	350	2015-01-22 03:51:00<br />	2015-01-21 20:51:00	3	20	71	Regular
494	2015-01-21 21:00:00	6.25	9:51 PM	17.2	0.0	31.0	1014.6	16.1	NNW	14.8	-			Clear	330	2015-01-22 04:51:00<br />	2015-01-21 21:51:00	3	21	16	Regular
495	2015-01-21 22:00:00	6.27	10:51 PM	16.7	-0.6	31.0	1015.4	16.1	North	14.8	-			Clear	350	2015-01-22 05:51:00<br />	2015-01-21 22:51:00	3	22	4	Regular
496	2015-01-21 23:00:00	8.84	11:51 PM	15.0	-0.6	35.0	1015.8	16.1	Calm	Calm	-			Clear	0	2015-01-22 06:51:00<br />	2015-01-21 23:51:00	3	23	72	Regular
497	2015-01-22 00:00:00	9.08	12:51 AM	13.3	0.0	40.0	1016.1	16.1	Calm	Calm	-			Clear	0	2015-01-22 07:51:00<br />	2015-01-22 00:51:00	4	0	39	Regular
498	2015-01-22 01:00:00	7.78	1:51 AM	10.6	1.1	52.0	1016.8	16.1	South	5.6	-			Clear	170	2015-01-22 08:51:00<br />	2015-01-22 01:51:00	4	1	16	Regular
499	2015-01-22 02:00:00	6.52	2:51 AM	9.4	0.6	54.0	1017.7	16.1	South	11.1	-			Clear	190	2015-01-22 09:51:00<br />	2015-01-22 02:51:00	4	2	98	Regular
500	2015-01-22 03:00:00	6.06	3:51 AM	11.1	-1.1	43.0	1018.1	16.1	Calm	Calm	-			Clear	0	2015-01-22 10:51:00<br />	2015-01-22 03:51:00	4	3	17	Regular
501	2015-01-22 04:00:00	6.2	4:51 AM	14.4	-10.6	17.0	1018.4	16.1	NE	27.8	-			Clear	40	2015-01-22 11:51:00<br />	2015-01-22 04:51:00	4	4	46	Regular
502	2015-01-22 05:00:00	6.62	5:02 AM	14.4	-10.6	17.0	1019.2	16.1	NE	22.2	-			Clear	40	2015-01-22 12:02:00<br />	2015-01-22 05:02:00	4	5	75	Regular
503	2015-01-22 06:00:00	6.8	6:51 AM	11.1	-9.4	23.0	1020.7	16.1	North	14.8	-			Clear	360	2015-01-22 13:51:00<br />	2015-01-22 06:51:00	4	6	28	Regular
504	2015-01-22 07:00:00	6.54	7:51 AM	11.1	-10.0	22.0	1021.4	16.1	North	7.4	-			Clear	350	2015-01-22 14:51:00<br />	2015-01-22 07:51:00	4	7	65	Regular
505	2015-01-22 08:00:00	7.15	8:51 AM	12.8	-12.2	17.0	1022.3	16.1	NNE	16.7	-			Clear	30	2015-01-22 15:51:00<br />	2015-01-22 08:51:00	4	8	0	Regular
506	2015-01-22 09:00:00	7.66	9:51 AM	13.3	-13.9	14.0	1023.2	16.1	NE	31.5	40.7			Clear	50	2015-01-22 16:51:00<br />	2015-01-22 09:51:00	4	9	48	Regular
507	2015-01-22 10:00:00	7.74	10:51 AM	13.9	-14.4	13.0	1023.8	16.1	NE	27.8	-			Clear	40	2015-01-22 17:51:00<br />	2015-01-22 10:51:00	4	10	26	Regular
508	2015-01-22 11:00:00	7.2	11:51 AM	14.4	-14.4	13.0	1023.8	16.1	North	18.5	-			Partly Cloudy	360	2015-01-22 18:51:00<br />	2015-01-22 11:51:00	4	11	50	Regular
509	2015-01-22 12:00:00	6.91	12:51 PM	15.6	-13.9	12.0	1022.9	16.1	NNE	18.5	25.9			Partly Cloudy	20	2015-01-22 19:51:00<br />	2015-01-22 12:51:00	4	12	33	Regular
510	2015-01-22 13:00:00	6.97	1:51 PM	16.7	-12.8	12.0	1021.9	16.1	North	16.7	-			Partly Cloudy	360	2015-01-22 20:51:00<br />	2015-01-22 13:51:00	4	13	10	Regular
511	2015-01-22 14:00:00	8.63	2:51 PM	17.2	-12.2	13.0	1021.9	16.1	NNE	18.5	-			Partly Cloudy	20	2015-01-22 21:51:00<br />	2015-01-22 14:51:00	4	14	16	Regular
512	2015-01-22 15:00:00	7.28	3:51 PM	18.3	-13.9	10.0	1021.7	16.1	NNE	20.4	33.3			Partly Cloudy	30	2015-01-22 22:51:00<br />	2015-01-22 15:51:00	4	15	58	Regular
513	2015-01-22 16:00:00	6.52	4:51 PM	18.3	-15.0	9.0	1021.8	16.1	NE	18.5	-			Partly Cloudy	40	2015-01-22 23:51:00<br />	2015-01-22 16:51:00	4	16	7	Regular
514	2015-01-22 17:00:00	5.95	5:51 PM	17.2	-12.8	12.0	1022.3	16.1	NE	18.5	-			Partly Cloudy	50	2015-01-23 00:51:00<br />	2015-01-22 17:51:00	4	17	60	Regular
515	2015-01-22 18:00:00	6.36	6:51 PM	16.1	-11.1	15.0	1022.9	16.1	NE	18.5	-			Partly Cloudy	40	2015-01-23 01:51:00<br />	2015-01-22 18:51:00	4	18	67	Regular
516	2015-01-22 19:00:00	6.33	7:51 PM	15.6	-8.9	18.0	1023.6	16.1	NE	22.2	-			Clear	50	2015-01-23 02:51:00<br />	2015-01-22 19:51:00	4	19	66	Regular
517	2015-01-22 20:00:00	4.83	8:51 PM	15.0	-7.8	20.0	1024.0	16.1	NE	24.1	-			Clear	50	2015-01-23 03:51:00<br />	2015-01-22 20:51:00	4	20	32	Regular
518	2015-01-22 21:00:00	4.6	9:51 PM	13.9	-7.2	23.0	1024.7	16.1	ENE	16.7	-			Clear	60	2015-01-23 04:51:00<br />	2015-01-22 21:51:00	4	21	68	Regular
519	2015-01-22 22:00:00	5.08	10:51 PM	12.8	-6.7	25.0	1025.5	16.1	ENE	14.8	-			Clear	70	2015-01-23 05:51:00<br />	2015-01-22 22:51:00	4	22	0	Regular
520	2015-01-22 23:00:00	4.39	11:51 PM	12.2	-6.7	26.0	1026.0	16.1	NNE	5.6	-			Clear	30	2015-01-23 06:51:00<br />	2015-01-22 23:51:00	4	23	1	Regular
521	2015-01-23 00:00:00	5.22	12:51 AM	11.1	-6.1	30.0	1026.2	16.1	East	7.4	-			Clear	90	2015-01-23 07:51:00<br />	2015-01-23 00:51:00	5	0	39	Regular
522	2015-01-23 01:00:00	4.67	1:51 AM	10.0	-6.1	32.0	1026.5	16.1	NE	7.4	-			Clear	50	2015-01-23 08:51:00<br />	2015-01-23 01:51:00	5	1	24	Regular
523	2015-01-23 02:00:00	4.79	2:51 AM	8.9	-5.6	36.0	1026.4	16.1	SE	7.4	-			Clear	140	2015-01-23 09:51:00<br />	2015-01-23 02:51:00	5	2	0	Regular
524	2015-01-23 03:00:00	4.3	3:51 AM	8.3	-5.6	37.0	1026.0	16.1	East	7.4	-			Clear	100	2015-01-23 10:51:00<br />	2015-01-23 03:51:00	5	3	4	Regular
525	2015-01-23 04:00:00	4.18	4:51 AM	7.2	-5.0	42.0	1025.4	16.1	East	9.3	-			Clear	80	2015-01-23 11:51:00<br />	2015-01-23 04:51:00	5	4	45	Regular
526	2015-01-23 05:00:00	4.86	5:51 AM	7.2	-5.0	42.0	1025.2	16.1	East	7.4	-			Partly Cloudy	90	2015-01-23 12:51:00<br />	2015-01-23 05:51:00	5	5	86	Regular
527	2015-01-23 06:00:00	4.64	6:51 AM	7.2	-6.1	39.0	1025.5	16.1	ESE	9.3	-			Scattered Clouds	110	2015-01-23 13:51:00<br />	2015-01-23 06:51:00	5	6	19	Regular
528	2015-01-23 07:00:00	4.31	7:51 AM	7.2	-6.1	39.0	1026.0	16.1	SE	7.4	-			Partly Cloudy	130	2015-01-23 14:51:00<br />	2015-01-23 07:51:00	5	7	39	Regular
529	2015-01-23 08:00:00	4.68	8:51 AM	10.0	-7.2	29.0	1026.0	16.1	East	11.1	-			Partly Cloudy	100	2015-01-23 15:51:00<br />	2015-01-23 08:51:00	5	8	50	Regular
530	2015-01-23 09:00:00	5.99	9:51 AM	12.2	-5.6	29.0	1026.4	16.1	SE	13.0	-			Scattered Clouds	130	2015-01-23 16:51:00<br />	2015-01-23 09:51:00	5	9	13	Regular
531	2015-01-23 10:00:00	5.29	10:51 AM	13.3	-5.6	27.0	1026.3	16.1	East	9.3	-			Scattered Clouds	80	2015-01-23 17:51:00<br />	2015-01-23 10:51:00	5	10	79	Regular
532	2015-01-23 11:00:00	4.8	11:51 AM	13.9	-6.1	25.0	1025.4	16.1	Variable	5.6	-			Mostly Cloudy	0	2015-01-23 18:51:00<br />	2015-01-23 11:51:00	5	11	20	Regular
533	2015-01-23 12:00:00	4.92	12:51 PM	15.0	-7.2	21.0	1023.8	16.1	Calm	Calm	-			Mostly Cloudy	0	2015-01-23 19:51:00<br />	2015-01-23 12:51:00	5	12	52	Regular
534	2015-01-23 13:00:00	5.14	1:51 PM	16.1	-7.8	19.0	1022.5	16.1	WSW	7.4	-			Mostly Cloudy	250	2015-01-23 20:51:00<br />	2015-01-23 13:51:00	5	13	95	Regular
535	2015-01-23 14:00:00	11.08	2:51 PM	16.7	-8.3	18.0	1021.4	16.1	Variable	7.4	-			Mostly Cloudy	0	2015-01-23 21:51:00<br />	2015-01-23 14:51:00	5	14	87	Regular
536	2015-01-23 15:00:00	11.86	3:51 PM	17.2	-8.3	17.0	1020.7	16.1	WNW	7.4	-			Mostly Cloudy	300	2015-01-23 22:51:00<br />	2015-01-23 15:51:00	5	15	17	Regular
537	2015-01-23 16:00:00	8.08	4:51 PM	16.7	-8.3	18.0	1020.2	16.1	WSW	9.3	-			Mostly Cloudy	240	2015-01-23 23:51:00<br />	2015-01-23 16:51:00	5	16	77	Regular
538	2015-01-23 17:00:00	7.95	5:51 PM	16.1	-9.4	17.0	1019.9	16.1	WNW	7.4	-			Mostly Cloudy	300	2015-01-24 00:51:00<br />	2015-01-23 17:51:00	5	17	82	Regular
539	2015-01-23 18:00:00	7.58	6:51 PM	16.1	-8.3	18.0	1020.3	16.1	NNW	9.3	-			Mostly Cloudy	340	2015-01-24 01:51:00<br />	2015-01-23 18:51:00	5	18	67	Regular
540	2015-01-23 19:00:00	6.04	7:51 PM	16.1	-9.4	17.0	1020.5	16.1	NW	9.3	-			Mostly Cloudy	310	2015-01-24 02:51:00<br />	2015-01-23 19:51:00	5	19	45	Regular
541	2015-01-23 20:00:00	5.31	8:51 PM	15.0	-8.9	19.0	1020.6	16.1	Variable	7.4	-			Mostly Cloudy	0	2015-01-24 03:51:00<br />	2015-01-23 20:51:00	5	20	10	Regular
542	2015-01-23 21:00:00	4.88	9:51 PM	12.8	-6.1	27.0	1020.4	16.1	Calm	Calm	-			Mostly Cloudy	0	2015-01-24 04:51:00<br />	2015-01-23 21:51:00	5	21	37	Regular
543	2015-01-23 22:00:00	5.28	10:51 PM	11.7	-4.4	32.0	1020.1	16.1	East	13.0	-			Mostly Cloudy	100	2015-01-24 05:51:00<br />	2015-01-23 22:51:00	5	22	43	Regular
544	2015-01-23 23:00:00	5.72	11:51 PM	12.2	-4.4	31.0	1019.9	16.1	Calm	Calm	-			Mostly Cloudy	0	2015-01-24 06:51:00<br />	2015-01-23 23:51:00	5	23	7	Regular
545	2015-01-24 00:00:00	5.7	12:51 AM	11.1	-3.9	35.0	1019.8	16.1	Variable	5.6	-			Mostly Cloudy	0	2015-01-24 07:51:00<br />	2015-01-24 00:51:00	6	0	94	Regular
546	2015-01-24 01:00:00	5.17	1:51 AM	12.2	-5.6	29.0	1019.4	16.1	ENE	9.3	-			Mostly Cloudy	60	2015-01-24 08:51:00<br />	2015-01-24 01:51:00	6	1	8	Regular
547	2015-01-24 02:00:00	4.36	2:51 AM	13.3	-6.7	25.0	1019.3	16.1	Variable	7.4	-			Mostly Cloudy	0	2015-01-24 09:51:00<br />	2015-01-24 02:51:00	6	2	77	Regular
548	2015-01-24 03:00:00	4.16	3:51 AM	14.4	-7.2	22.0	1018.8	16.1	ENE	14.8	-			Mostly Cloudy	70	2015-01-24 10:51:00<br />	2015-01-24 03:51:00	6	3	68	Regular
549	2015-01-24 04:00:00	4.48	4:51 AM	14.4	-7.8	21.0	1018.6	16.1	ENE	24.1	-			Mostly Cloudy	60	2015-01-24 11:51:00<br />	2015-01-24 04:51:00	6	4	41	Regular
550	2015-01-24 05:00:00	4.2	5:51 AM	13.3	-7.2	24.0	1018.4	16.1	ENE	22.2	-			Clear	70	2015-01-24 12:51:00<br />	2015-01-24 05:51:00	6	5	26	Regular
551	2015-01-24 06:00:00	4.54	6:51 AM	13.3	-7.8	23.0	1018.6	16.1	ENE	16.7	-			Clear	70	2015-01-24 13:51:00<br />	2015-01-24 06:51:00	6	6	34	Regular
552	2015-01-24 07:00:00	4.6	7:51 AM	13.3	-7.8	23.0	1019.2	16.1	ENE	22.2	-			Partly Cloudy	70	2015-01-24 14:51:00<br />	2015-01-24 07:51:00	6	7	52	Regular
553	2015-01-24 08:00:00	4.92	8:51 AM	15.0	-7.8	20.0	1020.0	16.1	ENE	18.5	-			Partly Cloudy	70	2015-01-24 15:51:00<br />	2015-01-24 08:51:00	6	8	89	Regular
554	2015-01-24 09:00:00	6.75	9:51 AM	17.2	-8.9	16.0	1020.2	16.1	ENE	20.4	-			Partly Cloudy	60	2015-01-24 16:51:00<br />	2015-01-24 09:51:00	6	9	32	Regular
555	2015-01-24 10:00:00	5.41	10:51 AM	18.9	-7.8	16.0	1019.9	16.1	ENE	24.1	-			Partly Cloudy	70	2015-01-24 17:51:00<br />	2015-01-24 10:51:00	6	10	0	Regular
556	2015-01-24 11:00:00	4.4	11:51 AM	20.6	-8.3	14.0	1019.3	16.1	ENE	27.8	38.9			Partly Cloudy	60	2015-01-24 18:51:00<br />	2015-01-24 11:51:00	6	11	22	Regular
557	2015-01-24 12:00:00	4.75	12:51 PM	22.2	-9.4	11.0	1018.0	16.1	East	25.9	-			Partly Cloudy	80	2015-01-24 19:51:00<br />	2015-01-24 12:51:00	6	12	85	Regular
558	2015-01-24 13:00:00	4.69	1:51 PM	23.3	-11.7	9.0	1017.0	16.1	East	35.2	-			Partly Cloudy	80	2015-01-24 20:51:00<br />	2015-01-24 13:51:00	6	13	28	Regular
559	2015-01-24 14:00:00	4.32	2:51 PM	23.9	-11.7	9.0	1015.7	16.1	ENE	18.5	-			Partly Cloudy	70	2015-01-24 21:51:00<br />	2015-01-24 14:51:00	6	14	92	Regular
560	2015-01-24 15:00:00	7.14	3:51 PM	23.9	-11.1	9.0	1015.1	16.1	East	7.4	-			Partly Cloudy	80	2015-01-24 22:51:00<br />	2015-01-24 15:51:00	6	15	65	Regular
561	2015-01-24 16:00:00	5.56	4:51 PM	23.9	-11.7	9.0	1015.1	16.1	East	14.8	-			Partly Cloudy	90	2015-01-24 23:51:00<br />	2015-01-24 16:51:00	6	16	55	Regular
562	2015-01-24 17:00:00	4.37	5:51 PM	23.3	-10.0	10.0	1015.0	16.1	Calm	Calm	-			Partly Cloudy	0	2015-01-25 00:51:00<br />	2015-01-24 17:51:00	6	17	47	Regular
563	2015-01-24 18:00:00	4.03	6:51 PM	19.4	-7.8	15.0	1015.2	16.1	Calm	Calm	-			Partly Cloudy	0	2015-01-25 01:51:00<br />	2015-01-24 18:51:00	6	18	1	Regular
564	2015-01-24 19:00:00	4.25	7:51 PM	17.8	-6.7	18.0	1015.8	16.1	Calm	Calm	-			Clear	0	2015-01-25 02:51:00<br />	2015-01-24 19:51:00	6	19	42	Regular
565	2015-01-24 20:00:00	3.83	8:51 PM	16.7	-5.6	21.0	1016.6	16.1	ENE	9.3	-			Clear	70	2015-01-25 03:51:00<br />	2015-01-24 20:51:00	6	20	20	Regular
566	2015-01-24 21:00:00	3.45	9:51 PM	16.7	-5.6	21.0	1017.3	16.1	ENE	5.6	-			Clear	60	2015-01-25 04:51:00<br />	2015-01-24 21:51:00	6	21	27	Regular
567	2015-01-24 22:00:00	3.53	10:51 PM	15.6	-4.4	25.0	1017.5	16.1	East	13.0	-			Clear	90	2015-01-25 05:51:00<br />	2015-01-24 22:51:00	6	22	31	Regular
568	2015-01-24 23:00:00	3.44	11:51 PM	16.1	-7.2	20.0	1017.7	16.1	East	7.4	-			Clear	90	2015-01-25 06:51:00<br />	2015-01-24 23:51:00	6	23	83	Regular
569	2015-01-25 00:00:00	3.9	12:51 AM	13.9	-6.1	25.0	1017.6	16.1	Calm	Calm	-			Clear	0	2015-01-25 07:51:00<br />	2015-01-25 00:51:00	7	0	55	Regular
570	2015-01-25 01:00:00	4.81	1:51 AM	12.8	-5.0	29.0	1017.5	16.1	Calm	Calm	-			Clear	0	2015-01-25 08:51:00<br />	2015-01-25 01:51:00	7	1	31	Regular
571	2015-01-25 02:00:00	3.97	2:51 AM	13.3	-6.7	25.0	1017.3	16.1	NE	5.6	-			Clear	50	2015-01-25 09:51:00<br />	2015-01-25 02:51:00	7	2	6	Regular
572	2015-01-25 03:00:00	4.0	3:51 AM	11.1	-3.9	35.0	1017.3	16.1	Calm	Calm	-			Clear	0	2015-01-25 10:51:00<br />	2015-01-25 03:51:00	7	3	62	Regular
573	2015-01-25 04:00:00	5.27	4:51 AM	10.0	-3.3	39.0	1017.4	16.1	Calm	Calm	-			Clear	0	2015-01-25 11:51:00<br />	2015-01-25 04:51:00	7	4	66	Regular
574	2015-01-25 05:00:00	3.96	5:51 AM	10.6	-3.9	36.0	1017.5	16.1	Calm	Calm	-			Clear	0	2015-01-25 12:51:00<br />	2015-01-25 05:51:00	7	5	32	Regular
575	2015-01-25 06:00:00	4.04	6:51 AM	11.7	-5.6	30.0	1017.9	16.1	NE	13.0	-			Scattered Clouds	40	2015-01-25 13:51:00<br />	2015-01-25 06:51:00	7	6	45	Regular
576	2015-01-25 07:00:00	4.09	7:51 AM	11.7	-5.0	31.0	1018.6	16.1	ESE	9.3	-			Scattered Clouds	110	2015-01-25 14:51:00<br />	2015-01-25 07:51:00	7	7	96	Regular
577	2015-01-25 08:00:00	4.3	8:51 AM	11.7	-5.6	30.0	1018.9	16.1	East	11.1	-			Scattered Clouds	80	2015-01-25 15:51:00<br />	2015-01-25 08:51:00	7	8	61	Regular
578	2015-01-25 09:00:00	4.5	9:51 AM	16.1	-4.4	24.0	1018.7	16.1	ESE	9.3	-			Mostly Cloudy	110	2015-01-25 16:51:00<br />	2015-01-25 09:51:00	7	9	15	Regular
579	2015-01-25 10:00:00	4.2	10:51 AM	19.4	-5.0	19.0	1018.4	16.1	East	14.8	-			Mostly Cloudy	100	2015-01-25 17:51:00<br />	2015-01-25 10:51:00	7	10	9	Regular
580	2015-01-25 11:00:00	4.77	11:51 AM	21.7	-6.1	15.0	1017.8	16.1	ENE	18.5	-			Mostly Cloudy	70	2015-01-25 18:51:00<br />	2015-01-25 11:51:00	7	11	35	Regular
581	2015-01-25 12:00:00	4.3	12:51 PM	23.3	-5.0	15.0	1016.6	16.1	SSE	7.4	-			Mostly Cloudy	160	2015-01-25 19:51:00<br />	2015-01-25 12:51:00	7	12	15	Regular
582	2015-01-25 13:00:00	4.51	1:51 PM	23.9	-5.0	14.0	1015.6	16.1	Calm	Calm	-			Mostly Cloudy	0	2015-01-25 20:51:00<br />	2015-01-25 13:51:00	7	13	76	Regular
583	2015-01-25 14:00:00	4.64	2:51 PM	24.4	-5.0	14.0	1015.0	16.1	South	7.4	-			Mostly Cloudy	190	2015-01-25 21:51:00<br />	2015-01-25 14:51:00	7	14	67	Regular
584	2015-01-25 15:00:00	6.19	3:51 PM	23.9	-6.1	13.0	1015.3	16.1	SSE	11.1	-			Mostly Cloudy	160	2015-01-25 22:51:00<br />	2015-01-25 15:51:00	7	15	55	Regular
585	2015-01-25 16:00:00	5.75	4:51 PM	23.3	-5.0	15.0	1015.4	16.1	SSE	7.4	-			Mostly Cloudy	150	2015-01-25 23:51:00<br />	2015-01-25 16:51:00	7	16	36	Regular
586	2015-01-25 17:00:00	3.88	5:51 PM	22.2	-5.0	16.0	1015.8	16.1	Calm	Calm	-			Mostly Cloudy	0	2015-01-26 00:51:00<br />	2015-01-25 17:51:00	7	17	52	Regular
587	2015-01-25 18:00:00	3.86	6:51 PM	19.4	-3.3	21.0	1016.4	16.1	East	7.4	-			Mostly Cloudy	80	2015-01-26 01:51:00<br />	2015-01-25 18:51:00	7	18	50	Regular
588	2015-01-25 19:00:00	3.83	7:51 PM	17.2	-1.7	28.0	1017.3	16.1	East	5.6	-			Mostly Cloudy	100	2015-01-26 02:51:00<br />	2015-01-25 19:51:00	7	19	46	Regular
589	2015-01-25 20:00:00	3.98	8:51 PM	16.1	-1.1	31.0	1017.6	16.1	Calm	Calm	-			Mostly Cloudy	0	2015-01-26 03:51:00<br />	2015-01-25 20:51:00	7	20	73	Regular
590	2015-01-25 21:00:00	3.46	9:51 PM	13.3	0.0	40.0	1017.5	16.1	SSW	9.3	-			Mostly Cloudy	200	2015-01-26 04:51:00<br />	2015-01-25 21:51:00	7	21	86	Regular
591	2015-01-25 22:00:00	3.43	10:51 PM	13.9	-1.1	36.0	1018.0	16.1	East	5.6	-			Mostly Cloudy	80	2015-01-26 05:51:00<br />	2015-01-25 22:51:00	7	22	1	Regular
592	2015-01-25 23:00:00	3.78	11:51 PM	13.9	-0.6	37.0	1018.1	16.1	Calm	Calm	-			Mostly Cloudy	0	2015-01-26 06:51:00<br />	2015-01-25 23:51:00	7	23	6	Regular
593	2015-01-26 00:00:00	3.49	12:51 AM	13.3	-0.6	39.0	1018.2	16.1	East	5.6	-			Mostly Cloudy	90	2015-01-26 07:51:00<br />	2015-01-26 00:51:00	1	0	26	Regular
594	2015-01-26 01:00:00	5.05	1:51 AM	12.2	0.6	45.0	1018.3	16.1	ESE	5.6	-			Mostly Cloudy	120	2015-01-26 08:51:00<br />	2015-01-26 01:51:00	1	1	97	Regular
595	2015-01-26 02:00:00	4.03	2:51 AM	13.3	-1.1	37.0	1017.9	16.1	ESE	7.4	-			Mostly Cloudy	110	2015-01-26 09:51:00<br />	2015-01-26 02:51:00	1	2	4	Regular
596	2015-01-26 03:00:00	4.12	3:51 AM	13.9	-0.6	37.0	1017.4	16.1	ESE	9.3	-			Mostly Cloudy	120	2015-01-26 10:51:00<br />	2015-01-26 03:51:00	1	3	40	Regular
597	2015-01-26 04:00:00	4.07	4:51 AM	13.3	-0.6	39.0	1017.3	16.1	SSE	13.0	-			Mostly Cloudy	160	2015-01-26 11:51:00<br />	2015-01-26 04:51:00	1	4	19	Regular
598	2015-01-26 05:00:00	5.2	5:51 AM	13.9	-1.7	34.0	1017.3	16.1	Calm	Calm	-			Mostly Cloudy	0	2015-01-26 12:51:00<br />	2015-01-26 05:51:00	1	5	38	Regular
599	2015-01-26 06:00:00	4.11	6:51 AM	13.9	-1.1	36.0	1017.8	16.1	Calm	Calm	-			Mostly Cloudy	0	2015-01-26 13:51:00<br />	2015-01-26 06:51:00	1	6	40	Regular
600	2015-01-26 07:00:00	4.16	7:51 AM	12.2	0.6	45.0	1018.5	16.1	Calm	Calm	-			Mostly Cloudy	0	2015-01-26 14:51:00<br />	2015-01-26 07:51:00	1	7	28	Regular
601	2015-01-26 08:00:00	4.19	8:51 AM	14.4	-0.6	36.0	1018.8	16.1	East	11.1	-			Mostly Cloudy	90	2015-01-26 15:51:00<br />	2015-01-26 08:51:00	1	8	69	Regular
602	2015-01-26 09:00:00	4.64	9:51 AM	16.1	-0.6	32.0	1019.6	16.1	SE	9.3	-			Mostly Cloudy	130	2015-01-26 16:51:00<br />	2015-01-26 09:51:00	1	9	67	Regular
603	2015-01-26 10:00:00	4.16	10:51 AM	18.9	-1.1	26.0	1020.6	16.1	Calm	Calm	-			Mostly Cloudy	0	2015-01-26 17:51:00<br />	2015-01-26 10:51:00	1	10	38	Regular
604	2015-01-26 11:00:00	4.05	11:51 AM	20.0	-3.3	21.0	1020.1	16.1	Calm	Calm	-			Mostly Cloudy	0	2015-01-26 18:51:00<br />	2015-01-26 11:51:00	1	11	5	Regular
605	2015-01-26 12:00:00	4.57	12:51 PM	21.1	-3.9	18.0	1019.2	16.1	Calm	Calm	-			Mostly Cloudy	0	2015-01-26 19:51:00<br />	2015-01-26 12:51:00	1	12	90	Regular
606	2015-01-26 13:00:00	6.64	1:51 PM	21.1	-3.9	18.0	1018.1	16.1	WNW	5.6	-			Overcast	300	2015-01-26 20:51:00<br />	2015-01-26 13:51:00	1	13	85	Regular
607	2015-01-26 14:00:00	6.69	2:51 PM	20.6	-2.2	22.0	1017.7	16.1	NW	7.4	-			Overcast	310	2015-01-26 21:51:00<br />	2015-01-26 14:51:00	1	14	59	Regular
608	2015-01-26 15:00:00	5.98	3:51 PM	20.6	-1.7	22.0	1017.1	16.1	NW	7.4	-			Overcast	320	2015-01-26 22:51:00<br />	2015-01-26 15:51:00	1	15	91	Regular
609	2015-01-26 16:00:00	5.91	4:51 PM	19.4	-1.1	25.0	1017.4	16.1	WSW	11.1	-			Overcast	250	2015-01-26 23:51:00<br />	2015-01-26 16:51:00	1	16	31	Regular
610	2015-01-26 17:00:00	5.64	5:51 PM	19.4	-1.7	24.0	1017.5	16.1	West	7.4	-			Mostly Cloudy	270	2015-01-27 00:51:00<br />	2015-01-26 17:51:00	1	17	54	Regular
611	2015-01-26 18:00:00	5.71	6:51 PM	17.8	0.6	31.0	1017.9	16.1	SSW	5.6	-			Overcast	210	2015-01-27 01:51:00<br />	2015-01-26 18:51:00	1	18	59	Regular
612	2015-01-26 19:00:00	8.1	7:51 PM	17.2	2.2	37.0	1018.9	16.1	Calm	Calm	-	0.0	Rain	Light Rain	0	2015-01-27 02:51:00<br />	2015-01-26 19:51:00	1	19	49	Regular
613	2015-01-26 20:00:00	4.67	8:51 PM	16.1	7.2	56.0	1019.5	16.1	ESE	5.6	-	0.0		Overcast	120	2015-01-27 03:51:00<br />	2015-01-26 20:51:00	1	20	50	Regular
614	2015-01-26 21:00:00	4.57	9:51 PM	15.6	7.8	60.0	1020.4	16.1	SSW	11.1	-	0.0		Overcast	200	2015-01-27 04:51:00<br />	2015-01-26 21:51:00	1	21	34	Regular
615	2015-01-26 22:00:00	5.28	10:51 PM	15.0	8.9	67.0	1020.8	16.1	East	9.3	-	0.0	Rain	Light Rain	80	2015-01-27 05:51:00<br />	2015-01-26 22:51:00	1	22	33	Regular
616	2015-01-26 23:00:00	5.8	11:51 PM	13.9	9.4	74.0	1020.7	16.1	Calm	Calm	-	0.01		Overcast	0	2015-01-27 06:51:00<br />	2015-01-26 23:51:00	1	23	48	Regular
617	2015-01-27 00:00:00	4.96	12:51 AM	14.4	9.4	72.0	1020.7	16.1	South	7.4	-			Mostly Cloudy	180	2015-01-27 07:51:00<br />	2015-01-27 00:51:00	2	0	36	Regular
618	2015-01-27 01:00:00	4.41	1:51 AM	14.4	9.4	72.0	1020.8	16.1	West	7.4	-			Overcast	280	2015-01-27 08:51:00<br />	2015-01-27 01:51:00	2	1	3	Regular
619	2015-01-27 02:00:00	4.07	2:51 AM	13.9	10.0	77.0	1020.7	16.1	NNW	7.4	-			Mostly Cloudy	330	2015-01-27 09:51:00<br />	2015-01-27 02:51:00	2	2	14	Regular
620	2015-01-27 03:00:00	3.68	3:51 AM	13.3	10.0	80.0	1021.0	16.1	SW	5.6	-			Mostly Cloudy	220	2015-01-27 10:51:00<br />	2015-01-27 03:51:00	2	3	93	Regular
621	2015-01-27 04:00:00	4.01	4:51 AM	13.9	10.0	77.0	1021.2	16.1	WSW	9.3	-			Mostly Cloudy	250	2015-01-27 11:51:00<br />	2015-01-27 04:51:00	2	4	14	Regular
622	2015-01-27 05:00:00	4.24	5:51 AM	11.7	10.0	89.0	1021.2	16.1	SW	7.4	-			Scattered Clouds	230	2015-01-27 12:51:00<br />	2015-01-27 05:51:00	2	5	23	Regular
623	2015-01-27 06:00:00	4.12	6:51 AM	12.8	10.0	83.0	1021.8	16.1	Calm	Calm	-			Mostly Cloudy	0	2015-01-27 13:51:00<br />	2015-01-27 06:51:00	2	6	35	Regular
624	2015-01-27 07:00:00	3.75	7:51 AM	13.3	10.6	84.0	1022.4	16.1	Calm	Calm	-			Mostly Cloudy	0	2015-01-27 14:51:00<br />	2015-01-27 07:51:00	2	7	81	Regular
625	2015-01-27 08:00:00	4.04	8:51 AM	14.4	11.1	81.0	1022.9	16.1	Calm	Calm	-			Mostly Cloudy	0	2015-01-27 15:51:00<br />	2015-01-27 08:51:00	2	8	87	Regular
626	2015-01-27 09:00:00	4.93	9:51 AM	15.0	10.6	75.0	1023.4	16.1	SE	9.3	-			Mostly Cloudy	140	2015-01-27 16:51:00<br />	2015-01-27 09:51:00	2	9	73	Regular
627	2015-01-27 10:00:00	4.81	10:51 AM	15.6	10.6	72.0	1023.6	16.1	East	9.3	-			Mostly Cloudy	80	2015-01-27 17:51:00<br />	2015-01-27 10:51:00	2	10	87	Regular
628	2015-01-27 11:00:00	4.16	11:51 AM	17.8	9.4	58.0	1023.0	16.1	East	7.4	-			Mostly Cloudy	80	2015-01-27 18:51:00<br />	2015-01-27 11:51:00	2	11	15	Regular
629	2015-01-27 12:00:00	4.13	12:51 PM	20.6	8.3	45.0	1021.3	16.1	East	14.8	-			Scattered Clouds	90	2015-01-27 19:51:00<br />	2015-01-27 12:51:00	2	12	9	Regular
630	2015-01-27 13:00:00	4.04	1:51 PM	21.7	8.3	42.0	1020.2	16.1	East	9.3	-			Scattered Clouds	100	2015-01-27 20:51:00<br />	2015-01-27 13:51:00	2	13	59	Regular
631	2015-01-27 14:00:00	5.18	2:51 PM	22.8	8.3	39.0	1019.9	16.1	South	7.4	-			Mostly Cloudy	190	2015-01-27 21:51:00<br />	2015-01-27 14:51:00	2	14	91	Regular
632	2015-01-27 15:00:00	6.03	3:51 PM	22.2	8.9	43.0	1019.4	16.1	Calm	Calm	-			Mostly Cloudy	0	2015-01-27 22:51:00<br />	2015-01-27 15:51:00	2	15	0	Regular
633	2015-01-27 16:00:00	5.37	4:51 PM	22.8	8.9	41.0	1019.1	16.1	Calm	Calm	-			Mostly Cloudy	0	2015-01-27 23:51:00<br />	2015-01-27 16:51:00	2	16	53	Regular
634	2015-01-27 17:00:00	5.25	5:51 PM	22.2	9.4	44.0	1019.1	16.1	Calm	Calm	-			Mostly Cloudy	0	2015-01-28 00:51:00<br />	2015-01-27 17:51:00	2	17	71	Regular
635	2015-01-27 18:00:00	5.9	6:51 PM	20.0	10.0	52.0	1019.3	16.1	WSW	5.6	-			Scattered Clouds	240	2015-01-28 01:51:00<br />	2015-01-27 18:51:00	2	18	62	Regular
636	2015-01-27 19:00:00	6.13	7:51 PM	19.4	10.0	54.0	1019.4	16.1	WSW	5.6	-			Scattered Clouds	250	2015-01-28 02:51:00<br />	2015-01-27 19:51:00	2	19	4	Regular
637	2015-01-27 20:00:00	5.0	8:51 PM	17.2	10.0	63.0	1019.4	16.1	SW	5.6	-			Partly Cloudy	230	2015-01-28 03:51:00<br />	2015-01-27 20:51:00	2	20	79	Regular
638	2015-01-27 21:00:00	5.18	9:51 PM	17.2	10.0	63.0	1019.6	16.1	Calm	Calm	-			Scattered Clouds	0	2015-01-28 04:51:00<br />	2015-01-27 21:51:00	2	21	9	Regular
639	2015-01-27 22:00:00	6.11	10:51 PM	17.2	10.0	63.0	1020.1	16.1	Calm	Calm	-			Mostly Cloudy	0	2015-01-28 05:51:00<br />	2015-01-27 22:51:00	2	22	95	Regular
640	2015-01-27 23:00:00	7.54	11:51 PM	16.1	10.6	70.0	1020.2	16.1	Calm	Calm	-			Partly Cloudy	0	2015-01-28 06:51:00<br />	2015-01-27 23:51:00	2	23	56	Regular
641	2015-01-28 00:00:00	4.8	12:51 AM	16.1	10.0	67.0	1019.7	16.1	West	5.6	-			Clear	280	2015-01-28 07:51:00<br />	2015-01-28 00:51:00	3	0	14	Regular
642	2015-01-28 01:00:00	3.62	1:51 AM	13.9	10.0	77.0	1019.3	16.1	East	9.3	-			Clear	90	2015-01-28 08:51:00<br />	2015-01-28 01:51:00	3	1	41	Regular
643	2015-01-28 02:00:00	3.52	2:51 AM	13.9	10.6	81.0	1019.5	16.1	Calm	Calm	-			Clear	0	2015-01-28 09:51:00<br />	2015-01-28 02:51:00	3	2	7	Regular
644	2015-01-28 03:00:00	3.68	3:51 AM	12.2	10.0	86.0	1020.1	16.1	Calm	Calm	-			Clear	0	2015-01-28 10:51:00<br />	2015-01-28 03:51:00	3	3	92	Regular
645	2015-01-28 04:00:00	3.59	4:51 AM	13.3	10.0	80.0	1019.9	16.1	NNE	5.6	-			Partly Cloudy	20	2015-01-28 11:51:00<br />	2015-01-28 04:51:00	3	4	25	Regular
646	2015-01-28 05:00:00	3.64	5:51 AM	11.7	9.4	86.0	1020.1	16.1	Calm	Calm	-			Clear	0	2015-01-28 12:51:00<br />	2015-01-28 05:51:00	3	5	43	Regular
647	2015-01-28 06:00:00	3.73	6:51 AM	11.7	9.4	86.0	1020.2	16.1	East	11.1	-			Mostly Cloudy	80	2015-01-28 13:51:00<br />	2015-01-28 06:51:00	3	6	85	Regular
648	2015-01-28 07:00:00	3.82	7:51 AM	11.1	9.4	89.0	1020.5	16.1	ESE	5.6	-			Mostly Cloudy	120	2015-01-28 14:51:00<br />	2015-01-28 07:51:00	3	7	10	Regular
649	2015-01-28 08:00:00	3.92	8:51 AM	15.0	10.0	72.0	1020.9	16.1	SE	5.6	-			Mostly Cloudy	130	2015-01-28 15:51:00<br />	2015-01-28 08:51:00	3	8	38	Regular
650	2015-01-28 09:00:00	4.89	9:51 AM	16.7	9.4	62.0	1021.0	16.1	ENE	7.4	-			Mostly Cloudy	70	2015-01-28 16:51:00<br />	2015-01-28 09:51:00	3	9	50	Regular
651	2015-01-28 10:00:00	4.74	10:51 AM	19.4	10.0	54.0	1020.8	16.1	SE	11.1	-			Mostly Cloudy	140	2015-01-28 17:51:00<br />	2015-01-28 10:51:00	3	10	15	Regular
652	2015-01-28 11:00:00	3.64	11:51 AM	21.1	8.9	46.0	1019.5	16.1	ESE	9.3	-			Mostly Cloudy	110	2015-01-28 18:51:00<br />	2015-01-28 11:51:00	3	11	38	Regular
653	2015-01-28 12:00:00	4.08	12:51 PM	21.7	8.9	44.0	1018.2	16.1	Variable	5.6	-			Mostly Cloudy	0	2015-01-28 19:51:00<br />	2015-01-28 12:51:00	3	12	22	Regular
654	2015-01-28 13:00:00	4.45	1:51 PM	22.8	8.9	41.0	1017.4	16.1	West	7.4	-			Mostly Cloudy	280	2015-01-28 20:51:00<br />	2015-01-28 13:51:00	3	13	35	Regular
655	2015-01-28 14:00:00	5.42	2:51 PM	23.3	8.9	40.0	1016.4	16.1	NNW	11.1	-			Mostly Cloudy	330	2015-01-28 21:51:00<br />	2015-01-28 14:51:00	3	14	54	Regular
656	2015-01-28 15:00:00	4.91	3:51 PM	23.3	8.3	38.0	1016.5	16.1	West	9.3	-			Mostly Cloudy	280	2015-01-28 22:51:00<br />	2015-01-28 15:51:00	3	15	13	Regular
657	2015-01-28 16:00:00	5.08	4:51 PM	22.8	8.9	41.0	1016.7	16.1	West	14.8	-			Mostly Cloudy	270	2015-01-28 23:51:00<br />	2015-01-28 16:51:00	3	16	9	Regular
658	2015-01-28 17:00:00	7.28	5:51 PM	22.8	7.8	38.0	1016.2	16.1	NW	13.0	-			Mostly Cloudy	310	2015-01-29 00:51:00<br />	2015-01-28 17:51:00	3	17	88	Regular
659	2015-01-28 18:00:00	5.49	6:51 PM	20.6	11.1	54.0	1016.5	16.1	WSW	11.1	-			Mostly Cloudy	250	2015-01-29 01:51:00<br />	2015-01-28 18:51:00	3	18	68	Regular
660	2015-01-28 19:00:00	5.39	7:51 PM	20.0	11.1	56.0	1017.0	16.1	West	11.1	-			Mostly Cloudy	260	2015-01-29 02:51:00<br />	2015-01-28 19:51:00	3	19	47	Regular
661	2015-01-28 20:00:00	4.22	8:51 PM	18.3	11.1	63.0	1017.0	16.1	WSW	7.4	-			Overcast	240	2015-01-29 03:51:00<br />	2015-01-28 20:51:00	3	20	8	Regular
662	2015-01-28 21:00:00	4.39	9:51 PM	19.4	10.6	57.0	1017.3	16.1	West	9.3	-			Overcast	270	2015-01-29 04:51:00<br />	2015-01-28 21:51:00	3	21	87	Regular
663	2015-01-28 22:00:00	4.71	10:51 PM	18.3	10.6	61.0	1017.0	16.1	West	7.4	-			Overcast	260	2015-01-29 05:51:00<br />	2015-01-28 22:51:00	3	22	79	Regular
664	2015-01-28 23:00:00	5.28	11:51 PM	17.8	10.6	63.0	1017.3	16.1	Calm	Calm	-			Overcast	0	2015-01-29 06:51:00<br />	2015-01-28 23:51:00	3	23	80	Regular
665	2015-01-29 00:00:00	5.37	12:51 AM	17.2	10.0	63.0	1017.0	16.1	Calm	Calm	-			Overcast	0	2015-01-29 07:51:00<br />	2015-01-29 00:51:00	4	0	98	Regular
666	2015-01-29 01:00:00	4.6	1:51 AM	17.2	10.6	65.0	1016.6	16.1	Calm	Calm	-			Overcast	0	2015-01-29 08:51:00<br />	2015-01-29 01:51:00	4	1	71	Regular
667	2015-01-29 02:00:00	4.52	2:51 AM	16.1	10.6	70.0	1016.8	16.1	East	5.6	-			Overcast	90	2015-01-29 09:51:00<br />	2015-01-29 02:51:00	4	2	54	Regular
668	2015-01-29 03:00:00	4.0	3:51 AM	15.0	10.6	75.0	1016.2	16.1	Calm	Calm	-			Overcast	0	2015-01-29 10:51:00<br />	2015-01-29 03:51:00	4	3	12	Regular
669	2015-01-29 04:00:00	3.87	4:51 AM	15.0	10.6	75.0	1015.9	16.1	East	7.4	-			Mostly Cloudy	90	2015-01-29 11:51:00<br />	2015-01-29 04:51:00	4	4	88	Regular
670	2015-01-29 05:00:00	3.84	5:51 AM	15.0	10.6	75.0	1015.9	16.1	ESE	5.6	-			Mostly Cloudy	120	2015-01-29 12:51:00<br />	2015-01-29 05:51:00	4	5	49	Regular
671	2015-01-29 06:00:00	3.86	6:51 AM	15.0	10.6	75.0	1016.2	16.1	Calm	Calm	-			Mostly Cloudy	0	2015-01-29 13:51:00<br />	2015-01-29 06:51:00	4	6	59	Regular
672	2015-01-29 07:00:00	3.89	7:51 AM	15.0	10.6	75.0	1016.5	16.1	East	7.4	-			Overcast	90	2015-01-29 14:51:00<br />	2015-01-29 07:51:00	4	7	48	Regular
673	2015-01-29 08:00:00	3.91	8:51 AM	16.1	8.3	60.0	1016.9	16.1	East	7.4	-			Overcast	100	2015-01-29 15:51:00<br />	2015-01-29 08:51:00	4	8	5	Regular
674	2015-01-29 09:00:00	4.33	9:51 AM	17.8	7.8	52.0	1017.3	16.1	Calm	Calm	-			Overcast	0	2015-01-29 16:51:00<br />	2015-01-29 09:51:00	4	9	69	Regular
675	2015-01-29 10:00:00	4.68	10:51 AM	18.9	8.3	50.0	1017.4	16.1	Calm	Calm	-			Overcast	0	2015-01-29 17:51:00<br />	2015-01-29 10:51:00	4	10	0	Regular
676	2015-01-29 11:00:00	3.6	11:51 AM	19.4	8.3	49.0	1017.1	16.1	SSE	5.6	-			Overcast	150	2015-01-29 18:51:00<br />	2015-01-29 11:51:00	4	11	40	Regular
677	2015-01-29 12:00:00	3.59	12:51 PM	20.0	6.1	40.0	1016.0	16.1	NE	9.3	-			Overcast	50	2015-01-29 19:51:00<br />	2015-01-29 12:51:00	4	12	15	Regular
678	2015-01-29 13:00:00	3.43	1:51 PM	20.6	6.7	40.0	1014.8	16.1	Calm	Calm	-			Overcast	0	2015-01-29 20:51:00<br />	2015-01-29 13:51:00	4	13	92	Regular
679	2015-01-29 14:00:00	5.08	2:51 PM	21.7	6.7	38.0	1014.3	16.1	SE	9.3	-			Overcast	130	2015-01-29 21:51:00<br />	2015-01-29 14:51:00	4	14	46	Regular
680	2015-01-29 15:00:00	5.56	3:51 PM	21.1	8.9	46.0	1014.4	16.1	South	11.1	-			Overcast	180	2015-01-29 22:51:00<br />	2015-01-29 15:51:00	4	15	99	Regular
681	2015-01-29 16:00:00	5.95	4:51 PM	19.4	12.8	66.0	1015.4	16.1	SSE	9.3	-	0.0	Rain	Light Rain	150	2015-01-29 23:51:00<br />	2015-01-29 16:51:00	4	16	42	Regular
682	2015-01-29 17:00:00	5.42	5:51 PM	17.2	12.8	75.0	1016.5	11.3	South	7.4	-	0.03	Rain	Light Rain	190	2015-01-30 00:51:00<br />	2015-01-29 17:51:00	4	17	57	Regular
683	2015-01-29 18:00:00	5.69	6:51 PM	16.7	13.9	84.0	1016.5	12.9	East	9.3	-	0.05	Rain	Light Rain	80	2015-01-30 01:51:00<br />	2015-01-29 18:51:00	4	18	27	Regular
684	2015-01-29 19:00:00	5.72	7:51 PM	16.1	14.4	90.0	1016.7	12.9	East	7.4	-	0.05	Rain	Light Rain	100	2015-01-30 02:51:00<br />	2015-01-29 19:51:00	4	19	82	Regular
685	2015-01-29 20:00:00	4.93	8:51 PM	15.6	13.9	90.0	1016.0	16.1	Calm	Calm	-	0.02		Overcast	0	2015-01-30 03:51:00<br />	2015-01-29 20:51:00	4	20	59	Regular
686	2015-01-29 21:00:00	4.84	9:51 PM	15.6	13.9	90.0	1015.4	14.5	Calm	Calm	-	0.0		Overcast	0	2015-01-30 04:51:00<br />	2015-01-29 21:51:00	4	21	17	Regular
687	2015-01-29 22:00:00	6.43	10:51 PM	15.6	13.9	90.0	1015.1	9.7	SW	5.6	-	0.02	Rain	Light Rain	230	2015-01-30 05:51:00<br />	2015-01-29 22:51:00	4	22	76	Regular
688	2015-01-29 23:00:00	6.82	11:51 PM	15.0	13.3	90.0	1014.8	8.0	Calm	Calm	-	0.06	Rain	Rain	0	2015-01-30 06:51:00<br />	2015-01-29 23:51:00	4	23	79	Regular
689	2015-01-30 00:00:00	7.23	12:51 AM	15.0	13.9	93.0	1014.0	14.5	East	5.6	-	0.04	Rain	Light Rain	80	2015-01-30 07:51:00<br />	2015-01-30 00:51:00	5	0	58	Regular
690	2015-01-30 01:00:00	5.72	1:38 AM	15.0	13.9	93.0	1014.4	9.7	East	9.3	-	0.05	Rain	Light Rain	80	2015-01-30 08:38:00<br />	2015-01-30 01:38:00	5	1	9	Regular
691	2015-01-30 02:00:00	5.3	2:51 AM	15.0	13.9	93.0	1012.9	16.1	East	9.3	-	0.05	Rain	Light Rain	100	2015-01-30 09:51:00<br />	2015-01-30 02:51:00	5	2	32	Regular
692	2015-01-30 03:00:00	5.03	3:51 AM	14.4	12.8	90.0	1012.0	16.1	East	16.7	-	0.03	Rain	Light Rain	80	2015-01-30 10:51:00<br />	2015-01-30 03:51:00	5	3	21	Regular
693	2015-01-30 04:00:00	4.82	4:51 AM	14.4	13.3	93.0	1011.6	14.5	East	11.1	-	0.0	Rain	Light Rain	100	2015-01-30 11:51:00<br />	2015-01-30 04:51:00	5	4	2	Regular
694	2015-01-30 05:00:00	4.9	5:11 AM	14.4	13.3	93.0	1012.4	6.4	ESE	9.3	-	0.02	Rain	Light Rain	110	2015-01-30 12:11:00<br />	2015-01-30 05:11:00	5	5	60	Regular
695	2015-01-30 06:00:00	4.7	6:51 AM	14.4	12.8	90.0	1011.6	3.2	ESE	18.5	-	0.0		Overcast	110	2015-01-30 13:51:00<br />	2015-01-30 06:51:00	5	6	3	Regular
696	2015-01-30 07:00:00	4.72	7:25 AM	14.4	12.8	90.0	1012.4	12.9	East	11.1	-			Overcast	90	2015-01-30 14:25:00<br />	2015-01-30 07:25:00	5	7	1	Regular
697	2015-01-30 08:00:00	4.87	8:17 AM	13.9	13.3	96.0	1012.1	4.0	ESE	18.5	-	0.02	Rain	Light Rain	110	2015-01-30 15:17:00<br />	2015-01-30 08:17:00	5	8	11	Regular
698	2015-01-30 09:00:00	5.65	9:02 AM	13.9	13.3	96.0	1012.1	6.4	East	20.4	-	0.0	Rain	Light Rain	100	2015-01-30 16:02:00<br />	2015-01-30 09:02:00	5	9	45	Regular
699	2015-01-30 10:00:00	5.66	10:51 AM	13.9	12.8	93.0	1011.6	2.4	East	16.7	-	0.01	Rain	Light Rain	80	2015-01-30 17:51:00<br />	2015-01-30 10:51:00	5	10	52	Regular
700	2015-01-30 11:00:00	4.77	11:51 AM	13.9	13.3	96.0	1011.2	4.8	ENE	14.8	-	0.0		Overcast	60	2015-01-30 18:51:00<br />	2015-01-30 11:51:00	5	11	7	Regular
701	2015-01-30 12:00:00	4.7	12:19 PM	13.9	13.3	96.0	1011.4	2.8	East	14.8	-	0.01	Rain	Light Rain	80	2015-01-30 19:19:00<br />	2015-01-30 12:19:00	5	12	74	Regular
702	2015-01-30 13:00:00	4.98	1:32 PM	14.4	13.3	93.0	1010.0	4.8	East	11.1	-	0.01		Overcast	80	2015-01-30 20:32:00<br />	2015-01-30 13:32:00	5	13	84	Regular
703	2015-01-30 14:00:00	4.87	2:51 PM	14.4	13.9	97.0	1009.0	4.8	WSW	7.4	-	0.03	Rain	Light Rain	240	2015-01-30 21:51:00<br />	2015-01-30 14:51:00	5	14	73	Regular
704	2015-01-30 15:00:00	5.18	3:12 PM	14.4	13.3	93.0	1009.4	11.3	NW	9.3	-	0.01	Rain	Light Rain	320	2015-01-30 22:12:00<br />	2015-01-30 15:12:00	5	15	24	Regular
705	2015-01-30 16:00:00	5.4	4:04 PM	15.0	13.3	90.0	1009.7	16.1	North	7.4	-	0.0		Overcast	360	2015-01-30 23:04:00<br />	2015-01-30 16:04:00	5	16	26	Regular
706	2015-01-30 17:00:00	5.52	5:51 PM	13.9	12.8	93.0	1009.2	16.1	East	16.7	-			Overcast	80	2015-01-31 00:51:00<br />	2015-01-30 17:51:00	5	17	68	Regular
707	2015-01-30 18:00:00	5.94	6:11 PM	13.9	12.8	93.0	1010.0	16.1	East	13.0	-			Mostly Cloudy	90	2015-01-31 01:11:00<br />	2015-01-30 18:11:00	5	18	66	Regular
708	2015-01-30 19:00:00	6.03	7:51 PM	13.9	12.2	89.0	1009.8	16.1	East	9.3	-	0.0	Rain	Light Rain	90	2015-01-31 02:51:00<br />	2015-01-30 19:51:00	5	19	37	Regular
709	2015-01-30 20:00:00	5.16	8:51 PM	13.9	12.2	89.0	1009.9	16.1	East	14.8	-	0.0		Overcast	80	2015-01-31 03:51:00<br />	2015-01-30 20:51:00	5	20	76	Regular
710	2015-01-30 21:00:00	5.28	9:27 PM	13.3	12.2	93.0	1010.7	16.1	ESE	7.4	-			Mostly Cloudy	110	2015-01-31 04:27:00<br />	2015-01-30 21:27:00	5	21	0	Regular
711	2015-01-30 22:00:00	5.8	10:51 PM	12.8	11.7	93.0	1010.2	16.1	ESE	5.6	-			Mostly Cloudy	120	2015-01-31 05:51:00<br />	2015-01-30 22:51:00	5	22	16	Regular
712	2015-01-30 23:00:00	6.08	11:51 PM	13.3	11.7	90.0	1009.7	16.1	SE	9.3	-			Overcast	130	2015-01-31 06:51:00<br />	2015-01-30 23:51:00	5	23	7	Regular
713	2015-01-31 00:00:00	5.59	12:15 AM	13.3	11.7	90.0	1010.0	16.1	East	9.3	-			Overcast	100	2015-01-31 07:15:00<br />	2015-01-31 00:15:00	6	0	12	Regular
714	2015-01-31 01:00:00	3.86	1:51 AM	13.3	11.7	90.0	1008.9	16.1	East	7.4	-			Overcast	90	2015-01-31 08:51:00<br />	2015-01-31 01:51:00	6	1	91	Regular
715	2015-01-31 02:00:00	3.8	2:51 AM	13.3	11.7	90.0	1008.4	16.1	ESE	7.4	-			Overcast	110	2015-01-31 09:51:00<br />	2015-01-31 02:51:00	6	2	5	Regular
716	2015-01-31 03:00:00	3.65	3:51 AM	13.3	11.7	90.0	1008.0	16.1	East	7.4	-			Overcast	90	2015-01-31 10:51:00<br />	2015-01-31 03:51:00	6	3	3	Regular
717	2015-01-31 04:00:00	3.62	4:51 AM	13.3	11.7	90.0	1007.9	16.1	East	7.4	-			Overcast	90	2015-01-31 11:51:00<br />	2015-01-31 04:51:00	6	4	80	Regular
718	2015-01-31 05:00:00	3.6	5:51 AM	12.8	11.7	93.0	1008.0	16.1	Calm	Calm	-			Mostly Cloudy	0	2015-01-31 12:51:00<br />	2015-01-31 05:51:00	6	5	72	Regular
719	2015-01-31 06:00:00	4.41	6:51 AM	12.8	11.7	93.0	1008.2	16.1	Calm	Calm	-			Overcast	0	2015-01-31 13:51:00<br />	2015-01-31 06:51:00	6	6	65	Regular
720	2015-01-31 07:00:00	3.78	7:51 AM	12.8	11.7	93.0	1008.6	16.1	Calm	Calm	-			Overcast	0	2015-01-31 14:51:00<br />	2015-01-31 07:51:00	6	7	86	Regular
721	2015-01-31 08:00:00	3.83	8:51 AM	13.9	12.2	89.0	1008.9	16.1	Calm	Calm	-			Overcast	0	2015-01-31 15:51:00<br />	2015-01-31 08:51:00	6	8	42	Regular
722	2015-01-31 09:00:00	5.29	9:51 AM	13.9	12.2	89.0	1009.6	16.1	Calm	Calm	-			Overcast	0	2015-01-31 16:51:00<br />	2015-01-31 09:51:00	6	9	44	Regular
723	2015-01-31 10:00:00	5.08	10:51 AM	13.9	11.7	87.0	1010.3	16.1	ENE	11.1	-	0.0	Rain	Light Rain	60	2015-01-31 17:51:00<br />	2015-01-31 10:51:00	6	10	42	Regular
724	2015-01-31 11:00:00	4.48	11:51 AM	13.9	12.2	89.0	1010.1	11.3	Calm	Calm	-	0.05	Rain	Light Rain	0	2015-01-31 18:51:00<br />	2015-01-31 11:51:00	6	11	68	Regular
725	2015-01-31 12:00:00	4.08	12:51 PM	14.4	12.2	87.0	1009.7	16.1	Calm	Calm	-	0.01	Rain	Light Rain	0	2015-01-31 19:51:00<br />	2015-01-31 12:51:00	6	12	63	Regular
726	2015-01-31 13:00:00	4.23	1:51 PM	15.0	12.2	83.0	1009.4	16.1	SE	5.6	-	0.01		Overcast	140	2015-01-31 20:51:00<br />	2015-01-31 13:51:00	6	13	13	Regular
727	2015-01-31 14:00:00	4.11	2:51 PM	14.4	12.2	87.0	1009.5	16.1	South	13.0	-			Overcast	170	2015-01-31 21:51:00<br />	2015-01-31 14:51:00	6	14	22	Regular
728	2015-01-31 15:00:00	4.1	3:51 PM	15.0	12.2	83.0	1009.8	16.1	South	11.1	-			Mostly Cloudy	170	2015-01-31 22:51:00<br />	2015-01-31 15:51:00	6	15	37	Regular
729	2015-01-31 16:00:00	4.07	4:51 PM	15.0	11.1	78.0	1010.1	16.1	South	13.0	-			Mostly Cloudy	180	2015-01-31 23:51:00<br />	2015-01-31 16:51:00	6	16	71	Regular
730	2015-01-31 17:00:00	3.63	5:51 PM	14.4	11.7	84.0	1010.8	16.1	Calm	Calm	-			Mostly Cloudy	0	2015-02-01 00:51:00<br />	2015-01-31 17:51:00	6	17	33	Regular
731	2015-01-31 18:00:00	3.99	6:51 PM	13.9	11.7	87.0	1011.6	16.1	SE	7.4	-			Mostly Cloudy	140	2015-02-01 01:51:00<br />	2015-01-31 18:51:00	6	18	33	Regular
732	2015-01-31 19:00:00	4.84	7:51 PM	13.9	11.7	87.0	1012.1	16.1	Calm	Calm	-			Mostly Cloudy	0	2015-02-01 02:51:00<br />	2015-01-31 19:51:00	6	19	44	Regular
733	2015-01-31 20:00:00	4.53	8:51 PM	13.3	11.7	90.0	1012.4	16.1	ENE	5.6	-			Overcast	70	2015-02-01 03:51:00<br />	2015-01-31 20:51:00	6	20	82	Regular
734	2015-01-31 21:00:00	4.01	9:51 PM	12.8	11.1	89.0	1012.9	16.1	Calm	Calm	-			Mostly Cloudy	0	2015-02-01 04:51:00<br />	2015-01-31 21:51:00	6	21	0	Regular
735	2015-01-31 22:00:00	3.65	10:51 PM	12.2	11.1	93.0	1013.1	16.1	Calm	Calm	-			Mostly Cloudy	0	2015-02-01 05:51:00<br />	2015-01-31 22:51:00	6	22	16	Regular
736	2015-01-31 23:00:00	4.04	11:51 PM	12.8	11.1	89.0	1013.8	16.1	WNW	5.6	-			Partly Cloudy	290	2015-02-01 06:51:00<br />	2015-01-31 23:51:00	6	23	76	Regular
737	2015-02-01 00:00:00	4.15	12:51 AM	11.7	10.6	93.0	1014.1	16.1	Calm	Calm	-			Partly Cloudy	0	2015-02-01 07:51:00<br />	2015-02-01 00:51:00	7	0	74	Regular
738	2015-02-01 01:00:00	4.12	1:51 AM	11.1	10.0	93.0	1014.2	16.1	ENE	5.6	-			Partly Cloudy	60	2015-02-01 08:51:00<br />	2015-02-01 01:51:00	7	1	91	Regular
739	2015-02-01 02:00:00	3.59	2:51 AM	11.1	10.0	93.0	1014.6	16.1	ENE	5.6	-			Scattered Clouds	60	2015-02-01 09:51:00<br />	2015-02-01 02:51:00	7	2	0	Regular
740	2015-02-01 03:00:00	4.16	3:51 AM	10.0	9.4	96.0	1014.6	12.9	Calm	Calm	-			Scattered Clouds	0	2015-02-01 10:51:00<br />	2015-02-01 03:51:00	7	3	68	Regular
741	2015-02-01 04:00:00	4.04	4:51 AM	10.6	9.4	92.0	1014.9	14.5	NNE	5.6	-			Mostly Cloudy	20	2015-02-01 11:51:00<br />	2015-02-01 04:51:00	7	4	18	Regular
742	2015-02-01 05:00:00	4.15	5:18 AM	10.0	9.4	96.0	1015.8	11.3	Calm	Calm	-			Mostly Cloudy	0	2015-02-01 12:18:00<br />	2015-02-01 05:18:00	7	5	24	Regular
743	2015-02-01 06:00:00	4.44	6:25 AM	10.6	10.6	100.0	1016.5	0.4	South	5.6	-		Fog	Fog	170	2015-02-01 13:25:00<br />	2015-02-01 06:25:00	7	6	2	Regular
744	2015-02-01 07:00:00	4.21	7:39 AM	10.6	10.6	100.0	1017.5	0.4	Calm	Calm	-		Fog	Fog	0	2015-02-01 14:39:00<br />	2015-02-01 07:39:00	7	7	8	Regular
745	2015-02-01 08:00:00	4.25	8:33 AM	11.1	10.6	97.0	1018.5	0.4	East	5.6	-		Fog	Fog	80	2015-02-01 15:33:00<br />	2015-02-01 08:33:00	7	8	2	Regular
746	2015-02-01 09:00:00	4.15	9:25 AM	11.1	11.1	100.0	1019.2	0.4	Calm	Calm	-		Fog	Fog	0	2015-02-01 16:25:00<br />	2015-02-01 09:25:00	7	9	6	Regular
747	2015-02-01 10:00:00	4.16	10:11 AM	11.1	11.1	100.0	1019.5	0.4	Calm	Calm	-		Fog	Fog	0	2015-02-01 17:11:00<br />	2015-02-01 10:11:00	7	10	19	Regular
748	2015-02-01 11:00:00	4.69	11:05 AM	11.7	11.1	96.0	1019.9	4.0	Calm	Calm	-			Overcast	0	2015-02-01 18:05:00<br />	2015-02-01 11:05:00	7	11	27	Regular
749	2015-02-01 12:00:00	4.19	12:25 PM	14.4	11.7	84.0	1018.8	11.3	Variable	7.4	-			Scattered Clouds	0	2015-02-01 19:25:00<br />	2015-02-01 12:25:00	7	12	38	Regular
750	2015-02-01 13:00:00	4.25	1:51 PM	17.8	10.6	63.0	1016.8	16.1	Variable	7.4	-			Partly Cloudy	0	2015-02-01 20:51:00<br />	2015-02-01 13:51:00	7	13	21	Regular
751	2015-02-01 14:00:00	4.03	2:51 PM	19.4	8.3	49.0	1016.0	16.1	WSW	7.4	-			Partly Cloudy	240	2015-02-01 21:51:00<br />	2015-02-01 14:51:00	7	14	19	Regular
752	2015-02-01 15:00:00	4.73	3:51 PM	20.0	8.3	47.0	1015.6	16.1	Calm	Calm	-			Partly Cloudy	0	2015-02-01 22:51:00<br />	2015-02-01 15:51:00	7	15	60	Regular
753	2015-02-01 16:00:00	3.93	4:51 PM	20.0	7.2	43.0	1015.8	16.1	West	7.4	-			Partly Cloudy	270	2015-02-01 23:51:00<br />	2015-02-01 16:51:00	7	16	57	Regular
754	2015-02-01 17:00:00	4.0	5:51 PM	19.4	7.2	45.0	1016.1	16.1	WSW	9.3	-			Partly Cloudy	250	2015-02-02 00:51:00<br />	2015-02-01 17:51:00	7	17	34	Regular
755	2015-02-01 18:00:00	3.47	6:51 PM	17.2	11.1	67.0	1016.8	16.1	ESE	7.4	-			Partly Cloudy	120	2015-02-02 01:51:00<br />	2015-02-01 18:51:00	7	18	4	Regular
756	2015-02-01 19:00:00	4.0	7:51 PM	16.1	10.0	67.0	1017.5	16.1	Calm	Calm	-			Partly Cloudy	0	2015-02-02 02:51:00<br />	2015-02-01 19:51:00	7	19	63	Regular
757	2015-02-01 20:00:00	3.98	8:51 PM	15.0	9.4	69.0	1017.6	16.1	East	9.3	-			Partly Cloudy	100	2015-02-02 03:51:00<br />	2015-02-01 20:51:00	7	20	9	Regular
758	2015-02-01 21:00:00	3.56	9:51 PM	13.9	10.6	81.0	1017.8	16.1	ESE	9.3	-			Partly Cloudy	110	2015-02-02 04:51:00<br />	2015-02-01 21:51:00	7	21	32	Regular
759	2015-02-01 22:00:00	3.6	10:51 PM	13.3	10.0	80.0	1018.1	16.1	East	14.8	-			Partly Cloudy	90	2015-02-02 05:51:00<br />	2015-02-01 22:51:00	7	22	86	Regular
760	2015-02-01 23:00:00	3.71	11:51 PM	12.8	10.6	86.0	1018.5	16.1	East	14.8	-			Partly Cloudy	90	2015-02-02 06:51:00<br />	2015-02-01 23:51:00	7	23	98	Regular
761	2015-02-02 00:00:00	3.75	12:51 AM	12.2	10.0	86.0	1018.3	16.1	East	11.1	-			Partly Cloudy	100	2015-02-02 07:51:00<br />	2015-02-02 00:51:00	1	0	39	Regular
762	2015-02-02 01:00:00	3.63	1:51 AM	12.2	10.0	86.0	1018.2	14.5	East	13.0	-			Partly Cloudy	100	2015-02-02 08:51:00<br />	2015-02-02 01:51:00	1	1	59	Regular
763	2015-02-02 02:00:00	3.65	2:51 AM	11.1	10.0	93.0	1018.0	16.1	East	7.4	-			Partly Cloudy	90	2015-02-02 09:51:00<br />	2015-02-02 02:51:00	1	2	15	Regular
764	2015-02-02 03:00:00	3.96	3:51 AM	11.1	9.4	89.0	1018.2	16.1	Calm	Calm	-			Partly Cloudy	0	2015-02-02 10:51:00<br />	2015-02-02 03:51:00	1	3	46	Regular
765	2015-02-02 04:00:00	3.54	4:51 AM	10.0	8.9	93.0	1018.1	16.1	SE	7.4	-			Partly Cloudy	140	2015-02-02 11:51:00<br />	2015-02-02 04:51:00	1	4	63	Regular
766	2015-02-02 05:00:00	4.14	5:51 AM	10.6	8.9	89.0	1018.6	16.1	East	7.4	-			Partly Cloudy	100	2015-02-02 12:51:00<br />	2015-02-02 05:51:00	1	5	6	Regular
767	2015-02-02 06:00:00	4.11	6:51 AM	9.4	8.3	93.0	1019.1	16.1	East	5.6	-			Partly Cloudy	100	2015-02-02 13:51:00<br />	2015-02-02 06:51:00	1	6	78	Regular
768	2015-02-02 07:00:00	4.05	7:51 AM	10.0	7.8	86.0	1018.9	16.1	SE	14.8	-			Scattered Clouds	130	2015-02-02 14:51:00<br />	2015-02-02 07:51:00	1	7	7	Regular
769	2015-02-02 08:00:00	4.0	8:51 AM	11.7	6.7	71.0	1019.7	16.1	East	11.1	-			Scattered Clouds	80	2015-02-02 15:51:00<br />	2015-02-02 08:51:00	1	8	3	Regular
770	2015-02-02 09:00:00	4.16	9:51 AM	13.9	6.1	59.0	1019.5	16.1	East	11.1	-			Scattered Clouds	80	2015-02-02 16:51:00<br />	2015-02-02 09:51:00	1	9	55	Regular
771	2015-02-02 10:00:00	4.08	10:51 AM	16.7	6.1	50.0	1019.3	16.1	East	9.3	-			Mostly Cloudy	90	2015-02-02 17:51:00<br />	2015-02-02 10:51:00	1	10	89	Regular
772	2015-02-02 11:00:00	4.02	11:51 AM	18.9	3.9	37.0	1018.3	16.1	ESE	7.4	-			Mostly Cloudy	110	2015-02-02 18:51:00<br />	2015-02-02 11:51:00	1	11	30	Regular
773	2015-02-02 12:00:00	4.1	12:51 PM	20.0	3.3	33.0	1017.2	16.1	Calm	Calm	-			Mostly Cloudy	0	2015-02-02 19:51:00<br />	2015-02-02 12:51:00	1	12	78	Regular
774	2015-02-02 13:00:00	4.14	1:51 PM	21.1	1.1	27.0	1016.0	16.1	Calm	Calm	-			Mostly Cloudy	0	2015-02-02 20:51:00<br />	2015-02-02 13:51:00	1	13	91	Regular
775	2015-02-02 14:00:00	5.28	2:51 PM	22.2	1.7	26.0	1015.0	16.1	WNW	7.4	-			Mostly Cloudy	290	2015-02-02 21:51:00<br />	2015-02-02 14:51:00	1	14	17	Regular
776	2015-02-02 15:00:00	6.35	3:51 PM	22.8	1.7	25.0	1014.5	16.1	WNW	9.3	-			Scattered Clouds	300	2015-02-02 22:51:00<br />	2015-02-02 15:51:00	1	15	49	Regular
777	2015-02-02 16:00:00	9.2	4:51 PM	22.8	2.8	27.0	1014.2	16.1	WSW	5.6	-			Partly Cloudy	240	2015-02-02 23:51:00<br />	2015-02-02 16:51:00	1	16	34	Regular
778	2015-02-02 17:00:00	5.82	5:51 PM	22.2	1.1	25.0	1014.2	16.1	West	9.3	-			Partly Cloudy	280	2015-02-03 00:51:00<br />	2015-02-02 17:51:00	1	17	92	Regular
779	2015-02-02 18:00:00	5.79	6:51 PM	21.1	2.2	29.0	1014.8	16.1	WNW	11.1	-			Partly Cloudy	290	2015-02-03 01:51:00<br />	2015-02-02 18:51:00	1	18	47	Regular
780	2015-02-02 19:00:00	5.8	7:51 PM	17.2	7.2	52.0	1015.1	16.1	Calm	Calm	-			Clear	0	2015-02-03 02:51:00<br />	2015-02-02 19:51:00	1	19	44	Regular
781	2015-02-02 20:00:00	4.42	8:51 PM	16.7	7.8	56.0	1015.6	16.1	Variable	5.6	-			Clear	0	2015-02-03 03:51:00<br />	2015-02-02 20:51:00	1	20	88	Regular
782	2015-02-02 21:00:00	4.44	9:51 PM	15.6	8.3	62.0	1015.7	16.1	Calm	Calm	-			Clear	0	2015-02-03 04:51:00<br />	2015-02-02 21:51:00	1	21	43	Regular
783	2015-02-02 22:00:00	5.11	10:51 PM	15.0	8.9	67.0	1016.0	16.1	Calm	Calm	-			Partly Cloudy	0	2015-02-03 05:51:00<br />	2015-02-02 22:51:00	1	22	38	Regular
784	2015-02-02 23:00:00	5.36	11:51 PM	13.3	8.3	72.0	1015.9	16.1	Calm	Calm	-			Partly Cloudy	0	2015-02-03 06:51:00<br />	2015-02-02 23:51:00	1	23	52	Regular
785	2015-02-03 00:00:00	5.17	12:51 AM	13.3	8.3	72.0	1015.8	16.1	ESE	5.6	-			Scattered Clouds	110	2015-02-03 07:51:00<br />	2015-02-03 00:51:00	2	0	51	Regular
786	2015-02-03 01:00:00	4.71	1:51 AM	12.8	7.8	72.0	1015.8	16.1	East	5.6	-			Mostly Cloudy	100	2015-02-03 08:51:00<br />	2015-02-03 01:51:00	2	1	43	Regular
787	2015-02-03 02:00:00	3.75	2:51 AM	12.2	7.8	75.0	1015.6	16.1	ESE	9.3	-			Mostly Cloudy	120	2015-02-03 09:51:00<br />	2015-02-03 02:51:00	2	2	65	Regular
788	2015-02-03 03:00:00	3.7	3:51 AM	11.7	7.8	77.0	1015.7	16.1	SE	5.6	-			Scattered Clouds	140	2015-02-03 10:51:00<br />	2015-02-03 03:51:00	2	3	48	Regular
789	2015-02-03 04:00:00	3.68	4:51 AM	11.7	7.2	74.0	1015.7	16.1	Calm	Calm	-			Partly Cloudy	0	2015-02-03 11:51:00<br />	2015-02-03 04:51:00	2	4	2	Regular
790	2015-02-03 05:00:00	3.61	5:51 AM	11.1	7.2	77.0	1016.0	16.1	SE	11.1	-			Partly Cloudy	130	2015-02-03 12:51:00<br />	2015-02-03 05:51:00	2	5	39	Regular
791	2015-02-03 06:00:00	3.62	6:51 AM	11.1	7.8	80.0	1016.6	16.1	SE	13.0	-			Partly Cloudy	130	2015-02-03 13:51:00<br />	2015-02-03 06:51:00	2	6	55	Regular
792	2015-02-03 07:00:00	4.08	7:51 AM	11.1	7.2	77.0	1017.2	16.1	East	11.1	-			Partly Cloudy	100	2015-02-03 14:51:00<br />	2015-02-03 07:51:00	2	7	21	Regular
793	2015-02-03 08:00:00	3.71	8:51 AM	13.3	8.3	72.0	1018.0	16.1	ESE	9.3	-			Partly Cloudy	120	2015-02-03 15:51:00<br />	2015-02-03 08:51:00	2	8	94	Regular
794	2015-02-03 09:00:00	4.88	9:51 AM	15.6	8.3	62.0	1018.1	16.1	East	13.0	-			Partly Cloudy	90	2015-02-03 16:51:00<br />	2015-02-03 09:51:00	2	9	35	Regular
795	2015-02-03 10:00:00	4.9	10:51 AM	18.3	7.8	50.0	1018.1	16.1	Variable	5.6	-			Partly Cloudy	0	2015-02-03 17:51:00<br />	2015-02-03 10:51:00	2	10	10	Regular
796	2015-02-03 11:00:00	4.03	11:51 AM	19.4	6.7	44.0	1017.8	16.1	NE	5.6	-			Partly Cloudy	50	2015-02-03 18:51:00<br />	2015-02-03 11:51:00	2	11	27	Regular
797	2015-02-03 12:00:00	4.18	12:51 PM	21.1	7.2	41.0	1016.8	16.1	East	9.3	-			Partly Cloudy	80	2015-02-03 19:51:00<br />	2015-02-03 12:51:00	2	12	57	Regular
798	2015-02-03 13:00:00	7.36	1:51 PM	22.8	7.2	37.0	1015.7	16.1	East	7.4	-			Partly Cloudy	100	2015-02-03 20:51:00<br />	2015-02-03 13:51:00	2	13	55	Regular
799	2015-02-03 14:00:00	6.26	2:51 PM	23.3	6.7	34.0	1015.0	16.1	ENE	5.6	-			Scattered Clouds	60	2015-02-03 21:51:00<br />	2015-02-03 14:51:00	2	14	21	Regular
800	2015-02-03 15:00:00	7.56	3:51 PM	23.9	5.6	31.0	1014.6	16.1	Calm	Calm	-			Mostly Cloudy	0	2015-02-03 22:51:00<br />	2015-02-03 15:51:00	2	15	8	Regular
801	2015-02-03 16:00:00	5.51	4:51 PM	23.9	6.7	33.0	1014.5	16.1	West	11.1	-			Mostly Cloudy	260	2015-02-03 23:51:00<br />	2015-02-03 16:51:00	2	16	12	Regular
802	2015-02-03 17:00:00	5.63	5:51 PM	22.8	7.8	38.0	1014.7	16.1	WSW	9.3	-			Mostly Cloudy	240	2015-02-04 00:51:00<br />	2015-02-03 17:51:00	2	17	42	Regular
803	2015-02-03 18:00:00	5.5	6:51 PM	20.0	10.0	52.0	1015.2	16.1	SW	7.4	-			Mostly Cloudy	230	2015-02-04 01:51:00<br />	2015-02-03 18:51:00	2	18	21	Regular
804	2015-02-03 19:00:00	5.42	7:51 PM	19.4	9.4	52.0	1015.3	16.1	Calm	Calm	-			Mostly Cloudy	0	2015-02-04 02:51:00<br />	2015-02-03 19:51:00	2	19	40	Regular
805	2015-02-03 20:00:00	4.38	8:51 PM	19.4	8.3	49.0	1015.8	16.1	Calm	Calm	-			Mostly Cloudy	0	2015-02-04 03:51:00<br />	2015-02-03 20:51:00	2	20	3	Regular
806	2015-02-03 21:00:00	5.35	9:51 PM	17.2	10.6	65.0	1016.2	16.1	East	9.3	-			Mostly Cloudy	90	2015-02-04 04:51:00<br />	2015-02-03 21:51:00	2	21	28	Regular
807	2015-02-03 22:00:00	5.16	10:51 PM	16.1	10.6	70.0	1016.3	16.1	East	9.3	-			Mostly Cloudy	100	2015-02-04 05:51:00<br />	2015-02-03 22:51:00	2	22	4	Regular
808	2015-02-03 23:00:00	5.59	11:51 PM	15.0	10.0	72.0	1016.9	16.1	East	11.1	-			Scattered Clouds	80	2015-02-04 06:51:00<br />	2015-02-03 23:51:00	2	23	63	Regular
809	2015-02-04 00:00:00	5.53	12:51 AM	14.4	9.4	72.0	1016.1	16.1	ESE	7.4	-			Partly Cloudy	120	2015-02-04 07:51:00<br />	2015-02-04 00:51:00	3	0	98	Regular
810	2015-02-04 01:00:00	4.36	1:51 AM	13.3	9.4	77.0	1016.2	16.1	ESE	13.0	-			Clear	110	2015-02-04 08:51:00<br />	2015-02-04 01:51:00	3	1	10	Regular
811	2015-02-04 02:00:00	4.28	2:51 AM	12.8	9.4	80.0	1016.7	16.1	East	11.1	-			Clear	90	2015-02-04 09:51:00<br />	2015-02-04 02:51:00	3	2	2	Regular
812	2015-02-04 03:00:00	4.15	3:51 AM	12.2	8.9	80.0	1016.5	16.1	ESE	7.4	-			Partly Cloudy	110	2015-02-04 10:51:00<br />	2015-02-04 03:51:00	3	3	56	Regular
813	2015-02-04 04:00:00	4.19	4:51 AM	12.2	8.3	77.0	1016.6	16.1	ESE	5.6	-			Partly Cloudy	110	2015-02-04 11:51:00<br />	2015-02-04 04:51:00	3	4	28	Regular
814	2015-02-04 05:00:00	3.97	5:51 AM	12.2	8.3	77.0	1017.0	16.1	ESE	9.3	-			Clear	110	2015-02-04 12:51:00<br />	2015-02-04 05:51:00	3	5	84	Regular
815	2015-02-04 06:00:00	4.21	6:51 AM	11.7	8.3	80.0	1018.0	16.1	East	11.1	-			Scattered Clouds	100	2015-02-04 13:51:00<br />	2015-02-04 06:51:00	3	6	87	Regular
816	2015-02-04 07:00:00	3.95	7:51 AM	11.7	8.3	80.0	1018.7	16.1	East	13.0	-			Partly Cloudy	90	2015-02-04 14:51:00<br />	2015-02-04 07:51:00	3	7	99	Regular
817	2015-02-04 08:00:00	4.09	8:51 AM	14.4	7.8	65.0	1019.3	16.1	SE	11.1	-			Partly Cloudy	130	2015-02-04 15:51:00<br />	2015-02-04 08:51:00	3	8	78	Regular
818	2015-02-04 09:00:00	5.26	9:51 AM	16.7	8.3	58.0	1019.4	16.1	ESE	14.8	-			Partly Cloudy	120	2015-02-04 16:51:00<br />	2015-02-04 09:51:00	3	9	86	Regular
819	2015-02-04 10:00:00	4.06	10:51 AM	18.3	8.9	54.0	1019.8	16.1	SE	9.3	-			Partly Cloudy	130	2015-02-04 17:51:00<br />	2015-02-04 10:51:00	3	10	38	Regular
820	2015-02-04 11:00:00	3.6	11:51 AM	20.0	8.9	49.0	1019.3	16.1	East	5.6	-			Partly Cloudy	90	2015-02-04 18:51:00<br />	2015-02-04 11:51:00	3	11	2	Regular
821	2015-02-04 12:00:00	4.12	12:51 PM	22.2	8.3	41.0	1018.0	16.1	Calm	Calm	-			Partly Cloudy	0	2015-02-04 19:51:00<br />	2015-02-04 12:51:00	3	12	55	Regular
822	2015-02-04 13:00:00	3.71	1:51 PM	23.3	7.2	35.0	1016.9	16.1	NNE	5.6	-			Partly Cloudy	30	2015-02-04 20:51:00<br />	2015-02-04 13:51:00	3	13	39	Regular
823	2015-02-04 14:00:00	6.04	2:51 PM	24.4	6.7	32.0	1016.3	16.1	Calm	Calm	-			Partly Cloudy	0	2015-02-04 21:51:00<br />	2015-02-04 14:51:00	3	14	95	Regular
824	2015-02-04 15:00:00	5.36	3:51 PM	25.0	7.8	33.0	1016.0	16.1	West	11.1	-			Partly Cloudy	280	2015-02-04 22:51:00<br />	2015-02-04 15:51:00	3	15	6	Regular
825	2015-02-04 16:00:00	5.51	4:51 PM	24.4	6.7	32.0	1016.1	16.1	WNW	7.4	-			Partly Cloudy	300	2015-02-04 23:51:00<br />	2015-02-04 16:51:00	3	16	45	Regular
826	2015-02-04 17:00:00	5.41	5:51 PM	23.9	7.8	36.0	1016.1	16.1	WSW	7.4	-			Partly Cloudy	240	2015-02-05 00:51:00<br />	2015-02-04 17:51:00	3	17	80	Regular
827	2015-02-04 18:00:00	5.74	6:51 PM	23.3	8.3	38.0	1016.7	16.1	WNW	7.4	-			Clear	300	2015-02-05 01:51:00<br />	2015-02-04 18:51:00	3	18	60	Regular
828	2015-02-04 19:00:00	5.56	7:51 PM	20.6	9.4	49.0	1017.4	16.1	Calm	Calm	-			Partly Cloudy	0	2015-02-05 02:51:00<br />	2015-02-04 19:51:00	3	19	37	Regular
829	2015-02-04 20:00:00	4.47	8:51 PM	19.4	9.4	52.0	1017.8	16.1	Calm	Calm	-			Partly Cloudy	0	2015-02-05 03:51:00<br />	2015-02-04 20:51:00	3	20	22	Regular
830	2015-02-04 21:00:00	4.75	9:51 PM	18.3	9.4	56.0	1017.8	16.1	Calm	Calm	-			Clear	0	2015-02-05 04:51:00<br />	2015-02-04 21:51:00	3	21	28	Regular
831	2015-02-04 22:00:00	5.06	10:51 PM	16.1	10.0	67.0	1018.3	16.1	East	13.0	-			Clear	90	2015-02-05 05:51:00<br />	2015-02-04 22:51:00	3	22	72	Regular
832	2015-02-04 23:00:00	5.68	11:51 PM	15.6	10.0	69.0	1018.4	16.1	East	7.4	-			Clear	90	2015-02-05 06:51:00<br />	2015-02-04 23:51:00	3	23	26	Regular
833	2015-02-05 00:00:00	5.58	12:51 AM	15.0	8.9	67.0	1017.9	16.1	ESE	9.3	-			Clear	110	2015-02-05 07:51:00<br />	2015-02-05 00:51:00	4	0	64	Regular
834	2015-02-05 01:00:00	4.3	1:51 AM	15.0	8.9	67.0	1017.8	16.1	ESE	11.1	-			Clear	110	2015-02-05 08:51:00<br />	2015-02-05 01:51:00	4	1	32	Regular
835	2015-02-05 02:00:00	4.07	2:51 AM	13.9	8.9	72.0	1017.9	16.1	Calm	Calm	-			Clear	0	2015-02-05 09:51:00<br />	2015-02-05 02:51:00	4	2	76	Regular
836	2015-02-05 03:00:00	3.96	3:51 AM	13.3	8.9	75.0	1018.1	16.1	ESE	5.6	-			Clear	120	2015-02-05 10:51:00<br />	2015-02-05 03:51:00	4	3	86	Regular
837	2015-02-05 04:00:00	3.89	4:51 AM	13.3	8.3	72.0	1018.4	16.1	ENE	7.4	-			Clear	60	2015-02-05 11:51:00<br />	2015-02-05 04:51:00	4	4	22	Regular
838	2015-02-05 05:00:00	3.94	5:51 AM	12.2	8.9	80.0	1018.8	16.1	East	11.1	-			Clear	90	2015-02-05 12:51:00<br />	2015-02-05 05:51:00	4	5	17	Regular
839	2015-02-05 06:00:00	3.98	6:51 AM	11.7	8.9	83.0	1019.2	16.1	East	7.4	-			Partly Cloudy	100	2015-02-05 13:51:00<br />	2015-02-05 06:51:00	4	6	15	Regular
840	2015-02-05 07:00:00	3.9	7:51 AM	11.7	8.3	80.0	1019.8	16.1	East	5.6	-			Partly Cloudy	90	2015-02-05 14:51:00<br />	2015-02-05 07:51:00	4	7	81	Regular
841	2015-02-05 08:00:00	3.98	8:51 AM	14.4	7.8	65.0	1019.7	16.1	East	5.6	-			Partly Cloudy	90	2015-02-05 15:51:00<br />	2015-02-05 08:51:00	4	8	36	Regular
842	2015-02-05 09:00:00	4.5	9:51 AM	17.8	6.7	48.0	1019.5	16.1	East	11.1	-			Partly Cloudy	80	2015-02-05 16:51:00<br />	2015-02-05 09:51:00	4	9	68	Regular
843	2015-02-05 10:00:00	4.53	10:51 AM	20.0	6.7	42.0	1019.4	16.1	Variable	7.4	-			Partly Cloudy	0	2015-02-05 17:51:00<br />	2015-02-05 10:51:00	4	10	37	Regular
844	2015-02-05 11:00:00	3.73	11:51 AM	22.8	5.0	31.0	1018.7	16.1	East	16.7	-			Partly Cloudy	90	2015-02-05 18:51:00<br />	2015-02-05 11:51:00	4	11	43	Regular
845	2015-02-05 12:00:00	3.61	12:51 PM	25.0	4.4	26.0	1017.6	16.1	East	14.8	-			Partly Cloudy	90	2015-02-05 19:51:00<br />	2015-02-05 12:51:00	4	12	54	Regular
846	2015-02-05 13:00:00	3.76	1:51 PM	25.6	5.0	27.0	1016.4	16.1	ENE	7.4	-			Partly Cloudy	60	2015-02-05 20:51:00<br />	2015-02-05 13:51:00	4	13	43	Regular
847	2015-02-05 14:00:00	4.9	2:51 PM	26.7	3.9	23.0	1015.8	16.1	West	5.6	-			Partly Cloudy	270	2015-02-05 21:51:00<br />	2015-02-05 14:51:00	4	14	41	Regular
848	2015-02-05 15:00:00	5.21	3:51 PM	27.2	2.2	20.0	1015.2	16.1	Calm	Calm	-			Partly Cloudy	0	2015-02-05 22:51:00<br />	2015-02-05 15:51:00	4	15	23	Regular
849	2015-02-05 16:00:00	5.52	4:51 PM	27.8	1.7	18.0	1014.7	16.1	Calm	Calm	-			Partly Cloudy	0	2015-02-05 23:51:00<br />	2015-02-05 16:51:00	4	16	31	Regular
850	2015-02-05 17:00:00	5.36	5:51 PM	27.2	1.7	19.0	1014.4	16.1	Calm	Calm	-			Partly Cloudy	0	2015-02-06 00:51:00<br />	2015-02-05 17:51:00	4	17	63	Regular
851	2015-02-05 18:00:00	5.77	6:51 PM	22.8	6.1	34.0	1015.1	16.1	SW	9.3	-			Clear	230	2015-02-06 01:51:00<br />	2015-02-05 18:51:00	4	18	68	Regular
852	2015-02-05 19:00:00	5.63	7:51 PM	21.7	6.1	36.0	1016.0	16.1	West	5.6	-			Clear	260	2015-02-06 02:51:00<br />	2015-02-05 19:51:00	4	19	85	Regular
853	2015-02-05 20:00:00	4.38	8:51 PM	18.3	8.9	54.0	1016.4	16.1	SW	9.3	-			Clear	230	2015-02-06 03:51:00<br />	2015-02-05 20:51:00	4	20	51	Regular
854	2015-02-05 21:00:00	4.38	9:51 PM	18.9	7.2	47.0	1016.6	16.1	Calm	Calm	-			Clear	0	2015-02-06 04:51:00<br />	2015-02-05 21:51:00	4	21	78	Regular
855	2015-02-05 22:00:00	5.89	10:51 PM	17.8	7.2	50.0	1016.7	16.1	SW	5.6	-			Clear	230	2015-02-06 05:51:00<br />	2015-02-05 22:51:00	4	22	36	Regular
856	2015-02-05 23:00:00	7.39	11:51 PM	16.1	8.9	62.0	1017.2	16.1	East	5.6	-			Clear	100	2015-02-06 06:51:00<br />	2015-02-05 23:51:00	4	23	17	Regular
857	2015-02-06 00:00:00	6.47	12:51 AM	15.6	8.3	62.0	1017.2	16.1	ESE	7.4	-			Clear	120	2015-02-06 07:51:00<br />	2015-02-06 00:51:00	5	0	79	Regular
858	2015-02-06 01:00:00	5.7	1:51 AM	15.0	6.1	55.0	1017.4	16.1	East	11.1	-			Clear	100	2015-02-06 08:51:00<br />	2015-02-06 01:51:00	5	1	88	Regular
859	2015-02-06 02:00:00	5.08	2:51 AM	15.6	5.0	49.0	1017.5	16.1	ESE	9.3	-			Clear	110	2015-02-06 09:51:00<br />	2015-02-06 02:51:00	5	2	91	Regular
860	2015-02-06 03:00:00	3.96	3:51 AM	15.0	6.7	58.0	1017.5	16.1	ESE	9.3	-			Clear	110	2015-02-06 10:51:00<br />	2015-02-06 03:51:00	5	3	19	Regular
861	2015-02-06 04:00:00	3.75	4:51 AM	13.9	7.2	64.0	1017.6	16.1	SE	7.4	-			Clear	130	2015-02-06 11:51:00<br />	2015-02-06 04:51:00	5	4	51	Regular
862	2015-02-06 05:00:00	3.8	5:51 AM	13.9	5.6	57.0	1017.7	16.1	ESE	9.3	-			Clear	110	2015-02-06 12:51:00<br />	2015-02-06 05:51:00	5	5	1	Regular
863	2015-02-06 06:00:00	3.86	6:51 AM	12.8	6.1	64.0	1018.4	16.1	ESE	7.4	-			Partly Cloudy	110	2015-02-06 13:51:00<br />	2015-02-06 06:51:00	5	6	20	Regular
864	2015-02-06 07:00:00	3.86	7:51 AM	13.9	4.4	53.0	1018.8	16.1	ESE	9.3	-			Partly Cloudy	110	2015-02-06 14:51:00<br />	2015-02-06 07:51:00	5	7	76	Regular
865	2015-02-06 08:00:00	3.78	8:51 AM	17.2	3.3	40.0	1019.4	16.1	East	7.4	-			Partly Cloudy	100	2015-02-06 15:51:00<br />	2015-02-06 08:51:00	5	8	78	Regular
866	2015-02-06 09:00:00	4.8	9:51 AM	19.4	2.2	32.0	1019.5	16.1	East	14.8	-			Partly Cloudy	100	2015-02-06 16:51:00<br />	2015-02-06 09:51:00	5	9	85	Regular
867	2015-02-06 10:00:00	4.29	10:51 AM	21.7	3.3	30.0	1019.7	16.1	ESE	7.4	-			Scattered Clouds	110	2015-02-06 17:51:00<br />	2015-02-06 10:51:00	5	10	53	Regular
868	2015-02-06 11:00:00	3.88	11:51 AM	23.3	2.2	25.0	1019.7	16.1	NE	7.4	-			Partly Cloudy	50	2015-02-06 18:51:00<br />	2015-02-06 11:51:00	5	11	35	Regular
869	2015-02-06 12:00:00	3.75	12:51 PM	25.6	2.2	22.0	1018.5	16.1	SE	5.6	-			Partly Cloudy	130	2015-02-06 19:51:00<br />	2015-02-06 12:51:00	5	12	84	Regular
870	2015-02-06 13:00:00	3.8	1:51 PM	27.2	2.2	20.0	1017.4	16.1	Calm	Calm	-			Partly Cloudy	0	2015-02-06 20:51:00<br />	2015-02-06 13:51:00	5	13	7	Regular
871	2015-02-06 14:00:00	4.88	2:51 PM	27.8	2.2	19.0	1016.6	16.1	Calm	Calm	-			Partly Cloudy	0	2015-02-06 21:51:00<br />	2015-02-06 14:51:00	5	14	42	Regular
872	2015-02-06 15:00:00	5.31	3:51 PM	28.3	2.2	19.0	1016.3	16.1	Calm	Calm	-			Partly Cloudy	0	2015-02-06 22:51:00<br />	2015-02-06 15:51:00	5	15	91	Regular
873	2015-02-06 16:00:00	5.1	4:51 PM	28.3	1.7	18.0	1016.0	16.1	Calm	Calm	-			Partly Cloudy	0	2015-02-06 23:51:00<br />	2015-02-06 16:51:00	5	16	36	Regular
874	2015-02-06 17:00:00	5.32	5:51 PM	26.7	5.0	25.0	1016.0	16.1	SW	5.6	-			Partly Cloudy	220	2015-02-07 00:51:00<br />	2015-02-06 17:51:00	5	17	27	Regular
875	2015-02-06 18:00:00	5.65	6:51 PM	23.3	7.8	37.0	1016.6	16.1	WSW	7.4	-			Clear	240	2015-02-07 01:51:00<br />	2015-02-06 18:51:00	5	18	70	Regular
876	2015-02-06 19:00:00	6.21	7:51 PM	22.2	7.8	40.0	1017.0	16.1	SW	5.6	-			Clear	220	2015-02-07 02:51:00<br />	2015-02-06 19:51:00	5	19	60	Regular
877	2015-02-06 20:00:00	6.33	8:51 PM	21.7	7.8	41.0	1017.5	16.1	Calm	Calm	-			Clear	0	2015-02-07 03:51:00<br />	2015-02-06 20:51:00	5	20	79	Regular
878	2015-02-06 21:00:00	6.22	9:51 PM	21.1	7.8	42.0	1017.6	16.1	Calm	Calm	-			Clear	0	2015-02-07 04:51:00<br />	2015-02-06 21:51:00	5	21	71	Regular
879	2015-02-06 22:00:00	6.85	10:51 PM	17.8	9.4	58.0	1018.0	16.1	East	9.3	-			Clear	90	2015-02-07 05:51:00<br />	2015-02-06 22:51:00	5	22	43	Regular
880	2015-02-06 23:00:00	8.19	11:51 PM	16.7	8.3	58.0	1018.1	16.1	East	5.6	-			Clear	100	2015-02-07 06:51:00<br />	2015-02-06 23:51:00	5	23	39	Regular
881	2015-02-07 00:00:00	7.05	12:51 AM	16.1	7.2	56.0	1017.7	16.1	East	11.1	-			Clear	90	2015-02-07 07:51:00<br />	2015-02-07 00:51:00	6	0	99	Regular
882	2015-02-07 01:00:00	6.0	1:51 AM	16.1	7.2	56.0	1017.7	16.1	ESE	7.4	-			Clear	110	2015-02-07 08:51:00<br />	2015-02-07 01:51:00	6	1	5	Regular
883	2015-02-07 02:00:00	5.69	2:51 AM	14.4	8.3	67.0	1018.0	16.1	Calm	Calm	-			Clear	0	2015-02-07 09:51:00<br />	2015-02-07 02:51:00	6	2	71	Regular
884	2015-02-07 03:00:00	5.74	3:51 AM	13.9	8.3	69.0	1017.8	16.1	Calm	Calm	-			Clear	0	2015-02-07 10:51:00<br />	2015-02-07 03:51:00	6	3	82	Regular
885	2015-02-07 04:00:00	5.19	4:51 AM	13.9	7.2	64.0	1017.7	16.1	East	7.4	-			Clear	90	2015-02-07 11:51:00<br />	2015-02-07 04:51:00	6	4	34	Regular
886	2015-02-07 05:00:00	5.02	5:51 AM	12.2	6.1	66.0	1017.6	16.1	ESE	9.3	-			Clear	110	2015-02-07 12:51:00<br />	2015-02-07 05:51:00	6	5	98	Regular
887	2015-02-07 06:00:00	5.1	6:51 AM	12.2	5.6	64.0	1018.1	16.1	ESE	11.1	-			Clear	110	2015-02-07 13:51:00<br />	2015-02-07 06:51:00	6	6	36	Regular
888	2015-02-07 07:00:00	5.19	7:51 AM	12.8	5.0	59.0	1018.7	16.1	East	7.4	-			Clear	80	2015-02-07 14:51:00<br />	2015-02-07 07:51:00	6	7	6	Regular
889	2015-02-07 08:00:00	5.12	8:51 AM	15.6	5.0	49.0	1019.2	16.1	ESE	11.1	-			Clear	120	2015-02-07 15:51:00<br />	2015-02-07 08:51:00	6	8	19	Regular
890	2015-02-07 09:00:00	6.37	9:51 AM	18.3	5.6	43.0	1019.6	16.1	SE	11.1	-			Clear	140	2015-02-07 16:51:00<br />	2015-02-07 09:51:00	6	9	79	Regular
891	2015-02-07 10:00:00	5.46	10:51 AM	20.6	5.6	38.0	1019.5	16.1	ESE	7.4	-			Clear	120	2015-02-07 17:51:00<br />	2015-02-07 10:51:00	6	10	88	Regular
892	2015-02-07 11:00:00	5.0	11:51 AM	22.2	5.6	34.0	1018.8	16.1	Calm	Calm	-			Clear	0	2015-02-07 18:51:00<br />	2015-02-07 11:51:00	6	11	81	Regular
893	2015-02-07 12:00:00	5.03	12:51 PM	24.4	6.1	31.0	1017.6	16.1	Calm	Calm	-			Clear	0	2015-02-07 19:51:00<br />	2015-02-07 12:51:00	6	12	55	Regular
894	2015-02-07 13:00:00	4.98	1:51 PM	25.6	5.0	27.0	1016.4	16.1	SE	5.6	-			Clear	140	2015-02-07 20:51:00<br />	2015-02-07 13:51:00	6	13	33	Regular
895	2015-02-07 14:00:00	4.93	2:51 PM	27.2	3.9	22.0	1015.6	16.1	Variable	5.6	-			Clear	0	2015-02-07 21:51:00<br />	2015-02-07 14:51:00	6	14	48	Regular
896	2015-02-07 15:00:00	5.31	3:51 PM	26.7	3.9	23.0	1015.2	16.1	SW	9.3	-			Clear	220	2015-02-07 22:51:00<br />	2015-02-07 15:51:00	6	15	93	Regular
897	2015-02-07 16:00:00	5.13	4:51 PM	26.7	2.8	21.0	1015.2	16.1	SW	7.4	-			Clear	220	2015-02-07 23:51:00<br />	2015-02-07 16:51:00	6	16	44	Regular
898	2015-02-07 17:00:00	5.09	5:51 PM	25.6	3.3	24.0	1015.3	16.1	Calm	Calm	-			Clear	0	2015-02-08 00:51:00<br />	2015-02-07 17:51:00	6	17	35	Regular
899	2015-02-07 18:00:00	4.82	6:51 PM	22.8	6.1	34.0	1016.1	16.1	SSW	7.4	-			Clear	210	2015-02-08 01:51:00<br />	2015-02-07 18:51:00	6	18	62	Regular
900	2015-02-07 19:00:00	4.92	7:51 PM	21.7	7.2	39.0	1016.5	16.1	Calm	Calm	-			Clear	0	2015-02-08 02:51:00<br />	2015-02-07 19:51:00	6	19	59	Regular
901	2015-02-07 20:00:00	3.84	8:51 PM	20.6	7.2	42.0	1016.7	16.1	Calm	Calm	-			Clear	0	2015-02-08 03:51:00<br />	2015-02-07 20:51:00	6	20	79	Regular
902	2015-02-07 21:00:00	3.81	9:51 PM	18.9	6.1	43.0	1017.0	16.1	East	9.3	-			Clear	90	2015-02-08 04:51:00<br />	2015-02-07 21:51:00	6	21	23	Regular
903	2015-02-07 22:00:00	3.79	10:51 PM	17.2	7.2	52.0	1017.2	16.1	East	11.1	-			Clear	100	2015-02-08 05:51:00<br />	2015-02-07 22:51:00	6	22	9	Regular
904	2015-02-07 23:00:00	3.74	11:51 PM	16.7	7.2	53.0	1017.3	16.1	East	11.1	-			Clear	100	2015-02-08 06:51:00<br />	2015-02-07 23:51:00	6	23	77	Regular
905	2015-02-08 00:00:00	3.71	12:51 AM	15.6	7.2	57.0	1017.4	16.1	East	14.8	-			Clear	90	2015-02-08 07:51:00<br />	2015-02-08 00:51:00	7	0	45	Regular
906	2015-02-08 01:00:00	3.74	1:51 AM	15.6	6.7	55.0	1017.3	16.1	ESE	11.1	-			Clear	110	2015-02-08 08:51:00<br />	2015-02-08 01:51:00	7	1	34	Regular
907	2015-02-08 02:00:00	3.84	2:51 AM	14.4	6.7	60.0	1017.2	16.1	ESE	11.1	-			Clear	110	2015-02-08 09:51:00<br />	2015-02-08 02:51:00	7	2	37	Regular
908	2015-02-08 03:00:00	3.88	3:51 AM	13.9	6.7	62.0	1017.0	16.1	ESE	9.3	-			Clear	110	2015-02-08 10:51:00<br />	2015-02-08 03:51:00	7	3	37	Regular
909	2015-02-08 04:00:00	3.85	4:51 AM	13.9	6.1	59.0	1017.3	16.1	ESE	9.3	-			Clear	110	2015-02-08 11:51:00<br />	2015-02-08 04:51:00	7	4	40	Regular
910	2015-02-08 05:00:00	3.78	5:51 AM	13.3	6.7	64.0	1017.6	16.1	East	9.3	-			Clear	100	2015-02-08 12:51:00<br />	2015-02-08 05:51:00	7	5	39	Regular
911	2015-02-08 06:00:00	3.84	6:51 AM	13.3	6.1	62.0	1017.8	16.1	ESE	9.3	-			Clear	120	2015-02-08 13:51:00<br />	2015-02-08 06:51:00	7	6	60	Regular
912	2015-02-08 07:00:00	3.79	7:51 AM	13.0	6.0	63.0	1019.5	16.1	SE	5.6	-			Clear	140	2015-02-08 14:51:00<br />	2015-02-08 07:51:00	7	7	86	Regular
913	2015-02-08 08:00:00	3.81	8:51 AM	16.1	5.0	48.0	1019.3	16.1	ESE	9.3	-			Clear	110	2015-02-08 15:51:00<br />	2015-02-08 08:51:00	7	8	79	Regular
914	2015-02-08 09:00:00	3.85	9:51 AM	18.9	5.0	40.0	1019.6	16.1	East	7.4	-			Clear	90	2015-02-08 16:51:00<br />	2015-02-08 09:51:00	7	9	22	Regular
915	2015-02-08 10:00:00	3.8	10:51 AM	20.6	4.4	35.0	1019.7	16.1	Calm	Calm	-			Clear	0	2015-02-08 17:51:00<br />	2015-02-08 10:51:00	7	10	20	Regular
916	2015-02-08 11:00:00	3.88	11:51 AM	22.8	4.4	30.0	1018.9	16.1	East	11.1	-			Clear	80	2015-02-08 18:51:00<br />	2015-02-08 11:51:00	7	11	52	Regular
917	2015-02-08 12:00:00	3.66	12:51 PM	24.4	3.9	26.0	1017.7	16.1	Calm	Calm	-			Clear	0	2015-02-08 19:51:00<br />	2015-02-08 12:51:00	7	12	14	Regular
918	2015-02-08 13:00:00	3.85	1:51 PM	25.0	2.2	23.0	1016.2	16.1	Calm	Calm	-			Clear	0	2015-02-08 20:51:00<br />	2015-02-08 13:51:00	7	13	15	Regular
919	2015-02-08 14:00:00	3.73	2:51 PM	26.1	2.2	21.0	1015.4	16.1	Calm	Calm	-			Clear	0	2015-02-08 21:51:00<br />	2015-02-08 14:51:00	7	14	84	Regular
920	2015-02-08 15:00:00	3.77	3:51 PM	26.7	1.7	20.0	1015.1	16.1	West	9.3	-			Clear	260	2015-02-08 22:51:00<br />	2015-02-08 15:51:00	7	15	2	Regular
921	2015-02-08 16:00:00	3.66	4:51 PM	27.2	2.8	21.0	1014.8	16.1	SW	9.3	-			Clear	230	2015-02-08 23:51:00<br />	2015-02-08 16:51:00	7	16	9	Regular
922	2015-02-08 17:00:00	3.73	5:51 PM	26.7	-0.6	17.0	1015.1	16.1	WNW	13.0	-			Clear	290	2015-02-09 00:51:00<br />	2015-02-08 17:51:00	7	17	40	Regular
923	2015-02-08 18:00:00	3.59	6:51 PM	26.1	0.6	19.0	1015.1	14.5	NW	5.6	-			Clear	310	2015-02-09 01:51:00<br />	2015-02-08 18:51:00	7	18	14	Regular
924	2015-02-08 19:00:00	3.76	7:51 PM	22.8	3.3	28.0	1015.4	16.1	Calm	Calm	-			Clear	0	2015-02-09 02:51:00<br />	2015-02-08 19:51:00	7	19	53	Regular
925	2015-02-08 20:00:00	3.71	8:51 PM	20.6	4.4	35.0	1016.0	16.1	Calm	Calm	-			Clear	0	2015-02-09 03:51:00<br />	2015-02-08 20:51:00	7	20	15	Regular
926	2015-02-08 21:00:00	3.86	9:51 PM	19.4	5.6	40.0	1016.3	16.1	Calm	Calm	-			Clear	0	2015-02-09 04:51:00<br />	2015-02-08 21:51:00	7	21	41	Regular
927	2015-02-08 22:00:00	3.8	10:51 PM	18.9	6.7	45.0	1016.7	16.1	East	7.4	-			Clear	90	2015-02-09 05:51:00<br />	2015-02-08 22:51:00	7	22	34	Regular
928	2015-02-08 23:00:00	3.8	11:51 PM	17.2	7.2	52.0	1016.8	16.1	East	11.1	-			Clear	90	2015-02-09 06:51:00<br />	2015-02-08 23:51:00	7	23	74	Regular
929	2015-02-09 00:00:00	3.92	12:51 AM	16.1	8.3	60.0	1016.8	16.1	East	9.3	-			Clear	90	2015-02-09 07:51:00<br />	2015-02-09 00:51:00	1	0	74	Regular
930	2015-02-09 01:00:00	3.89	1:51 AM	15.6	7.8	60.0	1016.8	16.1	East	9.3	-			Clear	100	2015-02-09 08:51:00<br />	2015-02-09 01:51:00	1	1	65	Regular
931	2015-02-09 02:00:00	3.86	2:51 AM	15.6	7.2	57.0	1016.7	16.1	ESE	5.6	-			Clear	110	2015-02-09 09:51:00<br />	2015-02-09 02:51:00	1	2	57	Regular
932	2015-02-09 03:00:00	3.83	3:51 AM	15.0	7.2	60.0	1016.7	16.1	ESE	7.4	-			Clear	110	2015-02-09 10:51:00<br />	2015-02-09 03:51:00	1	3	60	Regular
933	2015-02-09 04:00:00	3.96	4:51 AM	14.4	7.2	62.0	1016.9	16.1	ENE	7.4	-			Clear	70	2015-02-09 11:51:00<br />	2015-02-09 04:51:00	1	4	67	Regular
934	2015-02-09 05:00:00	3.79	5:51 AM	13.3	7.8	69.0	1017.2	16.1	ESE	9.3	-			Clear	110	2015-02-09 12:51:00<br />	2015-02-09 05:51:00	1	5	45	Regular
935	2015-02-09 06:00:00	4.12	6:51 AM	13.3	7.2	67.0	1017.3	16.1	East	14.8	-			Clear	90	2015-02-09 13:51:00<br />	2015-02-09 06:51:00	1	6	84	Regular
936	2015-02-09 07:00:00	3.9	7:51 AM	14.4	7.2	62.0	1017.6	16.1	SE	13.0	-			Clear	140	2015-02-09 14:51:00<br />	2015-02-09 07:51:00	1	7	10	Regular
937	2015-02-09 08:00:00	3.94	8:51 AM	16.1	7.2	56.0	1018.0	16.1	East	14.8	-			Clear	90	2015-02-09 15:51:00<br />	2015-02-09 08:51:00	1	8	84	Regular
938	2015-02-09 09:00:00	3.97	9:51 AM	18.3	7.2	48.0	1018.2	16.1	East	13.0	-			Clear	90	2015-02-09 16:51:00<br />	2015-02-09 09:51:00	1	9	33	Regular
939	2015-02-09 10:00:00	3.99	10:51 AM	21.1	6.7	39.0	1018.1	16.1	ESE	9.3	-			Clear	120	2015-02-09 17:51:00<br />	2015-02-09 10:51:00	1	10	45	Regular
940	2015-02-09 11:00:00	3.8	11:51 AM	22.8	6.7	35.0	1017.5	16.1	Calm	Calm	-			Clear	0	2015-02-09 18:51:00<br />	2015-02-09 11:51:00	1	11	6	Regular
941	2015-02-09 12:00:00	3.96	12:51 PM	23.9	5.6	31.0	1016.3	16.1	Calm	Calm	-			Clear	0	2015-02-09 19:51:00<br />	2015-02-09 12:51:00	1	12	46	Regular
942	2015-02-09 13:00:00	3.85	1:51 PM	25.6	5.0	27.0	1014.9	16.1	NNW	7.4	-			Clear	340	2015-02-09 20:51:00<br />	2015-02-09 13:51:00	1	13	48	Regular
943	2015-02-09 14:00:00	5.61	2:51 PM	26.7	5.6	26.0	1013.8	16.1	Variable	7.4	-			Clear	0	2015-02-09 21:51:00<br />	2015-02-09 14:51:00	1	14	65	Regular
944	2015-02-09 15:00:00	5.45	3:51 PM	27.8	5.0	23.0	1013.0	16.1	WSW	9.3	-			Clear	240	2015-02-09 22:51:00<br />	2015-02-09 15:51:00	1	15	8	Regular
945	2015-02-09 16:00:00	5.51	4:51 PM	28.3	5.0	23.0	1012.6	16.1	WSW	5.6	-			Clear	240	2015-02-09 23:51:00<br />	2015-02-09 16:51:00	1	16	15	Regular
946	2015-02-09 17:00:00	5.7	5:51 PM	27.2	5.6	25.0	1012.4	16.1	WSW	7.4	-			Clear	240	2015-02-10 00:51:00<br />	2015-02-09 17:51:00	1	17	12	Regular
947	2015-02-09 18:00:00	6.26	6:51 PM	24.4	6.7	32.0	1012.7	16.1	WSW	7.4	-			Clear	240	2015-02-10 01:51:00<br />	2015-02-09 18:51:00	1	18	67	Regular
948	2015-02-09 19:00:00	6.02	7:51 PM	22.8	7.2	37.0	1012.9	16.1	Calm	Calm	-			Clear	0	2015-02-10 02:51:00<br />	2015-02-09 19:51:00	1	19	63	Regular
949	2015-02-09 20:00:00	5.27	8:51 PM	22.2	6.7	37.0	1013.0	16.1	Calm	Calm	-			Clear	0	2015-02-10 03:51:00<br />	2015-02-09 20:51:00	1	20	67	Regular
950	2015-02-09 21:00:00	4.91	9:51 PM	20.6	6.7	40.0	1013.0	16.1	Calm	Calm	-			Clear	0	2015-02-10 04:51:00<br />	2015-02-09 21:51:00	1	21	59	Regular
951	2015-02-09 22:00:00	7.84	10:51 PM	18.3	8.9	54.0	1012.9	16.1	East	11.1	-			Clear	90	2015-02-10 05:51:00<br />	2015-02-09 22:51:00	1	22	37	Regular
952	2015-02-09 23:00:00	6.63	11:51 PM	17.8	8.9	56.0	1012.8	16.1	ESE	7.4	-			Clear	120	2015-02-10 06:51:00<br />	2015-02-09 23:51:00	1	23	38	Regular
953	2015-02-10 00:00:00	5.78	12:51 AM	16.7	8.9	60.0	1012.7	16.1	ESE	9.3	-			Clear	110	2015-02-10 07:51:00<br />	2015-02-10 00:51:00	2	0	28	Regular
954	2015-02-10 01:00:00	4.21	1:51 AM	16.1	8.9	62.0	1012.8	16.1	East	9.3	-			Clear	80	2015-02-10 08:51:00<br />	2015-02-10 01:51:00	2	1	76	Regular
955	2015-02-10 02:00:00	4.54	2:51 AM	15.0	8.9	67.0	1012.7	16.1	East	9.3	-			Clear	90	2015-02-10 09:51:00<br />	2015-02-10 02:51:00	2	2	48	Regular
956	2015-02-10 03:00:00	4.11	3:51 AM	14.4	8.3	67.0	1012.4	16.1	East	9.3	-			Clear	100	2015-02-10 10:51:00<br />	2015-02-10 03:51:00	2	3	66	Regular
957	2015-02-10 04:00:00	3.82	4:51 AM	13.9	8.3	69.0	1012.3	16.1	East	11.1	-			Clear	100	2015-02-10 11:51:00<br />	2015-02-10 04:51:00	2	4	56	Regular
958	2015-02-10 05:00:00	3.74	5:51 AM	13.9	7.8	67.0	1012.5	16.1	East	11.1	-			Clear	100	2015-02-10 12:51:00<br />	2015-02-10 05:51:00	2	5	2	Regular
959	2015-02-10 06:00:00	3.78	6:51 AM	14.4	7.2	62.0	1013.0	16.1	ESE	14.8	-			Clear	120	2015-02-10 13:51:00<br />	2015-02-10 06:51:00	2	6	46	Regular
960	2015-02-10 07:00:00	3.8	7:51 AM	14.4	7.2	62.0	1013.5	16.1	ESE	9.3	-			Clear	120	2015-02-10 14:51:00<br />	2015-02-10 07:51:00	2	7	40	Regular
961	2015-02-10 08:00:00	3.79	8:51 AM	16.7	6.7	52.0	1013.8	16.1	ESE	7.4	-			Clear	120	2015-02-10 15:51:00<br />	2015-02-10 08:51:00	2	8	10	Regular
962	2015-02-10 09:00:00	4.17	9:51 AM	18.9	5.6	42.0	1014.1	16.1	Variable	9.3	-			Clear	0	2015-02-10 16:51:00<br />	2015-02-10 09:51:00	2	9	51	Regular
963	2015-02-10 10:00:00	5.08	10:51 AM	21.7	5.6	35.0	1014.1	16.1	East	11.1	-			Clear	90	2015-02-10 17:51:00<br />	2015-02-10 10:51:00	2	10	59	Regular
964	2015-02-10 11:00:00	3.72	11:51 AM	24.4	5.0	29.0	1013.1	16.1	SE	11.1	-			Clear	130	2015-02-10 18:51:00<br />	2015-02-10 11:51:00	2	11	53	Regular
965	2015-02-10 12:00:00	3.75	12:51 PM	25.0	3.9	25.0	1012.3	16.1	Calm	Calm	-			Clear	0	2015-02-10 19:51:00<br />	2015-02-10 12:51:00	2	12	90	Regular
966	2015-02-10 13:00:00	3.77	1:51 PM	26.1	3.9	24.0	1011.3	16.1	Calm	Calm	-			Clear	0	2015-02-10 20:51:00<br />	2015-02-10 13:51:00	2	13	3	Regular
967	2015-02-10 14:00:00	5.19	2:51 PM	27.8	3.3	21.0	1010.1	16.1	WSW	11.1	-			Clear	250	2015-02-10 21:51:00<br />	2015-02-10 14:51:00	2	14	7	Regular
968	2015-02-10 15:00:00	5.4	3:51 PM	27.8	2.2	19.0	1009.8	16.1	Variable	9.3	-			Clear	0	2015-02-10 22:51:00<br />	2015-02-10 15:51:00	2	15	22	Regular
969	2015-02-10 16:00:00	5.4	4:51 PM	27.2	0.0	17.0	1009.7	16.1	WNW	18.5	-			Clear	300	2015-02-10 23:51:00<br />	2015-02-10 16:51:00	2	16	62	Regular
970	2015-02-10 17:00:00	5.41	5:51 PM	26.1	2.2	21.0	1010.1	16.1	West	22.2	-			Clear	270	2015-02-11 00:51:00<br />	2015-02-10 17:51:00	2	17	54	Regular
971	2015-02-10 18:00:00	5.65	6:51 PM	23.3	3.3	27.0	1010.2	16.1	WSW	5.6	-			Clear	240	2015-02-11 01:51:00<br />	2015-02-10 18:51:00	2	18	13	Regular
972	2015-02-10 19:00:00	6.16	7:51 PM	22.2	3.9	30.0	1010.8	16.1	SSW	5.6	-			Clear	210	2015-02-11 02:51:00<br />	2015-02-10 19:51:00	2	19	77	Regular
973	2015-02-10 20:00:00	4.76	8:51 PM	22.2	3.3	29.0	1011.0	16.1	WSW	13.0	-			Clear	240	2015-02-11 03:51:00<br />	2015-02-10 20:51:00	2	20	11	Regular
974	2015-02-10 21:00:00	5.36	9:51 PM	21.7	3.3	30.0	1011.4	16.1	NNW	7.4	-			Clear	340	2015-02-11 04:51:00<br />	2015-02-10 21:51:00	2	21	60	Regular
975	2015-02-10 22:00:00	7.39	10:51 PM	21.1	3.3	31.0	1011.6	16.1	Calm	Calm	-			Clear	0	2015-02-11 05:51:00<br />	2015-02-10 22:51:00	2	22	84	Regular
976	2015-02-10 23:00:00	6.83	11:51 PM	18.9	4.4	38.0	1011.9	16.1	Calm	Calm	-			Clear	0	2015-02-11 06:51:00<br />	2015-02-10 23:51:00	2	23	74	Regular
977	2015-02-11 00:00:00	11.2	12:51 AM	16.7	5.6	48.0	1012.3	16.1	Calm	Calm	-			Clear	0	2015-02-11 07:51:00<br />	2015-02-11 00:51:00	3	0	74	Regular
978	2015-02-11 01:00:00	5.46	1:51 AM	15.6	6.7	55.0	1012.1	16.1	East	7.4	-			Clear	80	2015-02-11 08:51:00<br />	2015-02-11 01:51:00	3	1	8	Regular
979	2015-02-11 02:00:00	5.17	2:51 AM	15.6	6.7	55.0	1012.2	16.1	East	7.4	-			Clear	90	2015-02-11 09:51:00<br />	2015-02-11 02:51:00	3	2	28	Regular
980	2015-02-11 03:00:00	4.81	3:51 AM	14.4	6.1	58.0	1012.6	16.1	Calm	Calm	-			Clear	0	2015-02-11 10:51:00<br />	2015-02-11 03:51:00	3	3	74	Regular
981	2015-02-11 04:00:00	5.03	4:51 AM	13.3	6.7	64.0	1012.9	16.1	Calm	Calm	-			Clear	0	2015-02-11 11:51:00<br />	2015-02-11 04:51:00	3	4	47	Regular
982	2015-02-11 05:00:00	4.8	5:51 AM	13.3	6.1	62.0	1013.4	16.1	Calm	Calm	-			Partly Cloudy	0	2015-02-11 12:51:00<br />	2015-02-11 05:51:00	3	5	92	Regular
983	2015-02-11 06:00:00	4.94	6:51 AM	13.3	6.1	62.0	1014.4	16.1	Calm	Calm	-			Partly Cloudy	0	2015-02-11 13:51:00<br />	2015-02-11 06:51:00	3	6	78	Regular
984	2015-02-11 07:00:00	4.92	7:51 AM	13.9	6.1	59.0	1015.4	16.1	Calm	Calm	-			Partly Cloudy	0	2015-02-11 14:51:00<br />	2015-02-11 07:51:00	3	7	79	Regular
985	2015-02-11 08:00:00	4.87	8:51 AM	16.7	5.6	48.0	1016.3	16.1	Calm	Calm	-			Partly Cloudy	0	2015-02-11 15:51:00<br />	2015-02-11 08:51:00	3	8	16	Regular
986	2015-02-11 09:00:00	6.12	9:51 AM	18.9	4.4	38.0	1016.6	16.1	Calm	Calm	-			Partly Cloudy	0	2015-02-11 16:51:00<br />	2015-02-11 09:51:00	3	9	74	Regular
987	2015-02-11 10:00:00	4.97	10:51 AM	21.1	2.8	30.0	1016.8	16.1	Calm	Calm	-			Partly Cloudy	0	2015-02-11 17:51:00<br />	2015-02-11 10:51:00	3	10	3	Regular
988	2015-02-11 11:00:00	4.91	11:51 AM	23.3	0.0	21.0	1016.6	16.1	Variable	5.6	-			Partly Cloudy	0	2015-02-11 18:51:00<br />	2015-02-11 11:51:00	3	11	76	Regular
989	2015-02-11 12:00:00	4.8	12:51 PM	25.0	-4.4	14.0	1015.6	16.1	NNE	16.7	-			Partly Cloudy	20	2015-02-11 19:51:00<br />	2015-02-11 12:51:00	3	12	56	Regular
990	2015-02-11 13:00:00	5.04	1:51 PM	26.1	-6.7	11.0	1014.6	16.1	North	16.7	-			Partly Cloudy	10	2015-02-11 20:51:00<br />	2015-02-11 13:51:00	3	13	7	Regular
991	2015-02-11 14:00:00	5.03	2:51 PM	26.7	-6.1	11.0	1014.2	16.1	North	14.8	27.8			Partly Cloudy	10	2015-02-11 21:51:00<br />	2015-02-11 14:51:00	3	14	22	Regular
992	2015-02-11 15:00:00	5.49	3:51 PM	26.7	-7.2	10.0	1014.3	16.1	North	9.3	-			Partly Cloudy	360	2015-02-11 22:51:00<br />	2015-02-11 15:51:00	3	15	69	Regular
993	2015-02-11 16:00:00	5.38	4:51 PM	26.7	-7.8	10.0	1014.5	16.1	ENE	16.7	-			Partly Cloudy	60	2015-02-11 23:51:00<br />	2015-02-11 16:51:00	3	16	36	Regular
994	2015-02-11 17:00:00	5.71	5:51 PM	26.1	-6.7	11.0	1015.3	16.1	NE	18.5	-			Partly Cloudy	50	2015-02-12 00:51:00<br />	2015-02-11 17:51:00	3	17	21	Regular
995	2015-02-11 18:00:00	6.11	6:51 PM	25.0	-6.1	12.0	1016.1	16.1	NE	13.0	-			Clear	40	2015-02-12 01:51:00<br />	2015-02-11 18:51:00	3	18	7	Regular
996	2015-02-11 19:00:00	6.94	7:51 PM	24.4	-6.1	13.0	1016.6	16.1	NNE	16.7	-			Clear	30	2015-02-12 02:51:00<br />	2015-02-11 19:51:00	3	19	3	Regular
997	2015-02-11 20:00:00	6.39	8:51 PM	23.3	-3.9	16.0	1017.4	16.1	NE	18.5	-			Clear	50	2015-02-12 03:51:00<br />	2015-02-11 20:51:00	3	20	92	Regular
998	2015-02-11 21:00:00	9.5	9:51 PM	21.7	-2.2	20.0	1018.1	16.1	ENE	18.5	-			Clear	60	2015-02-12 04:51:00<br />	2015-02-11 21:51:00	3	21	30	Regular
999	2015-02-11 22:00:00	10.16	10:51 PM	20.6	-1.1	23.0	1018.0	16.1	East	13.0	-			Clear	90	2015-02-12 05:51:00<br />	2015-02-11 22:51:00	3	22	36	Regular
1000	2015-02-11 23:00:00	11.38	11:51 PM	20.6	-1.1	23.0	1018.4	16.1	ENE	20.4	-			Clear	60	2015-02-12 06:51:00<br />	2015-02-11 23:51:00	3	23	10	Regular
1001	2015-02-12 00:00:00	7.55	12:51 AM	20.6	-1.1	23.0	1019.0	16.1	NE	20.4	-			Clear	50	2015-02-12 07:51:00<br />	2015-02-12 00:51:00	4	0	0	Regular
1002	2015-02-12 01:00:00	4.38	1:51 AM	19.4	-1.1	25.0	1019.3	16.1	East	9.3	-			Clear	80	2015-02-12 08:51:00<br />	2015-02-12 01:51:00	4	1	8	Regular
1003	2015-02-12 02:00:00	3.73	2:51 AM	18.3	-1.1	27.0	1019.0	16.1	ENE	22.2	-			Clear	70	2015-02-12 09:51:00<br />	2015-02-12 02:51:00	4	2	60	Regular
1004	2015-02-12 03:00:00	3.85	3:51 AM	17.2	-1.1	29.0	1019.3	16.1	East	16.7	-			Clear	80	2015-02-12 10:51:00<br />	2015-02-12 03:51:00	4	3	4	Regular
1005	2015-02-12 04:00:00	3.77	4:51 AM	16.7	-0.6	31.0	1020.0	16.1	SE	5.6	-			Clear	140	2015-02-12 11:51:00<br />	2015-02-12 04:51:00	4	4	12	Regular
1006	2015-02-12 05:00:00	3.77	5:51 AM	15.6	0.0	35.0	1020.9	16.1	East	7.4	-			Clear	100	2015-02-12 12:51:00<br />	2015-02-12 05:51:00	4	5	81	Regular
1007	2015-02-12 06:00:00	4.58	6:51 AM	15.0	0.0	36.0	1021.8	16.1	Calm	Calm	-			Clear	0	2015-02-12 13:51:00<br />	2015-02-12 06:51:00	4	6	47	Regular
1008	2015-02-12 07:00:00	3.83	7:51 AM	16.0	-1.0	31.0	1023.2	16.1	ENE	14.8	-			Partly Cloudy	70	2015-02-12 14:51:00<br />	2015-02-12 07:51:00	4	7	12	Regular
1009	2015-02-12 08:00:00	3.65	8:51 AM	18.9	-1.7	25.0	1022.9	16.1	East	18.5	-			Partly Cloudy	80	2015-02-12 15:51:00<br />	2015-02-12 08:51:00	4	8	18	Regular
1010	2015-02-12 09:00:00	4.99	9:51 AM	20.6	-2.2	22.0	1023.0	16.1	East	24.1	-			Partly Cloudy	80	2015-02-12 16:51:00<br />	2015-02-12 09:51:00	4	9	94	Regular
1011	2015-02-12 10:00:00	4.17	10:51 AM	21.1	-2.2	21.0	1022.7	16.1	East	22.2	-			Scattered Clouds	80	2015-02-12 17:51:00<br />	2015-02-12 10:51:00	4	10	90	Regular
1012	2015-02-12 11:00:00	3.77	11:51 AM	22.8	-2.8	18.0	1021.7	16.1	ENE	25.9	37.0			Partly Cloudy	70	2015-02-12 18:51:00<br />	2015-02-12 11:51:00	4	11	31	Regular
1013	2015-02-12 12:00:00	3.67	12:51 PM	24.4	-2.2	17.0	1020.4	16.1	ESE	18.5	-			Partly Cloudy	120	2015-02-12 19:51:00<br />	2015-02-12 12:51:00	4	12	54	Regular
1014	2015-02-12 13:00:00	3.88	1:51 PM	23.9	-2.2	18.0	1019.3	16.1	Variable	7.4	-			Partly Cloudy	0	2015-02-12 20:51:00<br />	2015-02-12 13:51:00	4	13	86	Regular
1015	2015-02-12 14:00:00	5.21	2:51 PM	25.0	-1.7	17.0	1018.5	16.1	ESE	14.8	25.9			Partly Cloudy	110	2015-02-12 21:51:00<br />	2015-02-12 14:51:00	4	14	86	Regular
1016	2015-02-12 15:00:00	5.5	3:51 PM	25.6	-1.1	17.0	1017.6	16.1	South	13.0	-			Partly Cloudy	170	2015-02-12 22:51:00<br />	2015-02-12 15:51:00	4	15	64	Regular
1017	2015-02-12 16:00:00	6.4	4:51 PM	25.6	-1.1	17.0	1017.4	16.1	South	13.0	-			Mostly Cloudy	180	2015-02-12 23:51:00<br />	2015-02-12 16:51:00	4	16	94	Regular
1018	2015-02-12 17:00:00	6.2	5:51 PM	23.9	-1.1	19.0	1017.8	16.1	SW	9.3	-			Mostly Cloudy	220	2015-02-13 00:51:00<br />	2015-02-12 17:51:00	4	17	71	Regular
1019	2015-02-12 18:00:00	6.21	6:51 PM	23.9	-1.7	18.0	1018.0	16.1	Calm	Calm	-			Mostly Cloudy	0	2015-02-13 01:51:00<br />	2015-02-12 18:51:00	4	18	4	Regular
1020	2015-02-12 19:00:00	8.0	7:51 PM	21.1	0.6	26.0	1018.1	16.1	Calm	Calm	-			Scattered Clouds	0	2015-02-13 02:51:00<br />	2015-02-12 19:51:00	4	19	77	Regular
1021	2015-02-12 20:00:00	4.88	8:51 PM	20.0	1.7	30.0	1018.1	16.1	East	7.4	-			Clear	100	2015-02-13 03:51:00<br />	2015-02-12 20:51:00	4	20	73	Regular
1022	2015-02-12 21:00:00	7.8	9:51 PM	18.3	2.2	34.0	1018.4	16.1	Calm	Calm	-			Clear	0	2015-02-13 04:51:00<br />	2015-02-12 21:51:00	4	21	43	Regular
1023	2015-02-12 22:00:00	9.99	10:51 PM	17.2	2.8	38.0	1018.7	16.1	East	11.1	-			Clear	100	2015-02-13 05:51:00<br />	2015-02-12 22:51:00	4	22	58	Regular
1024	2015-02-12 23:00:00	8.86	11:51 PM	16.7	2.8	39.0	1019.1	16.1	SE	7.4	-			Clear	130	2015-02-13 06:51:00<br />	2015-02-12 23:51:00	4	23	88	Regular
1025	2015-02-13 00:00:00	8.73	12:51 AM	15.0	3.3	46.0	1018.8	16.1	South	9.3	-			Clear	180	2015-02-13 07:51:00<br />	2015-02-13 00:51:00	5	0	61	Regular
1026	2015-02-13 01:00:00	5.63	1:51 AM	14.4	2.8	46.0	1018.6	16.1	East	11.1	-			Clear	90	2015-02-13 08:51:00<br />	2015-02-13 01:51:00	5	1	84	Regular
1027	2015-02-13 02:00:00	5.18	2:51 AM	16.1	1.7	38.0	1018.1	16.1	East	11.1	-			Clear	100	2015-02-13 09:51:00<br />	2015-02-13 02:51:00	5	2	90	Regular
1028	2015-02-13 03:00:00	4.19	3:51 AM	14.4	2.2	44.0	1018.0	16.1	ESE	7.4	-			Clear	120	2015-02-13 10:51:00<br />	2015-02-13 03:51:00	5	3	67	Regular
1029	2015-02-13 04:00:00	3.98	4:51 AM	14.4	2.2	44.0	1018.1	16.1	Calm	Calm	-			Clear	0	2015-02-13 11:51:00<br />	2015-02-13 04:51:00	5	4	64	Regular
1030	2015-02-13 05:00:00	3.77	5:51 AM	14.4	2.2	44.0	1018.3	16.1	East	11.1	-			Clear	100	2015-02-13 12:51:00<br />	2015-02-13 05:51:00	5	5	79	Regular
1031	2015-02-13 06:00:00	3.72	6:51 AM	13.9	1.7	44.0	1018.4	16.1	Calm	Calm	-			Partly Cloudy	0	2015-02-13 13:51:00<br />	2015-02-13 06:51:00	5	6	12	Regular
1032	2015-02-13 07:00:00	3.72	7:51 AM	15.0	1.7	41.0	1019.2	16.1	East	16.7	-			Partly Cloudy	100	2015-02-13 14:51:00<br />	2015-02-13 07:51:00	5	7	11	Regular
1033	2015-02-13 08:00:00	3.76	8:51 AM	17.2	1.1	34.0	1019.8	16.1	East	16.7	-			Partly Cloudy	80	2015-02-13 15:51:00<br />	2015-02-13 08:51:00	5	8	59	Regular
1034	2015-02-13 09:00:00	4.35	9:51 AM	20.6	0.6	26.0	1020.3	16.1	East	18.5	-			Partly Cloudy	100	2015-02-13 16:51:00<br />	2015-02-13 09:51:00	5	9	35	Regular
1035	2015-02-13 10:00:00	4.72	10:51 AM	22.8	0.6	23.0	1020.5	16.1	ESE	14.8	-			Partly Cloudy	120	2015-02-13 17:51:00<br />	2015-02-13 10:51:00	5	10	57	Regular
1036	2015-02-13 11:00:00	3.66	11:51 AM	23.3	-1.1	20.0	1020.0	16.1	East	7.4	-			Partly Cloudy	80	2015-02-13 18:51:00<br />	2015-02-13 11:51:00	5	11	47	Regular
1037	2015-02-13 12:00:00	3.71	12:51 PM	23.9	-0.6	20.0	1018.7	16.1	Variable	7.4	-			Partly Cloudy	0	2015-02-13 19:51:00<br />	2015-02-13 12:51:00	5	12	86	Regular
1038	2015-02-13 13:00:00	3.75	1:51 PM	25.6	-1.1	17.0	1017.6	16.1	East	13.0	-			Partly Cloudy	80	2015-02-13 20:51:00<br />	2015-02-13 13:51:00	5	13	86	Regular
1039	2015-02-13 14:00:00	4.98	2:51 PM	26.1	-1.1	17.0	1016.8	16.1	ESE	13.0	-			Partly Cloudy	110	2015-02-13 21:51:00<br />	2015-02-13 14:51:00	5	14	23	Regular
1040	2015-02-13 15:00:00	5.04	3:51 PM	26.1	-0.6	17.0	1016.4	16.1	East	13.0	-			Partly Cloudy	80	2015-02-13 22:51:00<br />	2015-02-13 15:51:00	5	15	54	Regular
1041	2015-02-13 16:00:00	5.43	4:51 PM	26.1	-0.6	17.0	1016.2	16.1	Calm	Calm	-			Partly Cloudy	0	2015-02-13 23:51:00<br />	2015-02-13 16:51:00	5	16	68	Regular
1042	2015-02-13 17:00:00	6.48	5:51 PM	25.6	0.0	19.0	1016.3	16.1	Calm	Calm	-			Partly Cloudy	0	2015-02-14 00:51:00<br />	2015-02-13 17:51:00	5	17	95	Regular
1043	2015-02-13 18:00:00	6.83	6:51 PM	25.0	0.0	19.0	1016.4	16.1	Calm	Calm	-			Clear	0	2015-02-14 01:51:00<br />	2015-02-13 18:51:00	5	18	96	Regular
1044	2015-02-13 19:00:00	6.73	7:51 PM	24.4	0.6	21.0	1016.3	16.1	North	13.0	-			Clear	350	2015-02-14 02:51:00<br />	2015-02-13 19:51:00	5	19	85	Regular
1045	2015-02-13 20:00:00	7.45	8:51 PM	20.0	3.3	33.0	1016.7	16.1	WSW	9.3	-			Clear	240	2015-02-14 03:51:00<br />	2015-02-13 20:51:00	5	20	92	Regular
1046	2015-02-13 21:00:00	6.35	9:51 PM	19.4	3.3	34.0	1017.1	16.1	South	5.6	-			Clear	180	2015-02-14 04:51:00<br />	2015-02-13 21:51:00	5	21	66	Regular
1047	2015-02-13 22:00:00	9.93	10:51 PM	19.4	2.2	32.0	1017.1	16.1	Calm	Calm	-			Clear	0	2015-02-14 05:51:00<br />	2015-02-13 22:51:00	5	22	97	Regular
1048	2015-02-13 23:00:00	10.15	11:51 PM	17.8	3.9	40.0	1017.5	16.1	East	5.6	-			Clear	90	2015-02-14 06:51:00<br />	2015-02-13 23:51:00	5	23	3	Regular
1049	2015-02-14 00:00:00	9.01	12:51 AM	16.7	3.9	43.0	1017.6	16.1	East	7.4	-			Clear	90	2015-02-14 07:51:00<br />	2015-02-14 00:51:00	6	0	99	Regular
1050	2015-02-14 01:00:00	4.7	1:51 AM	15.6	5.0	49.0	1017.3	16.1	Calm	Calm	-			Clear	0	2015-02-14 08:51:00<br />	2015-02-14 01:51:00	6	1	96	Regular
1051	2015-02-14 02:00:00	3.84	2:51 AM	15.0	4.4	49.0	1017.2	16.1	Calm	Calm	-			Clear	0	2015-02-14 09:51:00<br />	2015-02-14 02:51:00	6	2	12	Regular
1052	2015-02-14 03:00:00	4.6	3:51 AM	15.0	3.3	46.0	1017.2	16.1	Calm	Calm	-			Clear	0	2015-02-14 10:51:00<br />	2015-02-14 03:51:00	6	3	17	Regular
1053	2015-02-14 04:00:00	3.7	4:51 AM	14.4	3.9	49.0	1017.1	16.1	Calm	Calm	-			Clear	0	2015-02-14 11:51:00<br />	2015-02-14 04:51:00	6	4	61	Regular
1054	2015-02-14 05:00:00	3.97	5:51 AM	12.8	5.0	59.0	1017.0	16.1	Variable	5.6	-			Partly Cloudy	0	2015-02-14 12:51:00<br />	2015-02-14 05:51:00	6	5	68	Regular
1055	2015-02-14 06:00:00	3.79	6:51 AM	14.4	3.3	47.0	1017.6	16.1	Calm	Calm	-			Scattered Clouds	0	2015-02-14 13:51:00<br />	2015-02-14 06:51:00	6	6	64	Regular
1056	2015-02-14 07:00:00	3.86	7:51 AM	15.0	3.9	48.0	1017.9	16.1	Calm	Calm	-			Scattered Clouds	0	2015-02-14 14:51:00<br />	2015-02-14 07:51:00	6	7	67	Regular
1057	2015-02-14 08:00:00	3.75	8:51 AM	17.8	2.8	37.0	1018.5	16.1	Calm	Calm	-			Scattered Clouds	0	2015-02-14 15:51:00<br />	2015-02-14 08:51:00	6	8	3	Regular
1058	2015-02-14 09:00:00	4.67	9:51 AM	21.1	3.9	32.0	1018.1	16.1	East	7.4	-			Mostly Cloudy	100	2015-02-14 16:51:00<br />	2015-02-14 09:51:00	6	9	14	Regular
1059	2015-02-14 10:00:00	5.66	10:51 AM	23.9	3.3	26.0	1017.7	16.1	ESE	14.8	-			Mostly Cloudy	110	2015-02-14 17:51:00<br />	2015-02-14 10:51:00	6	10	71	Regular
1060	2015-02-14 11:00:00	3.85	11:51 AM	25.0	2.8	24.0	1016.8	16.1	NE	7.4	-			Mostly Cloudy	40	2015-02-14 18:51:00<br />	2015-02-14 11:51:00	6	11	38	Regular
1061	2015-02-14 12:00:00	3.83	12:51 PM	26.1	2.2	21.0	1015.7	16.1	Variable	5.6	-			Mostly Cloudy	0	2015-02-14 19:51:00<br />	2015-02-14 12:51:00	6	12	12	Regular
1062	2015-02-14 13:00:00	3.81	1:51 PM	27.8	2.2	19.0	1014.3	16.1	East	11.1	-			Mostly Cloudy	100	2015-02-14 20:51:00<br />	2015-02-14 13:51:00	6	13	41	Regular
1063	2015-02-14 14:00:00	3.68	2:51 PM	27.8	2.2	19.0	1013.5	16.1	East	5.6	-			Mostly Cloudy	100	2015-02-14 21:51:00<br />	2015-02-14 14:51:00	6	14	37	Regular
1064	2015-02-14 15:00:00	3.75	3:51 PM	27.8	2.2	19.0	1013.1	16.1	ESE	5.6	-			Mostly Cloudy	110	2015-02-14 22:51:00<br />	2015-02-14 15:51:00	6	15	56	Regular
1065	2015-02-14 16:00:00	3.67	4:51 PM	27.2	3.3	21.0	1012.9	16.1	SSW	7.4	-			Mostly Cloudy	210	2015-02-14 23:51:00<br />	2015-02-14 16:51:00	6	16	79	Regular
1066	2015-02-14 17:00:00	3.7	5:51 PM	26.1	3.9	24.0	1013.0	16.1	WSW	11.1	-			Mostly Cloudy	240	2015-02-15 00:51:00<br />	2015-02-14 17:51:00	6	17	78	Regular
1067	2015-02-14 18:00:00	3.62	6:51 PM	24.4	4.4	27.0	1013.3	16.1	SW	7.4	-			Mostly Cloudy	230	2015-02-15 01:51:00<br />	2015-02-14 18:51:00	6	18	81	Regular
1068	2015-02-14 19:00:00	4.48	7:51 PM	24.4	4.4	27.0	1013.3	16.1	West	5.6	-			Mostly Cloudy	280	2015-02-15 02:51:00<br />	2015-02-14 19:51:00	6	19	52	Regular
1069	2015-02-14 20:00:00	4.4	8:51 PM	23.3	5.0	30.0	1013.4	16.1	Calm	Calm	-			Mostly Cloudy	0	2015-02-15 03:51:00<br />	2015-02-14 20:51:00	6	20	3	Regular
1070	2015-02-14 21:00:00	5.36	9:51 PM	21.7	5.6	35.0	1013.5	16.1	Calm	Calm	-			Mostly Cloudy	0	2015-02-15 04:51:00<br />	2015-02-14 21:51:00	6	21	22	Regular
1071	2015-02-14 22:00:00	5.18	10:51 PM	21.7	6.7	38.0	1013.4	16.1	Calm	Calm	-			Mostly Cloudy	0	2015-02-15 05:51:00<br />	2015-02-14 22:51:00	6	22	35	Regular
1072	2015-02-14 23:00:00	4.47	11:51 PM	21.1	7.8	42.0	1013.6	16.1	Calm	Calm	-			Mostly Cloudy	0	2015-02-15 06:51:00<br />	2015-02-14 23:51:00	6	23	3	Regular
1073	2015-02-15 00:00:00	3.87	12:51 AM	21.1	6.1	38.0	1013.4	16.1	East	5.6	-			Mostly Cloudy	80	2015-02-15 07:51:00<br />	2015-02-15 00:51:00	7	0	27	Regular
1074	2015-02-15 01:00:00	4.45	1:51 AM	20.6	6.7	40.0	1013.2	16.1	ENE	9.3	-			Mostly Cloudy	60	2015-02-15 08:51:00<br />	2015-02-15 01:51:00	7	1	69	Regular
1075	2015-02-15 02:00:00	4.5	2:51 AM	18.9	7.2	47.0	1013.3	16.1	East	11.1	-			Mostly Cloudy	90	2015-02-15 09:51:00<br />	2015-02-15 02:51:00	7	2	5	Regular
1076	2015-02-15 03:00:00	3.87	3:51 AM	18.3	7.8	50.0	1013.4	16.1	East	7.4	-			Mostly Cloudy	100	2015-02-15 10:51:00<br />	2015-02-15 03:51:00	7	3	46	Regular
1077	2015-02-15 04:00:00	4.45	4:51 AM	18.3	8.3	52.0	1013.5	16.1	ESE	11.1	-			Overcast	110	2015-02-15 11:51:00<br />	2015-02-15 04:51:00	7	4	90	Regular
1078	2015-02-15 05:00:00	3.85	5:51 AM	17.8	8.9	56.0	1013.6	16.1	East	13.0	-			Overcast	80	2015-02-15 12:51:00<br />	2015-02-15 05:51:00	7	5	78	Regular
1079	2015-02-15 06:00:00	4.24	6:51 AM	17.2	8.9	58.0	1013.8	16.1	East	9.3	-			Mostly Cloudy	90	2015-02-15 13:51:00<br />	2015-02-15 06:51:00	7	6	66	Regular
1080	2015-02-15 07:00:00	4.04	7:51 AM	17.8	9.4	58.0	1014.3	16.1	East	7.4	-			Mostly Cloudy	100	2015-02-15 14:51:00<br />	2015-02-15 07:51:00	7	7	41	Regular
1081	2015-02-15 08:00:00	3.82	8:51 AM	18.9	9.4	54.0	1014.6	16.1	ESE	9.3	-			Mostly Cloudy	110	2015-02-15 15:51:00<br />	2015-02-15 08:51:00	7	8	20	Regular
1082	2015-02-15 09:00:00	4.68	9:51 AM	19.4	9.4	52.0	1014.9	16.1	East	7.4	-			Mostly Cloudy	100	2015-02-15 16:51:00<br />	2015-02-15 09:51:00	7	9	93	Regular
1083	2015-02-15 10:00:00	3.8	10:51 AM	21.1	8.3	44.0	1015.1	16.1	SSW	7.4	-			Mostly Cloudy	210	2015-02-15 17:51:00<br />	2015-02-15 10:51:00	7	10	23	Regular
1084	2015-02-15 11:00:00	3.75	11:51 AM	22.2	8.3	41.0	1014.9	16.1	Variable	5.6	-			Mostly Cloudy	0	2015-02-15 18:51:00<br />	2015-02-15 11:51:00	7	11	66	Regular
1085	2015-02-15 12:00:00	3.85	12:51 PM	24.4	7.2	33.0	1013.7	16.1	Variable	5.6	-			Mostly Cloudy	0	2015-02-15 19:51:00<br />	2015-02-15 12:51:00	7	12	62	Regular
1086	2015-02-15 13:00:00	3.84	1:51 PM	24.4	6.7	32.0	1012.4	16.1	WNW	11.1	-			Mostly Cloudy	290	2015-02-15 20:51:00<br />	2015-02-15 13:51:00	7	13	14	Regular
1087	2015-02-15 14:00:00	3.92	2:51 PM	26.1	7.2	30.0	1011.3	16.1	West	14.8	-			Mostly Cloudy	280	2015-02-15 21:51:00<br />	2015-02-15 14:51:00	7	14	96	Regular
1088	2015-02-15 15:00:00	3.66	3:51 PM	25.6	7.8	32.0	1010.7	16.1	WNW	16.7	-			Mostly Cloudy	290	2015-02-15 22:51:00<br />	2015-02-15 15:51:00	7	15	49	Regular
1089	2015-02-15 16:00:00	5.0	4:51 PM	25.0	8.3	34.0	1010.4	16.1	WNW	20.4	-			Mostly Cloudy	290	2015-02-15 23:51:00<br />	2015-02-15 16:51:00	7	16	3	Regular
1090	2015-02-15 17:00:00	4.28	5:51 PM	24.4	8.9	37.0	1011.2	16.1	WNW	22.2	-			Mostly Cloudy	290	2015-02-16 00:51:00<br />	2015-02-15 17:51:00	7	17	55	Regular
1091	2015-02-15 18:00:00	3.73	6:51 PM	23.3	8.9	40.0	1011.4	16.1	West	14.8	-			Mostly Cloudy	260	2015-02-16 01:51:00<br />	2015-02-15 18:51:00	7	18	21	Regular
1092	2015-02-15 19:00:00	3.64	7:51 PM	21.1	9.4	47.0	1011.7	16.1	SSW	5.6	-			Scattered Clouds	200	2015-02-16 02:51:00<br />	2015-02-15 19:51:00	7	19	15	Regular
1093	2015-02-15 20:00:00	3.67	8:51 PM	20.6	11.1	54.0	1012.1	16.1	ESE	7.4	-			Partly Cloudy	110	2015-02-16 03:51:00<br />	2015-02-15 20:51:00	7	20	33	Regular
1094	2015-02-15 21:00:00	3.71	9:51 PM	19.4	11.1	59.0	1012.6	16.1	ENE	5.6	-			Scattered Clouds	60	2015-02-16 04:51:00<br />	2015-02-15 21:51:00	7	21	21	Regular
1095	2015-02-15 22:00:00	3.73	10:51 PM	18.9	11.1	60.0	1012.9	16.1	ENE	7.4	-			Scattered Clouds	60	2015-02-16 05:51:00<br />	2015-02-15 22:51:00	7	22	89	Regular
1096	2015-02-15 23:00:00	3.67	11:51 PM	17.8	11.1	65.0	1012.8	16.1	East	9.3	-			Partly Cloudy	90	2015-02-16 06:51:00<br />	2015-02-15 23:51:00	7	23	10	Regular
1097	2015-02-16 00:00:00	3.74	12:51 AM	17.2	10.6	65.0	1012.7	16.1	East	5.6	-			Partly Cloudy	90	2015-02-16 07:51:00<br />	2015-02-16 00:51:00	1	0	45	Holiday
1098	2015-02-16 01:00:00	3.64	1:51 AM	16.1	9.4	64.0	1012.8	16.1	East	13.0	-			Clear	100	2015-02-16 08:51:00<br />	2015-02-16 01:51:00	1	1	96	Holiday
1099	2015-02-16 02:00:00	3.83	2:51 AM	15.6	9.4	67.0	1012.6	16.1	East	11.1	-			Clear	90	2015-02-16 09:51:00<br />	2015-02-16 02:51:00	1	2	23	Holiday
1100	2015-02-16 03:00:00	3.68	3:51 AM	15.0	9.4	69.0	1012.3	16.1	East	13.0	-			Partly Cloudy	80	2015-02-16 10:51:00<br />	2015-02-16 03:51:00	1	3	63	Holiday
1101	2015-02-16 04:00:00	3.85	4:51 AM	14.4	8.9	70.0	1012.5	16.1	East	9.3	-			Partly Cloudy	80	2015-02-16 11:51:00<br />	2015-02-16 04:51:00	1	4	10	Holiday
1102	2015-02-16 05:00:00	3.73	5:51 AM	13.3	8.9	75.0	1012.7	16.1	East	9.3	-			Clear	90	2015-02-16 12:51:00<br />	2015-02-16 05:51:00	1	5	94	Holiday
1103	2015-02-16 06:00:00	3.81	6:51 AM	13.3	8.9	75.0	1013.4	16.1	East	11.1	-			Partly Cloudy	90	2015-02-16 13:51:00<br />	2015-02-16 06:51:00	1	6	41	Holiday
1104	2015-02-16 07:00:00	3.76	7:51 AM	13.9	8.3	69.0	1013.9	16.1	ESE	7.4	-			Partly Cloudy	110	2015-02-16 14:51:00<br />	2015-02-16 07:51:00	1	7	13	Holiday
1105	2015-02-16 08:00:00	3.79	8:51 AM	16.7	8.9	60.0	1014.5	16.1	ESE	7.4	-			Partly Cloudy	110	2015-02-16 15:51:00<br />	2015-02-16 08:51:00	1	8	23	Holiday
1106	2015-02-16 09:00:00	3.82	9:51 AM	18.9	9.4	54.0	1014.8	16.1	SE	11.1	-			Partly Cloudy	140	2015-02-16 16:51:00<br />	2015-02-16 09:51:00	1	9	69	Holiday
1107	2015-02-16 10:00:00	3.79	10:51 AM	20.0	10.6	55.0	1014.7	16.1	Calm	Calm	-			Partly Cloudy	0	2015-02-16 17:51:00<br />	2015-02-16 10:51:00	1	10	15	Holiday
1108	2015-02-16 11:00:00	3.68	11:51 AM	21.1	10.6	51.0	1013.9	16.1	West	7.4	-			Partly Cloudy	270	2015-02-16 18:51:00<br />	2015-02-16 11:51:00	1	11	62	Holiday
1109	2015-02-16 12:00:00	3.78	12:51 PM	22.8	10.6	46.0	1012.8	16.1	Variable	5.6	-			Partly Cloudy	0	2015-02-16 19:51:00<br />	2015-02-16 12:51:00	1	12	13	Holiday
1110	2015-02-16 13:00:00	3.68	1:51 PM	24.4	10.0	40.0	1011.5	16.1	West	14.8	-			Partly Cloudy	260	2015-02-16 20:51:00<br />	2015-02-16 13:51:00	1	13	16	Holiday
1111	2015-02-16 14:00:00	4.65	2:51 PM	24.4	8.9	37.0	1011.0	16.1	West	13.0	-			Partly Cloudy	280	2015-02-16 21:51:00<br />	2015-02-16 14:51:00	1	14	62	Holiday
1112	2015-02-16 15:00:00	5.42	3:51 PM	25.0	7.8	33.0	1010.2	16.1	West	20.4	-			Partly Cloudy	260	2015-02-16 22:51:00<br />	2015-02-16 15:51:00	1	15	53	Holiday
1113	2015-02-16 16:00:00	5.32	4:51 PM	25.0	6.1	30.0	1009.7	16.1	West	22.2	-			Partly Cloudy	280	2015-02-16 23:51:00<br />	2015-02-16 16:51:00	1	16	70	Holiday
1114	2015-02-16 17:00:00	6.03	5:51 PM	25.0	6.1	30.0	1009.7	16.1	West	18.5	-			Scattered Clouds	260	2015-02-17 00:51:00<br />	2015-02-16 17:51:00	1	17	45	Holiday
1115	2015-02-16 18:00:00	6.23	6:51 PM	23.9	6.1	32.0	1009.8	16.1	WSW	9.3	-			Scattered Clouds	250	2015-02-17 01:51:00<br />	2015-02-16 18:51:00	1	18	22	Holiday
1116	2015-02-16 19:00:00	6.16	7:51 PM	21.7	6.7	38.0	1010.4	16.1	SSW	5.6	-			Scattered Clouds	200	2015-02-17 02:51:00<br />	2015-02-16 19:51:00	1	19	41	Holiday
1117	2015-02-16 20:00:00	6.24	8:51 PM	22.0	7.0	38.0	1011.7	16.1	Variable	5.6	-			Scattered Clouds	0	2015-02-17 03:51:00<br />	2015-02-16 20:51:00	1	20	43	Holiday
1118	2015-02-16 21:00:00	6.08	9:51 PM	22.2	6.7	37.0	1011.6	16.1	WNW	7.4	-			Scattered Clouds	300	2015-02-17 04:51:00<br />	2015-02-16 21:51:00	1	21	5	Holiday
1119	2015-02-16 22:00:00	7.61	10:51 PM	20.0	7.8	45.0	1012.1	16.1	Calm	Calm	-			Scattered Clouds	0	2015-02-17 05:51:00<br />	2015-02-16 22:51:00	1	22	51	Holiday
1120	2015-02-16 23:00:00	7.07	11:51 PM	18.3	8.3	52.0	1012.5	16.1	SSW	5.6	-			Scattered Clouds	210	2015-02-17 06:51:00<br />	2015-02-16 23:51:00	1	23	42	Holiday
1121	2015-02-17 00:00:00	3.93	12:51 AM	20.0	10.0	52.0	1012.8	16.1	West	20.4	-			Partly Cloudy	280	2015-02-17 07:51:00<br />	2015-02-17 00:51:00	2	0	52	Regular
1122	2015-02-17 01:00:00	3.86	1:51 AM	18.9	10.6	59.0	1013.4	16.1	Variable	7.4	-			Partly Cloudy	0	2015-02-17 08:51:00<br />	2015-02-17 01:51:00	2	1	19	Regular
1123	2015-02-17 02:00:00	3.74	2:51 AM	16.7	10.0	65.0	1014.3	16.1	North	5.6	-			Partly Cloudy	10	2015-02-17 09:51:00<br />	2015-02-17 02:51:00	2	2	96	Regular
1124	2015-02-17 03:00:00	3.73	3:51 AM	15.6	8.9	64.0	1014.5	16.1	East	5.6	-			Partly Cloudy	80	2015-02-17 10:51:00<br />	2015-02-17 03:51:00	2	3	58	Regular
1125	2015-02-17 04:00:00	3.82	4:51 AM	15.0	8.3	64.0	1015.0	16.1	NE	5.6	-			Partly Cloudy	50	2015-02-17 11:51:00<br />	2015-02-17 04:51:00	2	4	65	Regular
1126	2015-02-17 05:00:00	3.72	5:51 AM	14.4	-1.7	33.0	1015.9	16.1	SE	5.6	-			Partly Cloudy	130	2015-02-17 12:51:00<br />	2015-02-17 05:51:00	2	5	92	Regular
1127	2015-02-17 06:00:00	3.75	6:51 AM	12.8	-2.8	34.0	1017.0	16.1	SSE	7.4	-			Partly Cloudy	150	2015-02-17 13:51:00<br />	2015-02-17 06:51:00	2	6	29	Regular
1128	2015-02-17 07:00:00	3.76	7:51 AM	13.9	-5.0	27.0	1018.0	16.1	East	14.8	-			Clear	90	2015-02-17 14:51:00<br />	2015-02-17 07:51:00	2	7	97	Regular
1129	2015-02-17 08:00:00	3.85	8:51 AM	17.2	-8.3	17.0	1018.7	16.1	ENE	27.8	-			Clear	70	2015-02-17 15:51:00<br />	2015-02-17 08:51:00	2	8	58	Regular
1130	2015-02-17 09:00:00	4.42	9:51 AM	18.3	-8.3	16.0	1019.4	16.1	ENE	20.4	-			Clear	70	2015-02-17 16:51:00<br />	2015-02-17 09:51:00	2	9	90	Regular
1131	2015-02-17 10:00:00	4.48	10:51 AM	20.0	-8.9	14.0	1019.7	16.1	NE	18.5	-			Clear	50	2015-02-17 17:51:00<br />	2015-02-17 10:51:00	2	10	16	Regular
1132	2015-02-17 11:00:00	3.9	11:51 AM	21.1	-9.4	12.0	1019.3	16.1	ENE	13.0	-			Partly Cloudy	70	2015-02-17 18:51:00<br />	2015-02-17 11:51:00	2	11	86	Regular
1133	2015-02-17 12:00:00	3.62	12:51 PM	22.2	-11.1	10.0	1018.3	16.1	Calm	Calm	-			Partly Cloudy	0	2015-02-17 19:51:00<br />	2015-02-17 12:51:00	2	12	13	Regular
1134	2015-02-17 13:00:00	3.76	1:51 PM	23.3	-11.7	9.0	1017.2	16.1	Variable	5.6	-			Clear	0	2015-02-17 20:51:00<br />	2015-02-17 13:51:00	2	13	96	Regular
1135	2015-02-17 14:00:00	5.16	2:51 PM	23.3	-11.1	9.0	1016.6	16.1	NNE	7.4	-			Clear	20	2015-02-17 21:51:00<br />	2015-02-17 14:51:00	2	14	57	Regular
1136	2015-02-17 15:00:00	5.25	3:51 PM	24.4	-11.7	8.0	1016.0	16.1	Variable	7.4	-			Clear	0	2015-02-17 22:51:00<br />	2015-02-17 15:51:00	2	15	53	Regular
1137	2015-02-17 16:00:00	5.68	4:51 PM	24.4	-11.1	9.0	1015.7	16.1	West	11.1	-			Clear	260	2015-02-17 23:51:00<br />	2015-02-17 16:51:00	2	16	49	Regular
1138	2015-02-17 17:00:00	5.71	5:51 PM	23.9	-10.6	9.0	1015.7	16.1	NW	13.0	-			Partly Cloudy	310	2015-02-18 00:51:00<br />	2015-02-17 17:51:00	2	17	68	Regular
1139	2015-02-17 18:00:00	6.09	6:51 PM	21.1	-7.2	14.0	1016.4	16.1	SSW	7.4	-			Clear	210	2015-02-18 01:51:00<br />	2015-02-17 18:51:00	2	18	76	Regular
1140	2015-02-17 19:00:00	7.85	7:51 PM	20.6	-7.2	15.0	1016.9	16.1	Calm	Calm	-			Clear	0	2015-02-18 02:51:00<br />	2015-02-17 19:51:00	2	19	11	Regular
1141	2015-02-17 20:00:00	6.61	8:51 PM	17.8	-1.7	27.0	1016.9	16.1	SW	5.6	-			Clear	230	2015-02-18 03:51:00<br />	2015-02-17 20:51:00	2	20	32	Regular
1142	2015-02-17 21:00:00	7.75	9:51 PM	17.8	-5.0	21.0	1017.0	16.1	East	9.3	-			Clear	100	2015-02-18 04:51:00<br />	2015-02-17 21:51:00	2	21	99	Regular
1143	2015-02-17 22:00:00	9.5	10:51 PM	16.1	-3.3	26.0	1017.3	16.1	East	13.0	-			Clear	90	2015-02-18 05:51:00<br />	2015-02-17 22:51:00	2	22	32	Regular
1144	2015-02-17 23:00:00	9.37	11:51 PM	15.0	-3.3	28.0	1017.5	16.1	East	11.1	-			Clear	100	2015-02-18 06:51:00<br />	2015-02-17 23:51:00	2	23	37	Regular
1145	2015-02-18 00:00:00	8.0	12:51 AM	14.4	-3.3	30.0	1017.7	16.1	East	11.1	-			Clear	100	2015-02-18 07:51:00<br />	2015-02-18 00:51:00	3	0	75	Regular
1146	2015-02-18 01:00:00	5.82	1:51 AM	14.4	-3.3	30.0	1017.9	16.1	ESE	11.1	-			Clear	120	2015-02-18 08:51:00<br />	2015-02-18 01:51:00	3	1	93	Regular
1147	2015-02-18 02:00:00	5.04	2:51 AM	13.9	-2.2	33.0	1018.0	16.1	East	7.4	-			Clear	90	2015-02-18 09:51:00<br />	2015-02-18 02:51:00	3	2	84	Regular
1148	2015-02-18 03:00:00	5.02	3:51 AM	13.3	-2.8	33.0	1018.2	16.1	East	9.3	-			Clear	100	2015-02-18 10:51:00<br />	2015-02-18 03:51:00	3	3	33	Regular
1149	2015-02-18 04:00:00	5.15	4:51 AM	12.8	-2.8	34.0	1018.5	16.1	East	16.7	-			Clear	100	2015-02-18 11:51:00<br />	2015-02-18 04:51:00	3	4	50	Regular
1150	2015-02-18 05:00:00	4.96	5:51 AM	11.7	-2.8	37.0	1018.9	16.1	East	7.4	-			Clear	90	2015-02-18 12:51:00<br />	2015-02-18 05:51:00	3	5	97	Regular
1151	2015-02-18 06:00:00	5.19	6:51 AM	11.1	-2.2	40.0	1019.7	16.1	ENE	5.6	-			Clear	70	2015-02-18 13:51:00<br />	2015-02-18 06:51:00	3	6	39	Regular
1152	2015-02-18 07:00:00	4.99	7:51 AM	11.7	-2.2	38.0	1020.7	16.1	Calm	Calm	-			Clear	0	2015-02-18 14:51:00<br />	2015-02-18 07:51:00	3	7	82	Regular
1153	2015-02-18 08:00:00	4.94	8:51 AM	14.4	-2.2	32.0	1021.3	16.1	ESE	13.0	-			Clear	110	2015-02-18 15:51:00<br />	2015-02-18 08:51:00	3	8	59	Regular
1154	2015-02-18 09:00:00	6.25	9:51 AM	17.2	-3.3	25.0	1021.0	16.1	ESE	11.1	-			Partly Cloudy	110	2015-02-18 16:51:00<br />	2015-02-18 09:51:00	3	9	92	Regular
1155	2015-02-18 10:00:00	5.47	10:51 AM	19.4	-3.3	21.0	1020.5	16.1	East	16.7	-			Partly Cloudy	90	2015-02-18 17:51:00<br />	2015-02-18 10:51:00	3	10	70	Regular
1156	2015-02-18 11:00:00	5.05	11:51 AM	21.7	-5.0	16.0	1019.5	16.1	East	11.1	-			Partly Cloudy	80	2015-02-18 18:51:00<br />	2015-02-18 11:51:00	3	11	92	Regular
1157	2015-02-18 12:00:00	4.98	12:51 PM	23.3	-5.6	14.0	1018.0	16.1	ENE	7.4	-			Partly Cloudy	60	2015-02-18 19:51:00<br />	2015-02-18 12:51:00	3	12	77	Regular
1158	2015-02-18 13:00:00	4.94	1:51 PM	24.4	-6.7	12.0	1016.8	16.1	Calm	Calm	-			Mostly Cloudy	0	2015-02-18 20:51:00<br />	2015-02-18 13:51:00	3	13	22	Regular
1159	2015-02-18 14:00:00	5.25	2:51 PM	25.6	-5.6	12.0	1015.9	16.1	WSW	9.3	-			Mostly Cloudy	250	2015-02-18 21:51:00<br />	2015-02-18 14:51:00	3	14	13	Regular
1160	2015-02-18 15:00:00	5.49	3:51 PM	25.0	-6.7	12.0	1015.7	16.1	Variable	7.4	-			Mostly Cloudy	0	2015-02-18 22:51:00<br />	2015-02-18 15:51:00	3	15	7	Regular
1161	2015-02-18 16:00:00	5.48	4:51 PM	25.0	-8.3	10.0	1015.4	16.1	Variable	7.4	-			Mostly Cloudy	0	2015-02-18 23:51:00<br />	2015-02-18 16:51:00	3	16	47	Regular
1162	2015-02-18 17:00:00	5.63	5:51 PM	25.0	-8.3	10.0	1015.9	16.1	West	9.3	-			Mostly Cloudy	260	2015-02-19 00:51:00<br />	2015-02-18 17:51:00	3	17	66	Regular
1163	2015-02-18 18:00:00	6.23	6:51 PM	24.4	-8.9	10.0	1016.8	16.1	West	7.4	-			Mostly Cloudy	270	2015-02-19 01:51:00<br />	2015-02-18 18:51:00	3	18	29	Regular
1164	2015-02-18 19:00:00	5.99	7:51 PM	23.3	-6.1	14.0	1017.1	16.1	WNW	9.3	-			Mostly Cloudy	290	2015-02-19 02:51:00<br />	2015-02-18 19:51:00	3	19	48	Regular
1165	2015-02-18 20:00:00	6.26	8:51 PM	20.0	-3.9	20.0	1017.6	16.1	East	9.3	-			Partly Cloudy	100	2015-02-19 03:51:00<br />	2015-02-18 20:51:00	3	20	67	Regular
1166	2015-02-18 21:00:00	7.36	9:51 PM	18.3	-1.1	27.0	1017.6	16.1	East	11.1	-			Scattered Clouds	90	2015-02-19 04:51:00<br />	2015-02-18 21:51:00	3	21	51	Regular
1167	2015-02-18 22:00:00	9.33	10:51 PM	17.2	-1.1	29.0	1017.7	16.1	East	13.0	-			Scattered Clouds	100	2015-02-19 05:51:00<br />	2015-02-18 22:51:00	3	22	92	Regular
1168	2015-02-18 23:00:00	9.14	11:51 PM	16.1	0.0	34.0	1017.7	16.1	East	13.0	-			Partly Cloudy	100	2015-02-19 06:51:00<br />	2015-02-18 23:51:00	3	23	42	Regular
1169	2015-02-19 00:00:00	6.99	12:51 AM	15.6	0.0	35.0	1017.4	16.1	East	9.3	-			Partly Cloudy	100	2015-02-19 07:51:00<br />	2015-02-19 00:51:00	4	0	35	Regular
1170	2015-02-19 01:00:00	6.06	1:51 AM	14.4	0.6	39.0	1017.1	16.1	ESE	7.4	-			Partly Cloudy	120	2015-02-19 08:51:00<br />	2015-02-19 01:51:00	4	1	13	Regular
1171	2015-02-19 02:00:00	6.04	2:51 AM	14.4	0.0	37.0	1016.9	16.1	ESE	5.6	-			Mostly Cloudy	110	2015-02-19 09:51:00<br />	2015-02-19 02:51:00	4	2	93	Regular
1172	2015-02-19 03:00:00	5.16	3:51 AM	13.9	-0.6	37.0	1016.4	16.1	East	11.1	-			Mostly Cloudy	80	2015-02-19 10:51:00<br />	2015-02-19 03:51:00	4	3	13	Regular
1173	2015-02-19 04:00:00	5.16	4:51 AM	13.3	0.0	40.0	1016.2	16.1	East	9.3	-			Mostly Cloudy	90	2015-02-19 11:51:00<br />	2015-02-19 04:51:00	4	4	30	Regular
1174	2015-02-19 05:00:00	5.12	5:51 AM	12.2	1.1	47.0	1016.7	16.1	East	9.3	-			Scattered Clouds	80	2015-02-19 12:51:00<br />	2015-02-19 05:51:00	4	5	25	Regular
1175	2015-02-19 06:00:00	5.27	6:51 AM	12.2	1.7	49.0	1017.2	16.1	East	11.1	-			Mostly Cloudy	80	2015-02-19 13:51:00<br />	2015-02-19 06:51:00	4	6	9	Regular
1176	2015-02-19 07:00:00	5.06	7:51 AM	12.2	1.7	49.0	1017.8	16.1	ESE	11.1	-			Mostly Cloudy	110	2015-02-19 14:51:00<br />	2015-02-19 07:51:00	4	7	44	Regular
1177	2015-02-19 08:00:00	5.22	8:51 AM	13.3	1.7	45.0	1018.3	16.1	ESE	9.3	-			Mostly Cloudy	110	2015-02-19 15:51:00<br />	2015-02-19 08:51:00	4	8	98	Regular
1178	2015-02-19 09:00:00	6.13	9:51 AM	15.6	1.1	38.0	1018.7	16.1	ESE	5.6	-			Mostly Cloudy	110	2015-02-19 16:51:00<br />	2015-02-19 09:51:00	4	9	83	Regular
1179	2015-02-19 10:00:00	6.07	10:51 AM	18.3	0.6	31.0	1018.2	16.1	East	7.4	-			Mostly Cloudy	90	2015-02-19 17:51:00<br />	2015-02-19 10:51:00	4	10	18	Regular
1180	2015-02-19 11:00:00	4.98	11:51 AM	20.6	0.0	25.0	1017.7	16.1	ESE	9.3	-			Mostly Cloudy	110	2015-02-19 18:51:00<br />	2015-02-19 11:51:00	4	11	55	Regular
1181	2015-02-19 12:00:00	5.23	12:51 PM	22.8	-1.1	20.0	1016.7	16.1	Calm	Calm	-			Mostly Cloudy	0	2015-02-19 19:51:00<br />	2015-02-19 12:51:00	4	12	37	Regular
1182	2015-02-19 13:00:00	5.17	1:51 PM	25.0	-2.8	16.0	1015.2	16.1	South	5.6	-			Mostly Cloudy	170	2015-02-19 20:51:00<br />	2015-02-19 13:51:00	4	13	73	Regular
1183	2015-02-19 14:00:00	6.44	2:51 PM	25.0	-3.3	15.0	1014.2	16.1	West	7.4	-			Mostly Cloudy	270	2015-02-19 21:51:00<br />	2015-02-19 14:51:00	4	14	74	Regular
1184	2015-02-19 15:00:00	6.34	3:51 PM	26.1	-5.6	12.0	1013.4	16.1	Calm	Calm	-			Mostly Cloudy	0	2015-02-19 22:51:00<br />	2015-02-19 15:51:00	4	15	70	Regular
1185	2015-02-19 16:00:00	5.4	4:51 PM	26.1	-5.0	13.0	1013.2	16.1	Calm	Calm	-			Mostly Cloudy	0	2015-02-19 23:51:00<br />	2015-02-19 16:51:00	4	16	5	Regular
1186	2015-02-19 17:00:00	5.88	5:51 PM	25.6	-3.3	15.0	1012.8	16.1	WSW	7.4	-			Mostly Cloudy	240	2015-02-20 00:51:00<br />	2015-02-19 17:51:00	4	17	63	Regular
1187	2015-02-19 18:00:00	6.45	6:51 PM	25.0	-2.2	17.0	1013.3	16.1	WNW	7.4	-			Mostly Cloudy	290	2015-02-20 01:51:00<br />	2015-02-19 18:51:00	4	18	29	Regular
1188	2015-02-19 19:00:00	6.48	7:51 PM	22.8	-1.1	20.0	1013.5	16.1	Calm	Calm	-			Mostly Cloudy	0	2015-02-20 02:51:00<br />	2015-02-19 19:51:00	4	19	96	Regular
1189	2015-02-19 20:00:00	6.04	8:51 PM	20.6	-0.6	24.0	1013.5	16.1	ESE	7.4	-			Scattered Clouds	110	2015-02-20 03:51:00<br />	2015-02-19 20:51:00	4	20	15	Regular
1190	2015-02-19 21:00:00	4.84	9:51 PM	18.9	0.6	29.0	1013.8	16.1	ESE	9.3	-			Mostly Cloudy	110	2015-02-20 04:51:00<br />	2015-02-19 21:51:00	4	21	90	Regular
1191	2015-02-19 22:00:00	6.09	10:51 PM	16.7	1.1	35.0	1013.9	16.1	SE	11.1	-			Mostly Cloudy	130	2015-02-20 05:51:00<br />	2015-02-19 22:51:00	4	22	56	Regular
1192	2015-02-19 23:00:00	7.23	11:51 PM	16.7	1.1	35.0	1013.8	16.1	East	11.1	-			Scattered Clouds	100	2015-02-20 06:51:00<br />	2015-02-19 23:51:00	4	23	3	Regular
1193	2015-02-20 00:00:00	6.19	12:51 AM	16.1	1.1	36.0	1013.6	16.1	East	13.0	-			Scattered Clouds	100	2015-02-20 07:51:00<br />	2015-02-20 00:51:00	5	0	32	Regular
1194	2015-02-20 01:00:00	4.67	1:51 AM	15.0	1.1	39.0	1013.6	16.1	East	11.1	-			Scattered Clouds	100	2015-02-20 08:51:00<br />	2015-02-20 01:51:00	5	1	84	Regular
1195	2015-02-20 02:00:00	3.97	2:51 AM	14.4	1.1	41.0	1013.5	16.1	East	9.3	-			Scattered Clouds	100	2015-02-20 09:51:00<br />	2015-02-20 02:51:00	5	2	12	Regular
1196	2015-02-20 03:00:00	3.79	3:51 AM	13.9	0.0	39.0	1012.6	16.1	East	18.5	-			Scattered Clouds	90	2015-02-20 10:51:00<br />	2015-02-20 03:51:00	5	3	93	Regular
1197	2015-02-20 04:00:00	3.89	4:51 AM	13.9	0.6	40.0	1012.4	16.1	ESE	7.4	-			Scattered Clouds	120	2015-02-20 11:51:00<br />	2015-02-20 04:51:00	5	4	5	Regular
1198	2015-02-20 05:00:00	3.77	5:51 AM	13.3	1.7	45.0	1012.4	16.1	East	11.1	-			Mostly Cloudy	90	2015-02-20 12:51:00<br />	2015-02-20 05:51:00	5	5	50	Regular
1199	2015-02-20 06:00:00	3.84	6:51 AM	13.3	1.1	44.0	1012.7	16.1	East	11.1	-			Mostly Cloudy	100	2015-02-20 13:51:00<br />	2015-02-20 06:51:00	5	6	25	Regular
1200	2015-02-20 07:00:00	3.88	7:51 AM	13.9	0.6	40.0	1013.5	16.1	ESE	11.1	-			Overcast	110	2015-02-20 14:51:00<br />	2015-02-20 07:51:00	5	7	84	Regular
1201	2015-02-20 08:00:00	3.8	8:51 AM	16.1	0.6	35.0	1013.6	16.1	ESE	13.0	-			Overcast	120	2015-02-20 15:51:00<br />	2015-02-20 08:51:00	5	8	67	Regular
1202	2015-02-20 09:00:00	5.05	9:51 AM	18.3	0.0	29.0	1013.5	16.1	East	9.3	-			Overcast	100	2015-02-20 16:51:00<br />	2015-02-20 09:51:00	5	9	73	Regular
1203	2015-02-20 10:00:00	4.09	10:51 AM	19.4	0.0	27.0	1013.3	16.1	East	11.1	-			Overcast	90	2015-02-20 17:51:00<br />	2015-02-20 10:51:00	5	10	87	Regular
1204	2015-02-20 11:00:00	3.84	11:51 AM	21.1	0.0	25.0	1012.7	16.1	East	9.3	-			Mostly Cloudy	100	2015-02-20 18:51:00<br />	2015-02-20 11:51:00	5	11	91	Regular
1205	2015-02-20 12:00:00	3.88	12:51 PM	23.9	-0.6	20.0	1011.9	16.1	Calm	Calm	-			Mostly Cloudy	0	2015-02-20 19:51:00<br />	2015-02-20 12:51:00	5	12	51	Regular
1206	2015-02-20 13:00:00	3.81	1:51 PM	23.9	-0.6	20.0	1010.8	16.1	Calm	Calm	-			Mostly Cloudy	0	2015-02-20 20:51:00<br />	2015-02-20 13:51:00	5	13	5	Regular
1207	2015-02-20 14:00:00	5.75	2:51 PM	24.4	-1.1	19.0	1010.2	16.1	Calm	Calm	-			Mostly Cloudy	0	2015-02-20 21:51:00<br />	2015-02-20 14:51:00	5	14	54	Regular
1208	2015-02-20 15:00:00	5.09	3:51 PM	25.6	-0.6	18.0	1009.7	16.1	Calm	Calm	-			Overcast	0	2015-02-20 22:51:00<br />	2015-02-20 15:51:00	5	15	23	Regular
1209	2015-02-20 16:00:00	5.41	4:51 PM	25.0	-0.6	19.0	1009.3	16.1	SSW	5.6	-			Overcast	200	2015-02-20 23:51:00<br />	2015-02-20 16:51:00	5	16	14	Regular
1210	2015-02-20 17:00:00	5.45	5:51 PM	24.4	0.0	20.0	1009.2	16.1	South	7.4	-			Overcast	180	2015-02-21 00:51:00<br />	2015-02-20 17:51:00	5	17	84	Regular
1211	2015-02-20 18:00:00	5.68	6:51 PM	23.3	0.0	21.0	1009.4	16.1	Calm	Calm	-			Overcast	0	2015-02-21 01:51:00<br />	2015-02-20 18:51:00	5	18	79	Regular
1212	2015-02-20 19:00:00	5.81	7:51 PM	22.8	0.0	22.0	1009.8	16.1	Calm	Calm	-			Overcast	0	2015-02-21 02:51:00<br />	2015-02-20 19:51:00	5	19	12	Regular
1213	2015-02-20 20:00:00	5.0	8:51 PM	21.1	1.7	28.0	1009.8	16.1	ESE	5.6	-			Overcast	120	2015-02-21 03:51:00<br />	2015-02-20 20:51:00	5	20	15	Regular
1214	2015-02-20 21:00:00	4.98	9:51 PM	20.0	2.2	31.0	1010.0	16.1	Calm	Calm	-			Mostly Cloudy	0	2015-02-21 04:51:00<br />	2015-02-20 21:51:00	5	21	60	Regular
1215	2015-02-20 22:00:00	6.64	10:51 PM	18.3	2.8	36.0	1010.4	16.1	East	11.1	-			Mostly Cloudy	90	2015-02-21 05:51:00<br />	2015-02-20 22:51:00	5	22	68	Regular
1216	2015-02-20 23:00:00	6.57	11:51 PM	17.8	3.3	38.0	1010.5	16.1	East	5.6	-			Scattered Clouds	100	2015-02-21 06:51:00<br />	2015-02-20 23:51:00	5	23	85	Regular
1217	2015-02-21 00:00:00	5.3	12:51 AM	17.2	3.3	40.0	1010.4	16.1	East	11.1	-			Mostly Cloudy	90	2015-02-21 07:51:00<br />	2015-02-21 00:51:00	6	0	24	Regular
1218	2015-02-21 01:00:00	3.72	1:51 AM	16.7	3.3	41.0	1010.3	16.1	ESE	7.4	-			Mostly Cloudy	110	2015-02-21 08:51:00<br />	2015-02-21 01:51:00	6	1	43	Regular
1219	2015-02-21 02:00:00	3.73	2:51 AM	15.6	3.3	44.0	1010.3	16.1	ENE	9.3	-			Mostly Cloudy	70	2015-02-21 09:51:00<br />	2015-02-21 02:51:00	6	2	66	Regular
1220	2015-02-21 03:00:00	3.55	3:51 AM	14.4	3.3	47.0	1009.6	16.1	East	16.7	-			Clear	80	2015-02-21 10:51:00<br />	2015-02-21 03:51:00	6	3	46	Regular
1221	2015-02-21 04:00:00	3.67	4:51 AM	13.3	2.8	49.0	1009.6	16.1	ESE	11.1	-			Clear	110	2015-02-21 11:51:00<br />	2015-02-21 04:51:00	6	4	70	Regular
1222	2015-02-21 05:00:00	3.74	5:51 AM	13.3	3.3	51.0	1010.0	16.1	East	11.1	-			Scattered Clouds	90	2015-02-21 12:51:00<br />	2015-02-21 05:51:00	6	5	8	Regular
1223	2015-02-21 06:00:00	3.74	6:51 AM	12.8	2.8	51.0	1010.5	16.1	East	13.0	-			Mostly Cloudy	90	2015-02-21 13:51:00<br />	2015-02-21 06:51:00	6	6	17	Regular
1224	2015-02-21 07:00:00	3.77	7:51 AM	13.3	3.3	51.0	1011.1	16.1	East	14.8	-			Mostly Cloudy	90	2015-02-21 14:51:00<br />	2015-02-21 07:51:00	6	7	7	Regular
1225	2015-02-21 08:00:00	3.73	8:51 AM	16.1	3.3	42.0	1011.4	16.1	East	16.7	-			Mostly Cloudy	80	2015-02-21 15:51:00<br />	2015-02-21 08:51:00	6	8	27	Regular
1226	2015-02-21 09:00:00	4.56	9:51 AM	18.3	3.9	39.0	1011.4	16.1	East	13.0	-			Mostly Cloudy	90	2015-02-21 16:51:00<br />	2015-02-21 09:51:00	6	9	25	Regular
1227	2015-02-21 10:00:00	4.54	10:51 AM	21.1	2.8	30.0	1011.3	16.1	ESE	9.3	-			Mostly Cloudy	110	2015-02-21 17:51:00<br />	2015-02-21 10:51:00	6	10	28	Regular
1228	2015-02-21 11:00:00	3.65	11:51 AM	22.8	1.7	25.0	1010.7	16.1	Variable	7.4	-			Mostly Cloudy	0	2015-02-21 18:51:00<br />	2015-02-21 11:51:00	6	11	17	Regular
1229	2015-02-21 12:00:00	3.69	12:51 PM	23.9	1.1	22.0	1009.2	16.1	Calm	Calm	-			Mostly Cloudy	0	2015-02-21 19:51:00<br />	2015-02-21 12:51:00	6	12	52	Regular
1230	2015-02-21 13:00:00	3.5	1:51 PM	24.4	0.6	21.0	1007.9	16.1	Variable	11.1	-			Mostly Cloudy	0	2015-02-21 20:51:00<br />	2015-02-21 13:51:00	6	13	76	Regular
1231	2015-02-21 14:00:00	3.74	2:51 PM	24.4	0.6	21.0	1007.5	16.1	Variable	7.4	-			Mostly Cloudy	0	2015-02-21 21:51:00<br />	2015-02-21 14:51:00	6	14	75	Regular
1232	2015-02-21 15:00:00	3.57	3:51 PM	25.6	1.1	20.0	1006.8	16.1	Calm	Calm	-			Mostly Cloudy	0	2015-02-21 22:51:00<br />	2015-02-21 15:51:00	6	15	75	Regular
1233	2015-02-21 16:00:00	3.53	4:51 PM	25.6	1.1	20.0	1006.4	16.1	WSW	9.3	-			Mostly Cloudy	250	2015-02-21 23:51:00<br />	2015-02-21 16:51:00	6	16	15	Regular
1234	2015-02-21 17:00:00	3.49	5:51 PM	25.0	1.7	22.0	1006.0	16.1	West	5.6	-			Mostly Cloudy	270	2015-02-22 00:51:00<br />	2015-02-21 17:51:00	6	17	0	Regular
1235	2015-02-21 18:00:00	3.58	6:51 PM	23.9	2.2	24.0	1006.1	16.1	WSW	7.4	-			Mostly Cloudy	250	2015-02-22 01:51:00<br />	2015-02-21 18:51:00	6	18	87	Regular
1236	2015-02-21 19:00:00	3.61	7:51 PM	22.2	2.8	28.0	1006.2	16.1	Calm	Calm	-			Mostly Cloudy	0	2015-02-22 02:51:00<br />	2015-02-21 19:51:00	6	19	49	Regular
1237	2015-02-21 20:00:00	3.5	8:51 PM	21.1	3.3	31.0	1006.7	16.1	Calm	Calm	-			Mostly Cloudy	0	2015-02-22 03:51:00<br />	2015-02-21 20:51:00	6	20	49	Regular
1238	2015-02-21 21:00:00	3.7	9:51 PM	21.1	3.3	31.0	1007.0	16.1	Calm	Calm	-			Mostly Cloudy	0	2015-02-22 04:51:00<br />	2015-02-21 21:51:00	6	21	5	Regular
1239	2015-02-21 22:00:00	3.49	10:51 PM	20.0	3.9	35.0	1007.0	16.1	NNE	9.3	-			Mostly Cloudy	20	2015-02-22 05:51:00<br />	2015-02-21 22:51:00	6	22	88	Regular
1240	2015-02-21 23:00:00	3.64	11:51 PM	17.8	3.9	40.0	1007.1	16.1	East	11.1	-			Mostly Cloudy	90	2015-02-22 06:51:00<br />	2015-02-21 23:51:00	6	23	36	Regular
1241	2015-02-22 00:00:00	3.55	12:51 AM	16.1	4.4	46.0	1007.6	16.1	East	7.4	-			Mostly Cloudy	80	2015-02-22 07:51:00<br />	2015-02-22 00:51:00	7	0	46	Regular
1242	2015-02-22 01:00:00	3.71	1:51 AM	16.7	3.9	43.0	1007.5	16.1	East	9.3	-			Mostly Cloudy	100	2015-02-22 08:51:00<br />	2015-02-22 01:51:00	7	1	48	Regular
1243	2015-02-22 02:00:00	3.74	2:51 AM	15.6	4.4	47.0	1007.6	16.1	ESE	9.3	-			Mostly Cloudy	120	2015-02-22 09:51:00<br />	2015-02-22 02:51:00	7	2	23	Regular
1244	2015-02-22 03:00:00	3.76	3:51 AM	15.0	4.4	49.0	1007.0	16.1	East	9.3	-			Mostly Cloudy	90	2015-02-22 10:51:00<br />	2015-02-22 03:51:00	7	3	21	Regular
1245	2015-02-22 04:00:00	3.65	4:51 AM	14.4	4.4	51.0	1007.3	16.1	East	7.4	-			Mostly Cloudy	90	2015-02-22 11:51:00<br />	2015-02-22 04:51:00	7	4	57	Regular
1246	2015-02-22 05:00:00	3.72	5:51 AM	13.9	5.0	55.0	1007.5	16.1	East	9.3	-			Mostly Cloudy	90	2015-02-22 12:51:00<br />	2015-02-22 05:51:00	7	5	55	Regular
1247	2015-02-22 06:00:00	3.74	6:51 AM	13.3	5.6	60.0	1007.8	16.1	SW	7.4	-			Mostly Cloudy	230	2015-02-22 13:51:00<br />	2015-02-22 06:51:00	7	6	32	Regular
1248	2015-02-22 07:00:00	3.62	7:51 AM	13.9	5.0	55.0	1008.6	16.1	Calm	Calm	-			Mostly Cloudy	0	2015-02-22 14:51:00<br />	2015-02-22 07:51:00	7	7	68	Regular
1249	2015-02-22 08:00:00	3.58	8:51 AM	15.6	5.0	49.0	1009.7	16.1	Calm	Calm	-			Mostly Cloudy	0	2015-02-22 15:51:00<br />	2015-02-22 08:51:00	7	8	6	Regular
1250	2015-02-22 09:00:00	3.71	9:51 AM	17.2	6.7	50.0	1010.2	16.1	West	16.7	-			Scattered Clouds	280	2015-02-22 16:51:00<br />	2015-02-22 09:51:00	7	9	20	Regular
1251	2015-02-22 10:00:00	3.71	10:51 AM	19.4	8.3	49.0	1010.1	16.1	Variable	7.4	-			Mostly Cloudy	0	2015-02-22 17:51:00<br />	2015-02-22 10:51:00	7	10	81	Regular
1252	2015-02-22 11:00:00	3.61	11:51 AM	21.1	7.2	41.0	1009.9	16.1	SE	11.1	-			Mostly Cloudy	140	2015-02-22 18:51:00<br />	2015-02-22 11:51:00	7	11	17	Regular
1253	2015-02-22 12:00:00	3.59	12:51 PM	21.1	6.7	39.0	1008.9	16.1	North	-9999.0	-			Mostly Cloudy	0	2015-02-22 19:51:00<br />	2015-02-22 12:51:00	7	12	88	Regular
1254	2015-02-22 13:00:00	3.66	1:51 PM	21.1	6.7	39.0	1008.1	16.1	WNW	5.6	-			Mostly Cloudy	300	2015-02-22 20:51:00<br />	2015-02-22 13:51:00	7	13	39	Regular
1255	2015-02-22 14:00:00	3.56	2:51 PM	21.7	6.7	38.0	1008.2	16.1	SW	13.0	-			Mostly Cloudy	220	2015-02-22 21:51:00<br />	2015-02-22 14:51:00	7	14	71	Regular
1256	2015-02-22 15:00:00	3.55	3:51 PM	21.7	7.2	39.0	1008.3	16.1	West	20.4	-			Mostly Cloudy	270	2015-02-22 22:51:00<br />	2015-02-22 15:51:00	7	15	99	Regular
1257	2015-02-22 16:00:00	3.44	4:51 PM	20.6	7.8	44.0	1008.3	16.1	WNW	22.2	37.0			Mostly Cloudy	300	2015-02-22 23:51:00<br />	2015-02-22 16:51:00	7	16	23	Regular
1258	2015-02-22 17:00:00	3.58	5:51 PM	20.0	7.8	45.0	1008.6	16.1	WNW	16.7	-			Mostly Cloudy	290	2015-02-23 00:51:00<br />	2015-02-22 17:51:00	7	17	74	Regular
1259	2015-02-22 18:00:00	3.52	6:51 PM	20.0	7.8	45.0	1008.9	16.1	WNW	9.3	-			Mostly Cloudy	290	2015-02-23 01:51:00<br />	2015-02-22 18:51:00	7	18	34	Regular
1260	2015-02-22 19:00:00	3.54	7:51 PM	19.4	7.8	47.0	1009.5	16.1	NW	9.3	-			Mostly Cloudy	320	2015-02-23 02:51:00<br />	2015-02-22 19:51:00	7	19	12	Regular
1261	2015-02-22 20:00:00	3.54	8:51 PM	19.4	8.3	49.0	1009.8	16.1	SSW	7.4	-			Mostly Cloudy	210	2015-02-23 03:51:00<br />	2015-02-22 20:51:00	7	20	79	Regular
1262	2015-02-22 21:00:00	3.53	9:51 PM	18.9	8.3	50.0	1010.2	16.1	SW	5.6	-			Mostly Cloudy	230	2015-02-23 04:51:00<br />	2015-02-22 21:51:00	7	21	74	Regular
1263	2015-02-22 22:00:00	3.67	10:51 PM	17.8	7.2	50.0	1009.6	16.1	SSE	13.0	-			Mostly Cloudy	150	2015-02-23 05:51:00<br />	2015-02-22 22:51:00	7	22	12	Regular
1264	2015-02-22 23:00:00	3.74	11:51 PM	17.2	5.6	46.0	1009.6	16.1	SSE	16.7	-			Mostly Cloudy	150	2015-02-23 06:51:00<br />	2015-02-22 23:51:00	7	23	48	Regular
1265	2015-02-23 00:00:00	4.02	12:51 AM	17.2	6.1	48.0	1010.2	16.1	Calm	Calm	-			Mostly Cloudy	0	2015-02-23 07:51:00<br />	2015-02-23 00:51:00	1	0	8	Regular
1266	2015-02-23 01:00:00	4.1	1:51 AM	16.1	6.1	52.0	1010.1	16.1	SE	9.3	-			Mostly Cloudy	140	2015-02-23 08:51:00<br />	2015-02-23 01:51:00	1	1	67	Regular
1267	2015-02-23 02:00:00	4.04	2:51 AM	15.6	6.1	53.0	1010.0	16.1	SSE	14.8	-			Mostly Cloudy	160	2015-02-23 09:51:00<br />	2015-02-23 02:51:00	1	2	98	Regular
1268	2015-02-23 03:00:00	3.59	3:51 AM	16.1	6.7	54.0	1010.3	16.1	South	16.7	-			Mostly Cloudy	180	2015-02-23 10:51:00<br />	2015-02-23 03:51:00	1	3	43	Regular
1269	2015-02-23 04:00:00	3.59	4:51 AM	16.1	7.2	56.0	1010.9	16.1	SSE	11.1	-			Mostly Cloudy	150	2015-02-23 11:51:00<br />	2015-02-23 04:51:00	1	4	95	Regular
1270	2015-02-23 05:00:00	3.7	5:51 AM	16.1	7.8	58.0	1011.3	16.1	South	16.7	-			Mostly Cloudy	170	2015-02-23 12:51:00<br />	2015-02-23 05:51:00	1	5	5	Regular
1271	2015-02-23 06:00:00	3.59	6:51 AM	15.6	7.8	60.0	1011.3	16.1	SSE	22.2	-			Partly Cloudy	160	2015-02-23 13:51:00<br />	2015-02-23 06:51:00	1	6	4	Regular
1272	2015-02-23 07:00:00	3.68	7:51 AM	15.6	7.2	57.0	1012.5	16.1	South	16.7	-			Mostly Cloudy	170	2015-02-23 14:51:00<br />	2015-02-23 07:51:00	1	7	33	Regular
1273	2015-02-23 08:00:00	3.57	8:51 AM	16.7	7.8	56.0	1013.0	16.1	South	31.5	38.9			Scattered Clouds	170	2015-02-23 15:51:00<br />	2015-02-23 08:51:00	1	8	27	Regular
1274	2015-02-23 09:00:00	3.75	9:51 AM	18.3	7.2	48.0	1013.5	16.1	South	29.6	37.0			Scattered Clouds	170	2015-02-23 16:51:00<br />	2015-02-23 09:51:00	1	9	5	Regular
1275	2015-02-23 10:00:00	3.58	10:51 AM	18.3	7.2	48.0	1014.1	16.1	SSW	22.2	-			Mostly Cloudy	200	2015-02-23 17:51:00<br />	2015-02-23 10:51:00	1	10	31	Regular
1276	2015-02-23 11:00:00	3.63	11:51 AM	19.4	7.2	45.0	1014.0	16.1	South	7.4	-			Mostly Cloudy	170	2015-02-23 18:51:00<br />	2015-02-23 11:51:00	1	11	88	Regular
1277	2015-02-23 12:00:00	3.62	12:51 PM	20.0	7.8	45.0	1013.7	16.1	SW	14.8	-	0.0	Rain	Light Rain	220	2015-02-23 19:51:00<br />	2015-02-23 12:51:00	1	12	33	Regular
1278	2015-02-23 13:00:00	3.94	1:51 PM	17.8	11.7	67.0	1013.9	16.1	WNW	16.7	-	0.0		Mostly Cloudy	290	2015-02-23 20:51:00<br />	2015-02-23 13:51:00	1	13	52	Regular
1279	2015-02-23 14:00:00	5.08	2:51 PM	17.8	11.1	65.0	1013.4	16.1	NW	11.1	-	0.0		Mostly Cloudy	310	2015-02-23 21:51:00<br />	2015-02-23 14:51:00	1	14	8	Regular
1280	2015-02-23 15:00:00	5.86	3:51 PM	17.8	10.6	63.0	1013.7	16.1	Variable	7.4	-			Mostly Cloudy	0	2015-02-23 22:51:00<br />	2015-02-23 15:51:00	1	15	73	Regular
1281	2015-02-23 16:00:00	5.73	4:51 PM	18.3	10.0	58.0	1013.5	16.1	Calm	Calm	-	0.0		Mostly Cloudy	0	2015-02-23 23:51:00<br />	2015-02-23 16:51:00	1	16	80	Regular
1282	2015-02-23 17:00:00	5.61	5:51 PM	17.8	10.0	60.0	1013.9	16.1	Calm	Calm	-			Mostly Cloudy	0	2015-02-24 00:51:00<br />	2015-02-23 17:51:00	1	17	3	Regular
1283	2015-02-23 18:00:00	6.34	6:51 PM	17.8	8.9	56.0	1014.1	16.1	SSW	5.6	-			Mostly Cloudy	200	2015-02-24 01:51:00<br />	2015-02-23 18:51:00	1	18	89	Regular
1284	2015-02-23 19:00:00	7.03	7:51 PM	17.2	10.0	63.0	1014.4	16.1	North	13.0	-	0.0		Mostly Cloudy	350	2015-02-24 02:51:00<br />	2015-02-23 19:51:00	1	19	8	Regular
1285	2015-02-23 20:00:00	4.61	8:51 PM	16.1	12.8	81.0	1014.8	16.1	ESE	7.4	-	0.01	Rain	Light Rain	120	2015-02-24 03:51:00<br />	2015-02-23 20:51:00	1	20	20	Regular
1286	2015-02-23 21:00:00	4.95	9:51 PM	16.7	9.4	62.0	1014.8	16.1	NW	9.3	-	0.0		Mostly Cloudy	320	2015-02-24 04:51:00<br />	2015-02-23 21:51:00	1	21	44	Regular
1287	2015-02-23 22:00:00	6.23	10:51 PM	16.1	9.4	64.0	1014.4	16.1	NW	9.3	-			Mostly Cloudy	310	2015-02-24 05:51:00<br />	2015-02-23 22:51:00	1	22	6	Regular
1288	2015-02-23 23:00:00	5.55	11:51 PM	15.0	6.7	58.0	1014.7	16.1	SW	11.1	-			Overcast	220	2015-02-24 06:51:00<br />	2015-02-23 23:51:00	1	23	63	Regular
1289	2015-02-24 00:00:00	4.94	12:51 AM	14.4	5.6	56.0	1014.0	16.1	WSW	7.4	-			Mostly Cloudy	250	2015-02-24 07:51:00<br />	2015-02-24 00:51:00	2	0	65	Regular
1290	2015-02-24 01:00:00	3.69	1:51 AM	12.8	5.6	62.0	1014.4	16.1	SW	11.1	-			Partly Cloudy	230	2015-02-24 08:51:00<br />	2015-02-24 01:51:00	2	1	31	Regular
1291	2015-02-24 02:00:00	3.7	2:51 AM	11.7	5.0	64.0	1014.4	16.1	WSW	11.1	-			Scattered Clouds	240	2015-02-24 09:51:00<br />	2015-02-24 02:51:00	2	2	59	Regular
1292	2015-02-24 03:00:00	3.77	3:51 AM	11.7	5.0	64.0	1014.4	16.1	WSW	11.1	-			Mostly Cloudy	240	2015-02-24 10:51:00<br />	2015-02-24 03:51:00	2	3	25	Regular
1293	2015-02-24 04:00:00	3.62	4:51 AM	11.1	4.4	63.0	1014.4	16.1	WSW	7.4	-			Mostly Cloudy	240	2015-02-24 11:51:00<br />	2015-02-24 04:51:00	2	4	74	Regular
1294	2015-02-24 05:00:00	3.71	5:51 AM	11.1	3.9	61.0	1014.7	16.1	SW	13.0	-			Scattered Clouds	230	2015-02-24 12:51:00<br />	2015-02-24 05:51:00	2	5	56	Regular
1295	2015-02-24 06:00:00	3.59	6:51 AM	11.1	3.9	61.0	1015.5	16.1	WSW	20.4	-			Mostly Cloudy	250	2015-02-24 13:51:00<br />	2015-02-24 06:51:00	2	6	65	Regular
1296	2015-02-24 07:00:00	3.66	7:51 AM	10.6	3.3	61.0	1015.5	16.1	West	7.4	-			Scattered Clouds	260	2015-02-24 14:51:00<br />	2015-02-24 07:51:00	2	7	43	Regular
1297	2015-02-24 08:00:00	3.64	8:51 AM	11.7	2.8	55.0	1016.1	16.1	West	22.2	-			Scattered Clouds	270	2015-02-24 15:51:00<br />	2015-02-24 08:51:00	2	8	71	Regular
1298	2015-02-24 09:00:00	4.68	9:51 AM	13.9	2.8	47.0	1016.1	16.1	West	18.5	-			Mostly Cloudy	280	2015-02-24 16:51:00<br />	2015-02-24 09:51:00	2	9	67	Regular
1299	2015-02-24 10:00:00	4.48	10:51 AM	13.9	2.8	47.0	1016.0	16.1	WNW	13.0	-			Scattered Clouds	300	2015-02-24 17:51:00<br />	2015-02-24 10:51:00	2	10	94	Regular
1300	2015-02-24 11:00:00	3.61	11:51 AM	15.0	2.2	42.0	1015.7	16.1	West	16.7	27.8			Scattered Clouds	270	2015-02-24 18:51:00<br />	2015-02-24 11:51:00	2	11	72	Regular
1301	2015-02-24 12:00:00	3.55	12:51 PM	17.8	2.8	37.0	1015.1	16.1	West	20.4	27.8			Partly Cloudy	270	2015-02-24 19:51:00<br />	2015-02-24 12:51:00	2	12	40	Regular
1302	2015-02-24 13:00:00	3.74	1:51 PM	17.8	1.1	33.0	1014.8	16.1	West	24.1	37.0			Scattered Clouds	260	2015-02-24 20:51:00<br />	2015-02-24 13:51:00	2	13	97	Regular
1303	2015-02-24 14:00:00	5.04	2:51 PM	18.3	0.6	31.0	1014.5	16.1	NW	37.0	42.6			Mostly Cloudy	310	2015-02-24 21:51:00<br />	2015-02-24 14:51:00	2	14	77	Regular
1304	2015-02-24 15:00:00	5.13	3:04 PM	17.2	1.1	34.0	1015.5	16.1	WNW	46.3	53.7	0.0	Rain	Light Rain	290	2015-02-24 22:04:00<br />	2015-02-24 15:04:00	2	15	98	Regular
1305	2015-02-24 16:00:00	5.24	4:51 PM	17.8	1.7	34.0	1015.1	16.1	SW	11.1	-			Scattered Clouds	230	2015-02-24 23:51:00<br />	2015-02-24 16:51:00	2	16	93	Regular
1306	2015-02-24 17:00:00	5.39	5:51 PM	17.8	1.1	33.0	1015.4	16.1	WSW	9.3	-			Scattered Clouds	240	2015-02-25 00:51:00<br />	2015-02-24 17:51:00	2	17	61	Regular
1307	2015-02-24 18:00:00	5.66	6:51 PM	17.8	0.6	31.0	1016.2	16.1	NNW	7.4	-			Partly Cloudy	340	2015-02-25 01:51:00<br />	2015-02-24 18:51:00	2	18	99	Regular
1308	2015-02-24 19:00:00	5.3	7:51 PM	15.0	3.3	46.0	1017.5	16.1	East	16.7	-			Partly Cloudy	80	2015-02-25 02:51:00<br />	2015-02-24 19:51:00	2	19	37	Regular
1309	2015-02-24 20:00:00	4.61	8:51 PM	13.9	5.0	55.0	1018.0	16.1	East	13.0	-			Partly Cloudy	90	2015-02-25 03:51:00<br />	2015-02-24 20:51:00	2	20	62	Regular
1310	2015-02-24 21:00:00	4.85	9:51 PM	13.3	4.4	55.0	1018.6	16.1	East	11.1	-			Partly Cloudy	80	2015-02-25 04:51:00<br />	2015-02-24 21:51:00	2	21	39	Regular
1311	2015-02-24 22:00:00	5.58	10:51 PM	12.8	4.4	57.0	1019.2	16.1	East	9.3	-			Clear	80	2015-02-25 05:51:00<br />	2015-02-24 22:51:00	2	22	61	Regular
1312	2015-02-24 23:00:00	5.83	11:51 PM	12.2	4.4	59.0	1019.4	16.1	SE	9.3	-			Clear	130	2015-02-25 06:51:00<br />	2015-02-24 23:51:00	2	23	68	Regular
1313	2015-02-25 00:00:00	5.14	12:51 AM	11.7	5.0	64.0	1019.6	16.1	East	13.0	-			Clear	80	2015-02-25 07:51:00<br />	2015-02-25 00:51:00	3	0	10	Regular
1314	2015-02-25 01:00:00	4.99	1:51 AM	11.1	5.0	66.0	1019.7	16.1	East	9.3	-			Clear	100	2015-02-25 08:51:00<br />	2015-02-25 01:51:00	3	1	85	Regular
1315	2015-02-25 02:00:00	4.74	2:51 AM	10.6	5.0	68.0	1019.4	16.1	ESE	5.6	-			Clear	110	2015-02-25 09:51:00<br />	2015-02-25 02:51:00	3	2	30	Regular
1316	2015-02-25 03:00:00	3.7	3:51 AM	10.0	4.4	68.0	1019.3	16.1	SE	7.4	-			Clear	140	2015-02-25 10:51:00<br />	2015-02-25 03:51:00	3	3	1	Regular
1317	2015-02-25 04:00:00	3.57	4:51 AM	10.0	4.4	68.0	1019.4	16.1	East	11.1	-			Clear	100	2015-02-25 11:51:00<br />	2015-02-25 04:51:00	3	4	70	Regular
1318	2015-02-25 05:00:00	3.76	5:51 AM	9.4	3.9	69.0	1019.7	16.1	East	11.1	-			Partly Cloudy	100	2015-02-25 12:51:00<br />	2015-02-25 05:51:00	3	5	11	Regular
1319	2015-02-25 06:00:00	3.64	6:51 AM	8.9	4.4	74.0	1020.0	16.1	East	9.3	-			Partly Cloudy	80	2015-02-25 13:51:00<br />	2015-02-25 06:51:00	3	6	19	Regular
1320	2015-02-25 07:00:00	3.68	7:51 AM	10.0	3.9	66.0	1020.1	16.1	ESE	9.3	-			Partly Cloudy	120	2015-02-25 14:51:00<br />	2015-02-25 07:51:00	3	7	59	Regular
1321	2015-02-25 08:00:00	3.62	8:51 AM	11.7	2.2	52.0	1020.5	16.1	East	16.7	-			Partly Cloudy	90	2015-02-25 15:51:00<br />	2015-02-25 08:51:00	3	8	34	Regular
1322	2015-02-25 09:00:00	4.76	9:51 AM	13.9	2.8	47.0	1020.1	16.1	East	11.1	-			Partly Cloudy	90	2015-02-25 16:51:00<br />	2015-02-25 09:51:00	3	9	54	Regular
1323	2015-02-25 10:00:00	4.11	10:51 AM	16.1	2.2	39.0	1019.7	16.1	Variable	5.6	-			Partly Cloudy	0	2015-02-25 17:51:00<br />	2015-02-25 10:51:00	3	10	12	Regular
1324	2015-02-25 11:00:00	3.68	11:51 AM	17.2	1.1	34.0	1018.4	16.1	ESE	9.3	-			Partly Cloudy	120	2015-02-25 18:51:00<br />	2015-02-25 11:51:00	3	11	22	Regular
1325	2015-02-25 12:00:00	3.66	12:51 PM	18.3	1.1	32.0	1016.6	16.1	Variable	7.4	-			Partly Cloudy	0	2015-02-25 19:51:00<br />	2015-02-25 12:51:00	3	12	22	Regular
1326	2015-02-25 13:00:00	3.77	1:51 PM	19.4	-1.1	25.0	1015.6	16.1	West	5.6	-			Partly Cloudy	270	2015-02-25 20:51:00<br />	2015-02-25 13:51:00	3	13	21	Regular
1327	2015-02-25 14:00:00	10.05	2:51 PM	20.6	-2.2	22.0	1014.3	16.1	Variable	11.1	-			Partly Cloudy	0	2015-02-25 21:51:00<br />	2015-02-25 14:51:00	3	14	60	Regular
1328	2015-02-25 15:00:00	5.11	3:51 PM	20.6	-1.7	22.0	1013.5	16.1	Variable	9.3	-			Partly Cloudy	0	2015-02-25 22:51:00<br />	2015-02-25 15:51:00	3	15	35	Regular
1329	2015-02-25 16:00:00	5.46	4:51 PM	21.1	-2.2	21.0	1013.2	16.1	West	9.3	-			Partly Cloudy	280	2015-02-25 23:51:00<br />	2015-02-25 16:51:00	3	16	83	Regular
1330	2015-02-25 17:00:00	5.19	5:51 PM	21.1	-2.2	21.0	1012.7	16.1	SW	14.8	-			Partly Cloudy	230	2015-02-26 00:51:00<br />	2015-02-25 17:51:00	3	17	67	Regular
1331	2015-02-25 18:00:00	5.86	6:51 PM	19.4	-1.1	25.0	1012.5	16.1	Calm	Calm	-			Partly Cloudy	0	2015-02-26 01:51:00<br />	2015-02-25 18:51:00	3	18	59	Regular
1332	2015-02-25 19:00:00	5.77	7:51 PM	18.9	-1.1	26.0	1012.9	16.1	SE	5.6	-			Partly Cloudy	130	2015-02-26 02:51:00<br />	2015-02-25 19:51:00	3	19	6	Regular
1333	2015-02-25 20:00:00	5.72	8:51 PM	17.2	0.0	31.0	1013.2	16.1	East	13.0	-			Clear	90	2015-02-26 03:51:00<br />	2015-02-25 20:51:00	3	20	82	Regular
1334	2015-02-25 21:00:00	5.64	9:51 PM	16.1	0.6	35.0	1013.6	16.1	ESE	11.1	-			Scattered Clouds	120	2015-02-26 04:51:00<br />	2015-02-25 21:51:00	3	21	34	Regular
1335	2015-02-25 22:00:00	6.19	10:51 PM	15.6	0.6	36.0	1013.5	16.1	East	13.0	-			Mostly Cloudy	90	2015-02-26 05:51:00<br />	2015-02-25 22:51:00	3	22	64	Regular
1336	2015-02-25 23:00:00	6.5	11:51 PM	15.0	1.1	39.0	1013.1	16.1	ESE	14.8	-			Mostly Cloudy	110	2015-02-26 06:51:00<br />	2015-02-25 23:51:00	3	23	51	Regular
1337	2015-02-26 00:00:00	6.47	12:51 AM	14.4	1.7	42.0	1012.7	16.1	East	14.8	-			Mostly Cloudy	90	2015-02-26 07:51:00<br />	2015-02-26 00:51:00	4	0	6	Regular
1338	2015-02-26 01:00:00	4.81	1:51 AM	13.9	1.7	44.0	1012.8	16.1	East	14.8	-			Scattered Clouds	90	2015-02-26 08:51:00<br />	2015-02-26 01:51:00	4	1	30	Regular
1339	2015-02-26 02:00:00	4.66	2:51 AM	12.2	2.2	51.0	1012.7	16.1	East	7.4	-			Scattered Clouds	100	2015-02-26 09:51:00<br />	2015-02-26 02:51:00	4	2	21	Regular
1340	2015-02-26 03:00:00	4.89	3:51 AM	12.2	2.2	51.0	1012.2	16.1	East	7.4	-			Mostly Cloudy	100	2015-02-26 10:51:00<br />	2015-02-26 03:51:00	4	3	91	Regular
1341	2015-02-26 04:00:00	4.68	4:51 AM	12.2	1.7	49.0	1012.0	16.1	East	11.1	-			Scattered Clouds	100	2015-02-26 11:51:00<br />	2015-02-26 04:51:00	4	4	81	Regular
1342	2015-02-26 05:00:00	4.89	5:51 AM	11.7	1.1	48.0	1012.3	16.1	East	11.1	-			Partly Cloudy	100	2015-02-26 12:51:00<br />	2015-02-26 05:51:00	4	5	21	Regular
1343	2015-02-26 06:00:00	4.82	6:51 AM	11.1	1.7	53.0	1012.2	16.1	East	11.1	-			Partly Cloudy	100	2015-02-26 13:51:00<br />	2015-02-26 06:51:00	4	6	59	Regular
1344	2015-02-26 07:00:00	5.12	7:51 AM	11.7	2.2	52.0	1012.1	16.1	ESE	11.1	-			Partly Cloudy	120	2015-02-26 14:51:00<br />	2015-02-26 07:51:00	4	7	87	Regular
1345	2015-02-26 08:00:00	4.99	8:51 AM	13.9	2.2	45.0	1012.7	16.1	East	14.8	-			Partly Cloudy	100	2015-02-26 15:51:00<br />	2015-02-26 08:51:00	4	8	34	Regular
1346	2015-02-26 09:00:00	5.69	9:51 AM	16.7	2.2	38.0	1012.3	16.1	East	11.1	-			Partly Cloudy	90	2015-02-26 16:51:00<br />	2015-02-26 09:51:00	4	9	82	Regular
1347	2015-02-26 10:00:00	5.39	10:51 AM	18.9	1.7	32.0	1012.2	16.1	SSE	7.4	-			Scattered Clouds	160	2015-02-26 17:51:00<br />	2015-02-26 10:51:00	4	10	86	Regular
1348	2015-02-26 11:00:00	4.86	11:51 AM	20.6	-0.6	24.0	1011.1	16.1	Calm	Calm	-			Scattered Clouds	0	2015-02-26 18:51:00<br />	2015-02-26 11:51:00	4	11	69	Regular
1349	2015-02-26 12:00:00	4.66	12:51 PM	22.8	-2.8	18.0	1009.6	16.1	Calm	Calm	-			Scattered Clouds	0	2015-02-26 19:51:00<br />	2015-02-26 12:51:00	4	12	84	Regular
1350	2015-02-26 13:00:00	4.89	1:51 PM	23.9	-3.3	16.0	1008.4	16.1	Variable	11.1	-			Partly Cloudy	0	2015-02-26 20:51:00<br />	2015-02-26 13:51:00	4	13	35	Regular
1351	2015-02-26 14:00:00	4.93	2:51 PM	24.4	-4.4	15.0	1007.2	16.1	Variable	11.1	-			Partly Cloudy	0	2015-02-26 21:51:00<br />	2015-02-26 14:51:00	4	14	43	Regular
1352	2015-02-26 15:00:00	5.34	3:51 PM	23.9	-5.0	14.0	1006.4	16.1	West	9.3	-			Partly Cloudy	260	2015-02-26 22:51:00<br />	2015-02-26 15:51:00	4	15	11	Regular
1353	2015-02-26 16:00:00	5.29	4:51 PM	23.9	-5.6	14.0	1005.9	16.1	West	20.4	-			Scattered Clouds	270	2015-02-26 23:51:00<br />	2015-02-26 16:51:00	4	16	81	Regular
1354	2015-02-26 17:00:00	5.38	5:51 PM	23.3	-6.1	14.0	1005.8	16.1	WNW	20.4	-			Scattered Clouds	300	2015-02-27 00:51:00<br />	2015-02-26 17:51:00	4	17	69	Regular
1355	2015-02-26 18:00:00	5.8	6:51 PM	22.8	-5.0	15.0	1006.1	16.1	WNW	13.0	-			Scattered Clouds	300	2015-02-27 01:51:00<br />	2015-02-26 18:51:00	4	18	97	Regular
1356	2015-02-26 19:00:00	5.65	7:51 PM	20.0	-3.3	21.0	1006.3	16.1	South	5.6	-			Scattered Clouds	190	2015-02-27 02:51:00<br />	2015-02-26 19:51:00	4	19	91	Regular
1357	2015-02-26 20:00:00	5.49	8:51 PM	19.4	-3.3	21.0	1006.2	16.1	SSW	5.6	-			Scattered Clouds	200	2015-02-27 03:51:00<br />	2015-02-26 20:51:00	4	20	59	Regular
1358	2015-02-26 21:00:00	5.43	9:51 PM	18.3	-2.8	24.0	1006.3	16.1	SSW	5.6	-			Scattered Clouds	210	2015-02-27 04:51:00<br />	2015-02-26 21:51:00	4	21	19	Regular
1359	2015-02-26 22:00:00	6.87	10:51 PM	17.2	-1.7	28.0	1006.5	16.1	Calm	Calm	-			Partly Cloudy	0	2015-02-27 05:51:00<br />	2015-02-26 22:51:00	4	22	81	Regular
1360	2015-02-26 23:00:00	7.97	11:51 PM	15.0	-0.6	35.0	1006.3	16.1	East	18.5	-			Partly Cloudy	80	2015-02-27 06:51:00<br />	2015-02-26 23:51:00	4	23	10	Regular
1361	2015-02-27 00:00:00	6.14	12:51 AM	13.9	0.0	39.0	1006.6	16.1	East	13.0	-			Partly Cloudy	90	2015-02-27 07:51:00<br />	2015-02-27 00:51:00	5	0	18	Regular
1362	2015-02-27 01:00:00	6.04	1:51 AM	13.3	0.0	40.0	1006.2	16.1	ESE	13.0	-			Clear	110	2015-02-27 08:51:00<br />	2015-02-27 01:51:00	5	1	64	Regular
1363	2015-02-27 02:00:00	4.74	2:51 AM	12.2	0.0	43.0	1006.0	16.1	East	14.8	-			Clear	80	2015-02-27 09:51:00<br />	2015-02-27 02:51:00	5	2	46	Regular
1364	2015-02-27 03:00:00	4.75	3:51 AM	11.7	0.6	47.0	1005.6	16.1	East	13.0	-			Partly Cloudy	90	2015-02-27 10:51:00<br />	2015-02-27 03:51:00	5	3	17	Regular
1365	2015-02-27 04:00:00	4.64	4:51 AM	11.1	-0.6	45.0	1005.6	16.1	East	14.8	-			Clear	90	2015-02-27 11:51:00<br />	2015-02-27 04:51:00	5	4	39	Regular
1366	2015-02-27 05:00:00	4.7	5:51 AM	10.0	0.6	52.0	1005.9	16.1	East	13.0	-			Partly Cloudy	100	2015-02-27 12:51:00<br />	2015-02-27 05:51:00	5	5	97	Regular
1367	2015-02-27 06:00:00	4.63	6:51 AM	10.6	0.0	48.0	1006.5	16.1	East	13.0	-			Partly Cloudy	80	2015-02-27 13:51:00<br />	2015-02-27 06:51:00	5	6	29	Regular
1368	2015-02-27 07:00:00	4.83	7:51 AM	11.1	0.0	47.0	1006.9	16.1	East	13.0	-			Scattered Clouds	100	2015-02-27 14:51:00<br />	2015-02-27 07:51:00	5	7	77	Regular
1369	2015-02-27 08:00:00	4.62	8:51 AM	14.4	-0.6	36.0	1007.2	16.1	ESE	13.0	-			Partly Cloudy	110	2015-02-27 15:51:00<br />	2015-02-27 08:51:00	5	8	34	Regular
1370	2015-02-27 09:00:00	5.75	9:51 AM	17.2	-2.8	26.0	1006.8	16.1	SE	16.7	-			Scattered Clouds	140	2015-02-27 16:51:00<br />	2015-02-27 09:51:00	5	9	70	Regular
1371	2015-02-27 10:00:00	5.55	10:51 AM	18.9	-2.2	24.0	1006.5	16.1	SE	14.8	-			Partly Cloudy	130	2015-02-27 17:51:00<br />	2015-02-27 10:51:00	5	10	47	Regular
1372	2015-02-27 11:00:00	4.75	11:51 AM	21.7	-1.7	21.0	1005.6	16.1	South	16.7	-			Partly Cloudy	180	2015-02-27 18:51:00<br />	2015-02-27 11:51:00	5	11	18	Regular
1373	2015-02-27 12:00:00	4.65	12:51 PM	23.9	-2.8	17.0	1004.7	16.1	South	20.4	-			Partly Cloudy	180	2015-02-27 19:51:00<br />	2015-02-27 12:51:00	5	12	65	Regular
1374	2015-02-27 13:00:00	4.82	1:51 PM	23.9	-3.9	16.0	1003.3	16.1	WNW	13.0	27.8			Scattered Clouds	290	2015-02-27 20:51:00<br />	2015-02-27 13:51:00	5	13	24	Regular
1375	2015-02-27 14:00:00	5.52	2:51 PM	24.4	-3.9	15.0	1002.2	16.1	Variable	9.3	-			Scattered Clouds	0	2015-02-27 21:51:00<br />	2015-02-27 14:51:00	5	14	20	Regular
1376	2015-02-27 15:00:00	4.98	3:51 PM	24.4	-2.2	17.0	1001.4	16.1	SSW	9.3	-			Partly Cloudy	210	2015-02-27 22:51:00<br />	2015-02-27 15:51:00	5	15	37	Regular
1377	2015-02-27 16:00:00	5.2	4:51 PM	24.4	-1.7	18.0	1001.3	16.1	West	22.2	35.2			Scattered Clouds	270	2015-02-27 23:51:00<br />	2015-02-27 16:51:00	5	16	52	Regular
1378	2015-02-27 17:00:00	5.52	5:51 PM	23.3	1.1	23.0	1001.5	16.1	West	24.1	-			Mostly Cloudy	260	2015-02-28 00:51:00<br />	2015-02-27 17:51:00	5	17	55	Regular
1379	2015-02-27 18:00:00	6.04	6:51 PM	22.2	4.4	31.0	1001.9	16.1	SW	16.7	-			Mostly Cloudy	230	2015-02-28 01:51:00<br />	2015-02-27 18:51:00	5	18	41	Regular
1380	2015-02-27 19:00:00	5.64	7:51 PM	21.1	5.6	36.0	1002.1	16.1	SW	13.0	-			Mostly Cloudy	220	2015-02-28 02:51:00<br />	2015-02-27 19:51:00	5	19	14	Regular
1381	2015-02-27 20:00:00	6.28	8:51 PM	20.0	3.3	33.0	1002.8	16.1	WSW	13.0	-			Mostly Cloudy	250	2015-02-28 03:51:00<br />	2015-02-27 20:51:00	5	20	13	Regular
1382	2015-02-27 21:00:00	8.31	9:51 PM	19.4	2.8	33.0	1003.5	16.1	SW	11.1	-			Scattered Clouds	220	2015-02-28 04:51:00<br />	2015-02-27 21:51:00	5	21	10	Regular
1383	2015-02-27 22:00:00	6.49	10:51 PM	18.9	3.3	36.0	1003.7	16.1	WSW	13.0	-			Scattered Clouds	240	2015-02-28 05:51:00<br />	2015-02-27 22:51:00	5	22	92	Regular
1384	2015-02-27 23:00:00	7.58	11:51 PM	18.9	3.3	36.0	1003.8	16.1	South	13.0	-			Scattered Clouds	170	2015-02-28 06:51:00<br />	2015-02-27 23:51:00	5	23	66	Regular
1385	2015-02-28 00:00:00	7.36	12:51 AM	18.3	2.2	34.0	1004.0	16.1	South	13.0	-			Mostly Cloudy	170	2015-02-28 07:51:00<br />	2015-02-28 00:51:00	6	0	27	Regular
1386	2015-02-28 01:00:00	3.95	1:51 AM	17.8	2.8	37.0	1004.5	16.1	North	7.4	-			Mostly Cloudy	350	2015-02-28 08:51:00<br />	2015-02-28 01:51:00	6	1	52	Regular
1387	2015-02-28 02:00:00	4.07	2:51 AM	16.7	3.3	41.0	1004.8	16.1	NE	5.6	-			Mostly Cloudy	50	2015-02-28 09:51:00<br />	2015-02-28 02:51:00	6	2	79	Regular
1388	2015-02-28 03:00:00	3.76	3:51 AM	16.1	4.4	46.0	1004.9	16.1	Calm	Calm	-			Mostly Cloudy	0	2015-02-28 10:51:00<br />	2015-02-28 03:51:00	6	3	6	Regular
1389	2015-02-28 04:00:00	3.58	4:51 AM	16.7	5.0	46.0	1004.9	16.1	Calm	Calm	-			Mostly Cloudy	0	2015-02-28 11:51:00<br />	2015-02-28 04:51:00	6	4	65	Regular
1390	2015-02-28 05:00:00	3.55	5:51 AM	16.1	6.1	52.0	1005.8	16.1	SE	11.1	-			Overcast	140	2015-02-28 12:51:00<br />	2015-02-28 05:51:00	6	5	94	Regular
1391	2015-02-28 06:00:00	3.65	6:51 AM	16.1	6.1	52.0	1006.4	16.1	SSE	11.1	-			Overcast	150	2015-02-28 13:51:00<br />	2015-02-28 06:51:00	6	6	42	Regular
1392	2015-02-28 07:00:00	3.61	7:51 AM	15.6	6.1	53.0	1007.3	16.1	South	13.0	-			Overcast	170	2015-02-28 14:51:00<br />	2015-02-28 07:51:00	6	7	17	Regular
1393	2015-02-28 08:00:00	3.63	8:51 AM	16.1	6.7	54.0	1008.2	16.1	South	9.3	-			Overcast	180	2015-02-28 15:51:00<br />	2015-02-28 08:51:00	6	8	14	Regular
1394	2015-02-28 09:00:00	4.72	9:51 AM	18.3	7.8	50.0	1008.7	16.1	South	13.0	-			Mostly Cloudy	180	2015-02-28 16:51:00<br />	2015-02-28 09:51:00	6	9	44	Regular
1395	2015-02-28 10:00:00	5.24	10:51 AM	18.3	8.3	52.0	1008.9	16.1	South	18.5	-			Mostly Cloudy	190	2015-02-28 17:51:00<br />	2015-02-28 10:51:00	6	10	33	Regular
1396	2015-02-28 11:00:00	3.58	11:51 AM	19.4	6.7	44.0	1009.0	16.1	SW	20.4	33.3			Mostly Cloudy	220	2015-02-28 18:51:00<br />	2015-02-28 11:51:00	6	11	6	Regular
1397	2015-02-28 12:00:00	3.77	12:51 PM	19.4	6.1	42.0	1008.7	16.1	SW	16.7	-			Overcast	220	2015-02-28 19:51:00<br />	2015-02-28 12:51:00	6	12	57	Regular
1398	2015-02-28 13:00:00	3.56	1:51 PM	19.4	6.7	44.0	1008.2	16.1	West	11.1	-			Overcast	260	2015-02-28 20:51:00<br />	2015-02-28 13:51:00	6	13	87	Regular
1399	2015-02-28 14:00:00	3.61	2:51 PM	20.6	6.1	39.0	1007.7	16.1	WSW	16.7	31.5			Overcast	250	2015-02-28 21:51:00<br />	2015-02-28 14:51:00	6	14	48	Regular
1400	2015-02-28 15:00:00	3.5	3:51 PM	20.6	6.1	39.0	1008.0	16.1	SSW	13.0	-			Overcast	210	2015-02-28 22:51:00<br />	2015-02-28 15:51:00	6	15	63	Regular
1401	2015-02-28 16:00:00	3.56	4:51 PM	21.1	5.6	36.0	1008.0	16.1	SSW	13.0	-			Mostly Cloudy	200	2015-02-28 23:51:00<br />	2015-02-28 16:51:00	6	16	50	Regular
1402	2015-02-28 17:00:00	3.4	5:51 PM	20.6	5.6	38.0	1008.3	16.1	SW	5.6	-	0.0		Mostly Cloudy	220	2015-03-01 00:51:00<br />	2015-02-28 17:51:00	6	17	3	Regular
1403	2015-02-28 18:00:00	3.55	6:51 PM	18.9	7.2	47.0	1008.7	16.1	Calm	Calm	-	0.0		Overcast	0	2015-03-01 01:51:00<br />	2015-02-28 18:51:00	6	18	95	Regular
1404	2015-02-28 19:00:00	3.51	7:51 PM	18.9	7.8	48.0	1009.4	16.1	Calm	Calm	-			Mostly Cloudy	0	2015-03-01 02:51:00<br />	2015-02-28 19:51:00	6	19	22	Regular
1405	2015-02-28 20:00:00	3.48	8:51 PM	18.3	7.8	50.0	1010.0	16.1	South	13.0	-			Mostly Cloudy	170	2015-03-01 03:51:00<br />	2015-02-28 20:51:00	6	20	53	Regular
1406	2015-02-28 21:00:00	3.45	9:51 PM	18.3	7.8	50.0	1010.6	16.1	SSW	11.1	-			Mostly Cloudy	200	2015-03-01 04:51:00<br />	2015-02-28 21:51:00	6	21	39	Regular
1407	2015-02-28 22:00:00	3.48	10:51 PM	17.8	8.3	54.0	1011.0	16.1	South	5.6	-			Mostly Cloudy	180	2015-03-01 05:51:00<br />	2015-02-28 22:51:00	6	22	53	Regular
1408	2015-02-28 23:00:00	3.46	11:51 PM	17.8	7.8	52.0	1011.2	16.1	Calm	Calm	-			Mostly Cloudy	0	2015-03-01 06:51:00<br />	2015-02-28 23:51:00	6	23	85	Regular
1409	2015-03-01 00:00:00	3.49	12:51 AM	17.2	8.3	56.0	1011.5	16.1	SE	11.1	-			Mostly Cloudy	140	2015-03-01 07:51:00<br />	2015-03-01 00:51:00	7	0	18	Regular
1410	2015-03-01 01:00:00	3.54	1:51 AM	16.7	8.3	58.0	1011.8	16.1	SE	5.6	-			Mostly Cloudy	130	2015-03-01 08:51:00<br />	2015-03-01 01:51:00	7	1	65	Regular
1411	2015-03-01 02:00:00	3.6	2:51 AM	16.7	8.3	58.0	1011.7	16.1	East	7.4	-			Mostly Cloudy	100	2015-03-01 09:51:00<br />	2015-03-01 02:51:00	7	2	36	Regular
1412	2015-03-01 03:00:00	3.46	3:51 AM	16.1	8.9	62.0	1011.6	16.1	ESE	11.1	-			Overcast	110	2015-03-01 10:51:00<br />	2015-03-01 03:51:00	7	3	71	Regular
1413	2015-03-01 04:00:00	3.64	4:51 AM	16.1	8.3	60.0	1011.8	16.1	SE	9.3	-			Overcast	140	2015-03-01 11:51:00<br />	2015-03-01 04:51:00	7	4	65	Regular
1414	2015-03-01 05:00:00	3.5	5:51 AM	16.1	8.3	60.0	1012.2	16.1	East	9.3	-			Overcast	90	2015-03-01 12:51:00<br />	2015-03-01 05:51:00	7	5	63	Regular
1415	2015-03-01 06:00:00	3.63	6:51 AM	16.1	8.9	62.0	1012.6	16.1	ESE	9.3	-			Mostly Cloudy	110	2015-03-01 13:51:00<br />	2015-03-01 06:51:00	7	6	88	Regular
1416	2015-03-01 07:00:00	3.58	7:51 AM	16.1	8.9	62.0	1013.2	16.1	SE	13.0	-			Mostly Cloudy	140	2015-03-01 14:51:00<br />	2015-03-01 07:51:00	7	7	21	Regular
1417	2015-03-01 08:00:00	3.63	8:51 AM	16.7	8.9	60.0	1013.8	16.1	SSE	20.4	-			Mostly Cloudy	160	2015-03-01 15:51:00<br />	2015-03-01 08:51:00	7	8	85	Regular
1418	2015-03-01 09:00:00	3.67	9:51 AM	18.3	9.4	56.0	1014.1	16.1	SSE	16.7	-			Mostly Cloudy	160	2015-03-01 16:51:00<br />	2015-03-01 09:51:00	7	9	55	Regular
1419	2015-03-01 10:00:00	3.76	10:51 AM	18.9	8.9	52.0	1014.0	16.1	South	18.5	-			Mostly Cloudy	170	2015-03-01 17:51:00<br />	2015-03-01 10:51:00	7	10	96	Regular
1420	2015-03-01 11:00:00	3.69	11:51 AM	20.6	9.4	49.0	1013.4	16.1	South	16.7	-			Mostly Cloudy	180	2015-03-01 18:51:00<br />	2015-03-01 11:51:00	7	11	8	Regular
1421	2015-03-01 12:00:00	3.72	12:51 PM	22.2	8.9	43.0	1012.4	16.1	South	16.7	37.0			Mostly Cloudy	190	2015-03-01 19:51:00<br />	2015-03-01 12:51:00	7	12	98	Regular
1422	2015-03-01 13:00:00	3.53	1:51 PM	23.9	7.8	36.0	1011.2	16.1	South	25.9	38.9			Mostly Cloudy	180	2015-03-01 20:51:00<br />	2015-03-01 13:51:00	7	13	22	Regular
1423	2015-03-01 14:00:00	3.63	2:51 PM	25.0	7.2	32.0	1010.4	16.1	South	20.4	31.5			Mostly Cloudy	190	2015-03-01 21:51:00<br />	2015-03-01 14:51:00	7	14	17	Regular
1424	2015-03-01 15:00:00	3.58	3:51 PM	24.4	6.7	32.0	1010.0	16.1	SSW	20.4	-			Mostly Cloudy	200	2015-03-01 22:51:00<br />	2015-03-01 15:51:00	7	15	99	Regular
1425	2015-03-01 16:00:00	3.47	4:51 PM	24.4	6.7	32.0	1009.7	16.1	SSW	27.8	38.9			Mostly Cloudy	200	2015-03-01 23:51:00<br />	2015-03-01 16:51:00	7	16	18	Regular
1426	2015-03-01 17:00:00	3.55	5:51 PM	23.3	6.1	33.0	1010.0	16.1	South	22.2	38.9			Scattered Clouds	190	2015-03-02 00:51:00<br />	2015-03-01 17:51:00	7	17	17	Regular
1427	2015-03-01 18:00:00	3.48	6:51 PM	22.2	6.7	37.0	1010.4	16.1	South	11.1	-			Mostly Cloudy	190	2015-03-02 01:51:00<br />	2015-03-01 18:51:00	7	18	92	Regular
1428	2015-03-01 19:00:00	3.47	7:51 PM	21.1	7.2	41.0	1010.7	16.1	SSW	5.6	-			Mostly Cloudy	210	2015-03-02 02:51:00<br />	2015-03-01 19:51:00	7	19	25	Regular
1429	2015-03-01 20:00:00	3.56	8:51 PM	21.1	8.3	44.0	1011.2	16.1	WNW	13.0	-			Scattered Clouds	290	2015-03-02 03:51:00<br />	2015-03-01 20:51:00	7	20	98	Regular
1430	2015-03-01 21:00:00	4.17	9:51 PM	20.0	8.9	49.0	1011.8	16.1	West	11.1	-			Mostly Cloudy	260	2015-03-02 04:51:00<br />	2015-03-01 21:51:00	7	21	11	Regular
1431	2015-03-01 22:00:00	4.53	10:51 PM	19.4	9.4	52.0	1012.3	16.1	South	7.4	-			Overcast	190	2015-03-02 05:51:00<br />	2015-03-01 22:51:00	7	22	79	Regular
1432	2015-03-01 23:00:00	4.47	11:51 PM	18.9	10.0	56.0	1012.3	16.1	SSE	11.1	-			Mostly Cloudy	160	2015-03-02 06:51:00<br />	2015-03-01 23:51:00	7	23	60	Regular
1433	2015-03-02 00:00:00	5.63	12:51 AM	18.3	9.4	56.0	1011.9	16.1	South	11.1	-			Mostly Cloudy	180	2015-03-02 07:51:00<br />	2015-03-02 00:51:00	1	0	75	Regular
1434	2015-03-02 01:00:00	3.63	1:51 AM	18.3	8.9	54.0	1011.5	16.1	SSE	14.8	-			Overcast	160	2015-03-02 08:51:00<br />	2015-03-02 01:51:00	1	1	44	Regular
1435	2015-03-02 02:00:00	3.65	2:51 AM	17.8	9.4	58.0	1010.9	16.1	SE	5.6	-			Overcast	140	2015-03-02 09:51:00<br />	2015-03-02 02:51:00	1	2	8	Regular
1436	2015-03-02 03:00:00	3.77	3:51 AM	17.8	10.0	60.0	1010.3	16.1	South	11.1	-			Overcast	170	2015-03-02 10:51:00<br />	2015-03-02 03:51:00	1	3	15	Regular
1437	2015-03-02 04:00:00	3.61	4:51 AM	17.8	9.4	58.0	1010.0	16.1	SSE	11.1	-			Overcast	150	2015-03-02 11:51:00<br />	2015-03-02 04:51:00	1	4	74	Regular
1438	2015-03-02 05:00:00	3.78	5:51 AM	17.8	9.4	58.0	1009.8	16.1	SSE	14.8	-			Overcast	160	2015-03-02 12:51:00<br />	2015-03-02 05:51:00	1	5	0	Regular
1439	2015-03-02 06:00:00	3.66	6:51 AM	17.8	9.4	58.0	1009.8	16.1	SSE	13.0	-			Overcast	160	2015-03-02 13:51:00<br />	2015-03-02 06:51:00	1	6	31	Regular
1440	2015-03-02 07:00:00	3.78	7:51 AM	17.8	9.4	58.0	1009.7	16.1	South	25.9	37.0			Mostly Cloudy	170	2015-03-02 14:51:00<br />	2015-03-02 07:51:00	1	7	88	Regular
1441	2015-03-02 08:00:00	3.73	8:40 AM	13.3	10.6	84.0	1011.4	14.5	West	27.8	37.0	0.0	Rain	Light Rain	260	2015-03-02 15:40:00<br />	2015-03-02 08:40:00	1	8	15	Regular
1442	2015-03-02 09:00:00	3.68	9:24 AM	11.1	9.4	89.0	1012.8	16.1	West	33.3	48.2	0.0	Rain	Light Rain	260	2015-03-02 16:24:00<br />	2015-03-02 09:24:00	1	9	51	Regular
1443	2015-03-02 10:00:00	3.74	10:51 AM	11.7	9.4	86.0	1012.8	16.1	West	20.4	-	0.02	Rain	Light Rain	270	2015-03-02 17:51:00<br />	2015-03-02 10:51:00	1	10	36	Regular
1444	2015-03-02 11:00:00	3.62	11:51 AM	11.7	9.4	86.0	1012.8	6.4	West	22.2	-	0.03	Rain	Rain	270	2015-03-02 18:51:00<br />	2015-03-02 11:51:00	1	11	72	Regular
1445	2015-03-02 12:00:00	3.7	12:51 PM	11.7	8.9	83.0	1012.6	11.3	West	18.5	-	0.07	Rain	Light Rain	270	2015-03-02 19:51:00<br />	2015-03-02 12:51:00	1	12	70	Regular
1446	2015-03-02 13:00:00	3.77	1:34 PM	11.7	9.4	86.0	1013.1	14.5	WNW	14.8	-	0.06	Rain	Light Rain	290	2015-03-02 20:34:00<br />	2015-03-02 13:34:00	1	13	60	Regular
1447	2015-03-02 14:00:00	5.87	2:44 PM	11.7	8.9	83.0	1013.1	16.1	Calm	Calm	-	0.02	Rain	Light Rain	0	2015-03-02 21:44:00<br />	2015-03-02 14:44:00	1	14	23	Regular
1448	2015-03-02 15:00:00	5.25	3:51 PM	12.2	8.9	80.0	1012.7	16.1	Calm	Calm	-	0.01		Overcast	0	2015-03-02 22:51:00<br />	2015-03-02 15:51:00	1	15	59	Regular
1449	2015-03-02 16:00:00	5.62	4:51 PM	12.8	8.3	74.0	1013.3	16.1	NE	5.6	-			Overcast	50	2015-03-02 23:51:00<br />	2015-03-02 16:51:00	1	16	60	Regular
1450	2015-03-02 17:00:00	6.18	5:13 PM	13.3	9.4	77.0	1013.8	16.1	Variable	9.3	-			Mostly Cloudy	0	2015-03-03 00:13:00<br />	2015-03-02 17:13:00	1	17	87	Regular
1451	2015-03-02 18:00:00	6.14	6:51 PM	12.2	8.9	80.0	1013.6	16.1	ESE	13.0	-			Mostly Cloudy	120	2015-03-03 01:51:00<br />	2015-03-02 18:51:00	1	18	47	Regular
1452	2015-03-02 19:00:00	6.43	7:51 PM	11.7	8.9	83.0	1014.3	16.1	ESE	11.1	-			Scattered Clouds	120	2015-03-03 02:51:00<br />	2015-03-02 19:51:00	1	19	56	Regular
1453	2015-03-02 20:00:00	6.8	8:51 PM	11.1	8.9	86.0	1014.9	16.1	SE	11.1	-			Mostly Cloudy	130	2015-03-03 03:51:00<br />	2015-03-02 20:51:00	1	20	83	Regular
1454	2015-03-02 21:00:00	6.43	9:51 PM	11.1	8.9	86.0	1015.1	16.1	ESE	7.4	-			Mostly Cloudy	110	2015-03-03 04:51:00<br />	2015-03-02 21:51:00	1	21	61	Regular
1455	2015-03-02 22:00:00	6.68	10:51 PM	11.1	8.9	86.0	1015.3	16.1	ENE	5.6	-			Overcast	70	2015-03-03 05:51:00<br />	2015-03-02 22:51:00	1	22	6	Regular
1456	2015-03-02 23:00:00	6.67	11:51 PM	11.1	9.4	89.0	1014.7	16.1	ESE	5.6	-			Overcast	110	2015-03-03 06:51:00<br />	2015-03-02 23:51:00	1	23	4	Regular
1457	2015-03-03 00:00:00	4.7	12:51 AM	11.1	8.3	83.0	1014.0	16.1	ENE	9.3	-			Overcast	70	2015-03-03 07:51:00<br />	2015-03-03 00:51:00	2	0	39	Regular
1458	2015-03-03 01:00:00	3.92	1:29 AM	11.7	9.4	86.0	1014.4	16.1	WNW	14.8	-	0.0	Rain	Light Rain	300	2015-03-03 08:29:00<br />	2015-03-03 01:29:00	2	1	62	Regular
1459	2015-03-03 02:00:00	3.77	2:51 AM	11.1	8.3	83.0	1013.0	16.1	East	7.4	-			Overcast	90	2015-03-03 09:51:00<br />	2015-03-03 02:51:00	2	2	71	Regular
1460	2015-03-03 03:00:00	3.64	3:51 AM	11.1	8.9	86.0	1012.3	16.1	East	9.3	-			Mostly Cloudy	90	2015-03-03 10:51:00<br />	2015-03-03 03:51:00	2	3	25	Regular
1461	2015-03-03 04:00:00	3.77	4:51 AM	10.6	8.3	86.0	1012.1	16.1	Calm	Calm	-			Mostly Cloudy	0	2015-03-03 11:51:00<br />	2015-03-03 04:51:00	2	4	11	Regular
1462	2015-03-03 05:00:00	3.67	5:51 AM	10.0	8.3	89.0	1012.2	16.1	Calm	Calm	-			Mostly Cloudy	0	2015-03-03 12:51:00<br />	2015-03-03 05:51:00	2	5	4	Regular
1463	2015-03-03 06:00:00	3.8	6:51 AM	9.4	8.3	93.0	1012.4	12.9	WSW	11.1	-			Scattered Clouds	240	2015-03-03 13:51:00<br />	2015-03-03 06:51:00	2	6	61	Regular
1464	2015-03-03 07:00:00	3.75	7:01 AM	8.9	8.3	96.0	1012.8	9.7	SSW	5.6	-			Scattered Clouds	210	2015-03-03 14:01:00<br />	2015-03-03 07:01:00	2	7	61	Regular
1465	2015-03-03 08:00:00	3.72	8:51 AM	10.6	9.4	92.0	1013.3	6.4	Calm	Calm	-		Fog	Patches of Fog	0	2015-03-03 15:51:00<br />	2015-03-03 08:51:00	2	8	9	Regular
1466	2015-03-03 09:00:00	4.65	9:51 AM	13.3	8.9	75.0	1012.9	16.1	ESE	7.4	-			Scattered Clouds	120	2015-03-03 16:51:00<br />	2015-03-03 09:51:00	2	9	17	Regular
1467	2015-03-03 10:00:00	4.53	10:51 AM	15.0	6.7	58.0	1013.0	16.1	ENE	9.3	-			Partly Cloudy	70	2015-03-03 17:51:00<br />	2015-03-03 10:51:00	2	10	6	Regular
1468	2015-03-03 11:00:00	3.75	11:51 AM	17.2	6.7	50.0	1012.3	16.1	South	11.1	-			Mostly Cloudy	180	2015-03-03 18:51:00<br />	2015-03-03 11:51:00	2	11	63	Regular
1469	2015-03-03 12:00:00	3.67	12:51 PM	16.7	6.7	52.0	1011.4	16.1	SSE	11.1	-			Mostly Cloudy	150	2015-03-03 19:51:00<br />	2015-03-03 12:51:00	2	12	43	Regular
1470	2015-03-03 13:00:00	3.67	1:51 PM	16.7	3.3	41.0	1010.4	16.1	Calm	Calm	-	0.07		Mostly Cloudy	0	2015-03-03 20:51:00<br />	2015-03-03 13:51:00	2	13	69	Regular
1471	2015-03-03 14:00:00	4.9	2:51 PM	16.7	6.7	52.0	1009.7	16.1	South	14.8	-			Mostly Cloudy	180	2015-03-03 21:51:00<br />	2015-03-03 14:51:00	2	14	12	Regular
1472	2015-03-03 15:00:00	5.31	3:51 PM	15.0	7.2	60.0	1009.6	16.1	SSW	14.8	-			Mostly Cloudy	210	2015-03-03 22:51:00<br />	2015-03-03 15:51:00	2	15	69	Regular
1473	2015-03-03 16:00:00	5.69	4:51 PM	15.6	5.6	51.0	1009.5	16.1	SW	14.8	-			Mostly Cloudy	220	2015-03-03 23:51:00<br />	2015-03-03 16:51:00	2	16	83	Regular
1474	2015-03-03 17:00:00	5.53	5:51 PM	16.1	4.4	46.0	1009.3	16.1	WSW	7.4	-			Mostly Cloudy	240	2015-03-04 00:51:00<br />	2015-03-03 17:51:00	2	17	75	Regular
1475	2015-03-03 18:00:00	5.97	6:51 PM	16.1	3.9	44.0	1009.5	16.1	West	9.3	-			Mostly Cloudy	260	2015-03-04 01:51:00<br />	2015-03-03 18:51:00	2	18	25	Regular
1476	2015-03-03 19:00:00	5.96	7:51 PM	15.0	4.4	49.0	1009.9	16.1	NW	11.1	-			Scattered Clouds	320	2015-03-04 02:51:00<br />	2015-03-03 19:51:00	2	19	72	Regular
1477	2015-03-03 20:00:00	4.7	8:51 PM	15.0	3.9	48.0	1010.0	16.1	NNW	9.3	-			Scattered Clouds	330	2015-03-04 03:51:00<br />	2015-03-03 20:51:00	2	20	8	Regular
1478	2015-03-03 21:00:00	6.34	9:51 PM	12.8	6.1	64.0	1010.4	16.1	Calm	Calm	-			Scattered Clouds	0	2015-03-04 04:51:00<br />	2015-03-03 21:51:00	2	21	5	Regular
1479	2015-03-03 22:00:00	5.44	10:51 PM	13.3	5.6	60.0	1010.7	16.1	West	7.4	-			Scattered Clouds	260	2015-03-04 05:51:00<br />	2015-03-03 22:51:00	2	22	88	Regular
1480	2015-03-03 23:00:00	5.54	11:51 PM	11.7	6.7	71.0	1010.7	16.1	Calm	Calm	-			Partly Cloudy	0	2015-03-04 06:51:00<br />	2015-03-03 23:51:00	2	23	59	Regular
1481	2015-03-04 00:00:00	6.11	12:51 AM	10.6	7.2	80.0	1010.7	16.1	SW	7.4	-			Clear	220	2015-03-04 07:51:00<br />	2015-03-04 00:51:00	3	0	56	Regular
1482	2015-03-04 01:00:00	4.49	1:51 AM	10.6	6.7	77.0	1010.8	16.1	WSW	5.6	-			Scattered Clouds	240	2015-03-04 08:51:00<br />	2015-03-04 01:51:00	3	1	51	Regular
1483	2015-03-04 02:00:00	4.32	2:51 AM	9.4	6.7	83.0	1010.8	16.1	SW	5.6	-			Partly Cloudy	220	2015-03-04 09:51:00<br />	2015-03-04 02:51:00	3	2	28	Regular
1484	2015-03-04 03:00:00	3.97	3:51 AM	8.9	6.7	86.0	1010.9	16.1	SW	5.6	-			Partly Cloudy	230	2015-03-04 10:51:00<br />	2015-03-04 03:51:00	3	3	77	Regular
1485	2015-03-04 04:00:00	3.56	4:51 AM	8.9	6.1	83.0	1011.0	16.1	WSW	9.3	-			Clear	240	2015-03-04 11:51:00<br />	2015-03-04 04:51:00	3	4	53	Regular
1486	2015-03-04 05:00:00	3.65	5:51 AM	8.9	5.6	80.0	1011.8	16.1	WSW	5.6	-			Clear	240	2015-03-04 12:51:00<br />	2015-03-04 05:51:00	3	5	54	Regular
1487	2015-03-04 06:00:00	3.6	6:51 AM	8.9	5.0	77.0	1012.4	16.1	West	7.4	-			Partly Cloudy	260	2015-03-04 13:51:00<br />	2015-03-04 06:51:00	3	6	78	Regular
1488	2015-03-04 07:00:00	3.81	7:51 AM	10.0	5.0	71.0	1013.4	16.1	WSW	7.4	-			Partly Cloudy	250	2015-03-04 14:51:00<br />	2015-03-04 07:51:00	3	7	33	Regular
1489	2015-03-04 08:00:00	3.67	8:51 AM	11.7	5.0	64.0	1014.5	16.1	WSW	5.6	-			Partly Cloudy	250	2015-03-04 15:51:00<br />	2015-03-04 08:51:00	3	8	39	Regular
1490	2015-03-04 09:00:00	4.46	9:51 AM	13.9	3.9	51.0	1015.3	16.1	South	7.4	-			Partly Cloudy	190	2015-03-04 16:51:00<br />	2015-03-04 09:51:00	3	9	10	Regular
1491	2015-03-04 10:00:00	4.39	10:51 AM	15.6	3.9	46.0	1015.3	16.1	WSW	11.1	-			Partly Cloudy	240	2015-03-04 17:51:00<br />	2015-03-04 10:51:00	3	10	46	Regular
1492	2015-03-04 11:00:00	3.65	11:51 AM	16.7	3.3	41.0	1015.4	16.1	Calm	Calm	-			Partly Cloudy	0	2015-03-04 18:51:00<br />	2015-03-04 11:51:00	3	11	30	Regular
1493	2015-03-04 12:00:00	3.63	12:51 PM	18.3	1.1	32.0	1015.1	16.1	Variable	7.4	-			Partly Cloudy	0	2015-03-04 19:51:00<br />	2015-03-04 12:51:00	3	12	23	Regular
1494	2015-03-04 13:00:00	3.7	1:51 PM	20.0	-2.2	22.0	1014.7	16.1	NW	16.7	-			Partly Cloudy	310	2015-03-04 20:51:00<br />	2015-03-04 13:51:00	3	13	31	Regular
1495	2015-03-04 14:00:00	4.88	2:51 PM	20.0	-2.8	21.0	1014.4	16.1	West	9.3	-			Partly Cloudy	280	2015-03-04 21:51:00<br />	2015-03-04 14:51:00	3	14	76	Regular
1496	2015-03-04 15:00:00	5.29	3:51 PM	21.0	1.0	27.0	1015.1	16.1	SW	24.1	29.6			Partly Cloudy	230	2015-03-04 22:51:00<br />	2015-03-04 15:51:00	3	15	93	Regular
1497	2015-03-04 16:00:00	5.42	4:51 PM	20.0	-1.7	23.0	1015.1	16.1	NNW	11.1	-			Partly Cloudy	340	2015-03-04 23:51:00<br />	2015-03-04 16:51:00	3	16	94	Regular
1498	2015-03-04 17:00:00	5.31	5:51 PM	19.4	0.6	28.0	1015.7	16.1	WSW	14.8	-			Partly Cloudy	250	2015-03-05 00:51:00<br />	2015-03-04 17:51:00	3	17	72	Regular
1499	2015-03-04 18:00:00	7.34	6:51 PM	18.9	1.1	30.0	1016.4	16.1	West	16.7	-			Clear	260	2015-03-05 01:51:00<br />	2015-03-04 18:51:00	3	18	61	Regular
1500	2015-03-04 19:00:00	6.04	7:51 PM	17.8	1.1	33.0	1017.3	16.1	West	16.7	-			Clear	270	2015-03-05 02:51:00<br />	2015-03-04 19:51:00	3	19	82	Regular
1501	2015-03-04 20:00:00	6.79	8:51 PM	17.2	0.6	33.0	1018.1	16.1	West	20.4	-			Clear	270	2015-03-05 03:51:00<br />	2015-03-04 20:51:00	3	20	45	Regular
1502	2015-03-04 21:00:00	7.29	9:51 PM	15.6	0.6	36.0	1018.8	16.1	West	14.8	-			Clear	260	2015-03-05 04:51:00<br />	2015-03-04 21:51:00	3	21	96	Regular
1503	2015-03-04 22:00:00	7.11	10:51 PM	15.6	1.1	38.0	1019.7	16.1	West	5.6	-			Clear	270	2015-03-05 05:51:00<br />	2015-03-04 22:51:00	3	22	25	Regular
1504	2015-03-04 23:00:00	6.74	11:51 PM	13.3	3.3	51.0	1020.1	16.1	Calm	Calm	-			Clear	0	2015-03-05 06:51:00<br />	2015-03-04 23:51:00	3	23	51	Regular
1505	2015-03-05 00:00:00	6.54	12:51 AM	12.8	2.8	51.0	1020.4	16.1	Calm	Calm	-			Clear	0	2015-03-05 07:51:00<br />	2015-03-05 00:51:00	4	0	66	Regular
1506	2015-03-05 01:00:00	4.77	1:51 AM	11.7	3.3	57.0	1020.6	16.1	ESE	5.6	-			Clear	120	2015-03-05 08:51:00<br />	2015-03-05 01:51:00	4	1	69	Regular
1507	2015-03-05 02:00:00	4.24	2:51 AM	10.6	3.9	63.0	1021.0	16.1	Calm	Calm	-			Clear	0	2015-03-05 09:51:00<br />	2015-03-05 02:51:00	4	2	25	Regular
1508	2015-03-05 03:00:00	3.79	3:51 AM	10.0	3.3	63.0	1021.1	16.1	Calm	Calm	-			Clear	0	2015-03-05 10:51:00<br />	2015-03-05 03:51:00	4	3	89	Regular
1509	2015-03-05 04:00:00	3.7	4:51 AM	10.0	0.0	50.0	1021.4	16.1	Calm	Calm	-			Partly Cloudy	0	2015-03-05 11:51:00<br />	2015-03-05 04:51:00	4	4	31	Regular
1510	2015-03-05 05:00:00	3.88	5:51 AM	8.9	0.6	56.0	1022.5	16.1	Calm	Calm	-			Partly Cloudy	0	2015-03-05 12:51:00<br />	2015-03-05 05:51:00	4	5	89	Regular
1511	2015-03-05 06:00:00	3.84	6:51 AM	7.8	2.2	68.0	1023.2	16.1	Calm	Calm	-			Clear	0	2015-03-05 13:51:00<br />	2015-03-05 06:51:00	4	6	94	Regular
1512	2015-03-05 07:00:00	4.08	7:51 AM	11.1	1.1	50.0	1024.2	16.1	Calm	Calm	-			Clear	0	2015-03-05 14:51:00<br />	2015-03-05 07:51:00	4	7	38	Regular
1513	2015-03-05 08:00:00	3.93	8:51 AM	14.4	-7.2	22.0	1024.7	16.1	NNE	22.2	-			Clear	30	2015-03-05 15:51:00<br />	2015-03-05 08:51:00	4	8	86	Regular
1514	2015-03-05 09:00:00	4.95	9:51 AM	16.1	-9.4	17.0	1025.2	16.1	ENE	18.5	-			Clear	60	2015-03-05 16:51:00<br />	2015-03-05 09:51:00	4	9	66	Regular
1515	2015-03-05 10:00:00	4.48	10:51 AM	18.3	-8.9	15.0	1025.0	16.1	ENE	14.8	-			Clear	60	2015-03-05 17:51:00<br />	2015-03-05 10:51:00	4	10	37	Regular
1516	2015-03-05 11:00:00	3.89	11:51 AM	19.4	-8.9	14.0	1024.4	16.1	ENE	18.5	-			Clear	60	2015-03-05 18:51:00<br />	2015-03-05 11:51:00	4	11	46	Regular
1517	2015-03-05 12:00:00	3.69	12:51 PM	20.6	-9.4	13.0	1023.3	16.1	East	13.0	-			Clear	80	2015-03-05 19:51:00<br />	2015-03-05 12:51:00	4	12	91	Regular
1518	2015-03-05 13:00:00	3.78	1:51 PM	22.2	-9.4	11.0	1022.0	16.1	Variable	5.6	-			Clear	0	2015-03-05 20:51:00<br />	2015-03-05 13:51:00	4	13	25	Regular
1519	2015-03-05 14:00:00	5.24	2:51 PM	22.2	-10.6	10.0	1021.0	16.1	East	13.0	-			Clear	80	2015-03-05 21:51:00<br />	2015-03-05 14:51:00	4	14	93	Regular
1520	2015-03-05 15:00:00	10.44	3:51 PM	22.8	-12.2	9.0	1020.4	16.1	NE	11.1	-			Clear	50	2015-03-05 22:51:00<br />	2015-03-05 15:51:00	4	15	9	Regular
1521	2015-03-05 16:00:00	5.38	4:51 PM	23.3	-11.1	9.0	1019.8	16.1	Calm	Calm	-			Clear	0	2015-03-05 23:51:00<br />	2015-03-05 16:51:00	4	16	91	Regular
1522	2015-03-05 17:00:00	5.79	5:51 PM	22.8	-10.6	10.0	1019.8	16.1	Calm	Calm	-			Clear	0	2015-03-06 00:51:00<br />	2015-03-05 17:51:00	4	17	25	Regular
1523	2015-03-05 18:00:00	6.11	6:51 PM	22.8	-10.6	10.0	1020.1	16.1	Calm	Calm	-			Clear	0	2015-03-06 01:51:00<br />	2015-03-05 18:51:00	4	18	83	Regular
1524	2015-03-05 19:00:00	6.29	7:51 PM	18.9	-0.6	27.0	1020.4	16.1	SW	5.6	-			Clear	230	2015-03-06 02:51:00<br />	2015-03-05 19:51:00	4	19	15	Regular
1525	2015-03-05 20:00:00	5.34	8:51 PM	18.9	-6.1	18.0	1020.4	16.1	West	7.4	-			Clear	280	2015-03-06 03:51:00<br />	2015-03-05 20:51:00	4	20	8	Regular
1526	2015-03-05 21:00:00	5.41	9:51 PM	16.7	-2.8	26.0	1020.7	16.1	Calm	Calm	-			Clear	0	2015-03-06 04:51:00<br />	2015-03-05 21:51:00	4	21	5	Regular
1527	2015-03-05 22:00:00	6.36	10:51 PM	15.0	0.0	36.0	1020.8	16.1	East	9.3	-			Clear	90	2015-03-06 05:51:00<br />	2015-03-05 22:51:00	4	22	96	Regular
1528	2015-03-05 23:00:00	7.42	11:51 PM	16.1	-2.2	29.0	1020.5	16.1	NE	14.8	-			Clear	50	2015-03-06 06:51:00<br />	2015-03-05 23:51:00	4	23	5	Regular
1529	2015-03-06 00:00:00	6.47	12:51 AM	16.1	-6.1	21.0	1020.3	16.1	East	13.0	-			Clear	100	2015-03-06 07:51:00<br />	2015-03-06 00:51:00	5	0	52	Regular
1530	2015-03-06 01:00:00	4.47	1:51 AM	14.4	-3.3	30.0	1020.4	16.1	ESE	5.6	-			Clear	110	2015-03-06 08:51:00<br />	2015-03-06 01:51:00	5	1	33	Regular
1531	2015-03-06 02:00:00	3.9	2:51 AM	12.2	-1.1	40.0	1020.4	16.1	South	7.4	-			Clear	190	2015-03-06 09:51:00<br />	2015-03-06 02:51:00	5	2	49	Regular
1532	2015-03-06 03:00:00	3.65	3:51 AM	11.1	-1.7	41.0	1019.7	16.1	Calm	Calm	-			Clear	0	2015-03-06 10:51:00<br />	2015-03-06 03:51:00	5	3	75	Regular
1533	2015-03-06 04:00:00	3.68	4:51 AM	12.2	-3.9	33.0	1019.6	16.1	ENE	5.6	-			Clear	70	2015-03-06 11:51:00<br />	2015-03-06 04:51:00	5	4	44	Regular
1534	2015-03-06 05:00:00	3.64	5:51 AM	12.2	-4.4	31.0	1019.7	16.1	East	11.1	-			Clear	90	2015-03-06 12:51:00<br />	2015-03-06 05:51:00	5	5	0	Regular
1535	2015-03-06 06:00:00	3.65	6:51 AM	13.9	-7.2	23.0	1019.9	16.1	NE	16.7	-			Clear	50	2015-03-06 13:51:00<br />	2015-03-06 06:51:00	5	6	24	Regular
1536	2015-03-06 07:00:00	3.6	7:51 AM	15.6	-7.8	20.0	1020.1	16.1	ENE	27.8	-			Clear	60	2015-03-06 14:51:00<br />	2015-03-06 07:51:00	5	7	54	Regular
1537	2015-03-06 08:00:00	3.67	8:51 AM	16.7	-6.1	21.0	1020.4	16.1	NE	18.5	-			Clear	50	2015-03-06 15:51:00<br />	2015-03-06 08:51:00	5	8	41	Regular
1538	2015-03-06 09:00:00	4.52	9:51 AM	19.4	-7.2	16.0	1020.2	16.1	ENE	27.8	42.6			Clear	70	2015-03-06 16:51:00<br />	2015-03-06 09:51:00	5	9	59	Regular
1539	2015-03-06 10:00:00	4.49	10:51 AM	22.2	-8.9	12.0	1019.2	16.1	ENE	38.9	53.7			Clear	70	2015-03-06 17:51:00<br />	2015-03-06 10:51:00	5	10	23	Regular
1540	2015-03-06 11:00:00	3.61	11:51 AM	23.9	-9.4	10.0	1018.3	16.1	ENE	29.6	-			Clear	70	2015-03-06 18:51:00<br />	2015-03-06 11:51:00	5	11	18	Regular
1541	2015-03-06 12:00:00	3.61	12:51 PM	25.0	-8.9	10.0	1017.0	16.1	ENE	27.8	42.6			Clear	70	2015-03-06 19:51:00<br />	2015-03-06 12:51:00	5	12	37	Regular
1542	2015-03-06 13:00:00	3.59	1:51 PM	26.1	-9.4	9.0	1015.6	16.1	NE	25.9	42.6			Clear	50	2015-03-06 20:51:00<br />	2015-03-06 13:51:00	5	13	24	Regular
1543	2015-03-06 14:00:00	4.88	2:51 PM	27.2	-10.0	8.0	1014.7	16.1	NE	24.1	35.2			Clear	40	2015-03-06 21:51:00<br />	2015-03-06 14:51:00	5	14	27	Regular
1544	2015-03-06 15:00:00	5.1	3:51 PM	28.3	-12.8	6.0	1014.0	16.1	ESE	20.4	-			Clear	110	2015-03-06 22:51:00<br />	2015-03-06 15:51:00	5	15	35	Regular
1545	2015-03-06 16:00:00	5.11	4:51 PM	27.8	-13.3	6.0	1013.7	16.1	ESE	20.4	-			Clear	120	2015-03-06 23:51:00<br />	2015-03-06 16:51:00	5	16	14	Regular
1546	2015-03-06 17:00:00	5.1	5:51 PM	26.7	-12.8	7.0	1013.6	16.1	SE	14.8	-			Clear	140	2015-03-07 00:51:00<br />	2015-03-06 17:51:00	5	17	48	Regular
1547	2015-03-06 18:00:00	5.6	6:51 PM	24.4	-10.0	10.0	1013.8	16.1	SE	9.3	-			Clear	130	2015-03-07 01:51:00<br />	2015-03-06 18:51:00	5	18	44	Regular
1548	2015-03-06 19:00:00	5.6	7:51 PM	21.7	-4.4	17.0	1014.0	16.1	East	9.3	-			Clear	80	2015-03-07 02:51:00<br />	2015-03-06 19:51:00	5	19	3	Regular
1549	2015-03-06 20:00:00	4.82	8:51 PM	22.8	-8.3	12.0	1014.4	16.1	NE	13.0	-			Clear	50	2015-03-07 03:51:00<br />	2015-03-06 20:51:00	5	20	28	Regular
1550	2015-03-06 21:00:00	4.7	9:51 PM	20.6	-7.8	14.0	1014.8	16.1	ENE	16.7	-			Clear	70	2015-03-07 04:51:00<br />	2015-03-06 21:51:00	5	21	69	Regular
1551	2015-03-06 22:00:00	5.06	10:51 PM	18.9	-6.1	18.0	1015.0	16.1	ESE	11.1	-			Clear	110	2015-03-07 05:51:00<br />	2015-03-06 22:51:00	5	22	63	Regular
1552	2015-03-06 23:00:00	7.07	11:51 PM	17.8	-5.6	20.0	1015.2	16.1	East	7.4	-			Clear	90	2015-03-07 06:51:00<br />	2015-03-06 23:51:00	5	23	72	Regular
1553	2015-03-07 00:00:00	6.56	12:51 AM	15.0	-1.1	33.0	1015.3	16.1	Calm	Calm	-			Clear	0	2015-03-07 07:51:00<br />	2015-03-07 00:51:00	6	0	32	Regular
1554	2015-03-07 01:00:00	3.68	1:51 AM	13.9	-0.6	37.0	1015.4	16.1	SSW	7.4	-			Clear	210	2015-03-07 08:51:00<br />	2015-03-07 01:51:00	6	1	32	Regular
1555	2015-03-07 02:00:00	3.59	2:51 AM	13.9	-0.6	37.0	1015.0	16.1	SSW	5.6	-			Clear	200	2015-03-07 09:51:00<br />	2015-03-07 02:51:00	6	2	79	Regular
1556	2015-03-07 03:00:00	3.68	3:51 AM	13.3	0.0	40.0	1014.8	16.1	Calm	Calm	-			Clear	0	2015-03-07 10:51:00<br />	2015-03-07 03:51:00	6	3	14	Regular
1557	2015-03-07 04:00:00	3.68	4:51 AM	13.9	-1.7	34.0	1014.8	16.1	Calm	Calm	-			Clear	0	2015-03-07 11:51:00<br />	2015-03-07 04:51:00	6	4	68	Regular
1558	2015-03-07 05:00:00	3.66	5:51 AM	16.1	-4.4	24.0	1014.8	16.1	East	14.8	-			Clear	80	2015-03-07 12:51:00<br />	2015-03-07 05:51:00	6	5	64	Regular
1559	2015-03-07 06:00:00	3.69	6:51 AM	16.1	-4.4	24.0	1015.0	16.1	East	13.0	-			Partly Cloudy	80	2015-03-07 13:51:00<br />	2015-03-07 06:51:00	6	6	23	Regular
1560	2015-03-07 07:00:00	3.59	7:51 AM	17.8	-5.0	21.0	1015.5	16.1	ENE	18.5	-			Partly Cloudy	70	2015-03-07 14:51:00<br />	2015-03-07 07:51:00	6	7	4	Regular
1561	2015-03-07 08:00:00	3.72	8:51 AM	20.6	-5.0	18.0	1015.7	16.1	ENE	22.2	-			Partly Cloudy	70	2015-03-07 15:51:00<br />	2015-03-07 08:51:00	6	8	49	Regular
1562	2015-03-07 09:00:00	4.72	9:51 AM	22.2	-5.0	16.0	1015.7	16.1	East	22.2	-			Partly Cloudy	80	2015-03-07 16:51:00<br />	2015-03-07 09:51:00	6	9	43	Regular
1563	2015-03-07 10:00:00	4.44	10:51 AM	23.3	-5.0	15.0	1015.4	16.1	NE	11.1	-			Partly Cloudy	50	2015-03-07 17:51:00<br />	2015-03-07 10:51:00	6	10	84	Regular
1564	2015-03-07 11:00:00	3.66	11:51 AM	25.0	-3.9	15.0	1014.7	16.1	East	16.7	-			Scattered Clouds	80	2015-03-07 18:51:00<br />	2015-03-07 11:51:00	6	11	61	Regular
1565	2015-03-07 12:00:00	3.64	12:51 PM	26.7	-3.3	14.0	1013.7	16.1	Variable	5.6	-			Scattered Clouds	0	2015-03-07 19:51:00<br />	2015-03-07 12:51:00	6	12	59	Regular
1566	2015-03-07 13:00:00	3.58	1:51 PM	26.7	-2.8	14.0	1012.6	16.1	Variable	7.4	-			Scattered Clouds	0	2015-03-07 20:51:00<br />	2015-03-07 13:51:00	6	13	31	Regular
1567	2015-03-07 14:00:00	3.57	2:51 PM	26.7	-2.8	14.0	1011.7	16.1	NNW	11.1	-			Partly Cloudy	340	2015-03-07 21:51:00<br />	2015-03-07 14:51:00	6	14	93	Regular
1568	2015-03-07 15:00:00	3.53	3:51 PM	27.2	-2.2	14.0	1011.3	16.1	NW	5.6	-			Partly Cloudy	310	2015-03-07 22:51:00<br />	2015-03-07 15:51:00	6	15	18	Regular
1569	2015-03-07 16:00:00	3.63	4:51 PM	27.2	-2.2	14.0	1011.2	16.1	Variable	5.6	-			Partly Cloudy	0	2015-03-07 23:51:00<br />	2015-03-07 16:51:00	6	16	1	Regular
1570	2015-03-07 17:00:00	3.52	5:51 PM	27.2	-2.2	14.0	1010.9	16.1	Calm	Calm	-			Partly Cloudy	0	2015-03-08 00:51:00<br />	2015-03-07 17:51:00	6	17	72	Regular
1571	2015-03-07 18:00:00	3.55	6:51 PM	26.7	-2.2	15.0	1011.0	16.1	WNW	13.0	-			Partly Cloudy	300	2015-03-08 01:51:00<br />	2015-03-07 18:51:00	6	18	53	Regular
1572	2015-03-07 19:00:00	3.52	7:51 PM	22.8	1.7	25.0	1011.5	16.1	SW	9.3	-			Clear	220	2015-03-08 02:51:00<br />	2015-03-07 19:51:00	6	19	16	Regular
1573	2015-03-07 20:00:00	3.48	8:51 PM	21.7	1.1	26.0	1011.8	16.1	Calm	Calm	-			Clear	0	2015-03-08 03:51:00<br />	2015-03-07 20:51:00	6	20	97	Regular
1574	2015-03-07 21:00:00	3.6	9:51 PM	21.7	0.0	24.0	1012.0	16.1	WSW	9.3	-			Partly Cloudy	250	2015-03-08 04:51:00<br />	2015-03-07 21:51:00	6	21	22	Regular
1575	2015-03-07 22:00:00	4.19	10:51 PM	21.1	1.1	27.0	1012.5	16.1	Calm	Calm	-			Partly Cloudy	0	2015-03-08 05:51:00<br />	2015-03-07 22:51:00	6	22	43	Regular
1576	2015-03-07 23:00:00	5.43	11:51 PM	18.3	2.8	36.0	1012.5	16.1	SW	9.3	-			Partly Cloudy	230	2015-03-08 06:51:00<br />	2015-03-07 23:51:00	6	23	75	Regular
1577	2015-03-08 00:00:00	4.4	12:51 AM	18.3	1.1	32.0	1012.6	16.1	West	7.4	-			Partly Cloudy	260	2015-03-08 07:51:00<br />	2015-03-08 00:51:00	7	0	12	Break
1578	2015-03-08 01:00:00	3.57	1:51 AM	16.7	3.3	41.0	1012.9	16.1	ESE	7.4	-			Partly Cloudy	110	2015-03-08 08:51:00<br />	2015-03-08 01:51:00	7	1	75	Break
1579	2015-03-08 02:00:00	3.73	2:51 AM	16.1	3.3	42.0	1012.7	16.1	Calm	Calm	-			Partly Cloudy	0	2015-03-08 09:51:00<br />	2015-03-08 02:51:00	7	2	27	Break
1580	2015-03-08 03:00:00	3.63	3:51 AM	16.1	3.9	44.0	1012.4	16.1	Calm	Calm	-			Partly Cloudy	0	2015-03-08 10:51:00<br />	2015-03-08 03:51:00	7	3	17	Break
1581	2015-03-08 04:00:00	3.6	4:51 AM	15.0	3.9	48.0	1012.5	16.1	Calm	Calm	-			Partly Cloudy	0	2015-03-08 11:51:00<br />	2015-03-08 04:51:00	7	4	87	Break
1582	2015-03-08 05:00:00	3.61	5:51 AM	13.9	5.0	55.0	1012.9	16.1	Calm	Calm	-			Clear	0	2015-03-08 12:51:00<br />	2015-03-08 05:51:00	7	5	4	Break
1583	2015-03-08 06:00:00	3.68	6:51 AM	13.3	5.0	57.0	1013.8	16.1	ESE	7.4	-			Partly Cloudy	110	2015-03-08 13:51:00<br />	2015-03-08 06:51:00	7	6	41	Break
1584	2015-03-08 07:00:00	3.64	7:51 AM	16.1	3.3	42.0	1014.3	16.1	East	16.7	-			Partly Cloudy	90	2015-03-08 14:51:00<br />	2015-03-08 07:51:00	7	7	42	Break
1585	2015-03-08 08:00:00	3.57	8:51 AM	18.3	3.3	37.0	1014.7	16.1	SSE	11.1	-			Partly Cloudy	150	2015-03-08 15:51:00<br />	2015-03-08 08:51:00	7	8	52	Break
1586	2015-03-08 09:00:00	3.73	9:51 AM	21.1	1.7	28.0	1014.4	16.1	ESE	11.1	-			Partly Cloudy	120	2015-03-08 16:51:00<br />	2015-03-08 09:51:00	7	9	22	Break
1587	2015-03-08 10:00:00	3.61	10:51 AM	22.8	3.3	28.0	1014.2	16.1	Calm	Calm	-			Clear	0	2015-03-08 17:51:00<br />	2015-03-08 10:51:00	7	10	14	Break
1588	2015-03-08 11:00:00	3.61	11:51 AM	23.9	2.2	24.0	1013.8	16.1	Variable	5.6	-			Partly Cloudy	0	2015-03-08 18:51:00<br />	2015-03-08 11:51:00	7	11	18	Break
1589	2015-03-08 12:00:00	3.73	12:51 PM	26.7	1.7	20.0	1012.6	16.1	Variable	5.6	-			Partly Cloudy	0	2015-03-08 19:51:00<br />	2015-03-08 12:51:00	7	12	37	Break
1590	2015-03-08 13:00:00	3.66	1:51 PM	26.7	-1.7	15.0	1011.3	16.1	West	9.3	-			Partly Cloudy	260	2015-03-08 20:51:00<br />	2015-03-08 13:51:00	7	13	53	Break
1591	2015-03-08 14:00:00	3.6	2:51 PM	27.8	-3.3	13.0	1010.4	16.1	West	13.0	-			Partly Cloudy	260	2015-03-08 21:51:00<br />	2015-03-08 14:51:00	7	14	17	Break
1592	2015-03-08 15:00:00	3.54	3:51 PM	27.8	-4.4	12.0	1009.9	16.1	West	14.8	-			Partly Cloudy	270	2015-03-08 22:51:00<br />	2015-03-08 15:51:00	7	15	28	Break
1593	2015-03-08 16:00:00	3.53	4:51 PM	27.2	-3.3	13.0	1009.6	16.1	WNW	18.5	-			Partly Cloudy	290	2015-03-08 23:51:00<br />	2015-03-08 16:51:00	7	16	50	Break
1594	2015-03-08 17:00:00	3.52	5:51 PM	26.7	-2.8	14.0	1009.6	16.1	West	22.2	-			Clear	270	2015-03-09 00:51:00<br />	2015-03-08 17:51:00	7	17	6	Break
1595	2015-03-08 18:00:00	3.6	6:51 PM	25.6	-1.7	17.0	1009.7	16.1	West	16.7	-			Partly Cloudy	270	2015-03-09 01:51:00<br />	2015-03-08 18:51:00	7	18	87	Break
1596	2015-03-08 19:00:00	3.64	7:51 PM	22.2	0.6	24.0	1009.9	16.1	WSW	7.4	-			Clear	240	2015-03-09 02:51:00<br />	2015-03-08 19:51:00	7	19	52	Break
1597	2015-03-08 20:00:00	3.62	8:51 PM	21.7	1.1	26.0	1010.2	16.1	Calm	Calm	-			Clear	0	2015-03-09 03:51:00<br />	2015-03-08 20:51:00	7	20	11	Break
1598	2015-03-08 21:00:00	4.31	9:51 PM	21.7	0.0	24.0	1010.2	16.1	Calm	Calm	-			Clear	0	2015-03-09 04:51:00<br />	2015-03-08 21:51:00	7	21	52	Break
1599	2015-03-08 22:00:00	4.88	10:51 PM	18.9	1.7	32.0	1010.8	16.1	East	9.3	-			Clear	90	2015-03-09 05:51:00<br />	2015-03-08 22:51:00	7	22	58	Break
1600	2015-03-08 23:00:00	5.22	11:51 PM	17.8	2.2	35.0	1010.9	16.1	ESE	5.6	-			Clear	110	2015-03-09 06:51:00<br />	2015-03-08 23:51:00	7	23	86	Break
1601	2015-03-09 00:00:00	4.79	12:51 AM	17.2	2.8	38.0	1010.7	16.1	ESE	9.3	-			Clear	120	2015-03-09 07:51:00<br />	2015-03-09 00:51:00	1	0	49	Break
1602	2015-03-09 01:00:00	3.58	1:51 AM	16.1	3.9	44.0	1010.6	16.1	East	9.3	-			Clear	80	2015-03-09 08:51:00<br />	2015-03-09 01:51:00	1	1	23	Break
1603	2015-03-09 02:00:00	4.18	2:51 AM	15.6	3.3	44.0	1010.5	16.1	East	9.3	-			Clear	100	2015-03-09 09:51:00<br />	2015-03-09 02:51:00	1	2	72	Break
1604	2015-03-09 03:00:00	3.57	3:51 AM	15.0	2.8	44.0	1010.4	16.1	East	7.4	-			Clear	90	2015-03-09 10:51:00<br />	2015-03-09 03:51:00	1	3	40	Break
1605	2015-03-09 04:00:00	3.67	4:51 AM	13.9	3.3	49.0	1010.6	16.1	ESE	7.4	-			Clear	110	2015-03-09 11:51:00<br />	2015-03-09 04:51:00	1	4	54	Break
1606	2015-03-09 05:00:00	3.69	5:51 AM	13.9	2.2	45.0	1010.9	16.1	ESE	11.1	-			Clear	110	2015-03-09 12:51:00<br />	2015-03-09 05:51:00	1	5	2	Break
1607	2015-03-09 06:00:00	3.62	6:51 AM	13.9	1.7	44.0	1011.4	16.1	East	9.3	-			Partly Cloudy	80	2015-03-09 13:51:00<br />	2015-03-09 06:51:00	1	6	38	Break
1608	2015-03-09 07:00:00	3.69	7:51 AM	15.0	3.3	46.0	1011.9	16.1	East	11.1	-			Partly Cloudy	90	2015-03-09 14:51:00<br />	2015-03-09 07:51:00	1	7	32	Break
1609	2015-03-09 08:00:00	3.73	8:51 AM	17.8	1.1	33.0	1012.2	16.1	ESE	14.8	-			Partly Cloudy	120	2015-03-09 15:51:00<br />	2015-03-09 08:51:00	1	8	37	Break
1610	2015-03-09 09:00:00	3.63	9:51 AM	20.0	0.6	27.0	1012.2	16.1	ESE	9.3	-			Clear	110	2015-03-09 16:51:00<br />	2015-03-09 09:51:00	1	9	28	Break
1611	2015-03-09 10:00:00	3.74	10:51 AM	21.7	0.0	24.0	1012.0	16.1	Calm	Calm	-			Partly Cloudy	0	2015-03-09 17:51:00<br />	2015-03-09 10:51:00	1	10	91	Break
1612	2015-03-09 11:00:00	3.55	11:51 AM	24.4	-0.6	19.0	1011.3	16.1	SSE	7.4	-			Partly Cloudy	150	2015-03-09 18:51:00<br />	2015-03-09 11:51:00	1	11	27	Break
1613	2015-03-09 12:00:00	3.62	12:51 PM	25.6	-1.7	17.0	1010.2	16.1	South	7.4	-			Partly Cloudy	180	2015-03-09 19:51:00<br />	2015-03-09 12:51:00	1	12	22	Break
1614	2015-03-09 13:00:00	3.57	1:51 PM	27.2	-2.2	14.0	1009.1	16.1	South	9.3	-			Partly Cloudy	190	2015-03-09 20:51:00<br />	2015-03-09 13:51:00	1	13	85	Break
1615	2015-03-09 14:00:00	3.57	2:51 PM	27.8	-2.2	14.0	1008.3	16.1	Variable	7.4	-			Partly Cloudy	0	2015-03-09 21:51:00<br />	2015-03-09 14:51:00	1	14	82	Break
1616	2015-03-09 15:00:00	3.64	3:51 PM	27.8	-4.4	12.0	1007.9	16.1	West	7.4	-			Partly Cloudy	260	2015-03-09 22:51:00<br />	2015-03-09 15:51:00	1	15	22	Break
1617	2015-03-09 16:00:00	3.69	4:51 PM	28.3	-3.9	12.0	1007.8	16.1	WSW	14.8	27.8			Partly Cloudy	250	2015-03-09 23:51:00<br />	2015-03-09 16:51:00	1	16	49	Break
1618	2015-03-09 17:00:00	3.39	5:51 PM	27.0	-2.0	15.0	1007.7	16.1	WSW	16.7	-			Partly Cloudy	240	2015-03-10 00:51:00<br />	2015-03-09 17:51:00	1	17	90	Break
1619	2015-03-09 18:00:00	4.0	6:51 PM	27.0	-2.0	15.0	1007.8	16.1	West	14.8	-			Partly Cloudy	280	2015-03-10 01:51:00<br />	2015-03-09 18:51:00	1	18	49	Break
1620	2015-03-09 19:00:00	4.39	7:51 PM	24.4	0.0	20.0	1008.3	16.1	Calm	Calm	-			Clear	0	2015-03-10 02:51:00<br />	2015-03-09 19:51:00	1	19	0	Break
1621	2015-03-09 20:00:00	4.39	8:51 PM	22.8	1.1	24.0	1008.8	16.1	Calm	Calm	-			Clear	0	2015-03-10 03:51:00<br />	2015-03-09 20:51:00	1	20	94	Break
1622	2015-03-09 21:00:00	4.91	9:51 PM	21.7	2.2	28.0	1009.4	16.1	Calm	Calm	-			Clear	0	2015-03-10 04:51:00<br />	2015-03-09 21:51:00	1	21	34	Break
1623	2015-03-09 22:00:00	5.75	10:51 PM	22.2	0.0	23.0	1009.6	16.1	West	9.3	-			Partly Cloudy	270	2015-03-10 05:51:00<br />	2015-03-09 22:51:00	1	22	35	Break
1624	2015-03-09 23:00:00	6.04	11:51 PM	19.4	1.7	31.0	1009.9	16.1	West	9.3	-			Clear	270	2015-03-10 06:51:00<br />	2015-03-09 23:51:00	1	23	98	Break
1625	2015-03-10 00:00:00	4.87	12:51 AM	18.3	1.1	32.0	1009.9	16.1	West	7.4	-			Clear	260	2015-03-10 07:51:00<br />	2015-03-10 00:51:00	2	0	20	Break
1626	2015-03-10 01:00:00	3.65	1:51 AM	17.8	2.2	35.0	1010.2	16.1	ENE	13.0	-			Clear	70	2015-03-10 08:51:00<br />	2015-03-10 01:51:00	2	1	71	Break
1627	2015-03-10 02:00:00	4.31	2:51 AM	17.8	1.7	34.0	1010.0	16.1	SSE	7.4	-			Clear	150	2015-03-10 09:51:00<br />	2015-03-10 02:51:00	2	2	58	Break
1628	2015-03-10 03:00:00	3.84	3:51 AM	16.1	1.1	36.0	1010.1	16.1	ENE	9.3	-			Clear	60	2015-03-10 10:51:00<br />	2015-03-10 03:51:00	2	3	81	Break
1629	2015-03-10 04:00:00	3.72	4:51 AM	16.1	1.1	36.0	1010.3	16.1	NNE	5.6	-			Clear	20	2015-03-10 11:51:00<br />	2015-03-10 04:51:00	2	4	57	Break
1630	2015-03-10 05:00:00	3.5	5:51 AM	15.0	1.1	39.0	1011.0	16.1	Calm	Calm	-			Clear	0	2015-03-10 12:51:00<br />	2015-03-10 05:51:00	2	5	92	Break
1631	2015-03-10 06:00:00	3.72	6:51 AM	15.0	-1.1	33.0	1011.8	16.1	ESE	13.0	-			Clear	110	2015-03-10 13:51:00<br />	2015-03-10 06:51:00	2	6	19	Break
1632	2015-03-10 07:00:00	3.73	7:51 AM	16.1	-1.7	30.0	1012.6	16.1	East	9.3	-			Clear	100	2015-03-10 14:51:00<br />	2015-03-10 07:51:00	2	7	10	Break
1633	2015-03-10 08:00:00	3.64	8:51 AM	18.9	0.0	28.0	1013.4	16.1	ESE	9.3	-			Clear	110	2015-03-10 15:51:00<br />	2015-03-10 08:51:00	2	8	77	Break
1634	2015-03-10 09:00:00	4.5	9:51 AM	22.8	-2.2	19.0	1013.8	16.1	East	16.7	-			Clear	100	2015-03-10 16:51:00<br />	2015-03-10 09:51:00	2	9	13	Break
1635	2015-03-10 10:00:00	3.76	10:51 AM	23.9	-3.3	16.0	1013.7	16.1	East	13.0	-			Clear	90	2015-03-10 17:51:00<br />	2015-03-10 10:51:00	2	10	80	Break
1636	2015-03-10 11:00:00	3.73	11:51 AM	26.1	-5.6	12.0	1013.5	16.1	Variable	7.4	-			Clear	0	2015-03-10 18:51:00<br />	2015-03-10 11:51:00	2	11	1	Break
1637	2015-03-10 12:00:00	3.64	12:51 PM	27.2	-5.6	11.0	1012.9	16.1	WNW	7.4	-			Clear	290	2015-03-10 19:51:00<br />	2015-03-10 12:51:00	2	12	3	Break
1638	2015-03-10 13:00:00	3.55	1:51 PM	27.8	-6.7	10.0	1012.1	16.1	NNW	5.6	-			Partly Cloudy	330	2015-03-10 20:51:00<br />	2015-03-10 13:51:00	2	13	99	Break
1639	2015-03-10 14:00:00	3.67	2:51 PM	29.0	-9.0	8.0	1012.8	16.1	Variable	5.6	-			Clear	0	2015-03-10 21:51:00<br />	2015-03-10 14:51:00	2	14	22	Break
1640	2015-03-10 15:00:00	3.62	3:51 PM	29.4	-8.3	8.0	1011.2	16.1	South	5.6	-			Partly Cloudy	170	2015-03-10 22:51:00<br />	2015-03-10 15:51:00	2	15	85	Break
1641	2015-03-10 16:00:00	3.87	4:51 PM	28.9	-9.4	8.0	1011.1	16.1	Variable	7.4	-			Partly Cloudy	0	2015-03-10 23:51:00<br />	2015-03-10 16:51:00	2	16	22	Break
1642	2015-03-10 17:00:00	4.31	5:51 PM	28.0	-8.0	9.0	1012.4	16.1	WSW	11.1	-			Partly Cloudy	240	2015-03-11 00:51:00<br />	2015-03-10 17:51:00	2	17	4	Break
1643	2015-03-10 18:00:00	4.18	6:51 PM	26.7	-7.8	10.0	1011.5	16.1	WSW	9.3	-			Partly Cloudy	250	2015-03-11 01:51:00<br />	2015-03-10 18:51:00	2	18	31	Break
1644	2015-03-10 19:00:00	4.12	7:51 PM	24.4	-3.9	15.0	1012.2	16.1	WSW	9.3	-			Partly Cloudy	250	2015-03-11 02:51:00<br />	2015-03-10 19:51:00	2	19	14	Break
1645	2015-03-10 20:00:00	4.8	8:51 PM	25.0	-5.6	13.0	1012.9	16.1	West	7.4	-			Clear	270	2015-03-11 03:51:00<br />	2015-03-10 20:51:00	2	20	9	Break
1646	2015-03-10 21:00:00	5.06	9:51 PM	22.0	-3.0	19.0	1014.8	16.1	Calm	Calm	-			Clear	0	2015-03-11 04:51:00<br />	2015-03-10 21:51:00	2	21	66	Break
1647	2015-03-10 22:00:00	5.2	10:51 PM	22.2	-3.3	18.0	1013.9	16.1	ENE	7.4	-			Clear	70	2015-03-11 05:51:00<br />	2015-03-10 22:51:00	2	22	75	Break
1648	2015-03-10 23:00:00	6.17	11:51 PM	20.0	-0.6	25.0	1013.8	16.1	East	13.0	-			Clear	80	2015-03-11 06:51:00<br />	2015-03-10 23:51:00	2	23	2	Break
1649	2015-03-11 00:00:00	4.87	12:51 AM	18.3	-1.1	27.0	1014.4	16.1	East	9.3	-			Clear	100	2015-03-11 07:51:00<br />	2015-03-11 00:51:00	3	0	73	Break
1650	2015-03-11 01:00:00	3.85	1:51 AM	17.2	-1.1	29.0	1014.6	16.1	ESE	7.4	-			Clear	110	2015-03-11 08:51:00<br />	2015-03-11 01:51:00	3	1	91	Break
1651	2015-03-11 02:00:00	4.22	2:51 AM	16.1	-0.6	32.0	1014.7	16.1	ESE	7.4	-			Clear	110	2015-03-11 09:51:00<br />	2015-03-11 02:51:00	3	2	87	Break
1652	2015-03-11 03:00:00	4.21	3:51 AM	16.1	-0.6	32.0	1014.3	16.1	East	5.6	-			Clear	90	2015-03-11 10:51:00<br />	2015-03-11 03:51:00	3	3	96	Break
1653	2015-03-11 04:00:00	3.66	4:51 AM	16.1	-1.1	31.0	1014.8	16.1	SE	11.1	-			Clear	130	2015-03-11 11:51:00<br />	2015-03-11 04:51:00	3	4	98	Break
1654	2015-03-11 05:00:00	3.62	5:51 AM	16.1	-0.6	32.0	1015.8	16.1	ESE	13.0	-			Partly Cloudy	110	2015-03-11 12:51:00<br />	2015-03-11 05:51:00	3	5	80	Break
1655	2015-03-11 06:00:00	3.73	6:51 AM	16.1	-1.7	30.0	1016.8	16.1	ESE	14.8	-			Mostly Cloudy	120	2015-03-11 13:51:00<br />	2015-03-11 06:51:00	3	6	13	Break
1656	2015-03-11 07:00:00	3.81	7:51 AM	16.7	-0.6	31.0	1017.6	16.1	ESE	14.8	-			Mostly Cloudy	110	2015-03-11 14:51:00<br />	2015-03-11 07:51:00	3	7	14	Break
1657	2015-03-11 08:00:00	3.67	8:51 AM	20.0	-1.7	23.0	1018.4	16.1	East	14.8	-			Mostly Cloudy	80	2015-03-11 15:51:00<br />	2015-03-11 08:51:00	3	8	42	Break
1658	2015-03-11 09:00:00	4.46	9:51 AM	22.2	-2.8	19.0	1018.8	16.1	East	14.8	-			Mostly Cloudy	80	2015-03-11 16:51:00<br />	2015-03-11 09:51:00	3	9	57	Break
1659	2015-03-11 10:00:00	4.39	10:51 AM	24.4	-2.2	17.0	1018.3	16.1	SSE	7.4	-			Mostly Cloudy	150	2015-03-11 17:51:00<br />	2015-03-11 10:51:00	3	10	73	Break
1660	2015-03-11 11:00:00	3.65	11:51 AM	25.6	-3.9	14.0	1017.9	16.1	Variable	5.6	-			Mostly Cloudy	0	2015-03-11 18:51:00<br />	2015-03-11 11:51:00	3	11	66	Break
1661	2015-03-11 12:00:00	3.63	12:51 PM	27.2	-5.0	12.0	1017.1	16.1	ENE	7.4	-			Mostly Cloudy	70	2015-03-11 19:51:00<br />	2015-03-11 12:51:00	3	12	73	Break
1662	2015-03-11 13:00:00	3.7	1:51 PM	28.3	-4.4	12.0	1016.2	16.1	Calm	Calm	-			Mostly Cloudy	0	2015-03-11 20:51:00<br />	2015-03-11 13:51:00	3	13	42	Break
1663	2015-03-11 14:00:00	4.88	2:51 PM	28.9	-4.4	11.0	1015.3	16.1	Calm	Calm	-			Mostly Cloudy	0	2015-03-11 21:51:00<br />	2015-03-11 14:51:00	3	14	2	Break
1664	2015-03-11 15:00:00	4.28	3:51 PM	30.0	-5.0	10.0	1014.3	16.1	East	7.4	-			Mostly Cloudy	80	2015-03-11 22:51:00<br />	2015-03-11 15:51:00	3	15	97	Break
1665	2015-03-11 16:00:00	4.22	4:51 PM	29.4	-5.6	10.0	1013.7	16.1	ENE	7.4	-			Mostly Cloudy	60	2015-03-11 23:51:00<br />	2015-03-11 16:51:00	3	16	70	Break
1666	2015-03-11 17:00:00	5.2	5:51 PM	28.9	-6.1	10.0	1013.6	16.1	East	11.1	-			Mostly Cloudy	90	2015-03-12 00:51:00<br />	2015-03-11 17:51:00	3	17	93	Break
1667	2015-03-11 18:00:00	5.8	6:51 PM	28.9	-5.6	10.0	1013.7	16.1	NE	9.3	-			Mostly Cloudy	40	2015-03-12 01:51:00<br />	2015-03-11 18:51:00	3	18	36	Break
1668	2015-03-11 19:00:00	5.52	7:51 PM	28.3	-4.4	12.0	1013.8	16.1	North	7.4	-			Mostly Cloudy	360	2015-03-12 02:51:00<br />	2015-03-11 19:51:00	3	19	22	Break
1669	2015-03-11 20:00:00	5.69	8:51 PM	27.8	-4.4	12.0	1013.9	16.1	Calm	Calm	-			Overcast	0	2015-03-12 03:51:00<br />	2015-03-11 20:51:00	3	20	73	Break
1670	2015-03-11 21:00:00	4.56	9:51 PM	24.4	-1.1	19.0	1014.4	16.1	SW	9.3	-			Overcast	230	2015-03-12 04:51:00<br />	2015-03-11 21:51:00	3	21	80	Break
1671	2015-03-11 22:00:00	6.09	10:51 PM	23.3	-0.6	21.0	1014.5	16.1	SW	9.3	-			Overcast	230	2015-03-12 05:51:00<br />	2015-03-11 22:51:00	3	22	95	Break
1672	2015-03-11 23:00:00	5.56	11:51 PM	22.8	-0.6	21.0	1014.1	16.1	SW	5.6	-			Overcast	230	2015-03-12 06:51:00<br />	2015-03-11 23:51:00	3	23	20	Break
1673	2015-03-12 00:00:00	5.17	12:51 AM	23.3	-0.6	21.0	1013.8	16.1	Calm	Calm	-			Overcast	0	2015-03-12 07:51:00<br />	2015-03-12 00:51:00	4	0	37	Break
1674	2015-03-12 01:00:00	4.43	1:51 AM	21.7	3.3	30.0	1013.3	16.1	East	14.8	-			Overcast	80	2015-03-12 08:51:00<br />	2015-03-12 01:51:00	4	1	75	Break
1675	2015-03-12 02:00:00	4.29	2:51 AM	20.6	1.1	27.0	1013.4	16.1	SW	7.4	-			Overcast	230	2015-03-12 09:51:00<br />	2015-03-12 02:51:00	4	2	69	Break
1676	2015-03-12 03:00:00	4.4	3:51 AM	20.6	1.7	29.0	1013.5	16.1	SE	7.4	-			Overcast	140	2015-03-12 10:51:00<br />	2015-03-12 03:51:00	4	3	21	Break
1677	2015-03-12 04:00:00	3.83	4:51 AM	21.7	0.6	25.0	1013.3	16.1	NNW	14.8	-			Overcast	330	2015-03-12 11:51:00<br />	2015-03-12 04:51:00	4	4	89	Break
1678	2015-03-12 05:00:00	4.44	5:51 AM	21.1	0.6	26.0	1013.5	16.1	SSW	5.6	-			Overcast	210	2015-03-12 12:51:00<br />	2015-03-12 05:51:00	4	5	54	Break
1679	2015-03-12 06:00:00	4.24	6:51 AM	21.7	0.0	24.0	1014.3	16.1	South	5.6	-			Overcast	190	2015-03-12 13:51:00<br />	2015-03-12 06:51:00	4	6	93	Break
1680	2015-03-12 07:00:00	3.93	7:51 AM	22.8	0.0	22.0	1014.4	16.1	East	16.7	-			Overcast	80	2015-03-12 14:51:00<br />	2015-03-12 07:51:00	4	7	44	Break
1681	2015-03-12 08:00:00	4.38	8:51 AM	23.3	0.6	22.0	1014.6	16.1	East	13.0	-			Overcast	80	2015-03-12 15:51:00<br />	2015-03-12 08:51:00	4	8	33	Break
1682	2015-03-12 09:00:00	4.81	9:51 AM	25.6	-1.1	17.0	1014.5	16.1	NE	16.7	-			Overcast	50	2015-03-12 16:51:00<br />	2015-03-12 09:51:00	4	9	31	Break
1683	2015-03-12 10:00:00	3.73	10:51 AM	26.1	0.0	18.0	1014.2	16.1	ENE	13.0	-			Overcast	70	2015-03-12 17:51:00<br />	2015-03-12 10:51:00	4	10	28	Break
1684	2015-03-12 11:00:00	3.72	11:51 AM	28.3	0.0	16.0	1013.8	16.1	ESE	11.1	-			Mostly Cloudy	120	2015-03-12 18:51:00<br />	2015-03-12 11:51:00	4	11	20	Break
1685	2015-03-12 12:00:00	3.61	12:51 PM	27.8	-1.1	15.0	1013.0	16.1	East	11.1	-			Mostly Cloudy	100	2015-03-12 19:51:00<br />	2015-03-12 12:51:00	4	12	54	Break
1686	2015-03-12 13:00:00	3.7	1:51 PM	28.3	-1.7	14.0	1011.9	16.1	Calm	Calm	-			Mostly Cloudy	0	2015-03-12 20:51:00<br />	2015-03-12 13:51:00	4	13	96	Break
1687	2015-03-12 14:00:00	3.6	2:51 PM	28.9	-2.2	13.0	1011.2	16.1	WNW	11.1	-			Mostly Cloudy	300	2015-03-12 21:51:00<br />	2015-03-12 14:51:00	4	14	35	Break
1688	2015-03-12 15:00:00	4.26	3:51 PM	28.3	-2.2	14.0	1011.1	16.1	NNE	9.3	-			Mostly Cloudy	30	2015-03-12 22:51:00<br />	2015-03-12 15:51:00	4	15	68	Break
1689	2015-03-12 16:00:00	4.17	4:51 PM	27.8	0.0	16.0	1011.3	16.1	North	31.5	-			Mostly Cloudy	360	2015-03-12 23:51:00<br />	2015-03-12 16:51:00	4	16	94	Break
1690	2015-03-12 17:00:00	5.7	5:51 PM	26.7	0.6	18.0	1011.8	16.1	North	25.9	42.6			Mostly Cloudy	350	2015-03-13 00:51:00<br />	2015-03-12 17:51:00	4	17	85	Break
1691	2015-03-12 18:00:00	5.62	6:51 PM	25.6	1.1	20.0	1012.3	16.1	North	27.8	-			Mostly Cloudy	350	2015-03-13 01:51:00<br />	2015-03-12 18:51:00	4	18	38	Break
1692	2015-03-12 19:00:00	7.1	7:51 PM	25.6	1.1	20.0	1012.6	16.1	North	20.4	-			Mostly Cloudy	10	2015-03-13 02:51:00<br />	2015-03-12 19:51:00	4	19	83	Break
1693	2015-03-12 20:00:00	5.96	8:51 PM	24.4	2.8	24.0	1013.0	16.1	North	22.2	33.3			Mostly Cloudy	360	2015-03-13 03:51:00<br />	2015-03-12 20:51:00	4	20	11	Break
1694	2015-03-12 21:00:00	6.7	9:51 PM	23.9	2.2	24.0	1013.0	16.1	NE	16.7	-			Mostly Cloudy	40	2015-03-13 04:51:00<br />	2015-03-12 21:51:00	4	21	64	Break
1695	2015-03-12 22:00:00	5.18	10:51 PM	21.7	3.3	30.0	1013.0	16.1	Calm	Calm	-			Mostly Cloudy	0	2015-03-13 05:51:00<br />	2015-03-12 22:51:00	4	22	66	Break
1696	2015-03-12 23:00:00	4.7	11:51 PM	21.7	3.3	30.0	1012.9	16.1	East	5.6	-			Scattered Clouds	90	2015-03-13 06:51:00<br />	2015-03-12 23:51:00	4	23	42	Break
1697	2015-03-13 00:00:00	6.15	12:51 AM	18.9	4.4	38.0	1013.0	16.1	WSW	7.4	-			Scattered Clouds	240	2015-03-13 07:51:00<br />	2015-03-13 00:51:00	5	0	24	Break
1698	2015-03-13 01:00:00	4.45	1:51 AM	18.3	4.4	40.0	1013.3	16.1	SSW	5.6	-			Partly Cloudy	200	2015-03-13 08:51:00<br />	2015-03-13 01:51:00	5	1	59	Break
1699	2015-03-13 02:00:00	4.29	2:51 AM	17.2	4.4	43.0	1013.2	16.1	SW	7.4	-			Partly Cloudy	230	2015-03-13 09:51:00<br />	2015-03-13 02:51:00	5	2	57	Break
1700	2015-03-13 03:00:00	4.62	3:51 AM	16.7	4.4	44.0	1013.2	16.1	WSW	5.6	-			Partly Cloudy	240	2015-03-13 10:51:00<br />	2015-03-13 03:51:00	5	3	43	Break
1701	2015-03-13 04:00:00	5.19	4:51 AM	16.1	4.4	46.0	1013.3	16.1	SW	7.4	-			Partly Cloudy	230	2015-03-13 11:51:00<br />	2015-03-13 04:51:00	5	4	27	Break
1702	2015-03-13 05:00:00	4.3	5:51 AM	16.7	4.4	44.0	1013.8	16.1	WSW	5.6	-			Partly Cloudy	250	2015-03-13 12:51:00<br />	2015-03-13 05:51:00	5	5	78	Break
1703	2015-03-13 06:00:00	4.23	6:51 AM	16.7	4.4	44.0	1014.6	16.1	Calm	Calm	-			Partly Cloudy	0	2015-03-13 13:51:00<br />	2015-03-13 06:51:00	5	6	45	Break
1704	2015-03-13 07:00:00	4.31	7:51 AM	18.3	6.1	45.0	1015.2	16.1	Calm	Calm	-			Partly Cloudy	0	2015-03-13 14:51:00<br />	2015-03-13 07:51:00	5	7	38	Break
1705	2015-03-13 08:00:00	3.72	8:51 AM	20.6	4.4	35.0	1015.6	16.1	SW	5.6	-			Partly Cloudy	220	2015-03-13 15:51:00<br />	2015-03-13 08:51:00	5	8	73	Break
1706	2015-03-13 09:00:00	4.84	9:51 AM	24.4	3.3	25.0	1015.0	16.1	ENE	16.7	-			Partly Cloudy	70	2015-03-13 16:51:00<br />	2015-03-13 09:51:00	5	9	85	Break
1707	2015-03-13 10:00:00	4.51	10:51 AM	26.1	2.8	22.0	1015.0	16.1	ENE	20.4	-			Partly Cloudy	60	2015-03-13 17:51:00<br />	2015-03-13 10:51:00	5	10	82	Break
1708	2015-03-13 11:00:00	3.66	11:51 AM	27.8	1.7	18.0	1014.3	16.1	East	16.7	27.8			Partly Cloudy	90	2015-03-13 18:51:00<br />	2015-03-13 11:51:00	5	11	63	Break
1709	2015-03-13 12:00:00	3.56	12:51 PM	28.9	0.0	15.0	1014.1	16.1	East	13.0	-			Partly Cloudy	90	2015-03-13 19:51:00<br />	2015-03-13 12:51:00	5	12	77	Break
1710	2015-03-13 13:00:00	3.69	1:51 PM	28.9	-0.6	15.0	1013.1	16.1	West	5.6	-			Partly Cloudy	270	2015-03-13 20:51:00<br />	2015-03-13 13:51:00	5	13	87	Break
1711	2015-03-13 14:00:00	3.52	2:51 PM	30.0	-0.6	14.0	1012.6	16.1	Variable	9.3	-			Scattered Clouds	0	2015-03-13 21:51:00<br />	2015-03-13 14:51:00	5	14	50	Break
1712	2015-03-13 15:00:00	3.67	3:51 PM	31.1	-1.1	12.0	1012.1	16.1	ESE	18.5	-			Scattered Clouds	110	2015-03-13 22:51:00<br />	2015-03-13 15:51:00	5	15	23	Break
1713	2015-03-13 16:00:00	4.44	4:51 PM	31.1	-1.1	12.0	1011.8	16.1	Variable	9.3	-			Scattered Clouds	0	2015-03-13 23:51:00<br />	2015-03-13 16:51:00	5	16	70	Break
1714	2015-03-13 17:00:00	5.23	5:51 PM	30.0	-1.1	13.0	1012.2	16.1	North	9.3	-			Scattered Clouds	10	2015-03-14 00:51:00<br />	2015-03-13 17:51:00	5	17	39	Break
1715	2015-03-13 18:00:00	5.29	6:51 PM	28.9	-1.1	14.0	1012.8	16.1	NNE	9.3	-			Scattered Clouds	20	2015-03-14 01:51:00<br />	2015-03-13 18:51:00	5	18	77	Break
1716	2015-03-13 19:00:00	7.08	7:51 PM	26.7	2.8	21.0	1014.2	16.1	NE	25.9	50.0			Scattered Clouds	50	2015-03-14 02:51:00<br />	2015-03-13 19:51:00	5	19	64	Break
1717	2015-03-13 20:00:00	6.67	8:51 PM	25.6	2.8	23.0	1014.8	16.1	East	18.5	-			Scattered Clouds	80	2015-03-14 03:51:00<br />	2015-03-13 20:51:00	5	20	70	Break
1718	2015-03-13 21:00:00	6.4	9:51 PM	25.6	2.2	22.0	1014.9	16.1	East	9.3	-			Mostly Cloudy	80	2015-03-14 04:51:00<br />	2015-03-13 21:51:00	5	21	88	Break
1719	2015-03-13 22:00:00	8.64	10:51 PM	25.0	2.2	23.0	1015.3	16.1	ENE	16.7	-			Scattered Clouds	70	2015-03-14 05:51:00<br />	2015-03-13 22:51:00	5	22	37	Break
1720	2015-03-13 23:00:00	7.78	11:51 PM	23.9	2.2	24.0	1015.4	16.1	ENE	18.5	-			Partly Cloudy	70	2015-03-14 06:51:00<br />	2015-03-13 23:51:00	5	23	36	Break
1721	2015-03-14 00:00:00	6.1	12:51 AM	22.8	2.2	26.0	1015.9	16.1	ENE	11.1	-			Clear	60	2015-03-14 07:51:00<br />	2015-03-14 00:51:00	6	0	18	Break
1722	2015-03-14 01:00:00	6.4	1:51 AM	22.2	2.2	27.0	1016.3	16.1	Calm	Calm	-			Partly Cloudy	0	2015-03-14 08:51:00<br />	2015-03-14 01:51:00	6	1	8	Break
1723	2015-03-14 02:00:00	4.26	2:51 AM	19.4	3.3	34.0	1016.6	16.1	SW	7.4	-			Partly Cloudy	230	2015-03-14 09:51:00<br />	2015-03-14 02:51:00	6	2	41	Break
1724	2015-03-14 03:00:00	5.62	3:51 AM	20.0	3.3	33.0	1016.7	16.1	East	9.3	-			Partly Cloudy	100	2015-03-14 10:51:00<br />	2015-03-14 03:51:00	6	3	32	Break
1725	2015-03-14 04:00:00	4.74	4:51 AM	20.6	2.8	31.0	1017.3	16.1	East	16.7	-			Partly Cloudy	80	2015-03-14 11:51:00<br />	2015-03-14 04:51:00	6	4	47	Break
1726	2015-03-14 05:00:00	4.21	5:51 AM	18.9	2.8	34.0	1018.2	16.1	Calm	Calm	-			Partly Cloudy	0	2015-03-14 12:51:00<br />	2015-03-14 05:51:00	6	5	77	Break
1727	2015-03-14 06:00:00	4.13	6:51 AM	17.8	3.9	40.0	1019.0	16.1	Calm	Calm	-			Clear	0	2015-03-14 13:51:00<br />	2015-03-14 06:51:00	6	6	60	Break
1728	2015-03-14 07:00:00	4.03	7:51 AM	20.6	3.3	32.0	1019.8	16.1	ESE	5.6	-			Clear	120	2015-03-14 14:51:00<br />	2015-03-14 07:51:00	6	7	88	Break
1729	2015-03-14 08:00:00	4.96	8:51 AM	23.3	2.2	25.0	1020.1	16.1	East	9.3	-			Clear	90	2015-03-14 15:51:00<br />	2015-03-14 08:51:00	6	8	45	Break
1730	2015-03-14 09:00:00	5.47	9:51 AM	25.6	0.6	19.0	1020.1	16.1	East	22.2	-			Clear	80	2015-03-14 16:51:00<br />	2015-03-14 09:51:00	6	9	10	Break
1731	2015-03-14 10:00:00	3.72	10:51 AM	27.2	0.0	17.0	1019.5	16.1	East	27.8	35.2			Partly Cloudy	90	2015-03-14 17:51:00<br />	2015-03-14 10:51:00	6	10	47	Break
1732	2015-03-14 11:00:00	4.03	11:51 AM	28.9	0.0	15.0	1018.6	16.1	SSE	18.5	-			Partly Cloudy	150	2015-03-14 18:51:00<br />	2015-03-14 11:51:00	6	11	87	Break
1733	2015-03-14 12:00:00	3.49	12:51 PM	28.9	-1.1	14.0	1017.7	16.1	Variable	11.1	-			Scattered Clouds	0	2015-03-14 19:51:00<br />	2015-03-14 12:51:00	6	12	3	Break
1734	2015-03-14 13:00:00	4.2	1:51 PM	30.0	-1.7	13.0	1016.4	16.1	NE	9.3	25.9			Scattered Clouds	50	2015-03-14 20:51:00<br />	2015-03-14 13:51:00	6	13	19	Break
1735	2015-03-14 14:00:00	3.43	2:51 PM	30.0	-1.7	13.0	1015.5	16.1	Calm	Calm	-			Mostly Cloudy	0	2015-03-14 21:51:00<br />	2015-03-14 14:51:00	6	14	48	Break
1736	2015-03-14 15:00:00	3.79	3:51 PM	30.0	-1.7	13.0	1014.9	16.1	Variable	5.6	-			Mostly Cloudy	0	2015-03-14 22:51:00<br />	2015-03-14 15:51:00	6	15	15	Break
1737	2015-03-14 16:00:00	3.79	4:51 PM	30.6	-1.1	13.0	1014.3	16.1	East	16.7	-			Mostly Cloudy	90	2015-03-14 23:51:00<br />	2015-03-14 16:51:00	6	16	20	Break
1738	2015-03-14 17:00:00	4.57	5:51 PM	30.0	-1.7	13.0	1014.3	16.1	North	11.1	-			Mostly Cloudy	350	2015-03-15 00:51:00<br />	2015-03-14 17:51:00	6	17	74	Break
1739	2015-03-14 18:00:00	4.1	6:51 PM	29.4	-1.1	14.0	1014.4	16.1	Calm	Calm	-			Mostly Cloudy	0	2015-03-15 01:51:00<br />	2015-03-14 18:51:00	6	18	36	Break
1740	2015-03-14 19:00:00	5.62	7:51 PM	26.1	0.6	19.0	1015.0	16.1	WSW	9.3	-			Scattered Clouds	240	2015-03-15 02:51:00<br />	2015-03-14 19:51:00	6	19	50	Break
1741	2015-03-14 20:00:00	12.3	8:51 PM	25.6	1.1	20.0	1015.7	16.1	SW	5.6	-			Scattered Clouds	220	2015-03-15 03:51:00<br />	2015-03-14 20:51:00	6	20	32	Break
1742	2015-03-14 21:00:00	6.83	9:51 PM	25.0	1.1	21.0	1016.1	16.1	Calm	Calm	-			Partly Cloudy	0	2015-03-15 04:51:00<br />	2015-03-14 21:51:00	6	21	48	Break
1743	2015-03-14 22:00:00	5.88	10:51 PM	22.8	3.9	29.0	1016.3	16.1	East	9.3	-			Partly Cloudy	90	2015-03-15 05:51:00<br />	2015-03-14 22:51:00	6	22	61	Break
1744	2015-03-14 23:00:00	6.25	11:51 PM	21.7	3.3	30.0	1016.7	16.1	ESE	11.1	-			Partly Cloudy	110	2015-03-15 06:51:00<br />	2015-03-14 23:51:00	6	23	94	Break
1745	2015-03-15 00:00:00	5.14	12:51 AM	22.2	0.6	24.0	1017.3	16.1	SE	13.0	-			Partly Cloudy	140	2015-03-15 07:51:00<br />	2015-03-15 00:51:00	7	0	50	Break
1746	2015-03-15 01:00:00	4.81	1:51 AM	22.2	-1.1	21.0	1017.7	16.1	SE	14.8	-			Clear	130	2015-03-15 08:51:00<br />	2015-03-15 01:51:00	7	1	18	Break
1747	2015-03-15 02:00:00	4.58	2:51 AM	20.0	0.6	27.0	1017.9	16.1	East	13.0	-			Clear	100	2015-03-15 09:51:00<br />	2015-03-15 02:51:00	7	2	76	Break
1748	2015-03-15 03:00:00	5.02	3:51 AM	18.9	1.7	32.0	1017.9	16.1	East	11.1	-			Clear	80	2015-03-15 10:51:00<br />	2015-03-15 03:51:00	7	3	4	Break
1749	2015-03-15 04:00:00	4.48	4:51 AM	18.3	1.7	33.0	1018.1	16.1	East	18.5	-			Clear	90	2015-03-15 11:51:00<br />	2015-03-15 04:51:00	7	4	88	Break
1750	2015-03-15 05:00:00	4.27	5:51 AM	17.8	1.1	33.0	1018.3	16.1	East	13.0	-			Clear	90	2015-03-15 12:51:00<br />	2015-03-15 05:51:00	7	5	25	Break
1751	2015-03-15 06:00:00	4.7	6:51 AM	17.2	0.6	33.0	1018.8	16.1	East	11.1	-			Partly Cloudy	100	2015-03-15 13:51:00<br />	2015-03-15 06:51:00	7	6	17	Break
1752	2015-03-15 07:00:00	4.24	7:51 AM	19.4	0.6	28.0	1019.9	16.1	ESE	7.4	-			Partly Cloudy	110	2015-03-15 14:51:00<br />	2015-03-15 07:51:00	7	7	64	Break
1753	2015-03-15 08:00:00	4.19	8:51 AM	22.8	0.0	22.0	1020.1	16.1	East	13.0	-			Partly Cloudy	90	2015-03-15 15:51:00<br />	2015-03-15 08:51:00	7	8	90	Break
1754	2015-03-15 09:00:00	4.27	9:51 AM	25.0	-1.1	18.0	1019.9	16.1	ENE	18.5	-			Scattered Clouds	70	2015-03-15 16:51:00<br />	2015-03-15 09:51:00	7	9	69	Break
1755	2015-03-15 10:00:00	4.21	10:51 AM	26.1	-1.7	16.0	1019.3	16.1	ENE	9.3	-			Mostly Cloudy	70	2015-03-15 17:51:00<br />	2015-03-15 10:51:00	7	10	74	Break
1756	2015-03-15 11:00:00	3.65	11:51 AM	27.8	-2.8	13.0	1018.5	16.1	Variable	7.4	-			Mostly Cloudy	0	2015-03-15 18:51:00<br />	2015-03-15 11:51:00	7	11	1	Break
1757	2015-03-15 12:00:00	4.25	12:51 PM	28.9	-3.3	12.0	1016.8	16.1	East	20.4	25.9			Partly Cloudy	80	2015-03-15 19:51:00<br />	2015-03-15 12:51:00	7	12	98	Break
1758	2015-03-15 13:00:00	3.74	1:51 PM	30.0	-4.4	10.0	1014.7	16.1	East	29.6	37.0			Partly Cloudy	80	2015-03-15 20:51:00<br />	2015-03-15 13:51:00	7	13	38	Break
1759	2015-03-15 14:00:00	3.62	2:51 PM	31.1	-6.1	9.0	1013.5	16.1	SE	20.4	31.5			Partly Cloudy	130	2015-03-15 21:51:00<br />	2015-03-15 14:51:00	7	14	56	Break
1760	2015-03-15 15:00:00	3.89	3:51 PM	31.1	-5.6	9.0	1012.6	16.1	SE	22.2	33.3			Partly Cloudy	130	2015-03-15 22:51:00<br />	2015-03-15 15:51:00	7	15	44	Break
1761	2015-03-15 16:00:00	3.93	4:51 PM	31.1	-6.1	9.0	1012.2	16.1	SSE	13.0	-			Partly Cloudy	160	2015-03-15 23:51:00<br />	2015-03-15 16:51:00	7	16	74	Break
1762	2015-03-15 17:00:00	4.67	5:51 PM	30.0	-6.1	9.0	1012.4	16.1	SSE	18.5	-			Partly Cloudy	150	2015-03-16 00:51:00<br />	2015-03-15 17:51:00	7	17	73	Break
1763	2015-03-15 18:00:00	4.53	6:51 PM	28.3	-5.6	11.0	1012.7	16.1	SE	5.6	-			Partly Cloudy	130	2015-03-16 01:51:00<br />	2015-03-15 18:51:00	7	18	17	Break
1764	2015-03-15 19:00:00	5.25	7:51 PM	27.2	-5.0	12.0	1013.1	16.1	SSW	5.6	-			Clear	200	2015-03-16 02:51:00<br />	2015-03-15 19:51:00	7	19	2	Break
1765	2015-03-15 20:00:00	5.23	8:51 PM	26.1	-5.0	13.0	1013.4	16.1	East	11.1	-			Clear	90	2015-03-16 03:51:00<br />	2015-03-15 20:51:00	7	20	19	Break
1766	2015-03-15 21:00:00	5.58	9:51 PM	23.9	-3.3	16.0	1013.7	16.1	East	13.0	-			Clear	80	2015-03-16 04:51:00<br />	2015-03-15 21:51:00	7	21	44	Break
1767	2015-03-15 22:00:00	6.54	10:51 PM	23.3	-3.9	16.0	1014.2	16.1	ESE	11.1	-			Clear	110	2015-03-16 05:51:00<br />	2015-03-15 22:51:00	7	22	13	Break
1768	2015-03-15 23:00:00	6.81	11:51 PM	23.3	-4.4	16.0	1014.5	16.1	SE	14.8	-			Clear	130	2015-03-16 06:51:00<br />	2015-03-15 23:51:00	7	23	88	Break
1769	2015-03-16 00:00:00	6.29	12:51 AM	22.2	-3.9	17.0	1015.1	16.1	ENE	9.3	-			Clear	60	2015-03-16 07:51:00<br />	2015-03-16 00:51:00	1	0	34	Regular
1770	2015-03-16 01:00:00	5.24	1:51 AM	20.0	-1.7	23.0	1015.3	16.1	SE	5.6	-			Clear	140	2015-03-16 08:51:00<br />	2015-03-16 01:51:00	1	1	30	Regular
1771	2015-03-16 02:00:00	5.08	2:51 AM	19.4	-2.2	23.0	1014.6	16.1	East	11.1	-			Clear	90	2015-03-16 09:51:00<br />	2015-03-16 02:51:00	1	2	42	Regular
1772	2015-03-16 03:00:00	4.8	3:51 AM	19.4	-2.8	22.0	1014.2	16.1	East	5.6	-			Clear	90	2015-03-16 10:51:00<br />	2015-03-16 03:51:00	1	3	22	Regular
1773	2015-03-16 04:00:00	4.51	4:51 AM	20.6	-4.4	18.0	1014.2	16.1	East	18.5	-			Clear	80	2015-03-16 11:51:00<br />	2015-03-16 04:51:00	1	4	41	Regular
1774	2015-03-16 05:00:00	4.87	5:51 AM	19.4	-3.3	21.0	1014.1	16.1	East	16.7	-			Clear	90	2015-03-16 12:51:00<br />	2015-03-16 05:51:00	1	5	84	Regular
1775	2015-03-16 06:00:00	4.4	6:51 AM	18.9	-3.3	22.0	1014.3	16.1	East	13.0	-			Clear	100	2015-03-16 13:51:00<br />	2015-03-16 06:51:00	1	6	38	Regular
1776	2015-03-16 07:00:00	4.16	7:51 AM	20.6	-1.7	22.0	1015.1	16.1	SW	9.3	-			Clear	220	2015-03-16 14:51:00<br />	2015-03-16 07:51:00	1	7	24	Regular
1777	2015-03-16 08:00:00	4.28	8:51 AM	23.9	-3.3	16.0	1015.1	16.1	East	14.8	-			Clear	90	2015-03-16 15:51:00<br />	2015-03-16 08:51:00	1	8	96	Regular
1778	2015-03-16 09:00:00	4.16	9:51 AM	26.7	-3.9	13.0	1015.2	16.1	ESE	14.8	-			Clear	110	2015-03-16 16:51:00<br />	2015-03-16 09:51:00	1	9	8	Regular
1779	2015-03-16 10:00:00	3.71	10:51 AM	27.8	-2.8	13.0	1014.7	16.1	ESE	16.7	-			Clear	120	2015-03-16 17:51:00<br />	2015-03-16 10:51:00	1	10	71	Regular
1780	2015-03-16 11:00:00	4.16	11:51 AM	28.3	-1.7	14.0	1013.8	16.1	NE	16.7	-			Clear	40	2015-03-16 18:51:00<br />	2015-03-16 11:51:00	1	11	21	Regular
1781	2015-03-16 12:00:00	3.78	12:51 PM	29.4	-0.6	14.0	1012.7	16.1	NE	14.8	-			Partly Cloudy	40	2015-03-16 19:51:00<br />	2015-03-16 12:51:00	1	12	26	Regular
1782	2015-03-16 13:00:00	4.13	1:51 PM	30.6	0.6	15.0	1011.6	16.1	NE	16.7	27.8			Partly Cloudy	50	2015-03-16 20:51:00<br />	2015-03-16 13:51:00	1	13	76	Regular
1783	2015-03-16 14:00:00	7.63	2:51 PM	31.1	0.0	14.0	1010.9	16.1	Variable	5.6	-			Partly Cloudy	0	2015-03-16 21:51:00<br />	2015-03-16 14:51:00	1	14	91	Regular
1784	2015-03-16 15:00:00	8.02	3:51 PM	31.7	0.6	14.0	1010.2	16.1	North	9.3	-			Partly Cloudy	10	2015-03-16 22:51:00<br />	2015-03-16 15:51:00	1	15	29	Regular
1785	2015-03-16 16:00:00	9.03	4:51 PM	31.7	0.6	14.0	1009.5	16.1	NNE	9.3	-			Partly Cloudy	20	2015-03-16 23:51:00<br />	2015-03-16 16:51:00	1	16	18	Regular
1786	2015-03-16 17:00:00	10.89	5:51 PM	31.1	1.1	15.0	1009.4	16.1	South	7.4	-			Partly Cloudy	170	2015-03-17 00:51:00<br />	2015-03-16 17:51:00	1	17	66	Regular
1787	2015-03-16 18:00:00	9.69	6:51 PM	30.0	1.1	16.0	1009.3	16.1	Calm	Calm	-			Partly Cloudy	0	2015-03-17 01:51:00<br />	2015-03-16 18:51:00	1	18	48	Regular
1788	2015-03-16 19:00:00	13.06	7:51 PM	29.4	0.6	16.0	1009.8	16.1	WNW	11.1	-			Partly Cloudy	300	2015-03-17 02:51:00<br />	2015-03-16 19:51:00	1	19	41	Regular
1789	2015-03-16 20:00:00	16.06	8:51 PM	25.6	2.8	23.0	1010.2	16.1	WSW	7.4	-			Clear	250	2015-03-17 03:51:00<br />	2015-03-16 20:51:00	1	20	44	Regular
1790	2015-03-16 21:00:00	16.22	9:51 PM	24.4	2.8	24.0	1010.5	16.1	WSW	7.4	-			Clear	240	2015-03-17 04:51:00<br />	2015-03-16 21:51:00	1	21	21	Regular
1791	2015-03-16 22:00:00	13.6	10:51 PM	23.3	3.9	28.0	1010.8	16.1	SW	5.6	-			Clear	230	2015-03-17 05:51:00<br />	2015-03-16 22:51:00	1	22	92	Regular
1792	2015-03-16 23:00:00	10.95	11:51 PM	22.2	3.3	29.0	1010.7	16.1	SW	5.6	-			Clear	220	2015-03-17 06:51:00<br />	2015-03-16 23:51:00	1	23	49	Regular
1793	2015-03-17 00:00:00	9.17	12:51 AM	21.7	5.0	34.0	1010.6	16.1	ESE	5.6	-			Clear	110	2015-03-17 07:51:00<br />	2015-03-17 00:51:00	2	0	47	Regular
1794	2015-03-17 01:00:00	7.11	1:51 AM	20.6	5.0	36.0	1010.6	16.1	East	7.4	-			Clear	90	2015-03-17 08:51:00<br />	2015-03-17 01:51:00	2	1	32	Regular
1795	2015-03-17 02:00:00	4.87	2:51 AM	20.0	5.0	37.0	1010.6	16.1	ESE	5.6	-			Clear	110	2015-03-17 09:51:00<br />	2015-03-17 02:51:00	2	2	72	Regular
1796	2015-03-17 03:00:00	7.75	3:51 AM	20.0	3.9	35.0	1010.4	16.1	East	5.6	-			Clear	90	2015-03-17 10:51:00<br />	2015-03-17 03:51:00	2	3	78	Regular
1797	2015-03-17 04:00:00	5.64	4:51 AM	19.4	4.4	37.0	1010.8	16.1	Calm	Calm	-			Partly Cloudy	0	2015-03-17 11:51:00<br />	2015-03-17 04:51:00	2	4	4	Regular
1798	2015-03-17 05:00:00	5.24	5:51 AM	18.9	4.4	38.0	1011.1	16.1	East	7.4	-			Partly Cloudy	80	2015-03-17 12:51:00<br />	2015-03-17 05:51:00	2	5	81	Regular
1799	2015-03-17 06:00:00	4.41	6:51 AM	18.3	4.4	40.0	1011.7	16.1	Calm	Calm	-			Partly Cloudy	0	2015-03-17 13:51:00<br />	2015-03-17 06:51:00	2	6	44	Regular
1800	2015-03-17 07:00:00	4.49	7:51 AM	21.1	5.0	35.0	1012.3	16.1	East	11.1	-			Partly Cloudy	90	2015-03-17 14:51:00<br />	2015-03-17 07:51:00	2	7	39	Regular
1801	2015-03-17 08:00:00	4.49	8:51 AM	24.4	5.6	30.0	1012.6	16.1	East	14.8	-			Partly Cloudy	90	2015-03-17 15:51:00<br />	2015-03-17 08:51:00	2	8	63	Regular
1802	2015-03-17 09:00:00	4.33	9:51 AM	26.1	7.2	30.0	1013.0	16.1	SSE	14.8	-			Partly Cloudy	160	2015-03-17 16:51:00<br />	2015-03-17 09:51:00	2	9	61	Regular
1803	2015-03-17 10:00:00	4.32	10:51 AM	27.2	5.6	25.0	1012.9	16.1	SSE	13.0	-			Scattered Clouds	150	2015-03-17 17:51:00<br />	2015-03-17 10:51:00	2	10	48	Regular
1804	2015-03-17 11:00:00	3.71	11:51 AM	28.9	5.6	23.0	1012.2	16.1	South	13.0	-			Scattered Clouds	180	2015-03-17 18:51:00<br />	2015-03-17 11:51:00	2	11	50	Regular
1805	2015-03-17 12:00:00	4.27	12:51 PM	30.0	5.0	20.0	1011.2	16.1	South	9.3	-			Scattered Clouds	180	2015-03-17 19:51:00<br />	2015-03-17 12:51:00	2	12	13	Regular
1806	2015-03-17 13:00:00	3.76	1:51 PM	31.7	5.0	19.0	1010.1	16.1	Variable	9.3	-			Scattered Clouds	0	2015-03-17 20:51:00<br />	2015-03-17 13:51:00	2	13	15	Regular
1807	2015-03-17 14:00:00	6.06	2:51 PM	31.7	1.1	14.0	1009.4	16.1	West	16.7	-			Scattered Clouds	260	2015-03-17 21:51:00<br />	2015-03-17 14:51:00	2	14	47	Regular
1808	2015-03-17 15:00:00	6.48	3:51 PM	31.7	-1.1	12.0	1008.9	16.1	West	22.2	31.5			Scattered Clouds	270	2015-03-17 22:51:00<br />	2015-03-17 15:51:00	2	15	70	Regular
1809	2015-03-17 16:00:00	6.4	4:51 PM	31.7	-1.1	12.0	1008.5	16.1	West	25.9	-			Scattered Clouds	280	2015-03-17 23:51:00<br />	2015-03-17 16:51:00	2	16	65	Regular
1810	2015-03-17 17:00:00	8.99	5:51 PM	30.6	-1.1	13.0	1008.5	16.1	West	22.2	-			Scattered Clouds	280	2015-03-18 00:51:00<br />	2015-03-17 17:51:00	2	17	96	Regular
1811	2015-03-17 18:00:00	10.09	6:51 PM	30.0	-1.7	13.0	1008.6	16.1	WNW	20.4	-			Scattered Clouds	290	2015-03-18 01:51:00<br />	2015-03-17 18:51:00	2	18	49	Regular
1812	2015-03-17 19:00:00	11.5825	7:51 PM	27.8	0.0	16.0	1009.0	16.1	WSW	9.3	-			Scattered Clouds	240	2015-03-18 02:51:00<br />	2015-03-17 19:51:00	2	19	78	Regular
1813	2015-03-17 20:00:00	11.81	8:51 PM	27.8	-1.7	14.0	1009.4	16.1	West	14.8	-			Mostly Cloudy	260	2015-03-18 03:51:00<br />	2015-03-17 20:51:00	2	20	63	Regular
1814	2015-03-17 21:00:00	13.06	9:51 PM	27.2	2.8	21.0	1009.8	16.1	West	16.7	-			Overcast	260	2015-03-18 04:51:00<br />	2015-03-17 21:51:00	2	21	28	Regular
1815	2015-03-17 22:00:00	12.41	10:51 PM	26.7	4.4	24.0	1009.9	16.1	West	14.8	-			Overcast	270	2015-03-18 05:51:00<br />	2015-03-17 22:51:00	2	22	8	Regular
1816	2015-03-17 23:00:00	13.52	11:51 PM	26.1	5.0	26.0	1010.0	16.1	West	25.9	-			Overcast	280	2015-03-18 06:51:00<br />	2015-03-17 23:51:00	2	23	45	Regular
1817	2015-03-18 00:00:00	11.69	12:51 AM	25.0	5.0	28.0	1010.4	16.1	West	25.9	-			Overcast	270	2015-03-18 07:51:00<br />	2015-03-18 00:51:00	3	0	35	Regular
1818	2015-03-18 01:00:00	8.74	1:51 AM	23.3	4.4	29.0	1011.0	16.1	WSW	5.6	-			Overcast	240	2015-03-18 08:51:00<br />	2015-03-18 01:51:00	3	1	4	Regular
1819	2015-03-18 02:00:00	8.59	2:51 AM	22.8	4.4	30.0	1011.2	16.1	Calm	Calm	-			Overcast	0	2015-03-18 09:51:00<br />	2015-03-18 02:51:00	3	2	53	Regular
1820	2015-03-18 03:00:00	6.19	3:51 AM	23.3	3.9	28.0	1010.9	16.1	West	9.3	-			Overcast	280	2015-03-18 10:51:00<br />	2015-03-18 03:51:00	3	3	88	Regular
1821	2015-03-18 04:00:00	5.78	4:51 AM	22.8	5.6	33.0	1011.3	16.1	WNW	14.8	-			Overcast	290	2015-03-18 11:51:00<br />	2015-03-18 04:51:00	3	4	60	Regular
1822	2015-03-18 05:00:00	4.76	5:51 AM	22.2	6.7	37.0	1011.5	16.1	West	11.1	-			Overcast	260	2015-03-18 12:51:00<br />	2015-03-18 05:51:00	3	5	38	Regular
1823	2015-03-18 06:00:00	5.34	6:51 AM	22.2	6.7	37.0	1012.0	16.1	WNW	9.3	-			Overcast	290	2015-03-18 13:51:00<br />	2015-03-18 06:51:00	3	6	44	Regular
1824	2015-03-18 07:00:00	5.09	7:51 AM	22.2	6.7	37.0	1012.5	16.1	WNW	5.6	-			Mostly Cloudy	300	2015-03-18 14:51:00<br />	2015-03-18 07:51:00	3	7	79	Regular
1825	2015-03-18 08:00:00	4.6	8:51 AM	22.8	7.2	37.0	1012.9	16.1	SSE	7.4	-			Mostly Cloudy	160	2015-03-18 15:51:00<br />	2015-03-18 08:51:00	3	8	65	Regular
1826	2015-03-18 09:00:00	4.64	9:51 AM	23.9	6.7	33.0	1013.2	16.1	SE	13.0	-			Mostly Cloudy	140	2015-03-18 16:51:00<br />	2015-03-18 09:51:00	3	9	36	Regular
1827	2015-03-18 10:00:00	4.61	10:51 AM	25.6	5.6	28.0	1013.1	16.1	East	13.0	-			Overcast	90	2015-03-18 17:51:00<br />	2015-03-18 10:51:00	3	10	61	Regular
1828	2015-03-18 11:00:00	4.77	11:51 AM	26.1	5.6	27.0	1013.0	16.1	Variable	7.4	-			Overcast	0	2015-03-18 18:51:00<br />	2015-03-18 11:51:00	3	11	86	Regular
1829	2015-03-18 12:00:00	4.44	12:51 PM	26.7	5.6	26.0	1012.1	16.1	Variable	9.3	-			Overcast	0	2015-03-18 19:51:00<br />	2015-03-18 12:51:00	3	12	70	Regular
1830	2015-03-18 13:00:00	5.57	1:51 PM	27.2	6.1	26.0	1011.5	16.1	South	13.0	-			Overcast	190	2015-03-18 20:51:00<br />	2015-03-18 13:51:00	3	13	43	Regular
1831	2015-03-18 14:00:00	7.07	2:51 PM	22.8	9.4	42.0	1012.0	16.1	SW	27.8	42.6			Overcast	230	2015-03-18 21:51:00<br />	2015-03-18 14:51:00	3	14	46	Regular
1832	2015-03-18 15:00:00	9.21	3:51 PM	22.8	10.0	44.0	1011.5	16.1	SSW	25.9	-	0.0		Overcast	200	2015-03-18 22:51:00<br />	2015-03-18 15:51:00	3	15	57	Regular
1833	2015-03-18 16:00:00	9.61	4:51 PM	21.1	12.2	57.0	1012.0	16.1	South	13.0	-	0.0	Rain	Light Rain	180	2015-03-18 23:51:00<br />	2015-03-18 16:51:00	3	16	46	Regular
1834	2015-03-18 17:00:00	10.06	5:51 PM	18.3	12.8	70.0	1012.5	16.1	South	20.4	-	0.01	Rain	Light Rain	170	2015-03-19 00:51:00<br />	2015-03-18 17:51:00	3	17	88	Regular
1835	2015-03-18 18:00:00	8.36	6:51 PM	17.2	12.2	72.0	1012.8	16.1	South	18.5	-	0.01	Rain	Light Rain	170	2015-03-19 01:51:00<br />	2015-03-18 18:51:00	3	18	93	Regular
1836	2015-03-18 19:00:00	10.98	7:51 PM	18.3	10.6	61.0	1012.5	16.1	SSE	16.7	-	0.0		Overcast	150	2015-03-19 02:51:00<br />	2015-03-18 19:51:00	3	19	9	Regular
1837	2015-03-18 20:00:00	10.33	8:51 PM	17.2	13.9	81.0	1013.3	16.1	SE	16.7	-			Overcast	130	2015-03-19 03:51:00<br />	2015-03-18 20:51:00	3	20	10	Regular
1838	2015-03-18 21:00:00	11.15	9:51 PM	17.2	13.3	78.0	1013.8	16.1	SE	14.8	-	0.0	Rain	Light Rain	130	2015-03-19 04:51:00<br />	2015-03-18 21:51:00	3	21	84	Regular
1839	2015-03-18 22:00:00	11.01	10:51 PM	16.7	13.9	84.0	1014.2	16.1	SE	7.4	-	0.0	Rain	Light Rain	130	2015-03-19 05:51:00<br />	2015-03-18 22:51:00	3	22	50	Regular
1840	2015-03-18 23:00:00	10.61	11:51 PM	16.7	13.3	80.0	1014.0	16.1	SE	11.1	-	0.0	Rain	Light Rain	130	2015-03-19 06:51:00<br />	2015-03-18 23:51:00	3	23	17	Regular
1841	2015-03-19 00:00:00	8.28	12:51 AM	16.7	13.3	80.0	1013.8	16.1	East	5.6	-	0.0		Overcast	100	2015-03-19 07:51:00<br />	2015-03-19 00:51:00	4	0	93	Regular
1842	2015-03-19 01:00:00	5.09	1:51 AM	17.2	13.3	78.0	1014.0	16.1	Calm	Calm	-	0.0		Overcast	0	2015-03-19 08:51:00<br />	2015-03-19 01:51:00	4	1	71	Regular
1843	2015-03-19 02:00:00	3.73	2:51 AM	16.7	13.9	84.0	1014.1	16.1	North	9.3	-			Overcast	360	2015-03-19 09:51:00<br />	2015-03-19 02:51:00	4	2	19	Regular
1844	2015-03-19 03:00:00	5.79	3:31 AM	16.1	13.9	87.0	1015.1	16.1	NNW	5.6	-			Overcast	330	2015-03-19 10:31:00<br />	2015-03-19 03:31:00	4	3	75	Regular
1845	2015-03-19 04:00:00	5.12	4:51 AM	16.1	13.3	83.0	1013.8	16.1	NNW	14.8	-			Overcast	340	2015-03-19 11:51:00<br />	2015-03-19 04:51:00	4	4	83	Regular
1846	2015-03-19 05:00:00	3.66	5:51 AM	15.6	13.9	90.0	1014.0	16.1	North	9.3	-			Overcast	350	2015-03-19 12:51:00<br />	2015-03-19 05:51:00	4	5	33	Regular
1847	2015-03-19 06:00:00	4.7	6:08 AM	15.6	13.3	86.0	1014.8	16.1	North	11.1	-			Overcast	350	2015-03-19 13:08:00<br />	2015-03-19 06:08:00	4	6	69	Regular
1848	2015-03-19 07:00:00	3.74	7:51 AM	16.1	12.8	81.0	1014.0	16.1	East	11.1	-	0.01		Mostly Cloudy	100	2015-03-19 14:51:00<br />	2015-03-19 07:51:00	4	7	62	Regular
1849	2015-03-19 08:00:00	3.63	8:51 AM	16.7	11.7	72.0	1014.5	16.1	East	9.3	-			Mostly Cloudy	90	2015-03-19 15:51:00<br />	2015-03-19 08:51:00	4	8	89	Regular
1850	2015-03-19 09:00:00	4.37	9:51 AM	17.2	11.7	70.0	1015.1	16.1	Variable	5.6	-			Mostly Cloudy	0	2015-03-19 16:51:00<br />	2015-03-19 09:51:00	4	9	21	Regular
1851	2015-03-19 10:00:00	4.13	10:51 AM	17.8	11.7	67.0	1015.2	16.1	WNW	16.7	-			Mostly Cloudy	290	2015-03-19 17:51:00<br />	2015-03-19 10:51:00	4	10	95	Regular
1852	2015-03-19 11:00:00	3.67	11:51 AM	17.8	11.7	67.0	1015.0	16.1	WNW	16.7	-			Mostly Cloudy	290	2015-03-19 18:51:00<br />	2015-03-19 11:51:00	4	11	98	Regular
1853	2015-03-19 12:00:00	3.61	12:51 PM	18.3	10.6	61.0	1014.3	16.1	NW	13.0	-			Mostly Cloudy	310	2015-03-19 19:51:00<br />	2015-03-19 12:51:00	4	12	49	Regular
1854	2015-03-19 13:00:00	3.77	1:51 PM	19.4	10.0	54.0	1013.3	16.1	West	16.7	-			Mostly Cloudy	270	2015-03-19 20:51:00<br />	2015-03-19 13:51:00	4	13	18	Regular
1855	2015-03-19 14:00:00	7.49	2:51 PM	18.9	10.0	56.0	1013.0	16.1	WNW	14.8	-			Mostly Cloudy	290	2015-03-19 21:51:00<br />	2015-03-19 14:51:00	4	14	74	Regular
1856	2015-03-19 15:00:00	5.51	3:51 PM	20.6	9.4	49.0	1012.5	16.1	WSW	13.0	-			Mostly Cloudy	250	2015-03-19 22:51:00<br />	2015-03-19 15:51:00	4	15	69	Regular
1857	2015-03-19 16:00:00	6.69	4:51 PM	20.6	8.3	45.0	1012.0	16.1	West	14.8	-			Mostly Cloudy	270	2015-03-19 23:51:00<br />	2015-03-19 16:51:00	4	16	6	Regular
1858	2015-03-19 17:00:00	6.72	5:51 PM	20.6	8.9	47.0	1012.5	16.1	West	7.4	-			Scattered Clouds	270	2015-03-20 00:51:00<br />	2015-03-19 17:51:00	4	17	8	Regular
1859	2015-03-19 18:00:00	7.54	6:51 PM	20.0	8.3	47.0	1012.8	16.1	Variable	7.4	-			Scattered Clouds	0	2015-03-20 01:51:00<br />	2015-03-19 18:51:00	4	18	21	Regular
1860	2015-03-19 19:00:00	9.94	7:51 PM	18.9	9.4	54.0	1013.6	16.1	South	5.6	-			Scattered Clouds	190	2015-03-20 02:51:00<br />	2015-03-19 19:51:00	4	19	42	Regular
1861	2015-03-19 20:00:00	9.22	8:51 PM	18.9	10.0	56.0	1014.8	16.1	Calm	Calm	-			Mostly Cloudy	0	2015-03-20 03:51:00<br />	2015-03-19 20:51:00	4	20	79	Regular
1862	2015-03-19 21:00:00	8.86	9:51 PM	18.9	9.4	54.0	1015.8	16.1	South	11.1	-			Scattered Clouds	170	2015-03-20 04:51:00<br />	2015-03-19 21:51:00	4	21	59	Regular
1863	2015-03-19 22:00:00	8.02	10:51 PM	17.8	10.6	63.0	1016.1	16.1	SE	7.4	-			Mostly Cloudy	140	2015-03-20 05:51:00<br />	2015-03-19 22:51:00	4	22	8	Regular
1864	2015-03-19 23:00:00	7.62	11:51 PM	17.8	11.7	67.0	1016.5	16.1	East	11.1	-			Mostly Cloudy	80	2015-03-20 06:51:00<br />	2015-03-19 23:51:00	4	23	59	Regular
1865	2015-03-20 00:00:00	6.75	12:51 AM	17.2	11.7	70.0	1016.1	16.1	SE	9.3	-			Mostly Cloudy	130	2015-03-20 07:51:00<br />	2015-03-20 00:51:00	5	0	67	Regular
1866	2015-03-20 01:00:00	5.34	1:51 AM	16.7	11.7	72.0	1016.3	16.1	ESE	14.8	-			Mostly Cloudy	110	2015-03-20 08:51:00<br />	2015-03-20 01:51:00	5	1	25	Regular
1867	2015-03-20 02:00:00	4.27	2:51 AM	16.0	12.0	77.0	1017.2	16.1	ESE	9.3	-			Mostly Cloudy	110	2015-03-20 09:51:00<br />	2015-03-20 02:51:00	5	2	21	Regular
1868	2015-03-20 03:00:00	5.9	3:51 AM	16.7	11.7	72.0	1016.2	16.1	SSE	5.6	-			Mostly Cloudy	150	2015-03-20 10:51:00<br />	2015-03-20 03:51:00	5	3	3	Regular
1869	2015-03-20 04:00:00	4.72	4:51 AM	16.7	11.1	70.0	1016.3	16.1	South	5.6	-			Mostly Cloudy	170	2015-03-20 11:51:00<br />	2015-03-20 04:51:00	5	4	36	Regular
1870	2015-03-20 05:00:00	3.65	5:51 AM	16.1	11.7	75.0	1016.7	16.1	Calm	Calm	-			Mostly Cloudy	0	2015-03-20 12:51:00<br />	2015-03-20 05:51:00	5	5	5	Regular
1871	2015-03-20 06:00:00	3.74	6:51 AM	16.7	11.7	72.0	1017.3	16.1	Calm	Calm	-			Mostly Cloudy	0	2015-03-20 13:51:00<br />	2015-03-20 06:51:00	5	6	61	Regular
1872	2015-03-20 07:00:00	3.66	7:51 AM	17.2	11.7	70.0	1017.8	16.1	East	7.4	-			Mostly Cloudy	100	2015-03-20 14:51:00<br />	2015-03-20 07:51:00	5	7	84	Regular
1873	2015-03-20 08:00:00	3.63	8:51 AM	18.3	11.7	65.0	1018.3	16.1	East	5.6	-			Scattered Clouds	90	2015-03-20 15:51:00<br />	2015-03-20 08:51:00	5	8	95	Regular
1874	2015-03-20 09:00:00	3.75	9:51 AM	20.0	11.1	56.0	1018.4	16.1	East	5.6	-			Scattered Clouds	90	2015-03-20 16:51:00<br />	2015-03-20 09:51:00	5	9	37	Regular
1875	2015-03-20 10:00:00	3.7	10:51 AM	21.7	10.6	49.0	1018.0	16.1	Variable	9.3	-			Scattered Clouds	0	2015-03-20 17:51:00<br />	2015-03-20 10:51:00	5	10	50	Regular
1876	2015-03-20 11:00:00	3.75	11:51 AM	23.9	9.4	40.0	1017.4	16.1	SW	5.6	-			Partly Cloudy	230	2015-03-20 18:51:00<br />	2015-03-20 11:51:00	5	11	32	Regular
1877	2015-03-20 12:00:00	3.57	12:51 PM	23.9	8.9	38.0	1016.5	16.1	North	5.6	-			Partly Cloudy	360	2015-03-20 19:51:00<br />	2015-03-20 12:51:00	5	12	35	Regular
1878	2015-03-20 13:00:00	3.83	1:51 PM	25.6	8.3	33.0	1015.3	16.1	WSW	11.1	-			Partly Cloudy	250	2015-03-20 20:51:00<br />	2015-03-20 13:51:00	5	13	89	Regular
1879	2015-03-20 14:00:00	6.19	2:51 PM	26.7	8.3	31.0	1014.3	16.1	Variable	9.3	-			Scattered Clouds	0	2015-03-20 21:51:00<br />	2015-03-20 14:51:00	5	14	6	Regular
1880	2015-03-20 15:00:00	6.93	3:51 PM	26.1	7.8	31.0	1013.8	16.1	West	9.3	-			Scattered Clouds	270	2015-03-20 22:51:00<br />	2015-03-20 15:51:00	5	15	86	Regular
1881	2015-03-20 16:00:00	7.9	4:51 PM	26.7	8.3	31.0	1013.3	16.1	West	11.1	-			Scattered Clouds	260	2015-03-20 23:51:00<br />	2015-03-20 16:51:00	5	16	15	Regular
1882	2015-03-20 17:00:00	8.89	5:51 PM	26.1	7.8	31.0	1013.5	16.1	West	9.3	-			Scattered Clouds	260	2015-03-21 00:51:00<br />	2015-03-20 17:51:00	5	17	3	Regular
1883	2015-03-20 18:00:00	9.32	6:51 PM	25.6	7.8	32.0	1014.1	16.1	WSW	9.3	-			Mostly Cloudy	240	2015-03-21 01:51:00<br />	2015-03-20 18:51:00	5	18	67	Regular
1884	2015-03-20 19:00:00	11.29	7:51 PM	25.0	7.8	33.0	1014.9	16.1	West	13.0	-			Mostly Cloudy	260	2015-03-21 02:51:00<br />	2015-03-20 19:51:00	5	19	5	Regular
1885	2015-03-20 20:00:00	11.49	8:39 PM	23.3	5.6	32.0	1016.8	16.1	ENE	31.5	38.9			Mostly Cloudy	60	2015-03-21 03:39:00<br />	2015-03-20 20:39:00	5	20	81	Regular
1886	2015-03-20 21:00:00	8.71	9:51 PM	23.3	4.4	29.0	1014.9	16.1	ENE	11.1	-			Scattered Clouds	70	2015-03-21 04:51:00<br />	2015-03-20 21:51:00	5	21	70	Regular
1887	2015-03-20 22:00:00	11.16	10:51 PM	21.7	4.4	32.0	1015.4	16.1	West	5.6	-			Scattered Clouds	270	2015-03-21 05:51:00<br />	2015-03-20 22:51:00	5	22	77	Regular
1888	2015-03-20 23:00:00	7.21	11:51 PM	22.2	4.4	31.0	1015.2	16.1	West	11.1	-			Scattered Clouds	260	2015-03-21 06:51:00<br />	2015-03-20 23:51:00	5	23	22	Regular
1889	2015-03-21 00:00:00	8.06	12:51 AM	20.0	6.7	42.0	1015.5	16.1	ESE	9.3	-			Mostly Cloudy	120	2015-03-21 07:51:00<br />	2015-03-21 00:51:00	6	0	24	Regular
1890	2015-03-21 01:00:00	3.94	1:51 AM	19.4	7.8	47.0	1015.4	16.1	ESE	9.3	-			Mostly Cloudy	110	2015-03-21 08:51:00<br />	2015-03-21 01:51:00	6	1	45	Regular
1891	2015-03-21 02:00:00	4.36	2:51 AM	18.3	7.8	50.0	1015.3	16.1	ESE	7.4	-			Scattered Clouds	110	2015-03-21 09:51:00<br />	2015-03-21 02:51:00	6	2	78	Regular
1892	2015-03-21 03:00:00	5.45	3:51 AM	17.8	8.9	56.0	1015.0	16.1	East	9.3	-			Scattered Clouds	90	2015-03-21 10:51:00<br />	2015-03-21 03:51:00	6	3	72	Regular
1893	2015-03-21 04:00:00	4.11	4:51 AM	16.7	9.4	62.0	1015.1	16.1	East	9.3	-			Partly Cloudy	100	2015-03-21 11:51:00<br />	2015-03-21 04:51:00	6	4	86	Regular
1894	2015-03-21 05:00:00	3.74	5:51 AM	16.7	9.4	62.0	1015.8	16.1	East	13.0	-			Partly Cloudy	90	2015-03-21 12:51:00<br />	2015-03-21 05:51:00	6	5	78	Regular
1895	2015-03-21 06:00:00	3.63	6:51 AM	15.6	9.4	67.0	1016.7	16.1	East	9.3	-			Partly Cloudy	90	2015-03-21 13:51:00<br />	2015-03-21 06:51:00	6	6	85	Regular
1896	2015-03-21 07:00:00	3.68	7:51 AM	18.3	9.4	56.0	1017.1	16.1	East	9.3	-			Partly Cloudy	100	2015-03-21 14:51:00<br />	2015-03-21 07:51:00	6	7	24	Regular
1897	2015-03-21 08:00:00	3.75	8:51 AM	21.1	8.3	44.0	1017.2	16.1	East	20.4	-			Partly Cloudy	90	2015-03-21 15:51:00<br />	2015-03-21 08:51:00	6	8	52	Regular
1898	2015-03-21 09:00:00	3.65	9:51 AM	22.2	8.3	41.0	1017.6	16.1	East	14.8	-			Partly Cloudy	90	2015-03-21 16:51:00<br />	2015-03-21 09:51:00	6	9	37	Regular
1899	2015-03-21 10:00:00	3.73	10:51 AM	24.4	7.8	35.0	1017.3	16.1	Variable	7.4	-			Partly Cloudy	0	2015-03-21 17:51:00<br />	2015-03-21 10:51:00	6	10	64	Regular
1900	2015-03-21 11:00:00	3.62	11:51 AM	25.0	6.7	31.0	1016.8	16.1	Calm	Calm	-			Partly Cloudy	0	2015-03-21 18:51:00<br />	2015-03-21 11:51:00	6	11	46	Regular
1901	2015-03-21 12:00:00	3.72	12:51 PM	27.2	5.6	25.0	1015.8	16.1	Variable	7.4	-			Partly Cloudy	0	2015-03-21 19:51:00<br />	2015-03-21 12:51:00	6	12	7	Regular
1902	2015-03-21 13:00:00	3.62	1:51 PM	28.3	3.3	20.0	1015.1	16.1	WNW	11.1	-			Scattered Clouds	300	2015-03-21 20:51:00<br />	2015-03-21 13:51:00	6	13	31	Regular
1903	2015-03-21 14:00:00	3.58	2:51 PM	28.3	1.1	17.0	1014.2	16.1	West	13.0	-			Scattered Clouds	270	2015-03-21 21:51:00<br />	2015-03-21 14:51:00	6	14	75	Regular
1904	2015-03-21 15:00:00	3.62	3:51 PM	29.4	4.4	20.0	1013.7	16.1	West	18.5	-			Partly Cloudy	260	2015-03-21 22:51:00<br />	2015-03-21 15:51:00	6	15	91	Regular
1905	2015-03-21 16:00:00	3.45	4:51 PM	28.9	2.8	19.0	1013.5	16.1	West	18.5	-			Partly Cloudy	280	2015-03-21 23:51:00<br />	2015-03-21 16:51:00	6	16	42	Regular
1906	2015-03-21 17:00:00	3.54	5:51 PM	28.3	4.4	22.0	1013.4	16.1	West	13.0	-			Scattered Clouds	280	2015-03-22 00:51:00<br />	2015-03-21 17:51:00	6	17	33	Regular
1907	2015-03-21 18:00:00	3.48	6:51 PM	27.2	4.4	23.0	1013.5	16.1	WSW	11.1	-			Partly Cloudy	240	2015-03-22 01:51:00<br />	2015-03-21 18:51:00	6	18	37	Regular
1908	2015-03-21 19:00:00	4.35	7:51 PM	25.6	5.0	27.0	1013.9	16.1	SSW	5.6	-			Partly Cloudy	210	2015-03-22 02:51:00<br />	2015-03-21 19:51:00	6	19	41	Regular
1909	2015-03-21 20:00:00	4.52	8:51 PM	25.0	5.0	28.0	1014.5	16.1	Calm	Calm	-			Clear	0	2015-03-22 03:51:00<br />	2015-03-21 20:51:00	6	20	73	Regular
1910	2015-03-21 21:00:00	4.47	9:51 PM	24.4	4.4	27.0	1014.8	16.1	East	7.4	-			Clear	90	2015-03-22 04:51:00<br />	2015-03-21 21:51:00	6	21	53	Regular
1911	2015-03-21 22:00:00	5.71	10:51 PM	23.3	6.1	33.0	1015.2	16.1	East	9.3	-			Clear	80	2015-03-22 05:51:00<br />	2015-03-21 22:51:00	6	22	78	Regular
1912	2015-03-21 23:00:00	4.82	11:51 PM	21.1	5.6	36.0	1015.4	16.1	East	14.8	-			Clear	80	2015-03-22 06:51:00<br />	2015-03-21 23:51:00	6	23	51	Regular
1913	2015-03-22 00:00:00	4.68	12:51 AM	20.0	7.8	45.0	1015.6	16.1	East	11.1	-			Clear	90	2015-03-22 07:51:00<br />	2015-03-22 00:51:00	7	0	46	Regular
1914	2015-03-22 01:00:00	4.51	1:51 AM	18.9	8.3	50.0	1015.7	16.1	East	11.1	-			Clear	90	2015-03-22 08:51:00<br />	2015-03-22 01:51:00	7	1	33	Regular
1915	2015-03-22 02:00:00	4.31	2:51 AM	18.3	7.8	50.0	1015.9	16.1	East	11.1	-			Clear	80	2015-03-22 09:51:00<br />	2015-03-22 02:51:00	7	2	12	Regular
1916	2015-03-22 03:00:00	3.77	3:51 AM	17.2	7.8	54.0	1016.0	16.1	East	11.1	-			Clear	90	2015-03-22 10:51:00<br />	2015-03-22 03:51:00	7	3	8	Regular
1917	2015-03-22 04:00:00	4.21	4:51 AM	16.7	7.8	56.0	1016.4	16.1	East	11.1	-			Clear	100	2015-03-22 11:51:00<br />	2015-03-22 04:51:00	7	4	6	Regular
1918	2015-03-22 05:00:00	3.74	5:51 AM	16.1	8.3	60.0	1016.7	16.1	East	14.8	-			Clear	90	2015-03-22 12:51:00<br />	2015-03-22 05:51:00	7	5	24	Regular
1919	2015-03-22 06:00:00	4.22	6:51 AM	15.6	7.2	57.0	1017.3	16.1	East	11.1	-			Partly Cloudy	100	2015-03-22 13:51:00<br />	2015-03-22 06:51:00	7	6	5	Regular
1920	2015-03-22 07:00:00	3.68	7:51 AM	18.3	5.6	43.0	1018.0	16.1	East	14.8	-			Partly Cloudy	100	2015-03-22 14:51:00<br />	2015-03-22 07:51:00	7	7	99	Regular
1921	2015-03-22 08:00:00	3.66	8:51 AM	20.6	5.6	38.0	1018.4	16.1	ESE	14.8	-			Partly Cloudy	110	2015-03-22 15:51:00<br />	2015-03-22 08:51:00	7	8	25	Regular
1922	2015-03-22 09:00:00	3.68	9:51 AM	22.8	5.6	33.0	1018.7	16.1	East	11.1	-			Partly Cloudy	100	2015-03-22 16:51:00<br />	2015-03-22 09:51:00	7	9	28	Regular
1923	2015-03-22 10:00:00	3.65	10:51 AM	25.6	5.6	28.0	1018.5	16.1	SE	14.8	-			Partly Cloudy	130	2015-03-22 17:51:00<br />	2015-03-22 10:51:00	7	10	89	Regular
1924	2015-03-22 11:00:00	3.68	11:51 AM	27.8	3.9	22.0	1017.8	16.1	South	11.1	-			Partly Cloudy	170	2015-03-22 18:51:00<br />	2015-03-22 11:51:00	7	11	22	Regular
1925	2015-03-22 12:00:00	3.61	12:51 PM	30.0	0.6	15.0	1017.1	16.1	South	13.0	-			Partly Cloudy	170	2015-03-22 19:51:00<br />	2015-03-22 12:51:00	7	12	20	Regular
1926	2015-03-22 13:00:00	3.69	1:51 PM	29.4	-1.1	14.0	1016.2	16.1	SSE	7.4	-			Scattered Clouds	150	2015-03-22 20:51:00<br />	2015-03-22 13:51:00	7	13	60	Regular
1927	2015-03-22 14:00:00	3.56	2:51 PM	29.4	-2.2	13.0	1015.5	16.1	Variable	9.3	-			Mostly Cloudy	0	2015-03-22 21:51:00<br />	2015-03-22 14:51:00	7	14	62	Regular
1928	2015-03-22 15:00:00	3.64	3:51 PM	30.0	-1.7	13.0	1014.9	16.1	East	7.4	-			Mostly Cloudy	80	2015-03-22 22:51:00<br />	2015-03-22 15:51:00	7	15	13	Regular
1929	2015-03-22 16:00:00	3.48	4:51 PM	30.6	-1.7	12.0	1014.3	16.1	South	5.6	-			Mostly Cloudy	190	2015-03-22 23:51:00<br />	2015-03-22 16:51:00	7	16	41	Regular
1930	2015-03-22 17:00:00	3.57	5:51 PM	29.4	-2.2	13.0	1014.0	16.1	SW	7.4	-			Mostly Cloudy	220	2015-03-23 00:51:00<br />	2015-03-22 17:51:00	7	17	41	Regular
1931	2015-03-22 18:00:00	3.47	6:51 PM	28.9	-1.7	14.0	1013.9	16.1	NW	11.1	-			Mostly Cloudy	320	2015-03-23 01:51:00<br />	2015-03-22 18:51:00	7	18	66	Regular
1932	2015-03-22 19:00:00	4.39	7:51 PM	26.7	-0.6	17.0	1014.2	16.1	East	5.6	-			Mostly Cloudy	100	2015-03-23 02:51:00<br />	2015-03-22 19:51:00	7	19	79	Regular
1933	2015-03-22 20:00:00	4.29	8:51 PM	26.1	0.0	18.0	1014.4	16.1	SE	5.6	-			Mostly Cloudy	130	2015-03-23 03:51:00<br />	2015-03-22 20:51:00	7	20	40	Regular
1934	2015-03-22 21:00:00	5.13	9:51 PM	23.3	2.2	25.0	1014.8	16.1	Calm	Calm	-			Scattered Clouds	0	2015-03-23 04:51:00<br />	2015-03-22 21:51:00	7	21	95	Regular
1935	2015-03-22 22:00:00	4.97	10:51 PM	23.9	1.7	23.0	1015.0	16.1	Calm	Calm	-			Scattered Clouds	0	2015-03-23 05:51:00<br />	2015-03-22 22:51:00	7	22	37	Regular
1936	2015-03-22 23:00:00	5.62	11:51 PM	22.2	2.8	28.0	1015.0	16.1	East	5.6	-			Scattered Clouds	80	2015-03-23 06:51:00<br />	2015-03-22 23:51:00	7	23	63	Regular
1937	2015-03-23 00:00:00	4.93	12:51 AM	21.1	3.9	32.0	1014.7	16.1	East	11.1	-			Partly Cloudy	90	2015-03-23 07:51:00<br />	2015-03-23 00:51:00	1	0	4	Regular
1938	2015-03-23 01:00:00	4.62	1:51 AM	20.0	3.9	35.0	1014.7	16.1	East	7.4	-			Partly Cloudy	90	2015-03-23 08:51:00<br />	2015-03-23 01:51:00	1	1	98	Regular
1939	2015-03-23 02:00:00	4.3	2:51 AM	17.8	5.0	43.0	1014.8	16.1	East	11.1	-			Scattered Clouds	100	2015-03-23 09:51:00<br />	2015-03-23 02:51:00	1	2	39	Regular
1940	2015-03-23 03:00:00	4.0	3:51 AM	17.8	4.4	41.0	1014.6	16.1	East	14.8	-			Scattered Clouds	80	2015-03-23 10:51:00<br />	2015-03-23 03:51:00	1	3	61	Regular
1941	2015-03-23 04:00:00	4.47	4:51 AM	17.2	5.0	45.0	1014.6	16.1	East	11.1	-			Scattered Clouds	90	2015-03-23 11:51:00<br />	2015-03-23 04:51:00	1	4	66	Regular
1942	2015-03-23 05:00:00	3.98	5:51 AM	17.2	4.4	43.0	1015.1	16.1	East	14.8	-			Mostly Cloudy	80	2015-03-23 12:51:00<br />	2015-03-23 05:51:00	1	5	60	Regular
1943	2015-03-23 06:00:00	4.32	6:51 AM	16.7	4.4	44.0	1015.7	16.1	East	11.1	-			Mostly Cloudy	90	2015-03-23 13:51:00<br />	2015-03-23 06:51:00	1	6	9	Regular
1944	2015-03-23 07:00:00	3.68	7:51 AM	18.3	4.4	40.0	1015.9	16.1	East	13.0	-			Partly Cloudy	100	2015-03-23 14:51:00<br />	2015-03-23 07:51:00	1	7	90	Regular
1945	2015-03-23 08:00:00	3.76	8:51 AM	21.1	2.8	30.0	1016.2	16.1	SE	14.8	-			Partly Cloudy	140	2015-03-23 15:51:00<br />	2015-03-23 08:51:00	1	8	41	Regular
1946	2015-03-23 09:00:00	3.62	9:51 AM	22.8	2.8	27.0	1016.6	16.1	NE	7.4	-			Partly Cloudy	40	2015-03-23 16:51:00<br />	2015-03-23 09:51:00	1	9	33	Regular
1947	2015-03-23 10:00:00	3.65	10:51 AM	24.4	2.2	23.0	1016.0	16.1	Calm	Calm	-			Partly Cloudy	0	2015-03-23 17:51:00<br />	2015-03-23 10:51:00	1	10	84	Regular
1948	2015-03-23 11:00:00	3.65	11:51 AM	26.1	0.6	19.0	1015.1	16.1	Calm	Calm	-			Partly Cloudy	0	2015-03-23 18:51:00<br />	2015-03-23 11:51:00	1	11	0	Regular
1949	2015-03-23 12:00:00	3.65	12:51 PM	28.9	0.6	16.0	1014.3	16.1	Variable	7.4	-			Partly Cloudy	0	2015-03-23 19:51:00<br />	2015-03-23 12:51:00	1	12	63	Regular
1950	2015-03-23 13:00:00	3.65	1:51 PM	28.9	-1.7	14.0	1013.3	16.1	Variable	5.6	-			Partly Cloudy	0	2015-03-23 20:51:00<br />	2015-03-23 13:51:00	1	13	55	Regular
1951	2015-03-23 14:00:00	5.78	2:51 PM	30.0	-1.1	13.0	1012.5	16.1	WNW	13.0	-			Partly Cloudy	290	2015-03-23 21:51:00<br />	2015-03-23 14:51:00	1	14	20	Regular
1952	2015-03-23 15:00:00	9.1	3:51 PM	29.4	-2.2	13.0	1011.6	16.1	Variable	9.3	-			Partly Cloudy	0	2015-03-23 22:51:00<br />	2015-03-23 15:51:00	1	15	61	Regular
1953	2015-03-23 16:00:00	6.97	4:51 PM	30.6	-4.4	10.0	1011.3	16.1	West	24.1	-			Partly Cloudy	280	2015-03-23 23:51:00<br />	2015-03-23 16:51:00	1	16	80	Regular
1954	2015-03-23 17:00:00	10.6	5:51 PM	28.9	-3.9	12.0	1011.5	16.1	West	20.4	27.8			Partly Cloudy	270	2015-03-24 00:51:00<br />	2015-03-23 17:51:00	1	17	59	Regular
1955	2015-03-23 18:00:00	10.99	6:51 PM	28.3	-3.9	12.0	1011.4	16.1	WNW	18.5	-			Partly Cloudy	290	2015-03-24 01:51:00<br />	2015-03-23 18:51:00	1	18	77	Regular
1956	2015-03-23 19:00:00	12.51	7:51 PM	27.8	-3.3	13.0	1011.8	16.1	NW	13.0	-			Clear	310	2015-03-24 02:51:00<br />	2015-03-23 19:51:00	1	19	40	Regular
1957	2015-03-23 20:00:00	11.4	8:51 PM	24.4	-1.1	19.0	1012.2	16.1	SW	7.4	-			Clear	220	2015-03-24 03:51:00<br />	2015-03-23 20:51:00	1	20	26	Regular
1958	2015-03-23 21:00:00	11.61	9:51 PM	23.3	0.0	21.0	1012.6	16.1	Calm	Calm	-			Clear	0	2015-03-24 04:51:00<br />	2015-03-23 21:51:00	1	21	92	Regular
1959	2015-03-23 22:00:00	12.46	10:51 PM	23.3	-1.1	20.0	1012.8	16.1	Calm	Calm	-			Clear	0	2015-03-24 05:51:00<br />	2015-03-23 22:51:00	1	22	35	Regular
1960	2015-03-23 23:00:00	10.74	11:51 PM	21.7	0.6	25.0	1012.7	16.1	ENE	9.3	-			Clear	70	2015-03-24 06:51:00<br />	2015-03-23 23:51:00	1	23	8	Regular
1961	2015-03-24 00:00:00	9.78	12:51 AM	19.4	2.2	32.0	1012.7	16.1	East	9.3	-			Clear	90	2015-03-24 07:51:00<br />	2015-03-24 00:51:00	2	0	48	Regular
1962	2015-03-24 01:00:00	5.26	1:51 AM	18.3	1.7	33.0	1013.0	16.1	East	7.4	-			Clear	100	2015-03-24 08:51:00<br />	2015-03-24 01:51:00	2	1	30	Regular
1963	2015-03-24 02:00:00	5.41	2:51 AM	17.8	1.7	34.0	1012.9	16.1	East	5.6	-			Clear	90	2015-03-24 09:51:00<br />	2015-03-24 02:51:00	2	2	48	Regular
1964	2015-03-24 03:00:00	6.86	3:51 AM	17.2	1.7	35.0	1012.8	16.1	East	5.6	-			Clear	100	2015-03-24 10:51:00<br />	2015-03-24 03:51:00	2	3	98	Regular
1965	2015-03-24 04:00:00	5.25	4:51 AM	16.1	1.1	36.0	1012.8	16.1	ESE	7.4	-			Clear	120	2015-03-24 11:51:00<br />	2015-03-24 04:51:00	2	4	50	Regular
1966	2015-03-24 05:00:00	5.46	5:51 AM	15.6	-0.6	33.0	1013.0	16.1	ESE	13.0	-			Partly Cloudy	110	2015-03-24 12:51:00<br />	2015-03-24 05:51:00	2	5	7	Regular
1967	2015-03-24 06:00:00	4.74	6:51 AM	15.6	0.6	36.0	1013.6	16.1	ESE	7.4	-			Mostly Cloudy	110	2015-03-24 13:51:00<br />	2015-03-24 06:51:00	2	6	44	Regular
1968	2015-03-24 07:00:00	5.04	7:51 AM	18.0	1.0	32.0	1015.5	16.1	ESE	9.3	-			Scattered Clouds	120	2015-03-24 14:51:00<br />	2015-03-24 07:51:00	2	7	86	Regular
1969	2015-03-24 08:00:00	5.38	8:51 AM	20.0	-1.1	24.0	1014.7	16.1	ESE	13.0	-			Scattered Clouds	120	2015-03-24 15:51:00<br />	2015-03-24 08:51:00	2	8	81	Regular
1970	2015-03-24 09:00:00	4.83	9:51 AM	21.7	-2.8	19.0	1014.8	16.1	Variable	9.3	-			Partly Cloudy	0	2015-03-24 16:51:00<br />	2015-03-24 09:51:00	2	9	41	Regular
1971	2015-03-24 10:00:00	4.71	10:51 AM	23.9	-3.9	16.0	1014.5	16.1	Variable	5.6	-			Partly Cloudy	0	2015-03-24 17:51:00<br />	2015-03-24 10:51:00	2	10	65	Regular
1972	2015-03-24 11:00:00	4.75	11:51 AM	25.6	-6.7	11.0	1013.9	16.1	Calm	Calm	-			Partly Cloudy	0	2015-03-24 18:51:00<br />	2015-03-24 11:51:00	2	11	35	Regular
1973	2015-03-24 12:00:00	4.7	12:51 PM	27.2	-7.8	10.0	1012.9	16.1	WNW	7.4	-			Scattered Clouds	300	2015-03-24 19:51:00<br />	2015-03-24 12:51:00	2	12	50	Regular
1974	2015-03-24 13:00:00	4.7	1:51 PM	28.9	-6.1	10.0	1011.9	16.1	Variable	5.6	-			Scattered Clouds	0	2015-03-24 20:51:00<br />	2015-03-24 13:51:00	2	13	32	Regular
1975	2015-03-24 14:00:00	5.81	2:51 PM	28.9	-5.6	10.0	1011.2	16.1	WNW	11.1	-			Scattered Clouds	290	2015-03-24 21:51:00<br />	2015-03-24 14:51:00	2	14	93	Regular
1976	2015-03-24 15:00:00	6.16	3:51 PM	29.4	-5.6	10.0	1010.4	16.1	Variable	7.4	-			Scattered Clouds	0	2015-03-24 22:51:00<br />	2015-03-24 15:51:00	2	15	87	Regular
1977	2015-03-24 16:00:00	7.2	4:51 PM	28.9	-5.0	11.0	1009.8	16.1	WNW	7.4	-			Scattered Clouds	290	2015-03-24 23:51:00<br />	2015-03-24 16:51:00	2	16	27	Regular
1978	2015-03-24 17:00:00	7.61	5:51 PM	28.9	-4.4	11.0	1009.3	16.1	WNW	11.1	-			Scattered Clouds	290	2015-03-25 00:51:00<br />	2015-03-24 17:51:00	2	17	44	Regular
1979	2015-03-24 18:00:00	8.85	6:51 PM	27.8	-3.3	13.0	1009.3	16.1	NNW	16.7	-			Scattered Clouds	330	2015-03-25 01:51:00<br />	2015-03-24 18:51:00	2	18	55	Regular
1980	2015-03-24 19:00:00	11.99	7:51 PM	27.2	-2.8	14.0	1009.6	16.1	NW	9.3	-			Partly Cloudy	310	2015-03-25 02:51:00<br />	2015-03-24 19:51:00	2	19	11	Regular
1981	2015-03-24 20:00:00	11.23	8:51 PM	26.1	-2.2	15.0	1010.0	16.1	Calm	Calm	-			Clear	0	2015-03-25 03:51:00<br />	2015-03-24 20:51:00	2	20	82	Regular
1982	2015-03-24 21:00:00	12.59	9:51 PM	22.8	0.6	23.0	1010.5	16.1	SSW	5.6	-			Clear	200	2015-03-25 04:51:00<br />	2015-03-24 21:51:00	2	21	48	Regular
1983	2015-03-24 22:00:00	11.53	10:51 PM	22.2	-0.6	22.0	1010.6	16.1	WSW	9.3	-			Partly Cloudy	250	2015-03-25 05:51:00<br />	2015-03-24 22:51:00	2	22	44	Regular
1984	2015-03-24 23:00:00	12.16	11:51 PM	21.1	0.6	26.0	1010.6	16.1	SW	7.4	-			Scattered Clouds	230	2015-03-25 06:51:00<br />	2015-03-24 23:51:00	2	23	72	Regular
1985	2015-03-25 00:00:00	9.23	12:51 AM	20.6	1.1	27.0	1010.4	16.1	Calm	Calm	-			Scattered Clouds	0	2015-03-25 07:51:00<br />	2015-03-25 00:51:00	3	0	3	Holiday
1986	2015-03-25 01:00:00	7.84	1:51 AM	19.4	0.6	28.0	1010.4	16.1	ENE	13.0	-			Scattered Clouds	70	2015-03-25 08:51:00<br />	2015-03-25 01:51:00	3	1	22	Holiday
1987	2015-03-25 02:00:00	4.94	2:51 AM	18.9	0.6	29.0	1010.5	16.1	East	11.1	-			Scattered Clouds	80	2015-03-25 09:51:00<br />	2015-03-25 02:51:00	3	2	25	Holiday
1988	2015-03-25 03:00:00	7.69	3:51 AM	17.8	1.1	33.0	1010.9	16.1	Calm	Calm	-			Scattered Clouds	0	2015-03-25 10:51:00<br />	2015-03-25 03:51:00	3	3	48	Holiday
1989	2015-03-25 04:00:00	5.99	4:51 AM	17.8	-0.6	29.0	1011.3	16.1	ESE	7.4	-			Scattered Clouds	120	2015-03-25 11:51:00<br />	2015-03-25 04:51:00	3	4	66	Holiday
1990	2015-03-25 05:00:00	4.69	5:51 AM	17.2	-0.6	30.0	1012.0	16.1	SE	5.6	-			Scattered Clouds	130	2015-03-25 12:51:00<br />	2015-03-25 05:51:00	3	5	52	Holiday
1991	2015-03-25 06:00:00	4.83	6:51 AM	17.2	0.6	33.0	1013.2	16.1	NE	11.1	-			Scattered Clouds	50	2015-03-25 13:51:00<br />	2015-03-25 06:51:00	3	6	3	Holiday
1992	2015-03-25 07:00:00	5.59	7:51 AM	18.3	0.6	31.0	1013.8	16.1	ESE	9.3	-			Scattered Clouds	110	2015-03-25 14:51:00<br />	2015-03-25 07:51:00	3	7	59	Holiday
1993	2015-03-25 08:00:00	4.76	8:51 AM	20.6	0.6	26.0	1014.0	16.1	ESE	11.1	-			Scattered Clouds	110	2015-03-25 15:51:00<br />	2015-03-25 08:51:00	3	8	6	Holiday
1994	2015-03-25 09:00:00	4.84	9:51 AM	22.8	1.1	24.0	1014.4	16.1	ESE	11.1	-			Clear	120	2015-03-25 16:51:00<br />	2015-03-25 09:51:00	3	9	63	Holiday
1995	2015-03-25 10:00:00	4.83	10:51 AM	25.0	0.6	20.0	1014.7	16.1	Calm	Calm	-			Clear	0	2015-03-25 17:51:00<br />	2015-03-25 10:51:00	3	10	28	Holiday
1996	2015-03-25 11:00:00	4.87	11:51 AM	26.7	0.0	17.0	1014.3	16.1	West	7.4	-			Partly Cloudy	280	2015-03-25 18:51:00<br />	2015-03-25 11:51:00	3	11	13	Holiday
1997	2015-03-25 12:00:00	4.88	12:51 PM	27.8	-2.2	14.0	1013.6	16.1	WNW	7.4	-			Partly Cloudy	290	2015-03-25 19:51:00<br />	2015-03-25 12:51:00	3	12	91	Holiday
1998	2015-03-25 13:00:00	4.86	1:51 PM	28.9	-2.8	13.0	1012.8	16.1	Variable	11.1	-			Partly Cloudy	0	2015-03-25 20:51:00<br />	2015-03-25 13:51:00	3	13	92	Holiday
[truncated: 6,734 more rows]
