# Supplementary material for: A novel twin time series network for building energy consumption predicting
Source: PLoS One. 2025 Jun 26;20(6):e0326576. doi: 10.1371/journal.pone.0326576 (PMC12200849; doi:10.1371/journal.pone.0326576)
Supplement: S1 File — (ZIP) [file pone.0326576.s001.zip › T2SNET-Pro-master/T2SNET/baselines/Dataset/PrimClass_Jaden.csv]

	timestamp	energy	Conditions	DateUTC<br />	Dew PointC	Events	Gust SpeedKm/h	Humidity	Precipitationmm	Sea Level PressurehPa	TemperatureC	TimeBST	TimeGMT	VisibilityKm	Wind Direction	Wind SpeedKm/h	WindDirDegrees	timestamp.1	weekday	hour
0	2014-12-01 00:00:00	2.76300001	Unknown	2014-12-01 00:20:00<br />	6.0		-	93.0		1015	7.0		12:20 AM	10.0	Variable	5.6	0	2014-12-01 00:20:00	1	0
1	2014-12-01 01:00:00	2.86200004	Unknown	2014-12-01 01:20:00<br />	3.0		-	87.0		1015	5.0		1:20 AM	10.0	NNW	11.1	340	2014-12-01 01:20:00	1	1
2	2014-12-01 02:00:00	2.92200002	Unknown	2014-12-01 02:20:00<br />	4.0		-	93.0		1015	5.0		2:20 AM	10.0	NNW	13.0	330	2014-12-01 02:20:00	1	2
3	2014-12-01 03:00:00	2.88999999	Overcast	2014-12-01 03:20:00<br />	5.0		-	93.0		1015	6.0		3:20 AM	10.0	NNW	9.3	330	2014-12-01 03:20:00	1	3
4	2014-12-01 04:00:00	3.24299999	Overcast	2014-12-01 04:20:00<br />	6.0		-	93.0		1015	7.0		4:20 AM	10.0	NNW	9.3	340	2014-12-01 04:20:00	1	4
5	2014-12-01 05:00:00	4.46	Overcast	2014-12-01 05:20:00<br />	6.0		-	93.0		1015	7.0		5:20 AM	10.0	North	11.1	350	2014-12-01 05:20:00	1	5
6	2014-12-01 06:00:00	4.69100004	Overcast	2014-12-01 06:20:00<br />	6.0		-	93.0		1015	7.0		6:20 AM	10.0	North	9.3	360	2014-12-01 06:20:00	1	6
7	2014-12-01 07:00:00	5.17300004	Overcast	2014-12-01 07:20:00<br />	6.0		-	87.0		1015	8.0		7:20 AM	10.0	North	7.4	350	2014-12-01 07:20:00	1	7
8	2014-12-01 08:00:00	11.52500008	Overcast	2014-12-01 08:20:00<br />	7.0		-	93.0		1015	8.0		8:20 AM	10.0	North	5.6	350	2014-12-01 08:20:00	1	8
9	2014-12-01 09:00:00	17.878999899999997	Overcast	2014-12-01 09:20:00<br />	7.0		-	93.0		1015	8.0		9:20 AM	10.0	North	7.4	10	2014-12-01 09:20:00	1	9
10	2014-12-01 10:00:00	22.5820005	Overcast	2014-12-01 10:20:00<br />	7.0		-	87.0		1015	9.0		10:20 AM	10.0	NNE	7.4	30	2014-12-01 10:20:00	1	10
11	2014-12-01 11:00:00	22.442000600000004	Mostly Cloudy	2014-12-01 11:20:00<br />	7.0		-	87.0		1015	9.0		11:20 AM	8.0	ENE	9.3	70	2014-12-01 11:20:00	1	11
12	2014-12-01 12:00:00	22.3549999	Overcast	2014-12-01 12:20:00<br />	7.0		-	87.0		1015	9.0		12:20 PM	6.0	East	11.1	100	2014-12-01 12:20:00	1	12
13	2014-12-01 13:00:00	20.51299998	Overcast	2014-12-01 13:20:00<br />	7.0		-	87.0		1014	9.0		1:20 PM	6.0	ENE	5.6	70	2014-12-01 13:20:00	1	13
14	2014-12-01 14:00:00	19.00900019	Mostly Cloudy	2014-12-01 14:20:00<br />	7.0		-	87.0		1014	9.0		2:20 PM	6.0	ENE	5.6	60	2014-12-01 14:20:00	1	14
15	2014-12-01 15:00:00	22.9180001	Mostly Cloudy	2014-12-01 15:20:00<br />	7.0		-	93.0		1014	8.0		3:20 PM	8.0	ENE	5.6	60	2014-12-01 15:20:00	1	15
16	2014-12-01 16:00:00	21.05799991	Mostly Cloudy	2014-12-01 16:20:00<br />	7.0		-	93.0		1014	8.0		4:20 PM	7.0	East	3.7	80	2014-12-01 16:20:00	1	16
17	2014-12-01 17:00:00	18.40200009	Overcast	2014-12-01 17:20:00<br />	7.0		-	93.0		1014	8.0		5:20 PM	8.0	ENE	3.7	60	2014-12-01 17:20:00	1	17
18	2014-12-01 18:00:00	10.69399993	Overcast	2014-12-01 18:20:00<br />	7.0		-	93.0		1014	8.0		6:20 PM	8.0	East	3.7	80	2014-12-01 18:20:00	1	18
19	2014-12-01 19:00:00	11.35200003	Overcast	2014-12-01 19:20:00<br />	7.0		-	93.0		1014	8.0		7:20 PM	7.0	North	1.9	10	2014-12-01 19:20:00	1	19
20	2014-12-01 20:00:00	4.85500002	Overcast	2014-12-01 20:20:00<br />	7.0		-	93.0		1014	8.0		8:20 PM	7.0	Variable	3.7	0	2014-12-01 20:20:00	1	20
21	2014-12-01 21:00:00	3.71399998	Mostly Cloudy	2014-12-01 21:20:00<br />	7.0		-	93.0		1015	8.0		9:20 PM	7.0	West	1.9	260	2014-12-01 21:20:00	1	21
22	2014-12-01 22:00:00	3.89600002	Overcast	2014-12-01 22:20:00<br />	7.0		-	93.0		1015	8.0		10:20 PM	7.0	WSW	5.6	240	2014-12-01 22:20:00	1	22
23	2014-12-01 23:00:00	4.05300005	Mostly Cloudy	2014-12-01 23:20:00<br />	7.0		-	93.0		1015	8.0		11:20 PM	8.0	WNW	5.6	290	2014-12-01 23:20:00	1	23
24	2014-12-02 00:00:00	4.07900004	Mostly Cloudy	2014-12-02 00:20:00<br />	7.0		-	93.0		1015	8.0		12:20 AM	8.0	WNW	9.3	300	2014-12-02 00:20:00	2	0
25	2014-12-02 01:00:00	3.7239999999999998	Mostly Cloudy	2014-12-02 01:20:00<br />	7.0		-	93.0		1015	8.0		1:20 AM	9.0	NW	13.0	310	2014-12-02 01:20:00	2	1
26	2014-12-02 02:00:00	3.84000007	Overcast	2014-12-02 02:20:00<br />	7.0		-	93.0		1015	8.0		2:20 AM	5.0	NW	7.4	310	2014-12-02 02:20:00	2	2
27	2014-12-02 03:00:00	3.73400002	Overcast	2014-12-02 03:20:00<br />	7.0		-	93.0		1016	8.0		3:20 AM	10.0	NNW	11.1	330	2014-12-02 03:20:00	2	3
28	2014-12-02 04:00:00	3.636	Scattered Clouds	2014-12-02 04:20:00<br />	7.0		-	93.0		1016	8.0		4:20 AM	10.0	NW	14.8	320	2014-12-02 04:20:00	2	4
29	2014-12-02 05:00:00	3.73700002	Scattered Clouds	2014-12-02 05:20:00<br />	6.0		-	87.0		1017	8.0		5:20 AM	10.0	NNW	18.5	340	2014-12-02 05:20:00	2	5
30	2014-12-02 06:00:00	4.40200002	Scattered Clouds	2014-12-02 06:20:00<br />	5.0		-	81.0		1018	8.0		6:20 AM	10.0	North	18.5	360	2014-12-02 06:20:00	2	6
31	2014-12-02 07:00:00	5.63400006	Partly Cloudy	2014-12-02 07:20:00<br />	3.0		-	71.0		1019	8.0		7:20 AM	10.0	North	27.8	360	2014-12-02 07:20:00	2	7
32	2014-12-02 08:00:00	9.96700008	Partly Cloudy	2014-12-02 08:20:00<br />	3.0		-	71.0		1020	8.0		8:20 AM	10.0	North	24.1	360	2014-12-02 08:20:00	2	8
33	2014-12-02 09:00:00	16.8289999	Partly Cloudy	2014-12-02 09:20:00<br />	2.0		-	66.0		1020	8.0		9:20 AM	10.0	North	25.9	360	2014-12-02 09:20:00	2	9
34	2014-12-02 10:00:00	20.888	Partly Cloudy	2014-12-02 10:20:00<br />	2.0		-	66.0		1021	8.0		10:20 AM	10.0	North	29.6	10	2014-12-02 10:20:00	2	10
35	2014-12-02 11:00:00	20.0259995	Partly Cloudy	2014-12-02 11:20:00<br />	1.0		-	62.0		1022	8.0		11:20 AM	10.0	North	31.5	10	2014-12-02 11:20:00	2	11
36	2014-12-02 12:00:00	20.9429997	Partly Cloudy	2014-12-02 12:20:00<br />	1.0		-	62.0		1022	8.0		12:20 PM	10.0	North	31.5	10	2014-12-02 12:20:00	2	12
37	2014-12-02 13:00:00	18.9260003	Partly Cloudy	2014-12-02 13:20:00<br />	1.0		-	62.0		1023	8.0		1:20 PM	10.0	North	25.9	360	2014-12-02 13:20:00	2	13
38	2014-12-02 14:00:00	17.02599991	Unknown	2014-12-02 14:20:00<br />	0.0		-	57.0		1023	8.0		2:20 PM	10.0	North	24.1	10	2014-12-02 14:20:00	2	14
39	2014-12-02 15:00:00	16.49399992	Unknown	2014-12-02 15:20:00<br />	-1.0		-	57.0		1024	7.0		3:20 PM	10.0	North	22.2	360	2014-12-02 15:20:00	2	15
40	2014-12-02 16:00:00	16.6199999	Unknown	2014-12-02 16:20:00<br />	-2.0		-	57.0		1024	6.0		4:20 PM	10.0	North	18.5	360	2014-12-02 16:20:00	2	16
41	2014-12-02 17:00:00	15.40299998	Unknown	2014-12-02 17:20:00<br />	-2.0		-	61.0		1025	5.0		5:20 PM	10.0	North	22.2	360	2014-12-02 17:20:00	2	17
42	2014-12-02 18:00:00	8.66400002	Unknown	2014-12-02 18:20:00<br />	-1.0		-	65.0		1025	5.0		6:20 PM	10.0	North	18.5	10	2014-12-02 18:20:00	2	18
43	2014-12-02 19:00:00	10.38000012	Unknown	2014-12-02 19:20:00<br />	-1.0		-	70.0		1026	4.0		7:20 PM	10.0	North	13.0	10	2014-12-02 19:20:00	2	19
44	2014-12-02 20:00:00	4.78400003	Unknown	2014-12-02 20:20:00<br />	-1.0		-	70.0		1026	4.0		8:20 PM	10.0	North	13.0	360	2014-12-02 20:20:00	2	20
45	2014-12-02 21:00:00	4.06000003	Unknown	2014-12-02 21:20:00<br />	-1.0		-	75.0		1027	3.0		9:20 PM	10.0	North	20.4	350	2014-12-02 21:20:00	2	21
46	2014-12-02 22:00:00	3.95600002	Unknown	2014-12-02 22:20:00<br />	-1.0		-	75.0		1027	3.0		10:20 PM	10.0	North	18.5	350	2014-12-02 22:20:00	2	22
47	2014-12-02 23:00:00	3.925	Unknown	2014-12-02 23:20:00<br />	-1.0		-	75.0		1027	3.0		11:20 PM	10.0	North	13.0	360	2014-12-02 23:20:00	2	23
48	2014-12-03 00:00:00	3.61500002	Unknown	2014-12-03 00:20:00<br />	-1.0		-	75.0		1027	3.0		12:20 AM	10.0	North	11.1	10	2014-12-03 00:20:00	3	0
49	2014-12-03 01:00:00	3.81800004	Unknown	2014-12-03 01:20:00<br />	-2.0		-	70.0		1027	3.0		1:20 AM	10.0	North	14.8	10	2014-12-03 01:20:00	3	1
50	2014-12-03 02:00:00	3.46699996	Unknown	2014-12-03 02:20:00<br />	-2.0		-	70.0		1027	3.0		2:20 AM	10.0	North	18.5	10	2014-12-03 02:20:00	3	2
51	2014-12-03 03:00:00	4.14200004	Unknown	2014-12-03 03:20:00<br />	-2.0		-	70.0		1027	3.0		3:20 AM	10.0	North	14.8	360	2014-12-03 03:20:00	3	3
52	2014-12-03 04:00:00	3.61699995	Unknown	2014-12-03 04:20:00<br />	-2.0		-	75.0		1027	2.0		4:20 AM	10.0	North	14.8	350	2014-12-03 04:20:00	3	4
53	2014-12-03 05:00:00	4.57499994	Unknown	2014-12-03 05:20:00<br />	-3.0		-	70.0		1027	2.0		5:20 AM	10.0	North	14.8	360	2014-12-03 05:20:00	3	5
54	2014-12-03 06:00:00	5.34600005	Unknown	2014-12-03 06:20:00<br />	-3.0		-	70.0		1027	2.0		6:20 AM	10.0	North	14.8	350	2014-12-03 06:20:00	3	6
55	2014-12-03 07:00:00	6.01800013	Unknown	2014-12-03 07:20:00<br />	-2.0		-	75.0		1027	2.0		7:20 AM	10.0	North	16.7	350	2014-12-03 07:20:00	3	7
56	2014-12-03 08:00:00	10.80399994	Unknown	2014-12-03 08:20:00<br />	-2.0		-	75.0		1027	2.0		8:20 AM	10.0	North	16.7	360	2014-12-03 08:20:00	3	8
57	2014-12-03 09:00:00	15.288999800000003	Unknown	2014-12-03 09:20:00<br />	-2.0		-	65.0		1027	4.0		9:20 AM	10.0	North	14.8	360	2014-12-03 09:20:00	3	9
58	2014-12-03 10:00:00	16.23899978	Unknown	2014-12-03 10:20:00<br />	-1.0		-	65.0		1027	5.0		10:20 AM	10.0	North	11.1	360	2014-12-03 10:20:00	3	10
59	2014-12-03 11:00:00	19.893	Unknown	2014-12-03 11:20:00<br />	-1.0		-	57.0		1026	7.0		11:20 AM	10.0	North	9.3	360	2014-12-03 11:20:00	3	11
60	2014-12-03 12:00:00	18.724	Unknown	2014-12-03 12:20:00<br />	0.0		-	57.0		1026	8.0		12:20 PM	10.0	NE	11.1	40	2014-12-03 12:20:00	3	12
61	2014-12-03 13:00:00	17.22200019	Unknown	2014-12-03 13:20:00<br />	1.0		-	62.0		1025	8.0		1:20 PM	10.0	NE	20.4	50	2014-12-03 13:20:00	3	13
62	2014-12-03 14:00:00	16.43000032	Unknown	2014-12-03 14:20:00<br />	2.0		-	66.0		1024	8.0		2:20 PM	10.0	NE	13.0	40	2014-12-03 14:20:00	3	14
63	2014-12-03 15:00:00	16.21700013	Unknown	2014-12-03 15:20:00<br />	1.0		-	66.0		1024	7.0		3:20 PM	10.0	NE	16.7	40	2014-12-03 15:20:00	3	15
64	2014-12-03 16:00:00	18.72900011	Scattered Clouds	2014-12-03 16:20:00<br />	1.0		-	76.0		1024	5.0		4:20 PM	10.0	NNE	11.1	30	2014-12-03 16:20:00	3	16
65	2014-12-03 17:00:00	16.47200008	Unknown	2014-12-03 17:20:00<br />	0.0		-	75.0		1024	4.0		5:20 PM	10.0	North	11.1	10	2014-12-03 17:20:00	3	17
66	2014-12-03 18:00:00	12.31900009	Unknown	2014-12-03 18:20:00<br />	0.0		-	81.0		1023	3.0		6:20 PM	10.0	North	14.8	360	2014-12-03 18:20:00	3	18
67	2014-12-03 19:00:00	10.84999991	Unknown	2014-12-03 19:20:00<br />	0.0		-	81.0		1023	3.0		7:20 PM	10.0	North	13.0	10	2014-12-03 19:20:00	3	19
68	2014-12-03 20:00:00	4.36499998	Mostly Cloudy	2014-12-03 20:20:00<br />	1.0		-	87.0		1023	3.0		8:20 PM	10.0	NNE	18.5	20	2014-12-03 20:20:00	3	20
69	2014-12-03 21:00:00	3.73	Overcast	2014-12-03 21:20:00<br />	1.0		-	81.0		1022	4.0		9:20 PM	10.0	NNE	14.8	20	2014-12-03 21:20:00	3	21
70	2014-12-03 22:00:00	3.65700001	Overcast	2014-12-03 22:20:00<br />	2.0		-	87.0		1022	4.0		10:20 PM	10.0	NNE	11.1	20	2014-12-03 22:20:00	3	22
71	2014-12-03 23:00:00	3.83400001	Overcast	2014-12-03 23:20:00<br />	2.0		-	81.0		1021	5.0		11:20 PM	10.0	NNE	14.8	30	2014-12-03 23:20:00	3	23
72	2014-12-04 00:00:00	3.47899999	Overcast	2014-12-04 00:20:00<br />	2.0		-	87.0		1020	4.0		12:20 AM	10.0	NNE	13.0	30	2014-12-04 00:20:00	4	0
73	2014-12-04 01:00:00	3.4330000000000003	Overcast	2014-12-04 01:20:00<br />	2.0		-	87.0		1019	4.0		1:20 AM	10.0	NNE	14.8	30	2014-12-04 01:20:00	4	1
74	2014-12-04 02:00:00	3.957	Overcast	2014-12-04 02:20:00<br />	3.0		-	87.0		1019	5.0		2:20 AM	10.0	NNE	13.0	30	2014-12-04 02:20:00	4	2
75	2014-12-04 03:00:00	3.40999999	Overcast	2014-12-04 03:20:00<br />	2.0		-	81.0		1019	5.0		3:20 AM	10.0	NNE	11.1	30	2014-12-04 03:20:00	4	3
76	2014-12-04 04:00:00	3.588	Overcast	2014-12-04 04:20:00<br />	2.0		-	81.0		1018	5.0		4:20 AM	10.0	NNE	11.1	30	2014-12-04 04:20:00	4	4
77	2014-12-04 05:00:00	4.33500003	Overcast	2014-12-04 05:20:00<br />	2.0		-	87.0		1017	4.0		5:20 AM	10.0	NNE	9.3	20	2014-12-04 05:20:00	4	5
78	2014-12-04 06:00:00	4.86200003	Overcast	2014-12-04 06:20:00<br />	3.0		-	87.0		1017	5.0		6:20 AM	10.0	NNE	11.1	20	2014-12-04 06:20:00	4	6
79	2014-12-04 07:00:00	5.57199999	Overcast	2014-12-04 07:20:00<br />	3.0		-	93.0		1017	4.0		7:20 AM	10.0	NNE	5.6	20	2014-12-04 07:20:00	4	7
80	2014-12-04 08:00:00	11.06299997	Overcast	2014-12-04 08:20:00<br />	2.0		-	81.0		1017	5.0		8:20 AM	10.0	NE	11.1	40	2014-12-04 08:20:00	4	8
81	2014-12-04 09:00:00	17.05599991	Overcast	2014-12-04 09:20:00<br />	3.0		-	87.0		1017	5.0		9:20 AM	10.0	NE	9.3	50	2014-12-04 09:20:00	4	9
82	2014-12-04 10:00:00	20.51000011	Overcast	2014-12-04 10:20:00<br />	3.0		-	87.0		1017	5.0		10:20 AM	10.0	NE	11.1	50	2014-12-04 10:20:00	4	10
83	2014-12-04 11:00:00	21.7409998	Overcast	2014-12-04 11:20:00<br />	3.0		-	81.0		1016	6.0		11:20 AM	10.0	NE	11.1	50	2014-12-04 11:20:00	4	11
84	2014-12-04 12:00:00	22.02799999	Overcast	2014-12-04 12:20:00<br />	2.0		-	76.0		1015	6.0		12:20 PM	10.0	ENE	13.0	60	2014-12-04 12:20:00	4	12
85	2014-12-04 13:00:00	21.25899991	Overcast	2014-12-04 13:20:00<br />	2.0		-	76.0		1015	6.0		1:20 PM	10.0	NNE	9.3	30	2014-12-04 13:20:00	4	13
86	2014-12-04 14:00:00	18.25199992	Overcast	2014-12-04 14:20:00<br />	2.0		-	76.0		1015	6.0		2:20 PM	10.0	ENE	9.3	60	2014-12-04 14:20:00	4	14
87	2014-12-04 15:00:00	20.46099981	Overcast	2014-12-04 15:20:00<br />	2.0		-	76.0		1014	6.0		3:20 PM	10.0	East	9.3	80	2014-12-04 15:20:00	4	15
88	2014-12-04 16:00:00	22.40200008	Overcast	2014-12-04 16:20:00<br />	2.0		-	81.0		1014	5.0		4:20 PM	10.0	ENE	9.3	70	2014-12-04 16:20:00	4	16
89	2014-12-04 17:00:00	17.32600005	Overcast	2014-12-04 17:20:00<br />	2.0		-	81.0		1015	5.0		5:20 PM	10.0	NE	5.6	50	2014-12-04 17:20:00	4	17
90	2014-12-04 18:00:00	12.90100005	Overcast	2014-12-04 18:20:00<br />	2.0		-	81.0		1015	5.0		6:20 PM	9.0	North	5.6	360	2014-12-04 18:20:00	4	18
91	2014-12-04 19:00:00	11.84499983	Overcast	2014-12-04 19:20:00<br />	2.0		-	87.0		1015	4.0		7:20 PM	8.0	Variable	5.6	0	2014-12-04 19:20:00	4	19
92	2014-12-04 20:00:00	3.95500001	Overcast	2014-12-04 20:20:00<br />	2.0		-	87.0		1016	4.0		8:20 PM	8.0	North	5.6	350	2014-12-04 20:20:00	4	20
93	2014-12-04 21:00:00	3.45600002	Overcast	2014-12-04 21:20:00<br />	2.0		-	87.0		1016	4.0		9:20 PM	8.0	NNW	7.4	330	2014-12-04 21:20:00	4	21
94	2014-12-04 22:00:00	3.55400003	Overcast	2014-12-04 22:20:00<br />	2.0		-	87.0		1016	4.0		10:20 PM	9.0	NNW	11.1	330	2014-12-04 22:20:00	4	22
95	2014-12-04 23:00:00	4.01600003	Overcast	2014-12-04 23:20:00<br />	2.0		-	87.0		1016	4.0		11:20 PM	10.0	NW	5.6	320	2014-12-04 23:20:00	4	23
96	2014-12-05 00:00:00	3.40700008	Overcast	2014-12-05 00:20:00<br />	2.0		-	87.0		1017	4.0		12:20 AM	10.0	North	5.6	360	2014-12-05 00:20:00	5	0
97	2014-12-05 01:00:00	3.89300002	Overcast	2014-12-05 01:20:00<br />	1.0		-	81.0		1017	4.0		1:20 AM	10.0	NNW	11.1	340	2014-12-05 01:20:00	5	1
98	2014-12-05 02:00:00	3.72399998	Mostly Cloudy	2014-12-05 02:20:00<br />	1.0		-	87.0		1018	3.0		2:20 AM	10.0	NW	11.1	320	2014-12-05 02:20:00	5	2
99	2014-12-05 03:00:00	3.65500004	Unknown	2014-12-05 03:20:00<br />	0.0		-	81.0		1018	3.0		3:20 AM	10.0	NW	9.3	320	2014-12-05 03:20:00	5	3
100	2014-12-05 04:00:00	3.49900004	Unknown	2014-12-05 04:20:00<br />	0.0		-	81.0		1018	3.0		4:20 AM	10.0	North	9.3	350	2014-12-05 04:20:00	5	4
101	2014-12-05 05:00:00	4.207	Mostly Cloudy	2014-12-05 05:20:00<br />	0.0		-	87.0		1019	2.0		5:20 AM	10.0	NW	13.0	310	2014-12-05 05:20:00	5	5
102	2014-12-05 06:00:00	5.09200005	Scattered Clouds	2014-12-05 06:20:00<br />	0.0		-	81.0		1019	3.0		6:20 AM	10.0	WNW	14.8	300	2014-12-05 06:20:00	5	6
103	2014-12-05 07:00:00	5.30199999	Overcast	2014-12-05 07:20:00<br />	1.0		-	81.0		1019	4.0		7:20 AM	10.0	WNW	13.0	300	2014-12-05 07:20:00	5	7
104	2014-12-05 08:00:00	10.642999900000001	Mostly Cloudy	2014-12-05 08:20:00<br />	1.0		-	81.0		1020	4.0		8:20 AM	10.0	NW	11.1	310	2014-12-05 08:20:00	5	8
105	2014-12-05 09:00:00	16.4450003	Mostly Cloudy	2014-12-05 09:20:00<br />	2.0		-	81.0		1021	5.0		9:20 AM	10.0	WNW	16.7	300	2014-12-05 09:20:00	5	9
106	2014-12-05 10:00:00	19.407000399999998	Partly Cloudy	2014-12-05 10:20:00<br />	3.0		-	81.0		1021	6.0		10:20 AM	10.0	NW	18.5	310	2014-12-05 10:20:00	5	10
107	2014-12-05 11:00:00	20.9780004	Scattered Clouds	2014-12-05 11:20:00<br />	3.0		-	76.0		1022	7.0		11:20 AM	10.0	NW	22.2	320	2014-12-05 11:20:00	5	11
108	2014-12-05 12:00:00	22.3260001	Unknown	2014-12-05 12:20:00<br />	2.0		-	66.0		1022	8.0		12:20 PM	10.0	NNW	27.8	330	2014-12-05 12:20:00	5	12
109	2014-12-05 13:00:00	21.62700008	Unknown	2014-12-05 13:20:00<br />	1.0		-	62.0		1022	8.0		1:20 PM	10.0	NW	25.9	320	2014-12-05 13:20:00	5	13
110	2014-12-05 14:00:00	17.98400022	Unknown	2014-12-05 14:20:00<br />	1.0		-	62.0		1022	8.0		2:20 PM	10.0	NW	24.1	320	2014-12-05 14:20:00	5	14
111	2014-12-05 15:00:00	18.08999999	Unknown	2014-12-05 15:20:00<br />	1.0		-	66.0		1023	7.0		3:20 PM	10.0	NW	16.7	310	2014-12-05 15:20:00	5	15
112	2014-12-05 16:00:00	14.68700009	Unknown	2014-12-05 16:20:00<br />	2.0		-	76.0		1023	6.0		4:20 PM	10.0	WNW	20.4	300	2014-12-05 16:20:00	5	16
113	2014-12-05 17:00:00	11.95300005	Partly Cloudy	2014-12-05 17:20:00<br />	2.0		-	81.0		1023	5.0		5:20 PM	10.0	WNW	24.1	300	2014-12-05 17:20:00	5	17
114	2014-12-05 18:00:00	9.03200002	Unknown	2014-12-05 18:20:00<br />	2.0		-	87.0		1024	4.0		6:20 PM	10.0	NW	16.7	310	2014-12-05 18:20:00	5	18
115	2014-12-05 19:00:00	4.75900004	Scattered Clouds	2014-12-05 19:20:00<br />	2.0		-	93.0		1024	3.0		7:20 PM	10.0	NW	16.7	320	2014-12-05 19:20:00	5	19
116	2014-12-05 20:00:00	3.40700003	Partly Cloudy	2014-12-05 20:20:00<br />	1.0		-	93.0		1025	2.0		8:20 PM	10.0	WNW	16.7	290	2014-12-05 20:20:00	5	20
117	2014-12-05 21:00:00	2.952	Unknown	2014-12-05 21:20:00<br />	2.0		-	93.0		1025	3.0		9:20 PM	10.0	WNW	11.1	300	2014-12-05 21:20:00	5	21
118	2014-12-05 22:00:00	3.06800004	Unknown	2014-12-05 22:20:00<br />	1.0		-	87.0		1026	3.0		10:20 PM	10.0	NW	13.0	310	2014-12-05 22:20:00	5	22
119	2014-12-05 23:00:00	2.81500005	Unknown	2014-12-05 23:20:00<br />	0.0		-	87.0		1027	2.0		11:20 PM	10.0	NW	18.5	320	2014-12-05 23:20:00	5	23
120	2014-12-06 00:00:00	2.758	Unknown	2014-12-06 00:20:00<br />	0.0		-	87.0		1027	2.0		12:20 AM	10.0	NNW	16.7	340	2014-12-06 00:20:00	6	0
121	2014-12-06 01:00:00	3.11900003	Unknown	2014-12-06 01:20:00<br />	1.0		-	87.0		1027	3.0		1:20 AM	10.0	North	9.3	350	2014-12-06 01:20:00	6	1
122	2014-12-06 02:00:00	2.89900002	Unknown	2014-12-06 02:20:00<br />	0.0		-	87.0		1027	2.0		2:20 AM	10.0	NW	16.7	320	2014-12-06 02:20:00	6	2
123	2014-12-06 03:00:00	2.748	Unknown	2014-12-06 03:20:00<br />	0.0		-	87.0		1028	2.0		3:20 AM	10.0	NW	16.7	320	2014-12-06 03:20:00	6	3
124	2014-12-06 04:00:00	2.91200004	Unknown	2014-12-06 04:20:00<br />	0.0		-	93.0		1028	1.0		4:20 AM	10.0	NW	14.8	320	2014-12-06 04:20:00	6	4
125	2014-12-06 05:00:00	2.70100004	Unknown	2014-12-06 05:20:00<br />	1.0		-	93.0		1028	2.0		5:20 AM	10.0	NW	16.7	310	2014-12-06 05:20:00	6	5
126	2014-12-06 06:00:00	2.77899998	Unknown	2014-12-06 06:20:00<br />	0.0		-	87.0		1029	2.0		6:20 AM	10.0	NW	16.7	320	2014-12-06 06:20:00	6	6
127	2014-12-06 07:00:00	2.90500002	Unknown	2014-12-06 07:20:00<br />	0.0		-	93.0		1029	1.0		7:20 AM	10.0	NNW	9.3	340	2014-12-06 07:20:00	6	7
128	2014-12-06 08:00:00	2.94100001	Unknown	2014-12-06 08:20:00<br />	1.0		-	93.0		1029	2.0		8:20 AM	10.0	NNW	9.3	340	2014-12-06 08:20:00	6	8
129	2014-12-06 09:00:00	2.64200002	Unknown	2014-12-06 09:20:00<br />	2.0		-	87.0		1029	4.0		9:20 AM	10.0	NNW	14.8	340	2014-12-06 09:20:00	6	9
130	2014-12-06 10:00:00	2.86100003	Unknown	2014-12-06 10:20:00<br />	4.0		-	87.0		1030	6.0		10:20 AM	10.0	WNW	13.0	300	2014-12-06 10:20:00	6	10
131	2014-12-06 11:00:00	2.62600003	Clear	2014-12-06 11:20:00<br />	4.0		-	81.0		1029	7.0		11:20 AM	-9999.0	WNW	9.3	290	2014-12-06 11:20:00	6	11
132	2014-12-06 12:00:00	3.28799998	Partly Cloudy	2014-12-06 12:20:00<br />	5.0		-	81.0		1029	8.0		12:20 PM	10.0	WNW	14.8	290	2014-12-06 12:20:00	6	12
133	2014-12-06 13:00:00	2.43600002	Partly Cloudy	2014-12-06 13:20:00<br />	5.0		-	76.0		1028	9.0		1:20 PM	10.0	WNW	13.0	290	2014-12-06 13:20:00	6	13
134	2014-12-06 14:00:00	2.58500001	Partly Cloudy	2014-12-06 14:20:00<br />	5.0		-	76.0		1028	9.0		2:20 PM	10.0	WNW	9.3	290	2014-12-06 14:20:00	6	14
135	2014-12-06 15:00:00	3.18300003	Mostly Cloudy	2014-12-06 15:20:00<br />	6.0		-	87.0		1028	8.0		3:20 PM	10.0	West	7.4	270	2014-12-06 15:20:00	6	15
136	2014-12-06 16:00:00	2.48000001	Overcast	2014-12-06 16:20:00<br />	6.0		-	87.0		1027	8.0		4:20 PM	10.0	West	9.3	270	2014-12-06 16:20:00	6	16
137	2014-12-06 17:00:00	3.03	Mostly Cloudy	2014-12-06 17:20:00<br />	6.0		-	87.0		1026	8.0		5:20 PM	10.0	WSW	9.3	240	2014-12-06 17:20:00	6	17
138	2014-12-06 18:00:00	2.72800004	Overcast	2014-12-06 18:20:00<br />	6.0		-	82.0		1026	9.0		6:20 PM	10.0	West	14.8	270	2014-12-06 18:20:00	6	18
139	2014-12-06 19:00:00	2.81999999	Overcast	2014-12-06 19:20:00<br />	6.0		-	82.0		1025	9.0		7:20 PM	10.0	West	9.3	270	2014-12-06 19:20:00	6	19
140	2014-12-06 20:00:00	2.83599998	Mostly Cloudy	2014-12-06 20:20:00<br />	7.0		-	87.0		1025	9.0		8:20 PM	10.0	WSW	18.5	250	2014-12-06 20:20:00	6	20
141	2014-12-06 21:00:00	3.06099998	Overcast	2014-12-06 21:20:00<br />	8.0		-	93.0		1024	9.0		9:20 PM	10.0	WSW	18.5	240	2014-12-06 21:20:00	6	21
142	2014-12-06 22:00:00	2.91599996	Overcast	2014-12-06 22:20:00<br />	8.0		-	93.0		1024	9.0		10:20 PM	10.0	WSW	18.5	250	2014-12-06 22:20:00	6	22
143	2014-12-06 23:00:00	3.05200001	Overcast	2014-12-06 23:20:00<br />	8.0		-	87.0		1023	10.0		11:20 PM	10.0	WSW	20.4	250	2014-12-06 23:20:00	6	23
144	2014-12-07 00:00:00	2.94200001	Overcast	2014-12-07 00:20:00<br />	9.0		-	94.0		1022	10.0		12:20 AM	10.0	WSW	18.5	250	2014-12-07 00:20:00	7	0
145	2014-12-07 01:00:00	2.97099999	Overcast	2014-12-07 01:20:00<br />	9.0		-	94.0		1021	10.0		1:20 AM	10.0	WSW	18.5	240	2014-12-07 01:20:00	7	1
146	2014-12-07 02:00:00	2.84499999	Rain	2014-12-07 02:20:00<br />	10.0	Rain	46.3	100.0		1020	10.0		2:20 AM	1.9	WSW	27.8	250	2014-12-07 02:20:00	7	2
147	2014-12-07 03:00:00	3.18900002	Overcast	2014-12-07 03:20:00<br />	10.0		-	100.0		1019	10.0		3:20 AM	10.0	West	25.9	260	2014-12-07 03:20:00	7	3
148	2014-12-07 04:00:00	2.539	Overcast	2014-12-07 04:20:00<br />	10.0		-	94.0		1019	11.0		4:20 AM	10.0	West	27.8	260	2014-12-07 04:20:00	7	4
149	2014-12-07 05:00:00	2.85600003	Rain	2014-12-07 05:20:00<br />	9.0	Rain	-	88.0		1018	11.0		5:20 AM	7.0	West	29.6	260	2014-12-07 05:20:00	7	5
150	2014-12-07 06:00:00	2.94600001	Heavy Rain	2014-12-07 06:20:00<br />	10.0	Rain	-	100.0		1017	10.0		6:20 AM	2.5	West	27.8	260	2014-12-07 06:20:00	7	6
151	2014-12-07 07:00:00	2.63400005	Light Rain	2014-12-07 07:20:00<br />	10.0	Rain	-	94.0		1016	11.0		7:20 AM	6.0	WSW	31.5	250	2014-12-07 07:20:00	7	7
152	2014-12-07 08:00:00	3.22199998	Overcast	2014-12-07 08:20:00<br />	8.0		-	87.0		1017	10.0		8:20 AM	10.0	WNW	31.5	300	2014-12-07 08:20:00	7	8
153	2014-12-07 09:00:00	2.57699997	Overcast	2014-12-07 09:20:00<br />	6.0		-	82.0		1018	9.0		9:20 AM	10.0	WNW	29.6	300	2014-12-07 09:20:00	7	9
154	2014-12-07 10:00:00	2.86500001	Mostly Cloudy	2014-12-07 10:20:00<br />	5.0		-	76.0		1018	9.0		10:20 AM	10.0	WNW	29.6	290	2014-12-07 10:20:00	7	10
155	2014-12-07 11:00:00	2.79000003	Scattered Clouds	2014-12-07 11:20:00<br />	4.0		-	76.0		1019	8.0		11:20 AM	10.0	WNW	31.5	300	2014-12-07 11:20:00	7	11
156	2014-12-07 12:00:00	2.88199998	Mostly Cloudy	2014-12-07 12:20:00<br />	4.0		-	76.0		1019	8.0		12:20 PM	10.0	WNW	31.5	300	2014-12-07 12:20:00	7	12
157	2014-12-07 13:00:00	3.1039999999999996	Mostly Cloudy	2014-12-07 13:20:00<br />	2.0		-	71.0		1020	7.0		1:20 PM	10.0	NW	37.0	310	2014-12-07 13:20:00	7	13
158	2014-12-07 14:00:00	2.63300002	Unknown	2014-12-07 14:20:00<br />	2.0		-	71.0		1020	7.0		2:20 PM	10.0	WNW	29.6	300	2014-12-07 14:20:00	7	14
159	2014-12-07 15:00:00	2.98000006	Partly Cloudy	2014-12-07 15:20:00<br />	2.0		-	71.0		1020	7.0		3:20 PM	10.0	WNW	24.1	300	2014-12-07 15:20:00	7	15
160	2014-12-07 16:00:00	2.93600002	Unknown	2014-12-07 16:20:00<br />	0.0		-	66.0		1020	6.0		4:20 PM	10.0	WNW	31.5	300	2014-12-07 16:20:00	7	16
161	2014-12-07 17:00:00	2.52500003	Unknown	2014-12-07 17:20:00<br />	0.0		-	66.0		1020	6.0		5:20 PM	10.0	WNW	27.8	300	2014-12-07 17:20:00	7	17
162	2014-12-07 18:00:00	2.87500003	Unknown	2014-12-07 18:20:00<br />	0.0		-	70.0		1021	5.0		6:20 PM	10.0	WNW	20.4	300	2014-12-07 18:20:00	7	18
163	2014-12-07 19:00:00	2.826	Unknown	2014-12-07 19:20:00<br />	1.0		-	76.0		1021	5.0		7:20 PM	10.0	WNW	16.7	300	2014-12-07 19:20:00	7	19
164	2014-12-07 20:00:00	2.74399999	Mostly Cloudy	2014-12-07 20:20:00<br />	1.0		-	76.0		1021	5.0		8:20 PM	10.0	WNW	20.4	290	2014-12-07 20:20:00	7	20
165	2014-12-07 21:00:00	3.16699999	Partly Cloudy	2014-12-07 21:20:00<br />	1.0		-	81.0		1021	4.0		9:20 PM	10.0	WNW	13.0	300	2014-12-07 21:20:00	7	21
166	2014-12-07 22:00:00	2.93899999	Scattered Clouds	2014-12-07 22:20:00<br />	2.0		-	76.0		1020	6.0		10:20 PM	10.0	West	20.4	280	2014-12-07 22:20:00	7	22
167	2014-12-07 23:00:00	2.85499997	Scattered Clouds	2014-12-07 23:20:00<br />	2.0		-	81.0		1020	5.0		11:20 PM	10.0	West	14.8	280	2014-12-07 23:20:00	7	23
168	2014-12-08 00:00:00	3.49000003	Light Rain	2014-12-08 00:20:00<br />	3.0	Rain	-	87.0		1020	5.0		12:20 AM	8.0	WNW	18.5	300	2014-12-08 00:20:00	1	0
169	2014-12-08 01:00:00	2.71599997	Mostly Cloudy	2014-12-08 01:20:00<br />	3.0		-	87.0		1019	5.0		1:20 AM	10.0	West	16.7	260	2014-12-08 01:20:00	1	1
170	2014-12-08 02:00:00	2.87500001	Partly Cloudy	2014-12-08 02:20:00<br />	3.0		-	93.0		1018	4.0		2:20 AM	10.0	West	11.1	260	2014-12-08 02:20:00	1	2
171	2014-12-08 03:00:00	3.139	Heavy Rain	2014-12-08 03:20:00<br />	3.0	Rain	-	87.0		1018	5.0		3:20 AM	2.8	NNW	22.2	330	2014-12-08 03:20:00	1	3
172	2014-12-08 04:00:00	3.30800003	Partly Cloudy	2014-12-08 04:20:00<br />	2.0		-	93.0		1018	3.0		4:20 AM	10.0	West	7.4	280	2014-12-08 04:20:00	1	4
173	2014-12-08 05:00:00	4.402	Unknown	2014-12-08 05:20:00<br />	2.0		-	93.0		1018	3.0		5:20 AM	10.0	West	11.1	280	2014-12-08 05:20:00	1	5
174	2014-12-08 06:00:00	4.64100004	Partly Cloudy	2014-12-08 06:20:00<br />	2.0		-	93.0		1018	3.0		6:20 AM	10.0	WNW	11.1	290	2014-12-08 06:20:00	1	6
175	2014-12-08 07:00:00	4.56800002	Unknown	2014-12-08 07:20:00<br />	2.0		-	93.0		1019	3.0		7:20 AM	10.0	WNW	18.5	290	2014-12-08 07:20:00	1	7
176	2014-12-08 08:00:00	11.71700008	Unknown	2014-12-08 08:20:00<br />	2.0		-	93.0		1019	3.0		8:20 AM	10.0	WNW	18.5	300	2014-12-08 08:20:00	1	8
177	2014-12-08 09:00:00	15.16000021	Unknown	2014-12-08 09:20:00<br />	2.0		-	87.0		1020	4.0		9:20 AM	10.0	WNW	22.2	300	2014-12-08 09:20:00	1	9
178	2014-12-08 10:00:00	18.8780005	Unknown	2014-12-08 10:20:00<br />	2.0		-	81.0		1021	5.0		10:20 AM	10.0	WNW	20.4	300	2014-12-08 10:20:00	1	10
179	2014-12-08 11:00:00	15.5670001	Unknown	2014-12-08 11:20:00<br />	3.0		-	81.0		1021	6.0		11:20 AM	10.0	WNW	25.9	300	2014-12-08 11:20:00	1	11
180	2014-12-08 12:00:00	16.27099988	Partly Cloudy	2014-12-08 12:20:00<br />	3.0		-	76.0		1021	7.0		12:20 PM	10.0	WNW	27.8	290	2014-12-08 12:20:00	1	12
181	2014-12-08 13:00:00	16.387000099999998	Partly Cloudy	2014-12-08 13:20:00<br />	1.0		-	66.0		1021	7.0		1:20 PM	10.0	WNW	33.3	300	2014-12-08 13:20:00	1	13
182	2014-12-08 14:00:00	16.06500011	Partly Cloudy	2014-12-08 14:20:00<br />	1.0		-	66.0		1022	7.0		2:20 PM	10.0	WNW	33.3	300	2014-12-08 14:20:00	1	14
183	2014-12-08 15:00:00	16.57600021	Scattered Clouds	2014-12-08 15:20:00<br />	1.0		-	76.0		1023	5.0		3:20 PM	10.0	NW	22.2	320	2014-12-08 15:20:00	1	15
184	2014-12-08 16:00:00	17.875000399999998	Unknown	2014-12-08 16:20:00<br />	1.0		-	81.0		1023	4.0		4:20 PM	10.0	West	13.0	270	2014-12-08 16:20:00	1	16
185	2014-12-08 17:00:00	15.66100012	Unknown	2014-12-08 17:20:00<br />	1.0		-	87.0		1024	3.0		5:20 PM	10.0	West	11.1	280	2014-12-08 17:20:00	1	17
186	2014-12-08 18:00:00	11.58999981	Unknown	2014-12-08 18:20:00<br />	0.0		-	81.0		1025	3.0		6:20 PM	10.0	West	9.3	270	2014-12-08 18:20:00	1	18
187	2014-12-08 19:00:00	11.11199988	Partly Cloudy	2014-12-08 19:20:00<br />	1.0		-	87.0		1026	3.0		7:20 PM	10.0	WNW	14.8	290	2014-12-08 19:20:00	1	19
188	2014-12-08 20:00:00	3.78700003	Unknown	2014-12-08 20:20:00<br />	0.0		-	87.0		1027	2.0		8:20 PM	10.0	West	11.1	260	2014-12-08 20:20:00	1	20
189	2014-12-08 21:00:00	3.79600003	Unknown	2014-12-08 21:20:00<br />	0.0		-	81.0		1028	3.0		9:20 PM	10.0	NW	14.8	310	2014-12-08 21:20:00	1	21
190	2014-12-08 22:00:00	3.48200002	Unknown	2014-12-08 22:20:00<br />	0.0		-	87.0		1028	2.0		10:20 PM	10.0	NW	14.8	310	2014-12-08 22:20:00	1	22
191	2014-12-08 23:00:00	3.56100005	Unknown	2014-12-08 23:20:00<br />	1.0		-	87.0		1028	3.0		11:20 PM	10.0	WNW	14.8	290	2014-12-08 23:20:00	1	23
192	2014-12-09 00:00:00	3.855	Unknown	2014-12-09 00:20:00<br />	1.0		-	87.0		1029	3.0		12:20 AM	10.0	WNW	16.7	300	2014-12-09 00:20:00	2	0
193	2014-12-09 01:00:00	3.46499998	Unknown	2014-12-09 01:20:00<br />	0.0		-	87.0		1029	2.0		1:20 AM	10.0	WNW	7.4	290	2014-12-09 01:20:00	2	1
194	2014-12-09 02:00:00	3.67700003	Unknown	2014-12-09 02:20:00<br />	1.0		-	93.0		1029	2.0		2:20 AM	10.0	NW	5.6	310	2014-12-09 02:20:00	2	2
195	2014-12-09 03:00:00	3.70900001	Unknown	2014-12-09 03:20:00<br />	1.0		-	87.0		1029	3.0		3:20 AM	10.0	WNW	11.1	300	2014-12-09 03:20:00	2	3
196	2014-12-09 04:00:00	3.41199998	Unknown	2014-12-09 04:20:00<br />	1.0		-	87.0		1028	3.0		4:20 AM	10.0	NW	9.3	320	2014-12-09 04:20:00	2	4
197	2014-12-09 05:00:00	3.42700003	Unknown	2014-12-09 05:20:00<br />	2.0		-	87.0		1028	4.0		5:20 AM	10.0	NW	11.1	310	2014-12-09 05:20:00	2	5
198	2014-12-09 06:00:00	3.84000005	Partly Cloudy	2014-12-09 06:20:00<br />	2.0		-	87.0		1028	4.0		6:20 AM	10.0	SE	5.6	130	2014-12-09 06:20:00	2	6
199	2014-12-09 07:00:00	6.02700003	Scattered Clouds	2014-12-09 07:20:00<br />	4.0		-	87.0		1027	6.0		7:20 AM	10.0	Variable	5.6	0	2014-12-09 07:20:00	2	7
200	2014-12-09 08:00:00	11.95500011	Partly Cloudy	2014-12-09 08:20:00<br />	4.0		-	76.0		1028	8.0		8:20 AM	10.0	SW	14.8	230	2014-12-09 08:20:00	2	8
201	2014-12-09 09:00:00	17.86799958	Unknown	2014-12-09 09:20:00<br />	4.0		-	81.0		1027	7.0		9:20 AM	10.0	SW	16.7	220	2014-12-09 09:20:00	2	9
202	2014-12-09 10:00:00	22.7210001	Unknown	2014-12-09 10:20:00<br />	4.0		-	76.0		1027	8.0		10:20 AM	10.0	South	14.8	190	2014-12-09 10:20:00	2	10
203	2014-12-09 11:00:00	17.17	Overcast	2014-12-09 11:20:00<br />	5.0		-	76.0		1025	9.0		11:20 AM	10.0	SW	20.4	220	2014-12-09 11:20:00	2	11
204	2014-12-09 12:00:00	16.7675	Overcast	2014-12-09 12:20:00<br />	5.0		-	76.0		1024	9.0		12:20 PM	10.0	SW	22.2	220	2014-12-09 12:20:00	2	12
205	2014-12-09 13:00:00	24.23600011	Overcast	2014-12-09 13:20:00<br />	7.0		-	87.0		1023	9.0		1:20 PM	10.0	SW	24.1	220	2014-12-09 13:20:00	2	13
206	2014-12-09 14:00:00	22.72300012	Overcast	2014-12-09 14:20:00<br />	8.0		-	87.0		1021	10.0		2:20 PM	10.0	SSW	20.4	210	2014-12-09 14:20:00	2	14
207	2014-12-09 15:00:00	19.45299992	Overcast	2014-12-09 15:20:00<br />	8.0		-	87.0		1020	10.0		3:20 PM	10.0	SW	24.1	220	2014-12-09 15:20:00	2	15
208	2014-12-09 16:00:00	22.60200038	Overcast	2014-12-09 16:20:00<br />	9.0		-	88.0		1018	11.0		4:20 PM	10.0	SW	25.9	220	2014-12-09 16:20:00	2	16
209	2014-12-09 17:00:00	18.448999899999997	Overcast	2014-12-09 17:20:00<br />	9.0		-	88.0		1018	11.0		5:20 PM	10.0	SW	22.2	220	2014-12-09 17:20:00	2	17
210	2014-12-09 18:00:00	13.03300012	Overcast	2014-12-09 18:20:00<br />	10.0		-	88.0		1016	12.0		6:20 PM	10.0	WSW	22.2	240	2014-12-09 18:20:00	2	18
211	2014-12-09 19:00:00	11.82600004	Heavy Drizzle	2014-12-09 19:20:00<br />	11.0		-	100.0		1016	11.0		7:20 PM	3.0	WSW	31.5	250	2014-12-09 19:20:00	2	19
212	2014-12-09 20:00:00	4.779	Rain	2014-12-09 20:20:00<br />	11.0	Rain	-	94.0		1015	12.0		8:20 PM	10.0	WSW	31.5	250	2014-12-09 20:20:00	2	20
213	2014-12-09 21:00:00	3.46200005	Light Rain	2014-12-09 21:20:00<br />	11.0	Rain	55.6	94.0		1014	12.0		9:20 PM	-9999.0	WSW	35.2	250	2014-12-09 21:20:00	2	21
214	2014-12-09 22:00:00	4.04299996	Light Drizzle	2014-12-09 22:20:00<br />	11.0		-	100.0		1013	11.0		10:20 PM	5.0	WSW	37.0	250	2014-12-09 22:20:00	2	22
215	2014-12-09 23:00:00	3.78700005	Rain Showers	2014-12-09 23:20:00<br />	11.0	Rain	59.3	100.0		1013	11.0		11:20 PM	6.0	West	40.7	260	2014-12-09 23:20:00	2	23
216	2014-12-10 00:00:00	3.71500004	Light Rain Showers	2014-12-10 00:20:00<br />	8.0	Rain	57.4	87.0		1013	10.0		12:20 AM	9.0	West	37.0	270	2014-12-10 00:20:00	3	0
217	2014-12-10 01:00:00	3.66499998	Mostly Cloudy	2014-12-10 01:20:00<br />	5.0		64.8	76.0		1013	9.0		1:20 AM	10.0	West	37.0	280	2014-12-10 01:20:00	3	1
218	2014-12-10 02:00:00	3.72000001	Mostly Cloudy	2014-12-10 02:20:00<br />	3.0		70.4	66.0		1014	9.0		2:20 AM	10.0	West	44.4	280	2014-12-10 02:20:00	3	2
219	2014-12-10 03:00:00	3.42500005	Mostly Cloudy	2014-12-10 03:20:00<br />	4.0		61.1	71.0		1013	9.0		3:20 AM	10.0	West	35.2	280	2014-12-10 03:20:00	3	3
220	2014-12-10 04:00:00	3.74900003	Mostly Cloudy	2014-12-10 04:20:00<br />	4.0		-	76.0		1014	8.0		4:20 AM	10.0	WNW	40.7	290	2014-12-10 04:20:00	3	4
221	2014-12-10 05:00:00	4.18000003	Scattered Clouds	2014-12-10 05:20:00<br />	3.0		-	76.0		1015	7.0		5:20 AM	10.0	WNW	40.7	300	2014-12-10 05:20:00	3	5
222	2014-12-10 06:00:00	5.354	Light Rain Showers	2014-12-10 06:20:00<br />	3.0	Rain	-	76.0		1016	7.0		6:20 AM	9.0	WNW	38.9	300	2014-12-10 06:20:00	3	6
223	2014-12-10 07:00:00	5.44000004	Scattered Clouds	2014-12-10 07:20:00<br />	3.0		-	81.0		1016	6.0		7:20 AM	10.0	WNW	27.8	290	2014-12-10 07:20:00	3	7
224	2014-12-10 08:00:00	10.56399988	Partly Cloudy	2014-12-10 08:20:00<br />	2.0		-	76.0		1017	6.0		8:20 AM	10.0	WNW	33.3	290	2014-12-10 08:20:00	3	8
225	2014-12-10 09:00:00	17.3579997	Scattered Clouds	2014-12-10 09:20:00<br />	2.0		-	71.0		1017	7.0		9:20 AM	10.0	WNW	24.1	290	2014-12-10 09:20:00	3	9
226	2014-12-10 10:00:00	18.81599988	Scattered Clouds	2014-12-10 10:20:00<br />	2.0		-	71.0		1018	7.0		10:20 AM	10.0	WNW	24.1	290	2014-12-10 10:20:00	3	10
227	2014-12-10 11:00:00	19.675	Mostly Cloudy	2014-12-10 11:20:00<br />	3.0		-	71.0		1017	8.0		11:20 AM	10.0	WNW	33.3	300	2014-12-10 11:20:00	3	11
228	2014-12-10 12:00:00	21.235999600000003	Partly Cloudy	2014-12-10 12:20:00<br />	1.0		-	58.0		1017	9.0		12:20 PM	10.0	West	33.3	280	2014-12-10 12:20:00	3	12
229	2014-12-10 13:00:00	18.6559995	Scattered Clouds	2014-12-10 13:20:00<br />	2.0		50.0	62.0		1016	9.0		1:20 PM	10.0	West	31.5	270	2014-12-10 13:20:00	3	13
230	2014-12-10 14:00:00	17.22900008	Partly Cloudy	2014-12-10 14:20:00<br />	3.0		-	71.0		1016	8.0		2:20 PM	10.0	West	29.6	280	2014-12-10 14:20:00	3	14
231	2014-12-10 15:00:00	18.701999899999997	Mostly Cloudy	2014-12-10 15:20:00<br />	3.0		-	71.0		1016	8.0		3:20 PM	10.0	West	29.6	270	2014-12-10 15:20:00	3	15
232	2014-12-10 16:00:00	19.555999800000002	Partly Cloudy	2014-12-10 16:20:00<br />	2.0		-	66.0		1016	8.0		4:20 PM	10.0	West	27.8	280	2014-12-10 16:20:00	3	16
233	2014-12-10 17:00:00	18.89699995	Mostly Cloudy	2014-12-10 17:20:00<br />	3.0		46.3	76.0		1015	7.0		5:20 PM	10.0	West	27.8	270	2014-12-10 17:20:00	3	17
234	2014-12-10 18:00:00	14.403000199999997	Mostly Cloudy	2014-12-10 18:20:00<br />	2.0		-	66.0		1015	8.0		6:20 PM	10.0	West	25.9	280	2014-12-10 18:20:00	3	18
235	2014-12-10 19:00:00	13.152999900000001	Mostly Cloudy	2014-12-10 19:20:00<br />	3.0		55.6	81.0		1015	6.0		7:20 PM	10.0	WNW	37.0	290	2014-12-10 19:20:00	3	19
236	2014-12-10 20:00:00	4.795	Mostly Cloudy	2014-12-10 20:20:00<br />	3.0		50.0	71.0		1014	8.0		8:20 PM	10.0	West	31.5	280	2014-12-10 20:20:00	3	20
237	2014-12-10 21:00:00	3.57200003	Mostly Cloudy	2014-12-10 21:20:00<br />	4.0		51.9	76.0		1014	8.0		9:20 PM	10.0	West	33.3	270	2014-12-10 21:20:00	3	21
238	2014-12-10 22:00:00	3.64600002	Mostly Cloudy	2014-12-10 22:20:00<br />	3.0		-	76.0		1014	7.0		10:20 PM	10.0	West	37.0	280	2014-12-10 22:20:00	3	22
239	2014-12-10 23:00:00	3.76700004	Mostly Cloudy	2014-12-10 23:20:00<br />	4.0		-	76.0		1013	8.0		11:20 PM	10.0	West	33.3	270	2014-12-10 23:20:00	3	23
240	2014-12-11 00:00:00	3.733	Rain	2014-12-11 00:20:00<br />	4.0	Rain	-	81.0		1013	7.0		12:20 AM	9.0	West	44.4	280	2014-12-11 00:20:00	4	0
241	2014-12-11 01:00:00	3.66099999	Scattered Clouds	2014-12-11 01:20:00<br />	4.0		-	81.0		1012	7.0		1:20 AM	10.0	West	29.6	280	2014-12-11 01:20:00	4	1
242	2014-12-11 02:00:00	3.44199999	Mostly Cloudy	2014-12-11 02:20:00<br />	4.0		-	76.0		1012	8.0		2:20 AM	10.0	West	27.8	270	2014-12-11 02:20:00	4	2
243	2014-12-11 03:00:00	3.44100002	Mostly Cloudy	2014-12-11 03:20:00<br />	4.0		-	76.0		1011	8.0		3:20 AM	10.0	West	38.9	280	2014-12-11 03:20:00	4	3
244	2014-12-11 04:00:00	3.57700006	Light Rain	2014-12-11 04:20:00<br />	4.0	Rain	-	76.0		1010	8.0		4:20 AM	9.0	West	35.2	280	2014-12-11 04:20:00	4	4
245	2014-12-11 05:00:00	4.03100004	Mostly Cloudy	2014-12-11 05:20:00<br />	4.0		-	81.0		1010	7.0		5:20 AM	10.0	West	37.0	280	2014-12-11 05:20:00	4	5
246	2014-12-11 06:00:00	4.79100005	Scattered Clouds	2014-12-11 06:20:00<br />	4.0		63.0	76.0		1010	8.0		6:20 AM	10.0	West	42.6	280	2014-12-11 06:20:00	4	6
247	2014-12-11 07:00:00	6.84399999	Light Rain	2014-12-11 07:20:00<br />	4.0	Rain	-	81.0		1010	7.0		7:20 AM	10.0	WNW	38.9	290	2014-12-11 07:20:00	4	7
248	2014-12-11 08:00:00	10.88100018	Mostly Cloudy	2014-12-11 08:20:00<br />	5.0		-	87.0		1010	7.0		8:20 AM	10.0	West	33.3	280	2014-12-11 08:20:00	4	8
249	2014-12-11 09:00:00	16.394000000000002	Mostly Cloudy	2014-12-11 09:20:00<br />	4.0		55.6	76.0		1011	8.0		9:20 AM	10.0	West	35.2	280	2014-12-11 09:20:00	4	9
250	2014-12-11 10:00:00	20.141000100000003	Mostly Cloudy	2014-12-11 10:20:00<br />	4.0		-	76.0		1011	8.0		10:20 AM	10.0	West	35.2	280	2014-12-11 10:20:00	4	10
251	2014-12-11 11:00:00	21.47899958	Overcast	2014-12-11 11:20:00<br />	4.0		-	76.0		1011	8.0		11:20 AM	10.0	NW	33.3	310	2014-12-11 11:20:00	4	11
252	2014-12-11 12:00:00	23.317000399999998	Light Rain Showers	2014-12-11 12:20:00<br />	4.0	Rain	70.4	76.0		1011	8.0		12:20 PM	10.0	West	48.2	280	2014-12-11 12:20:00	4	12
253	2014-12-11 13:00:00	20.89299979	Rain Showers	2014-12-11 13:20:00<br />	5.0	Rain	-	76.0		1011	9.0		1:20 PM	10.0	West	35.2	280	2014-12-11 13:20:00	4	13
254	2014-12-11 14:00:00	17.81799979	Light Rain Showers	2014-12-11 14:20:00<br />	6.0	Rain	-	87.0		1010	8.0		2:20 PM	10.0	West	25.9	270	2014-12-11 14:20:00	4	14
255	2014-12-11 15:00:00	17.56199958	Rain Showers	2014-12-11 15:20:00<br />	6.0	Rain	51.9	82.0		1009	9.0		3:20 PM	10.0	West	31.5	260	2014-12-11 15:20:00	4	15
256	2014-12-11 16:00:00	19.82499978	Mostly Cloudy	2014-12-11 16:20:00<br />	7.0		-	87.0		1008	9.0		4:20 PM	10.0	West	35.2	260	2014-12-11 16:20:00	4	16
257	2014-12-11 17:00:00	16.85200007	Rain	2014-12-11 17:20:00<br />	7.0	Rain	57.4	82.0		1007	10.0		5:20 PM	5.0	West	38.9	260	2014-12-11 17:20:00	4	17
258	2014-12-11 18:00:00	11.11699976	Light Rain	2014-12-11 18:20:00<br />	7.0	Rain	57.4	93.0		1007	8.0		6:20 PM	10.0	West	35.2	260	2014-12-11 18:20:00	4	18
259	2014-12-11 19:00:00	11.45099995	Light Rain	2014-12-11 19:20:00<br />	7.0	Rain	61.1	87.0		1006	9.0		7:20 PM	10.0	WSW	38.9	250	2014-12-11 19:20:00	4	19
260	2014-12-11 20:00:00	4.77700002	Mostly Cloudy	2014-12-11 20:20:00<br />	7.0		-	87.0		1005	9.0		8:20 PM	10.0	WSW	31.5	250	2014-12-11 20:20:00	4	20
261	2014-12-11 21:00:00	3.783	Mostly Cloudy	2014-12-11 21:20:00<br />	7.0		-	87.0		1003	9.0		9:20 PM	10.0	WSW	27.8	240	2014-12-11 21:20:00	4	21
262	2014-12-11 22:00:00	3.90099997	Light Rain	2014-12-11 22:20:00<br />	6.0	Rain	-	82.0		1001	9.0		10:20 PM	10.0	WSW	27.8	240	2014-12-11 22:20:00	4	22
263	2014-12-11 23:00:00	4.21799997	Rain	2014-12-11 23:20:00<br />	6.0	Rain	53.7	87.0		999	8.0		11:20 PM	5.0	SW	31.5	230	2014-12-11 23:20:00	4	23
264	2014-12-12 00:00:00	3.85200001	Rain	2014-12-12 00:20:00<br />	7.0	Rain	-	93.0		997	8.0		12:20 AM	10.0	SW	27.8	220	2014-12-12 00:20:00	5	0
265	2014-12-12 01:00:00	3.95000002	Rain	2014-12-12 01:20:00<br />	7.0	Rain	53.7	87.0		994	9.0		1:20 AM	9.0	SSW	35.2	210	2014-12-12 01:20:00	5	1
266	2014-12-12 02:00:00	3.86399998	Rain	2014-12-12 02:20:00<br />	9.0	Rain	61.1	94.0		991	10.0		2:20 AM	10.0	SW	37.0	230	2014-12-12 02:20:00	5	2
267	2014-12-12 03:00:00	3.73500002	Rain	2014-12-12 03:20:00<br />	8.0	Rain	-	87.0		991	10.0		3:20 AM	5.0	West	35.2	260	2014-12-12 03:20:00	5	3
268	2014-12-12 04:00:00	3.95199999	Heavy Rain	2014-12-12 04:20:00<br />	9.0	Rain	-	100.0		991	9.0		4:20 AM	8.0	WSW	35.2	250	2014-12-12 04:20:00	5	4
269	2014-12-12 05:00:00	4.76500007	Mostly Cloudy	2014-12-12 05:20:00<br />	7.0		51.9	87.0		991	9.0		5:20 AM	10.0	West	33.3	260	2014-12-12 05:20:00	5	5
270	2014-12-12 06:00:00	5.51600001	Rain	2014-12-12 06:20:00<br />	7.0	Rain	-	93.0		991	8.0		6:20 AM	10.0	WNW	27.8	290	2014-12-12 06:20:00	5	6
271	2014-12-12 07:00:00	6.40799999	Scattered Clouds	2014-12-12 07:20:00<br />	6.0		-	93.0		992	7.0		7:20 AM	10.0	WNW	20.4	290	2014-12-12 07:20:00	5	7
272	2014-12-12 08:00:00	9.84000011	Scattered Clouds	2014-12-12 08:20:00<br />	6.0		-	93.0		993	7.0		8:20 AM	10.0	WNW	20.4	290	2014-12-12 08:20:00	5	8
273	2014-12-12 09:00:00	15.56400019	Partly Cloudy	2014-12-12 09:20:00<br />	5.0		-	87.0		994	7.0		9:20 AM	10.0	WNW	24.1	300	2014-12-12 09:20:00	5	9
274	2014-12-12 10:00:00	20.5700002	Scattered Clouds	2014-12-12 10:20:00<br />	5.0		-	87.0		995	7.0		10:20 AM	10.0	WNW	22.2	300	2014-12-12 10:20:00	5	10
275	2014-12-12 11:00:00	19.24	Partly Cloudy	2014-12-12 11:20:00<br />	4.0		-	87.0		996	6.0		11:20 AM	10.0	WNW	24.1	300	2014-12-12 11:20:00	5	11
276	2014-12-12 12:00:00	18.191	Unknown	2014-12-12 12:20:00<br />	4.0		-	87.0		997	6.0		12:20 PM	10.0	WNW	24.1	300	2014-12-12 12:20:00	5	12
277	2014-12-12 13:00:00	16.98399951	Partly Cloudy	2014-12-12 13:20:00<br />	3.0		-	81.0		998	6.0		1:20 PM	10.0	WNW	18.5	300	2014-12-12 13:20:00	5	13
278	2014-12-12 14:00:00	17.02800017	Unknown	2014-12-12 14:20:00<br />	1.0		-	76.0		999	5.0		2:20 PM	10.0	WNW	25.9	300	2014-12-12 14:20:00	5	14
279	2014-12-12 15:00:00	16.06599991	Unknown	2014-12-12 15:20:00<br />	1.0		-	76.0		1000	5.0		3:20 PM	10.0	West	14.8	280	2014-12-12 15:20:00	5	15
280	2014-12-12 16:00:00	15.12000011	Unknown	2014-12-12 16:20:00<br />	0.0		-	75.0		1000	4.0		4:20 PM	10.0	WNW	13.0	290	2014-12-12 16:20:00	5	16
281	2014-12-12 17:00:00	12.99299992	Unknown	2014-12-12 17:20:00<br />	0.0		-	75.0		1001	4.0		5:20 PM	10.0	WNW	16.7	290	2014-12-12 17:20:00	5	17
282	2014-12-12 18:00:00	10.09099997	Unknown	2014-12-12 18:20:00<br />	0.0		-	81.0		1002	3.0		6:20 PM	10.0	NW	14.8	310	2014-12-12 18:20:00	5	18
283	2014-12-12 19:00:00	7.35500004	Unknown	2014-12-12 19:20:00<br />	0.0		-	87.0		1003	2.0		7:20 PM	10.0	NW	16.7	320	2014-12-12 19:20:00	5	19
284	2014-12-12 20:00:00	6.51100002	Unknown	2014-12-12 20:20:00<br />	-1.0		-	81.0		1004	2.0		8:20 PM	10.0	NW	9.3	320	2014-12-12 20:20:00	5	20
285	2014-12-12 21:00:00	6.22899996	Unknown	2014-12-12 21:20:00<br />	-1.0		-	81.0		1004	2.0		9:20 PM	10.0	WNW	13.0	300	2014-12-12 21:20:00	5	21
286	2014-12-12 22:00:00	6.98000015	Unknown	2014-12-12 22:20:00<br />	0.0		-	87.0		1005	2.0		10:20 PM	10.0	WNW	16.7	300	2014-12-12 22:20:00	5	22
287	2014-12-12 23:00:00	4.27100004	Unknown	2014-12-12 23:20:00<br />	-1.0		-	81.0		1005	2.0		11:20 PM	10.0	NW	13.0	310	2014-12-12 23:20:00	5	23
288	2014-12-13 00:00:00	3.68299999	Unknown	2014-12-13 00:20:00<br />	-1.0		-	87.0		1006	1.0		12:20 AM	10.0	NW	11.1	320	2014-12-13 00:20:00	6	0
289	2014-12-13 01:00:00	3.911	Unknown	2014-12-13 01:20:00<br />	-1.0		-	87.0		1006	1.0		1:20 AM	10.0	WNW	13.0	300	2014-12-13 01:20:00	6	1
290	2014-12-13 02:00:00	3.605	Unknown	2014-12-13 02:20:00<br />	0.0		-	93.0		1007	1.0		2:20 AM	10.0	NW	14.8	310	2014-12-13 02:20:00	6	2
291	2014-12-13 03:00:00	3.58199999	Unknown	2014-12-13 03:20:00<br />	0.0		-	93.0		1007	1.0		3:20 AM	10.0	NW	14.8	320	2014-12-13 03:20:00	6	3
292	2014-12-13 04:00:00	3.57500003	Unknown	2014-12-13 04:20:00<br />	0.0		-	87.0		1008	2.0		4:20 AM	10.0	North	11.1	350	2014-12-13 04:20:00	6	4
293	2014-12-13 05:00:00	3.63199998	Unknown	2014-12-13 05:20:00<br />	0.0		-	93.0		1008	1.0		5:20 AM	10.0	North	13.0	360	2014-12-13 05:20:00	6	5
294	2014-12-13 06:00:00	3.425	Partly Cloudy	2014-12-13 06:20:00<br />	0.0		-	93.0		1009	1.0		6:20 AM	10.0	North	11.1	350	2014-12-13 06:20:00	6	6
295	2014-12-13 07:00:00	3.31899997	Unknown	2014-12-13 07:20:00<br />	0.0		-	93.0		1010	1.0		7:20 AM	10.0	North	9.3	10	2014-12-13 07:20:00	6	7
296	2014-12-13 08:00:00	3.54699997	Unknown	2014-12-13 08:20:00<br />	1.0		-	93.0		1011	2.0		8:20 AM	10.0	North	9.3	360	2014-12-13 08:20:00	6	8
297	2014-12-13 09:00:00	3.14399996	Unknown	2014-12-13 09:20:00<br />	-1.0		-	93.0		1012	0.0		9:20 AM	10.0	NW	11.1	320	2014-12-13 09:20:00	6	9
298	2014-12-13 10:00:00	3.32099999	Unknown	2014-12-13 10:20:00<br />	1.0		-	93.0		1013	2.0		10:20 AM	10.0	NW	11.1	310	2014-12-13 10:20:00	6	10
299	2014-12-13 11:00:00	3.10999996	Unknown	2014-12-13 11:20:00<br />	2.0		-	81.0		1013	5.0		11:20 AM	10.0	NNW	14.8	330	2014-12-13 11:20:00	6	11
300	2014-12-13 12:00:00	3.77800001	Unknown	2014-12-13 12:20:00<br />	3.0		-	81.0		1013	6.0		12:20 PM	10.0	NW	13.0	310	2014-12-13 12:20:00	6	12
301	2014-12-13 13:00:00	3.08599994	Unknown	2014-12-13 13:20:00<br />	3.0		-	76.0		1013	7.0		1:20 PM	10.0	NW	13.0	310	2014-12-13 13:20:00	6	13
302	2014-12-13 14:00:00	3.5439999999999996	Unknown	2014-12-13 14:20:00<br />	2.0		-	71.0		1013	7.0		2:20 PM	10.0	WNW	13.0	290	2014-12-13 14:20:00	6	14
303	2014-12-13 15:00:00	3.33599997	Unknown	2014-12-13 15:20:00<br />	2.0		-	81.0		1013	5.0		3:20 PM	10.0	West	9.3	280	2014-12-13 15:20:00	6	15
304	2014-12-13 16:00:00	2.95599998	Unknown	2014-12-13 16:20:00<br />	1.0		-	81.0		1014	4.0		4:20 PM	10.0	WNW	7.4	290	2014-12-13 16:20:00	6	16
305	2014-12-13 17:00:00	3.3080000000000003	Unknown	2014-12-13 17:20:00<br />	0.0		-	81.0		1014	3.0		5:20 PM	10.0	WNW	11.1	300	2014-12-13 17:20:00	6	17
306	2014-12-13 18:00:00	3.23599997	Unknown	2014-12-13 18:20:00<br />	0.0		-	81.0		1014	3.0		6:20 PM	10.0	WNW	9.3	300	2014-12-13 18:20:00	6	18
307	2014-12-13 19:00:00	3.50899999	Unknown	2014-12-13 19:20:00<br />	0.0		-	81.0		1014	3.0		7:20 PM	10.0	WNW	9.3	300	2014-12-13 19:20:00	6	19
308	2014-12-13 20:00:00	3.24399999	Partly Cloudy	2014-12-13 20:20:00<br />	0.0		-	75.0		1015	4.0		8:20 PM	10.0	West	7.4	260	2014-12-13 20:20:00	6	20
309	2014-12-13 21:00:00	3.29599998	Partly Cloudy	2014-12-13 21:20:00<br />	1.0		-	81.0		1014	4.0		9:20 PM	10.0	SW	11.1	230	2014-12-13 21:20:00	6	21
310	2014-12-13 22:00:00	3.20499999	Scattered Clouds	2014-12-13 22:20:00<br />	2.0		-	76.0		1014	6.0		10:20 PM	10.0	SW	14.8	230	2014-12-13 22:20:00	6	22
311	2014-12-13 23:00:00	3.41199998	Unknown	2014-12-13 23:20:00<br />	3.0		-	81.0		1014	6.0		11:20 PM	10.0	SW	16.7	230	2014-12-13 23:20:00	6	23
312	2014-12-14 00:00:00	3.23599996	Mostly Cloudy	2014-12-14 00:20:00<br />	2.0		-	71.0		1013	7.0		12:20 AM	10.0	WSW	20.4	240	2014-12-14 00:20:00	7	0
313	2014-12-14 01:00:00	3.55600001	Mostly Cloudy	2014-12-14 01:20:00<br />	3.0		-	76.0		1013	7.0		1:20 AM	10.0	SW	18.5	230	2014-12-14 01:20:00	7	1
314	2014-12-14 02:00:00	3.17399998	Partly Cloudy	2014-12-14 02:20:00<br />	4.0		-	81.0		1013	7.0		2:20 AM	10.0	WSW	22.2	240	2014-12-14 02:20:00	7	2
315	2014-12-14 03:00:00	3.32699998	Unknown	2014-12-14 03:20:00<br />	4.0		-	81.0		1012	7.0		3:20 AM	10.0	WSW	20.4	240	2014-12-14 03:20:00	7	3
316	2014-12-14 04:00:00	3.38000002	Partly Cloudy	2014-12-14 04:20:00<br />	4.0		-	81.0		1012	7.0		4:20 AM	10.0	WSW	20.4	240	2014-12-14 04:20:00	7	4
317	2014-12-14 05:00:00	3.09599999	Mostly Cloudy	2014-12-14 05:20:00<br />	5.0		-	87.0		1011	7.0		5:20 AM	10.0	SW	24.1	220	2014-12-14 05:20:00	7	5
318	2014-12-14 06:00:00	3.37300002	Mostly Cloudy	2014-12-14 06:20:00<br />	5.0		-	81.0		1011	8.0		6:20 AM	10.0	SW	20.4	230	2014-12-14 06:20:00	7	6
319	2014-12-14 07:00:00	2.75100001	Scattered Clouds	2014-12-14 07:20:00<br />	5.0		-	81.0		1011	8.0		7:20 AM	10.0	WSW	20.4	240	2014-12-14 07:20:00	7	7
320	2014-12-14 08:00:00	3.245	Mostly Cloudy	2014-12-14 08:20:00<br />	5.0		-	81.0		1011	8.0		8:20 AM	10.0	SW	22.2	230	2014-12-14 08:20:00	7	8
321	2014-12-14 09:00:00	3.20999998	Unknown	2014-12-14 09:20:00<br />	6.0		-	87.0		1011	8.0		9:20 AM	10.0	SW	24.1	230	2014-12-14 09:20:00	7	9
322	2014-12-14 10:00:00	3.13200001	Mostly Cloudy	2014-12-14 10:20:00<br />	6.0		-	82.0		1011	9.0		10:20 AM	10.0	SW	22.2	230	2014-12-14 10:20:00	7	10
323	2014-12-14 11:00:00	3.36200002	Mostly Cloudy	2014-12-14 11:20:00<br />	6.0		-	82.0		1010	9.0		11:20 AM	10.0	SW	24.1	230	2014-12-14 11:20:00	7	11
324	2014-12-14 12:00:00	2.99300003	Overcast	2014-12-14 12:20:00<br />	7.0		-	87.0		1010	9.0		12:20 PM	10.0	SW	24.1	230	2014-12-14 12:20:00	7	12
325	2014-12-14 13:00:00	2.77099998	Overcast	2014-12-14 13:20:00<br />	7.0		-	87.0		1009	9.0		1:20 PM	10.0	WSW	25.9	240	2014-12-14 13:20:00	7	13
326	2014-12-14 14:00:00	2.99400004	Overcast	2014-12-14 14:20:00<br />	7.0		-	87.0		1008	9.0		2:20 PM	10.0	WSW	22.2	240	2014-12-14 14:20:00	7	14
327	2014-12-14 15:00:00	2.75600002	Overcast	2014-12-14 15:20:00<br />	7.0		-	87.0		1008	9.0		3:20 PM	10.0	WSW	20.4	240	2014-12-14 15:20:00	7	15
328	2014-12-14 16:00:00	2.81900001	Overcast	2014-12-14 16:20:00<br />	7.0		-	87.0		1008	9.0		4:20 PM	10.0	WSW	20.4	250	2014-12-14 16:20:00	7	16
329	2014-12-14 17:00:00	2.94299998	Mostly Cloudy	2014-12-14 17:20:00<br />	8.0		-	93.0		1008	9.0		5:20 PM	10.0	WSW	18.5	240	2014-12-14 17:20:00	7	17
330	2014-12-14 18:00:00	2.95799999	Overcast	2014-12-14 18:20:00<br />	8.0		-	93.0		1007	9.0		6:20 PM	10.0	SW	16.7	230	2014-12-14 18:20:00	7	18
331	2014-12-14 19:00:00	3.20500003	Rain	2014-12-14 19:20:00<br />	9.0	Rain	-	100.0		1007	9.0		7:20 PM	-9999.0	SW	20.4	230	2014-12-14 19:20:00	7	19
332	2014-12-14 20:00:00	2.86600003	Mostly Cloudy	2014-12-14 20:20:00<br />	7.0		-	87.0		1007	9.0		8:20 PM	10.0	WNW	24.1	290	2014-12-14 20:20:00	7	20
333	2014-12-14 21:00:00	3.18900002	Mostly Cloudy	2014-12-14 21:20:00<br />	6.0		-	82.0		1008	9.0		9:20 PM	10.0	West	22.2	280	2014-12-14 21:20:00	7	21
334	2014-12-14 22:00:00	3.2039999999999997	Unknown	2014-12-14 22:20:00<br />	5.0		-	81.0		1009	8.0		10:20 PM	10.0	WNW	18.5	290	2014-12-14 22:20:00	7	22
335	2014-12-14 23:00:00	2.93899998	Overcast	2014-12-14 23:20:00<br />	5.0		-	81.0		1009	8.0		11:20 PM	10.0	WNW	18.5	300	2014-12-14 23:20:00	7	23
336	2014-12-15 00:00:00	3.51799997	Mostly Cloudy	2014-12-15 00:20:00<br />	5.0		-	81.0		1010	8.0		12:20 AM	10.0	West	16.7	280	2014-12-15 00:20:00	1	0
337	2014-12-15 01:00:00	3.19600001	Mostly Cloudy	2014-12-15 01:20:00<br />	4.0		-	76.0		1010	8.0		1:20 AM	10.0	West	16.7	270	2014-12-15 01:20:00	1	1
338	2014-12-15 02:00:00	3.18499998	Rain	2014-12-15 02:20:00<br />	5.0	Rain	-	81.0		1010	8.0		2:20 AM	10.0	WNW	20.4	300	2014-12-15 02:20:00	1	2
339	2014-12-15 03:00:00	2.8819999999999997	Rain	2014-12-15 03:20:00<br />	4.0	Rain	-	87.0		1011	6.0		3:20 AM	10.0	WNW	27.8	300	2014-12-15 03:20:00	1	3
340	2014-12-15 04:00:00	3.36000004	Unknown	2014-12-15 04:20:00<br />	4.0		-	87.0		1011	6.0		4:20 AM	10.0	West	14.8	280	2014-12-15 04:20:00	1	4
341	2014-12-15 05:00:00	5.088	Scattered Clouds	2014-12-15 05:20:00<br />	3.0		-	87.0		1011	5.0		5:20 AM	10.0	WNW	5.6	290	2014-12-15 05:20:00	1	5
342	2014-12-15 06:00:00	4.73000001	Mostly Cloudy	2014-12-15 06:20:00<br />	4.0		-	93.0		1012	5.0		6:20 AM	10.0	West	9.3	280	2014-12-15 06:20:00	1	6
343	2014-12-15 07:00:00	5.53900002	Rain	2014-12-15 07:20:00<br />	4.0	Rain	-	87.0		1012	6.0		7:20 AM	8.0	West	7.4	270	2014-12-15 07:20:00	1	7
344	2014-12-15 08:00:00	11.02100021	Mostly Cloudy	2014-12-15 08:20:00<br />	5.0		-	93.0		1012	6.0		8:20 AM	10.0	West	7.4	280	2014-12-15 08:20:00	1	8
345	2014-12-15 09:00:00	18.157	Scattered Clouds	2014-12-15 09:20:00<br />	6.0		-	100.0		1012	6.0		9:20 AM	10.0	Variable	3.7	0	2014-12-15 09:20:00	1	9
346	2014-12-15 10:00:00	22.56099988	Scattered Clouds	2014-12-15 10:20:00<br />	7.0		-	93.0		1013	8.0		10:20 AM	10.0	SW	5.6	220	2014-12-15 10:20:00	1	10
347	2014-12-15 11:00:00	22.554999600000002	Scattered Clouds	2014-12-15 11:20:00<br />	7.0		-	93.0		1013	8.0		11:20 AM	10.0	Variable	1.9	0	2014-12-15 11:20:00	1	11
348	2014-12-15 12:00:00	20.663	Mostly Cloudy	2014-12-15 12:20:00<br />	7.0		-	87.0		1013	9.0		12:20 PM	10.0	Variable	5.6	0	2014-12-15 12:20:00	1	12
349	2014-12-15 13:00:00	19.38100019	Light Rain	2014-12-15 13:20:00<br />	7.0	Rain	-	93.0		1012	8.0		1:20 PM	10.0	SW	9.3	230	2014-12-15 13:20:00	1	13
350	2014-12-15 14:00:00	18.20499988	Mostly Cloudy	2014-12-15 14:20:00<br />	7.0		-	93.0		1012	8.0		2:20 PM	10.0	West	9.3	260	2014-12-15 14:20:00	1	14
351	2014-12-15 15:00:00	18.93000001	Mostly Cloudy	2014-12-15 15:20:00<br />	7.0		-	93.0		1012	8.0		3:20 PM	10.0	WSW	7.4	240	2014-12-15 15:20:00	1	15
352	2014-12-15 16:00:00	18.92800011	Partly Cloudy	2014-12-15 16:20:00<br />	7.0		-	100.0		1012	7.0		4:20 PM	10.0	WSW	9.3	250	2014-12-15 16:20:00	1	16
353	2014-12-15 17:00:00	15.04200002	Unknown	2014-12-15 17:20:00<br />	6.0		-	100.0		1013	6.0		5:20 PM	10.0	West	9.3	270	2014-12-15 17:20:00	1	17
354	2014-12-15 18:00:00	9.75899988	Unknown	2014-12-15 18:20:00<br />	6.0		-	100.0		1013	6.0		6:20 PM	10.0	WNW	7.4	290	2014-12-15 18:20:00	1	18
355	2014-12-15 19:00:00	9.78600004	Patches of Fog	2014-12-15 19:20:00<br />	4.0	Fog	-	93.0		1013	5.0		7:20 PM	10.0	NW	3.7	310	2014-12-15 19:20:00	1	19
356	2014-12-15 20:00:00	4.34999996	Patches of Fog	2014-12-15 20:20:00<br />	3.0	Fog	-	100.0		1014	3.0		8:20 PM	0.8	NNW	5.6	330	2014-12-15 20:20:00	1	20
357	2014-12-15 21:00:00	3.73200005	Patches of Fog	2014-12-15 21:20:00<br />	3.0	Fog	-	100.0		1014	3.0		9:20 PM	2.0	NW	9.3	320	2014-12-15 21:20:00	1	21
358	2014-12-15 22:00:00	3.32000007	Partly Cloudy	2014-12-15 22:20:00<br />	2.0		-	100.0		1014	2.0		10:20 PM	6.0	NW	13.0	320	2014-12-15 22:20:00	1	22
359	2014-12-15 23:00:00	3.94999999	Fog	2014-12-15 23:20:00<br />	4.0	Fog	-	100.0		1014	4.0		11:20 PM	-9999.0	NW	9.3	310	2014-12-15 23:20:00	1	23
360	2014-12-16 00:00:00	3.61300006	Unknown	2014-12-16 00:20:00<br />	3.0		-	100.0		1015	3.0		12:20 AM	10.0	North	7.4	360	2014-12-16 00:20:00	2	0
361	2014-12-16 01:00:00	3.415	Unknown	2014-12-16 01:20:00<br />	5.0		-	100.0		1014	5.0		1:20 AM	10.0	NNW	9.3	330	2014-12-16 01:20:00	2	1
362	2014-12-16 02:00:00	3.35799998	Unknown	2014-12-16 02:20:00<br />	5.0		-	100.0		1014	5.0		2:20 AM	6.0	NW	13.0	310	2014-12-16 02:20:00	2	2
363	2014-12-16 03:00:00	3.3310000000000004	Partly Cloudy	2014-12-16 03:20:00<br />	-9999.0		-			1015	-9999.0		3:20 AM	2.4	NW	11.1	310	2014-12-16 03:20:00	2	3
364	2014-12-16 04:00:00	3.09100002	Scattered Clouds	2014-12-16 04:20:00<br />	4.0		-	100.0		1015	4.0		4:20 AM	9.0	NW	11.1	320	2014-12-16 04:20:00	2	4
365	2014-12-16 05:00:00	3.47499999	Unknown	2014-12-16 05:20:00<br />	4.0		-	100.0		1015	4.0		5:20 AM	10.0	NW	7.4	310	2014-12-16 05:20:00	2	5
366	2014-12-16 06:00:00	3.87200001	Unknown	2014-12-16 06:20:00<br />	4.0		-	100.0		1015	4.0		6:20 AM	10.0	NW	13.0	310	2014-12-16 06:20:00	2	6
367	2014-12-16 07:00:00	5.62500003	Unknown	2014-12-16 07:20:00<br />	4.0		-	93.0		1016	5.0		7:20 AM	10.0	NW	14.8	310	2014-12-16 07:20:00	2	7
368	2014-12-16 08:00:00	10.94199989	Mostly Cloudy	2014-12-16 08:20:00<br />	2.0		-	93.0		1016	3.0		8:20 AM	10.0	NW	11.1	310	2014-12-16 08:20:00	2	8
369	2014-12-16 09:00:00	15.07800002	Overcast	2014-12-16 09:20:00<br />	3.0		-	93.0		1016	4.0		9:20 AM	10.0	NW	11.1	320	2014-12-16 09:20:00	2	9
370	2014-12-16 10:00:00	22.8019998	Overcast	2014-12-16 10:20:00<br />	5.0		-	93.0		1017	6.0		10:20 AM	10.0	WNW	7.4	300	2014-12-16 10:20:00	2	10
371	2014-12-16 11:00:00	17.56899976	Overcast	2014-12-16 11:20:00<br />	5.0		-	87.0		1017	7.0		11:20 AM	10.0	WNW	11.1	300	2014-12-16 11:20:00	2	11
372	2014-12-16 12:00:00	20.86899978	Overcast	2014-12-16 12:20:00<br />	6.0		-	87.0		1016	8.0		12:20 PM	8.0	NW	11.1	320	2014-12-16 12:20:00	2	12
373	2014-12-16 13:00:00	19.50800009	Overcast	2014-12-16 13:20:00<br />	5.0		-	81.0		1016	8.0		1:20 PM	10.0	WNW	16.7	300	2014-12-16 13:20:00	2	13
374	2014-12-16 14:00:00	17.23899994	Overcast	2014-12-16 14:20:00<br />	5.0		-	81.0		1016	8.0		2:20 PM	10.0	West	11.1	270	2014-12-16 14:20:00	2	14
375	2014-12-16 15:00:00	15.72000006	Overcast	2014-12-16 15:20:00<br />	5.0		-	81.0		1016	8.0		3:20 PM	10.0	West	9.3	260	2014-12-16 15:20:00	2	15
376	2014-12-16 16:00:00	21.05300006	Mostly Cloudy	2014-12-16 16:20:00<br />	6.0		-	87.0		1015	8.0		4:20 PM	10.0	WSW	13.0	250	2014-12-16 16:20:00	2	16
377	2014-12-16 17:00:00	18.0269999	Overcast	2014-12-16 17:20:00<br />	7.0		-	93.0		1015	8.0		5:20 PM	10.0	WSW	13.0	240	2014-12-16 17:20:00	2	17
378	2014-12-16 18:00:00	11.449000199999999	Rain	2014-12-16 18:20:00<br />	7.0	Rain	-	93.0		1014	8.0		6:20 PM	10.0	SW	11.1	230	2014-12-16 18:20:00	2	18
379	2014-12-16 19:00:00	10.85799992	Rain	2014-12-16 19:20:00<br />	7.0	Rain	-	93.0		1013	8.0		7:20 PM	10.0	SW	13.0	230	2014-12-16 19:20:00	2	19
380	2014-12-16 20:00:00	3.85599998	Rain	2014-12-16 20:20:00<br />	7.0	Rain	-	93.0		1012	8.0		8:20 PM	8.0	SW	13.0	220	2014-12-16 20:20:00	2	20
381	2014-12-16 21:00:00	3.26500005	Rain	2014-12-16 21:20:00<br />	7.0	Rain	-	93.0		1011	8.0		9:20 PM	5.0	SW	13.0	220	2014-12-16 21:20:00	2	21
382	2014-12-16 22:00:00	3.62900003	Rain	2014-12-16 22:20:00<br />	8.0	Rain	-	100.0		1009	8.0		10:20 PM	7.0	SSW	11.1	200	2014-12-16 22:20:00	2	22
383	2014-12-16 23:00:00	3.28400004	Heavy Rain	2014-12-16 23:20:00<br />	10.0	Rain	-	100.0		1008	10.0		11:20 PM	2.3	WSW	25.9	250	2014-12-16 23:20:00	2	23
384	2014-12-17 00:00:00	3.48600002	Rain	2014-12-17 00:20:00<br />	11.0	Rain	-	100.0		1006	11.0		12:20 AM	2.5	West	31.5	260	2014-12-17 00:20:00	3	0
385	2014-12-17 01:00:00	3.22900001	Rain	2014-12-17 01:20:00<br />	10.0	Rain	-	100.0		1006	10.0		1:20 AM	4.0	West	38.9	270	2014-12-17 01:20:00	3	1
386	2014-12-17 02:00:00	3.34999995	Light Rain	2014-12-17 02:20:00<br />	10.0	Rain	-	100.0		1005	10.0		2:20 AM	6.0	West	33.3	270	2014-12-17 02:20:00	3	2
387	2014-12-17 03:00:00	3.69600002	Light Rain	2014-12-17 03:20:00<br />	10.0	Rain	-	94.0		1005	11.0		3:20 AM	7.0	West	37.0	280	2014-12-17 03:20:00	3	3
388	2014-12-17 04:00:00	3.10000003	Light Rain	2014-12-17 04:20:00<br />	10.0	Rain	51.9	94.0		1005	11.0		4:20 AM	7.0	West	33.3	280	2014-12-17 04:20:00	3	4
389	2014-12-17 05:00:00	4.21000001	Light Rain	2014-12-17 05:20:00<br />	10.0	Rain	57.4	94.0		1005	11.0		5:20 AM	9.0	West	38.9	280	2014-12-17 05:20:00	3	5
390	2014-12-17 06:00:00	4.88600002	Light Rain	2014-12-17 06:20:00<br />	11.0	Rain	-	100.0		1005	11.0		6:20 AM	7.0	West	31.5	280	2014-12-17 06:20:00	3	6
391	2014-12-17 07:00:00	5.75499991	Light Rain	2014-12-17 07:20:00<br />	11.0	Rain	53.7	100.0		1006	11.0		7:20 AM	6.0	West	35.2	280	2014-12-17 07:20:00	3	7
392	2014-12-17 08:00:00	10.42099994	Overcast	2014-12-17 08:20:00<br />	11.0		-	100.0		1006	11.0		8:20 AM	10.0	West	35.2	280	2014-12-17 08:20:00	3	8
393	2014-12-17 09:00:00	16.05299999	Overcast	2014-12-17 09:20:00<br />	11.0		51.9	100.0		1007	11.0		9:20 AM	10.0	West	31.5	280	2014-12-17 09:20:00	3	9
394	2014-12-17 10:00:00	19.78400031	Drizzle	2014-12-17 10:20:00<br />	11.0		-	100.0		1008	11.0		10:20 AM	-9999.0	West	33.3	280	2014-12-17 10:20:00	3	10
395	2014-12-17 11:00:00	20.81300008	Overcast	2014-12-17 11:20:00<br />	11.0		-	100.0		1008	11.0		11:20 AM	4.5	West	31.5	270	2014-12-17 11:20:00	3	11
396	2014-12-17 12:00:00	22.239999899999997	Light Drizzle	2014-12-17 12:20:00<br />	11.0		-	100.0		1008	11.0		12:20 PM	-9999.0	West	25.9	280	2014-12-17 12:20:00	3	12
397	2014-12-17 13:00:00	21.41899988	Overcast	2014-12-17 13:20:00<br />	11.0		-	94.0		1008	12.0		1:20 PM	5.0	West	25.9	280	2014-12-17 13:20:00	3	13
398	2014-12-17 14:00:00	20.946999899999998	Rain	2014-12-17 14:20:00<br />	11.0	Rain	-	100.0		1008	11.0		2:20 PM	-9999.0	West	24.1	270	2014-12-17 14:20:00	3	14
399	2014-12-17 15:00:00	17.72999988	Rain	2014-12-17 15:20:00<br />	11.0	Rain	-	100.0		1008	11.0		3:20 PM	-9999.0	West	25.9	270	2014-12-17 15:20:00	3	15
400	2014-12-17 16:00:00	17.71400018	Light Drizzle	2014-12-17 16:20:00<br />	11.0		-	100.0		1008	11.0		4:20 PM	2.0	West	22.2	270	2014-12-17 16:20:00	3	16
401	2014-12-17 17:00:00	18.62	Rain	2014-12-17 17:20:00<br />	11.0	Rain	-	100.0		1008	11.0		5:20 PM	2.7	West	24.1	270	2014-12-17 17:20:00	3	17
402	2014-12-17 18:00:00	12.0380001	Light Drizzle	2014-12-17 18:20:00<br />	11.0		-	100.0		1008	11.0		6:20 PM	-9999.0	West	27.8	270	2014-12-17 18:20:00	3	18
403	2014-12-17 19:00:00	11.04800001	Overcast	2014-12-17 19:20:00<br />	11.0		-	100.0		1009	11.0		7:20 PM	9.0	West	27.8	270	2014-12-17 19:20:00	3	19
404	2014-12-17 20:00:00	3.85899997	Light Rain	2014-12-17 20:20:00<br />	11.0	Rain	-	94.0		1009	12.0		8:20 PM	6.0	West	27.8	270	2014-12-17 20:20:00	3	20
405	2014-12-17 21:00:00	3.38499999	Rain	2014-12-17 21:20:00<br />	11.0	Rain	-	100.0		1009	11.0		9:20 PM	-9999.0	West	29.6	270	2014-12-17 21:20:00	3	21
406	2014-12-17 22:00:00	3.47	Light Rain	2014-12-17 22:20:00<br />	11.0	Rain	-	100.0		1010	11.0		10:20 PM	3.0	West	29.6	270	2014-12-17 22:20:00	3	22
407	2014-12-17 23:00:00	3.46300001	Mostly Cloudy	2014-12-17 23:20:00<br />	11.0		-	100.0		1010	11.0		11:20 PM	2.5	West	33.3	270	2014-12-17 23:20:00	3	23
408	2014-12-18 00:00:00	3.96400001	Light Rain	2014-12-18 00:20:00<br />	11.0	Rain	-	100.0		1010	11.0		12:20 AM	2.4	West	33.3	260	2014-12-18 00:20:00	4	0
409	2014-12-18 01:00:00	3.1630000000000003	Light Drizzle	2014-12-18 01:20:00<br />	11.0		-	100.0		1010	11.0		1:20 AM	2.0	West	31.5	260	2014-12-18 01:20:00	4	1
410	2014-12-18 02:00:00	3.50699998	Light Rain	2014-12-18 02:20:00<br />	11.0	Rain	-	100.0		1010	11.0		2:20 AM	1.5	West	33.3	260	2014-12-18 02:20:00	4	2
411	2014-12-18 03:00:00	3.585	Light Rain	2014-12-18 03:20:00<br />	11.0	Rain	53.7	100.0		1011	11.0		3:20 AM	1.6	West	35.2	260	2014-12-18 03:20:00	4	3
412	2014-12-18 04:00:00	3.11700001	Light Rain	2014-12-18 04:20:00<br />	11.0	Rain	50.0	100.0		1011	11.0		4:20 AM	2.0	West	31.5	260	2014-12-18 04:20:00	4	4
413	2014-12-18 05:00:00	4.27600004	Light Drizzle	2014-12-18 05:20:00<br />	11.0		-	100.0		1011	11.0		5:20 AM	1.4	West	27.8	260	2014-12-18 05:20:00	4	5
414	2014-12-18 06:00:00	4.38800001	Light Drizzle	2014-12-18 06:20:00<br />	11.0		-	100.0		1011	11.0		6:20 AM	2.5	West	31.5	260	2014-12-18 06:20:00	4	6
415	2014-12-18 07:00:00	5.57599999	Rain	2014-12-18 07:20:00<br />	11.0	Rain	-	100.0		1011	11.0		7:20 AM	-9999.0	West	35.2	260	2014-12-18 07:20:00	4	7
416	2014-12-18 08:00:00	10.86600003	Drizzle	2014-12-18 08:20:00<br />	11.0		-	100.0		1011	11.0		8:20 AM	-9999.0	West	33.3	260	2014-12-18 08:20:00	4	8
417	2014-12-18 09:00:00	17.7810003	Light Drizzle	2014-12-18 09:20:00<br />	11.0		63.0	100.0		1011	11.0		9:20 AM	5.0	West	40.7	260	2014-12-18 09:20:00	4	9
418	2014-12-18 10:00:00	20.6039998	Rain	2014-12-18 10:20:00<br />	11.0	Rain	-	100.0		1011	11.0		10:20 AM	6.0	West	35.2	260	2014-12-18 10:20:00	4	10
419	2014-12-18 11:00:00	19.2529998	Overcast	2014-12-18 11:20:00<br />	11.0		-	100.0		1011	11.0		11:20 AM	6.0	West	33.3	260	2014-12-18 11:20:00	4	11
420	2014-12-18 12:00:00	19.381	Overcast	2014-12-18 12:20:00<br />	11.0		-	100.0		1010	11.0		12:20 PM	6.0	West	37.0	260	2014-12-18 12:20:00	4	12
421	2014-12-18 13:00:00	19.65199989	Overcast	2014-12-18 13:20:00<br />	11.0		61.1	94.0		1010	12.0		1:20 PM	10.0	West	42.6	260	2014-12-18 13:20:00	4	13
422	2014-12-18 14:00:00	21.232	Overcast	2014-12-18 14:20:00<br />	11.0		53.7	94.0		1010	12.0		2:20 PM	10.0	West	35.2	260	2014-12-18 14:20:00	4	14
423	2014-12-18 15:00:00	19.12600009	Rain	2014-12-18 15:20:00<br />	11.0	Rain	-	100.0		1010	11.0		3:20 PM	5.0	WSW	37.0	250	2014-12-18 15:20:00	4	15
424	2014-12-18 16:00:00	18.26399992	Rain	2014-12-18 16:20:00<br />	11.0	Rain	-	100.0		1010	11.0		4:20 PM	7.0	WSW	38.9	250	2014-12-18 16:20:00	4	16
425	2014-12-18 17:00:00	15.16500017	Overcast	2014-12-18 17:20:00<br />	11.0		59.3	100.0		1010	11.0		5:20 PM	7.0	WSW	40.7	250	2014-12-18 17:20:00	4	17
426	2014-12-18 18:00:00	9.93600012	Overcast	2014-12-18 18:20:00<br />	11.0		59.3	100.0		1010	11.0		6:20 PM	10.0	WSW	37.0	250	2014-12-18 18:20:00	4	18
427	2014-12-18 19:00:00	9.80900003	Overcast	2014-12-18 19:20:00<br />	11.0		-	94.0		1010	12.0		7:20 PM	10.0	WSW	38.9	250	2014-12-18 19:20:00	4	19
428	2014-12-18 20:00:00	3.43	Overcast	2014-12-18 20:20:00<br />	11.0		59.3	100.0		1010	11.0		8:20 PM	7.0	WSW	35.2	250	2014-12-18 20:20:00	4	20
429	2014-12-18 21:00:00	3.52600005	Overcast	2014-12-18 21:20:00<br />	11.0		-	100.0		1010	11.0		9:20 PM	10.0	WSW	33.3	250	2014-12-18 21:20:00	4	21
430	2014-12-18 22:00:00	3.23699998	Overcast	2014-12-18 22:20:00<br />	11.0		-	100.0		1010	11.0		10:20 PM	10.0	WSW	31.5	250	2014-12-18 22:20:00	4	22
431	2014-12-18 23:00:00	3.52100008	Overcast	2014-12-18 23:20:00<br />	11.0		-	100.0		1010	11.0		11:20 PM	10.0	WSW	31.5	250	2014-12-18 23:20:00	4	23
432	2014-12-19 00:00:00	3.01000001	Drizzle	2014-12-19 00:20:00<br />	11.0		55.6	100.0		1009	11.0		12:20 AM	-9999.0	WSW	35.2	250	2014-12-19 00:20:00	5	0
433	2014-12-19 01:00:00	3.18399995	Rain	2014-12-19 01:20:00<br />	11.0	Rain	-	100.0		1009	11.0		1:20 AM	3.5	West	38.9	260	2014-12-19 01:20:00	5	1
434	2014-12-19 02:00:00	3.46399999	Heavy Drizzle	2014-12-19 02:20:00<br />	11.0		-	100.0		1009	11.0		2:20 AM	2.3	West	35.2	260	2014-12-19 02:20:00	5	2
435	2014-12-19 03:00:00	3.26400003	Light Rain	2014-12-19 03:20:00<br />	11.0	Rain	-	100.0		1009	11.0		3:20 AM	-9999.0	West	35.2	260	2014-12-19 03:20:00	5	3
436	2014-12-19 04:00:00	3.10000002	Overcast	2014-12-19 04:20:00<br />	10.0		-	100.0		1009	10.0		4:20 AM	10.0	WNW	31.5	300	2014-12-19 04:20:00	5	4
437	2014-12-19 05:00:00	3.92299995	Mostly Cloudy	2014-12-19 05:20:00<br />	8.0		-	87.0		1010	10.0		5:20 AM	10.0	WNW	24.1	290	2014-12-19 05:20:00	5	5
438	2014-12-19 06:00:00	4.89000006	Mostly Cloudy	2014-12-19 06:20:00<br />	7.0		-	93.0		1012	8.0		6:20 AM	10.0	WNW	29.6	290	2014-12-19 06:20:00	5	6
439	2014-12-19 07:00:00	5.41800003	Overcast	2014-12-19 07:20:00<br />	5.0		-	81.0		1013	8.0		7:20 AM	10.0	WNW	27.8	290	2014-12-19 07:20:00	5	7
440	2014-12-19 08:00:00	9.88499988	Partly Cloudy	2014-12-19 08:20:00<br />	4.0		-	81.0		1014	7.0		8:20 AM	10.0	WNW	25.9	290	2014-12-19 08:20:00	5	8
441	2014-12-19 09:00:00	14.576000199999998	Overcast	2014-12-19 09:20:00<br />	3.0		-	71.0		1016	8.0		9:20 AM	10.0	WNW	33.3	300	2014-12-19 09:20:00	5	9
442	2014-12-19 10:00:00	16.355999999999998	Mostly Cloudy	2014-12-19 10:20:00<br />	4.0		-	76.0		1017	8.0		10:20 AM	10.0	WNW	22.2	290	2014-12-19 10:20:00	5	10
443	2014-12-19 11:00:00	20.94899999	Mostly Cloudy	2014-12-19 11:20:00<br />	5.0		-	81.0		1018	8.0		11:20 AM	10.0	WNW	25.9	290	2014-12-19 11:20:00	5	11
444	2014-12-19 12:00:00	18.639000199999998	Unknown	2014-12-19 12:20:00<br />	5.0		-	76.0		1018	9.0		12:20 PM	10.0	WNW	31.5	290	2014-12-19 12:20:00	5	12
445	2014-12-19 13:00:00	16.14199958	Unknown	2014-12-19 13:20:00<br />	4.0		-	71.0		1018	9.0		1:20 PM	10.0	West	29.6	280	2014-12-19 13:20:00	5	13
446	2014-12-19 14:00:00	15.95199986	Unknown	2014-12-19 14:20:00<br />	4.0		-	71.0		1019	9.0		2:20 PM	10.0	West	29.6	280	2014-12-19 14:20:00	5	14
447	2014-12-19 15:00:00	13.51800004	Unknown	2014-12-19 15:20:00<br />	4.0		-	76.0		1019	8.0		3:20 PM	10.0	WNW	27.8	290	2014-12-19 15:20:00	5	15
448	2014-12-19 16:00:00	9.30400011	Unknown	2014-12-19 16:20:00<br />	4.0		-	76.0		1020	8.0		4:20 PM	10.0	WNW	25.9	290	2014-12-19 16:20:00	5	16
449	2014-12-19 17:00:00	6.564999900000001	Partly Cloudy	2014-12-19 17:20:00<br />	4.0		-	76.0		1021	8.0		5:20 PM	10.0	WNW	24.1	290	2014-12-19 17:20:00	5	17
450	2014-12-19 18:00:00	2.75399995	Unknown	2014-12-19 18:20:00<br />	4.0		-	81.0		1022	7.0		6:20 PM	10.0	WNW	16.7	290	2014-12-19 18:20:00	5	18
451	2014-12-19 19:00:00	2.99800003	Unknown	2014-12-19 19:20:00<br />	4.0		-	81.0		1023	7.0		7:20 PM	10.0	WNW	18.5	290	2014-12-19 19:20:00	5	19
452	2014-12-19 20:00:00	2.88900009	Partly Cloudy	2014-12-19 20:20:00<br />	4.0		-	76.0		1023	8.0		8:20 PM	10.0	West	20.4	280	2014-12-19 20:20:00	5	20
453	2014-12-19 21:00:00	2.38200004	Partly Cloudy	2014-12-19 21:20:00<br />	4.0		-	81.0		1024	7.0		9:20 PM	10.0	WNW	24.1	290	2014-12-19 21:20:00	5	21
454	2014-12-19 22:00:00	2.86000002	Mostly Cloudy	2014-12-19 22:20:00<br />	4.0		-	81.0		1024	7.0		10:20 PM	10.0	West	18.5	280	2014-12-19 22:20:00	5	22
455	2014-12-19 23:00:00	2.74100007	Unknown	2014-12-19 23:20:00<br />	3.0		-	71.0		1025	8.0		11:20 PM	10.0	WNW	25.9	290	2014-12-19 23:20:00	5	23
456	2014-12-20 00:00:00	2.31700003	Mostly Cloudy	2014-12-20 00:20:00<br />	3.0		-	76.0		1025	7.0		12:20 AM	10.0	WNW	20.4	290	2014-12-20 00:20:00	6	0
457	2014-12-20 01:00:00	3.08700004	Rain	2014-12-20 01:20:00<br />	4.0	Rain	-	76.0		1025	8.0		1:20 AM	10.0	West	22.2	280	2014-12-20 01:20:00	6	1
458	2014-12-20 02:00:00	2.544	Overcast	2014-12-20 02:20:00<br />	3.0		-	66.0		1025	9.0		2:20 AM	10.0	West	29.6	280	2014-12-20 02:20:00	6	2
459	2014-12-20 03:00:00	2.44400006	Overcast	2014-12-20 03:20:00<br />	5.0		-	81.0		1025	8.0		3:20 AM	10.0	West	27.8	280	2014-12-20 03:20:00	6	3
460	2014-12-20 04:00:00	2.76200004	Overcast	2014-12-20 04:20:00<br />	4.0		-	76.0		1025	8.0		4:20 AM	10.0	WNW	29.6	290	2014-12-20 04:20:00	6	4
461	2014-12-20 05:00:00	2.42800003	Mostly Cloudy	2014-12-20 05:20:00<br />	5.0		-	81.0		1025	8.0		5:20 AM	10.0	West	29.6	280	2014-12-20 05:20:00	6	5
462	2014-12-20 06:00:00	2.81400003	Mostly Cloudy	2014-12-20 06:20:00<br />	4.0		-	76.0		1026	8.0		6:20 AM	10.0	West	27.8	280	2014-12-20 06:20:00	6	6
463	2014-12-20 07:00:00	2.40900001	Mostly Cloudy	2014-12-20 07:20:00<br />	4.0		-	76.0		1025	8.0		7:20 AM	10.0	West	29.6	280	2014-12-20 07:20:00	6	7
464	2014-12-20 08:00:00	2.64400002	Overcast	2014-12-20 08:20:00<br />	5.0		-	81.0		1026	8.0		8:20 AM	10.0	West	24.1	280	2014-12-20 08:20:00	6	8
465	2014-12-20 09:00:00	2.73000003	Overcast	2014-12-20 09:20:00<br />	5.0		-	81.0		1027	8.0		9:20 AM	10.0	WNW	25.9	290	2014-12-20 09:20:00	6	9
466	2014-12-20 10:00:00	2.41900002	Overcast	2014-12-20 10:20:00<br />	4.0		-	76.0		1028	8.0		10:20 AM	10.0	West	27.8	280	2014-12-20 10:20:00	6	10
467	2014-12-20 11:00:00	2.44600002	Overcast	2014-12-20 11:20:00<br />	5.0		-	76.0		1028	9.0		11:20 AM	10.0	West	27.8	280	2014-12-20 11:20:00	6	11
468	2014-12-20 12:00:00	2.51500006	Overcast	2014-12-20 12:20:00<br />	5.0		-	76.0		1029	9.0		12:20 PM	10.0	West	25.9	280	2014-12-20 12:20:00	6	12
469	2014-12-20 13:00:00	2.68000003	Overcast	2014-12-20 13:20:00<br />	5.0		-	76.0		1029	9.0		1:20 PM	10.0	WNW	31.5	290	2014-12-20 13:20:00	6	13
470	2014-12-20 14:00:00	2.34300004	Overcast	2014-12-20 14:20:00<br />	5.0		-	76.0		1029	9.0		2:20 PM	10.0	WNW	22.2	290	2014-12-20 14:20:00	6	14
471	2014-12-20 15:00:00	2.61800006	Partly Cloudy	2014-12-20 15:20:00<br />	5.0		-	81.0		1030	8.0		3:20 PM	10.0	WNW	20.4	290	2014-12-20 15:20:00	6	15
472	2014-12-20 16:00:00	2.47299997	Unknown	2014-12-20 16:20:00<br />	5.0		-	87.0		1030	7.0		4:20 PM	10.0	WNW	18.5	290	2014-12-20 16:20:00	6	16
473	2014-12-20 17:00:00	2.39800006	Mostly Cloudy	2014-12-20 17:50:00<br />	5.0		-	81.0		1031	8.0		5:50 PM	10.0	West	20.4	280	2014-12-20 17:50:00	6	17
474	2014-12-20 18:00:00	2.44500004	Mostly Cloudy	2014-12-20 18:20:00<br />	5.0		-	81.0		1031	8.0		6:20 PM	10.0	WNW	18.5	290	2014-12-20 18:20:00	6	18
475	2014-12-20 19:00:00	2.38800004	Partly Cloudy	2014-12-20 19:20:00<br />	5.0		-	93.0		1031	6.0		7:20 PM	10.0	West	14.8	270	2014-12-20 19:20:00	6	19
476	2014-12-20 20:00:00	2.58199998	Mostly Cloudy	2014-12-20 20:20:00<br />	5.0		-	81.0		1031	8.0		8:20 PM	10.0	West	20.4	280	2014-12-20 20:20:00	6	20
477	2014-12-20 21:00:00	2.71300002	Mostly Cloudy	2014-12-20 21:20:00<br />	7.0		-	93.0		1031	8.0		9:20 PM	10.0	WNW	27.8	290	2014-12-20 21:20:00	6	21
478	2014-12-20 22:00:00	2.52399999	Scattered Clouds	2014-12-20 22:20:00<br />	6.0		-	93.0		1031	7.0		10:20 PM	10.0	West	13.0	280	2014-12-20 22:20:00	6	22
479	2014-12-20 23:00:00	2.74	Mostly Cloudy	2014-12-20 23:20:00<br />	7.0		-	93.0		1031	8.0		11:20 PM	10.0	West	18.5	260	2014-12-20 23:20:00	6	23
480	2014-12-21 00:00:00	2.76900001	Overcast	2014-12-21 00:20:00<br />	7.0		-	93.0		1031	8.0		12:20 AM	10.0	West	18.5	270	2014-12-21 00:20:00	7	0
481	2014-12-21 01:00:00	2.57599998	Overcast	2014-12-21 01:20:00<br />	7.0		-	93.0		1030	8.0		1:20 AM	10.0	West	25.9	270	2014-12-21 01:20:00	7	1
482	2014-12-21 02:00:00	2.60899997	Mostly Cloudy	2014-12-21 02:20:00<br />	7.0		-	93.0		1030	8.0		2:20 AM	10.0	West	24.1	270	2014-12-21 02:20:00	7	2
483	2014-12-21 03:00:00	2.71200005	Mostly Cloudy	2014-12-21 03:20:00<br />	7.0		-	93.0		1029	8.0		3:20 AM	10.0	West	24.1	270	2014-12-21 03:20:00	7	3
484	2014-12-21 04:00:00	2.41400003	Light Rain	2014-12-21 04:20:00<br />	7.0	Rain	-	93.0		1029	8.0		4:20 AM	9.0	West	27.8	270	2014-12-21 04:20:00	7	4
485	2014-12-21 05:00:00	2.696	Mostly Cloudy	2014-12-21 05:20:00<br />	7.0		-	93.0		1028	8.0		5:20 AM	10.0	West	31.5	260	2014-12-21 05:20:00	7	5
486	2014-12-21 06:00:00	2.36300003	Mostly Cloudy	2014-12-21 06:20:00<br />	7.0		-	93.0		1028	8.0		6:20 AM	10.0	West	29.6	260	2014-12-21 06:20:00	7	6
487	2014-12-21 07:00:00	2.38600003	Overcast	2014-12-21 07:20:00<br />	7.0		-	93.0		1028	8.0		7:20 AM	10.0	West	27.8	260	2014-12-21 07:20:00	7	7
488	2014-12-21 08:00:00	2.992	Overcast	2014-12-21 08:20:00<br />	8.0		-	100.0		1028	8.0		8:20 AM	10.0	WSW	22.2	250	2014-12-21 08:20:00	7	8
489	2014-12-21 09:00:00	2.29900001	Overcast	2014-12-21 09:20:00<br />	8.0		-	93.0		1027	9.0		9:20 AM	10.0	West	25.9	260	2014-12-21 09:20:00	7	9
490	2014-12-21 10:00:00	2.53000002	Overcast	2014-12-21 10:20:00<br />	8.0		-	93.0		1027	9.0		10:20 AM	10.0	WSW	29.6	250	2014-12-21 10:20:00	7	10
491	2014-12-21 11:00:00	2.50400001	Overcast	2014-12-21 11:20:00<br />	8.0		-	93.0		1027	9.0		11:20 AM	10.0	West	27.8	260	2014-12-21 11:20:00	7	11
492	2014-12-21 12:00:00	2.35700004	Overcast	2014-12-21 12:20:00<br />	9.0		-	94.0		1027	10.0		12:20 PM	10.0	West	27.8	260	2014-12-21 12:20:00	7	12
493	2014-12-21 13:00:00	2.87100005	Overcast	2014-12-21 13:20:00<br />	9.0		-	94.0		1025	10.0		1:20 PM	10.0	WSW	27.8	250	2014-12-21 13:20:00	7	13
494	2014-12-21 14:00:00	2.50200003	Overcast	2014-12-21 14:20:00<br />	10.0		-	100.0		1025	10.0		2:20 PM	10.0	West	31.5	260	2014-12-21 14:20:00	7	14
495	2014-12-21 15:00:00	2.30700005	Overcast	2014-12-21 15:20:00<br />	10.0		-	100.0		1024	10.0		3:20 PM	10.0	West	31.5	260	2014-12-21 15:20:00	7	15
496	2014-12-21 16:00:00	2.48100003	Light Rain	2014-12-21 16:20:00<br />	10.0	Rain	-	100.0		1024	10.0		4:20 PM	7.0	West	31.5	260	2014-12-21 16:20:00	7	16
497	2014-12-21 17:00:00	2.65900003	Overcast	2014-12-21 17:20:00<br />	10.0		-	94.0		1023	11.0		5:20 PM	10.0	West	31.5	260	2014-12-21 17:20:00	7	17
498	2014-12-21 18:00:00	2.48399999	Overcast	2014-12-21 18:20:00<br />	10.0		-	94.0		1023	11.0		6:20 PM	10.0	West	31.5	260	2014-12-21 18:20:00	7	18
499	2014-12-21 19:00:00	2.5860000000000003	Overcast	2014-12-21 19:20:00<br />	10.0		-	94.0		1023	11.0		7:20 PM	10.0	West	27.8	260	2014-12-21 19:20:00	7	19
500	2014-12-21 20:00:00	2.44599998	Overcast	2014-12-21 20:20:00<br />	10.0		-	94.0		1022	11.0		8:20 PM	10.0	WSW	25.9	250	2014-12-21 20:20:00	7	20
501	2014-12-21 21:00:00	2.861	Overcast	2014-12-21 21:20:00<br />	10.0		-	94.0		1022	11.0		9:20 PM	10.0	West	27.8	260	2014-12-21 21:20:00	7	21
502	2014-12-21 22:00:00	2.29000004	Overcast	2014-12-21 22:20:00<br />	11.0		-	100.0		1022	11.0		10:20 PM	10.0	West	25.9	260	2014-12-21 22:20:00	7	22
503	2014-12-21 23:00:00	2.56799999	Overcast	2014-12-21 23:20:00<br />	10.0		-	94.0		1021	11.0		11:20 PM	10.0	WSW	25.9	250	2014-12-21 23:20:00	7	23
504	2014-12-22 00:00:00	1.221030938	Overcast	2014-12-22 00:20:00<br />	11.0		-	100.0		1021	11.0		12:20 AM	10.0	West	27.8	260	2014-12-22 00:20:00	1	0
505	2014-12-22 01:00:00	0.034061856	Overcast	2014-12-22 01:20:00<br />	11.0		-	100.0		1021	11.0		1:20 AM	10.0	West	25.9	260	2014-12-22 01:20:00	1	1
506	2014-12-22 02:00:00	0.034061856	Overcast	2014-12-22 02:20:00<br />	11.0		-	100.0		1020	11.0		2:20 AM	-9999.0	West	33.3	260	2014-12-22 02:20:00	1	2
507	2014-12-22 03:00:00	0.034061856	Overcast	2014-12-22 03:20:00<br />	11.0		-	100.0		1020	11.0		3:20 AM	10.0	WSW	27.8	250	2014-12-22 03:20:00	1	3
508	2014-12-22 04:00:00	0.034061856	Overcast	2014-12-22 04:20:00<br />	11.0		-	100.0		1020	11.0		4:20 AM	10.0	West	29.6	260	2014-12-22 04:20:00	1	4
509	2014-12-22 05:00:00	0.034061856	Rain	2014-12-22 05:20:00<br />	10.0	Rain	-	94.0		1020	11.0		5:20 AM	5.0	West	37.0	260	2014-12-22 05:20:00	1	5
510	2014-12-22 06:00:00	0.034061856	Overcast	2014-12-22 06:20:00<br />	10.0		55.6	94.0		1019	11.0		6:20 AM	10.0	West	31.5	260	2014-12-22 06:20:00	1	6
511	2014-12-22 07:00:00	0.034061856	Overcast	2014-12-22 07:20:00<br />	10.0		-	94.0		1019	11.0		7:20 AM	10.0	WSW	37.0	250	2014-12-22 07:20:00	1	7
512	2014-12-22 08:00:00	0.034061856	Overcast	2014-12-22 08:20:00<br />	10.0		-	94.0		1019	11.0		8:20 AM	10.0	WSW	35.2	250	2014-12-22 08:20:00	1	8
513	2014-12-22 09:00:00	0.034061856	Overcast	2014-12-22 09:20:00<br />	10.0		-	94.0		1019	11.0		9:20 AM	10.0	WSW	35.2	250	2014-12-22 09:20:00	1	9
514	2014-12-22 10:00:00	0.034061856	Overcast	2014-12-22 10:20:00<br />	10.0		-	88.0		1019	12.0		10:20 AM	10.0	WSW	29.6	250	2014-12-22 10:20:00	1	10
515	2014-12-22 11:00:00	0.034061856	Overcast	2014-12-22 11:20:00<br />	10.0		-	94.0		1019	11.0		11:20 AM	10.0	WSW	35.2	250	2014-12-22 11:20:00	1	11
516	2014-12-22 12:00:00	0.034061856	Overcast	2014-12-22 12:20:00<br />	10.0		-	94.0		1019	11.0		12:20 PM	10.0	WSW	31.5	250	2014-12-22 12:20:00	1	12
517	2014-12-22 13:00:00	0.034061856	Overcast	2014-12-22 13:20:00<br />	10.0		-	94.0		1018	11.0		1:20 PM	10.0	WSW	33.3	250	2014-12-22 13:20:00	1	13
518	2014-12-22 14:00:00	0.034061856	Overcast	2014-12-22 14:20:00<br />	10.0		-	94.0		1018	11.0		2:20 PM	10.0	WSW	33.3	250	2014-12-22 14:20:00	1	14
519	2014-12-22 15:00:00	0.034061856	Overcast	2014-12-22 15:20:00<br />	10.0		-	94.0		1019	11.0		3:20 PM	10.0	WSW	31.5	250	2014-12-22 15:20:00	1	15
520	2014-12-22 16:00:00	0.034061856	Overcast	2014-12-22 16:20:00<br />	9.0		-	88.0		1019	11.0		4:20 PM	10.0	West	29.6	260	2014-12-22 16:20:00	1	16
521	2014-12-22 17:00:00	0.034061856	Overcast	2014-12-22 17:20:00<br />	9.0		-	88.0		1018	11.0		5:20 PM	10.0	WSW	29.6	250	2014-12-22 17:20:00	1	17
522	2014-12-22 18:00:00	0.034061856	Overcast	2014-12-22 18:20:00<br />	9.0		-	88.0		1018	11.0		6:20 PM	10.0	WSW	35.2	250	2014-12-22 18:20:00	1	18
523	2014-12-22 19:00:00	0.034061856	Overcast	2014-12-22 19:20:00<br />	9.0		-	88.0		1018	11.0		7:20 PM	10.0	West	37.0	260	2014-12-22 19:20:00	1	19
524	2014-12-22 20:00:00	0.034061856	Overcast	2014-12-22 20:20:00<br />	10.0		-	94.0		1019	11.0		8:20 PM	10.0	West	37.0	260	2014-12-22 20:20:00	1	20
525	2014-12-22 21:00:00	0.034061856	Overcast	2014-12-22 21:20:00<br />	10.0		-	94.0		1018	11.0		9:20 PM	10.0	West	35.2	260	2014-12-22 21:20:00	1	21
526	2014-12-22 22:00:00	0.034061856	Overcast	2014-12-22 22:20:00<br />	9.0		53.7	88.0		1018	11.0		10:20 PM	10.0	West	35.2	260	2014-12-22 22:20:00	1	22
527	2014-12-22 23:00:00	0.034061856	Overcast	2014-12-22 23:20:00<br />	9.0		-	88.0		1018	11.0		11:20 PM	10.0	West	35.2	260	2014-12-22 23:20:00	1	23
528	2014-12-23 00:00:00	3.385	Overcast	2014-12-23 00:20:00<br />	8.0		57.4	82.0		1018	11.0		12:20 AM	10.0	West	37.0	260	2014-12-23 00:20:00	2	0
529	2014-12-23 01:00:00	3.3275	Overcast	2014-12-23 01:20:00<br />	8.0		-	82.0		1018	11.0		1:20 AM	10.0	West	33.3	260	2014-12-23 01:20:00	2	1
530	2014-12-23 02:00:00	3.1675	Overcast	2014-12-23 02:20:00<br />	8.0		-	82.0		1018	11.0		2:20 AM	10.0	West	33.3	260	2014-12-23 02:20:00	2	2
531	2014-12-23 03:00:00	3.1825	Overcast	2014-12-23 03:20:00<br />	9.0		-	94.0		1018	10.0		3:20 AM	10.0	West	31.5	260	2014-12-23 03:20:00	2	3
532	2014-12-23 04:00:00	3.05	Light Rain	2014-12-23 04:20:00<br />	10.0	Rain	-	100.0		1018	10.0		4:20 AM	6.0	West	29.6	260	2014-12-23 04:20:00	2	4
533	2014-12-23 05:00:00	3.0225	Overcast	2014-12-23 05:20:00<br />	10.0		-	100.0		1018	10.0		5:20 AM	9.0	West	29.6	260	2014-12-23 05:20:00	2	5
534	2014-12-23 06:00:00	3.3975	Overcast	2014-12-23 06:20:00<br />	9.0		-	88.0		1017	11.0		6:20 AM	10.0	WSW	29.6	250	2014-12-23 06:20:00	2	6
535	2014-12-23 07:00:00	4.48	Overcast	2014-12-23 07:20:00<br />	9.0		-	88.0		1017	11.0		7:20 AM	10.0	WSW	27.8	250	2014-12-23 07:20:00	2	7
536	2014-12-23 08:00:00	7.6125	Overcast	2014-12-23 08:20:00<br />	9.0		-	94.0		1017	10.0		8:20 AM	10.0	WSW	27.8	250	2014-12-23 08:20:00	2	8
537	2014-12-23 09:00:00	12.255	Overcast	2014-12-23 09:20:00<br />	9.0		-	88.0		1017	11.0		9:20 AM	10.0	WSW	25.9	250	2014-12-23 09:20:00	2	9
538	2014-12-23 10:00:00	16.055	Overcast	2014-12-23 10:20:00<br />	10.0		-	94.0		1017	11.0		10:20 AM	10.0	WSW	25.9	250	2014-12-23 10:20:00	2	10
539	2014-12-23 11:00:00	15.9875	Overcast	2014-12-23 11:20:00<br />	11.0		-	100.0		1017	11.0		11:20 AM	10.0	WSW	35.2	250	2014-12-23 11:20:00	2	11
540	2014-12-23 12:00:00	15.2825	Mostly Cloudy	2014-12-23 12:20:00<br />	11.0		-	100.0		1017	11.0		12:20 PM	10.0	WSW	33.3	250	2014-12-23 12:20:00	2	12
541	2014-12-23 13:00:00	15.885	Overcast	2014-12-23 13:20:00<br />	9.0		-	88.0		1016	11.0		1:20 PM	10.0	WSW	20.4	240	2014-12-23 13:20:00	2	13
542	2014-12-23 14:00:00	15.5525	Overcast	2014-12-23 14:20:00<br />	9.0		-	88.0		1016	11.0		2:20 PM	10.0	WSW	24.1	240	2014-12-23 14:20:00	2	14
543	2014-12-23 15:00:00	14.5725	Overcast	2014-12-23 15:20:00<br />	8.0		-	82.0		1015	11.0		3:20 PM	10.0	WSW	22.2	240	2014-12-23 15:20:00	2	15
544	2014-12-23 16:00:00	15.2775	Overcast	2014-12-23 16:20:00<br />	8.0		-	87.0		1015	10.0		4:20 PM	10.0	WSW	22.2	240	2014-12-23 16:20:00	2	16
545	2014-12-23 17:00:00	13.755	Overcast	2014-12-23 17:20:00<br />	8.0		-	87.0		1014	10.0		5:20 PM	10.0	SW	22.2	230	2014-12-23 17:20:00	2	17
546	2014-12-23 18:00:00	10.29	Overcast	2014-12-23 18:20:00<br />	8.0		-	87.0		1014	10.0		6:20 PM	10.0	SW	22.2	230	2014-12-23 18:20:00	2	18
547	2014-12-23 19:00:00	8.9575	Overcast	2014-12-23 19:20:00<br />	8.0		-	87.0		1014	10.0		7:20 PM	10.0	SW	22.2	220	2014-12-23 19:20:00	2	19
548	2014-12-23 20:00:00	5.1625	Overcast	2014-12-23 20:20:00<br />	9.0		-	94.0		1013	10.0		8:20 PM	10.0	SW	18.5	230	2014-12-23 20:20:00	2	20
549	2014-12-23 21:00:00	3.5875	Rain	2014-12-23 21:20:00<br />	9.0	Rain	-	94.0		1013	10.0		9:20 PM	7.0	WSW	24.1	240	2014-12-23 21:20:00	2	21
550	2014-12-23 22:00:00	3.5075	Overcast	2014-12-23 22:20:00<br />	10.0		-	94.0		1013	11.0		10:20 PM	10.0	WSW	25.9	240	2014-12-23 22:20:00	2	22
551	2014-12-23 23:00:00	3.565	Overcast	2014-12-23 23:20:00<br />	10.0		-	94.0		1013	11.0		11:20 PM	10.0	WSW	25.9	240	2014-12-23 23:20:00	2	23
552	2014-12-24 00:00:00	1.8220309380000002	Overcast	2014-12-24 00:20:00<br />	10.0		-	94.0		1012	11.0		12:20 AM	10.0	WSW	27.8	250	2014-12-24 00:20:00	3	0
553	2014-12-24 01:00:00	1.5620309780000001	Overcast	2014-12-24 01:20:00<br />	11.0		-	100.0		1012	11.0		1:20 AM	10.0	WSW	27.8	250	2014-12-24 01:20:00	3	1
554	2014-12-24 02:00:00	3.14300006	Overcast	2014-12-24 02:20:00<br />	11.0		-	100.0		1012	11.0		2:20 AM	8.0	WSW	27.8	250	2014-12-24 02:20:00	3	2
555	2014-12-24 03:00:00	3.06600005	Light Drizzle	2014-12-24 03:20:00<br />	11.0		-	100.0		1012	11.0		3:20 AM	-9999.0	WSW	27.8	250	2014-12-24 03:20:00	3	3
556	2014-12-24 04:00:00	3.17900006	Overcast	2014-12-24 04:20:00<br />	10.0		-	100.0		1013	10.0		4:20 AM	10.0	WNW	24.1	290	2014-12-24 04:20:00	3	4
557	2014-12-24 05:00:00	2.78900002	Mostly Cloudy	2014-12-24 05:20:00<br />	8.0		-	93.0		1014	9.0		5:20 AM	10.0	NW	24.1	310	2014-12-24 05:20:00	3	5
558	2014-12-24 06:00:00	3.08000001	Overcast	2014-12-24 06:20:00<br />	5.0		-	87.0		1015	7.0		6:20 AM	10.0	WNW	20.4	300	2014-12-24 06:20:00	3	6
559	2014-12-24 07:00:00	2.82400001	Scattered Clouds	2014-12-24 07:20:00<br />	4.0		-	87.0		1016	6.0		7:20 AM	10.0	WNW	18.5	300	2014-12-24 07:20:00	3	7
560	2014-12-24 08:00:00	2.57200001	Overcast	2014-12-24 08:20:00<br />	4.0		-	87.0		1017	6.0		8:20 AM	10.0	WNW	14.8	290	2014-12-24 08:20:00	3	8
561	2014-12-24 09:00:00	2.42500005	Scattered Clouds	2014-12-24 09:20:00<br />	4.0		-	81.0		1018	7.0		9:20 AM	10.0	WNW	18.5	290	2014-12-24 09:20:00	3	9
562	2014-12-24 10:00:00	2.24000001	Unknown	2014-12-24 10:20:00<br />	4.0		-	81.0		1019	7.0		10:20 AM	10.0	WNW	22.2	290	2014-12-24 10:20:00	3	10
563	2014-12-24 11:00:00	2.55899999	Mostly Cloudy	2014-12-24 11:20:00<br />	3.0		-	71.0		1019	8.0		11:20 AM	10.0	WNW	31.5	300	2014-12-24 11:20:00	3	11
564	2014-12-24 12:00:00	2.56700002	Mostly Cloudy	2014-12-24 12:20:00<br />	1.0		-	62.0		1020	8.0		12:20 PM	10.0	WNW	24.1	290	2014-12-24 12:20:00	3	12
565	2014-12-24 13:00:00	2.18300002	Unknown	2014-12-24 13:20:00<br />	2.0		-	66.0		1020	8.0		1:20 PM	10.0	WNW	24.1	290	2014-12-24 13:20:00	3	13
566	2014-12-24 14:00:00	2.16300001	Unknown	2014-12-24 14:20:00<br />	1.0		-	62.0		1020	8.0		2:20 PM	10.0	West	25.9	280	2014-12-24 14:20:00	3	14
567	2014-12-24 15:00:00	2.70900006	Mostly Cloudy	2014-12-24 15:20:00<br />	2.0		-	66.0		1021	8.0		3:20 PM	10.0	WNW	20.4	300	2014-12-24 15:20:00	3	15
568	2014-12-24 16:00:00	2.28800001	Scattered Clouds	2014-12-24 16:20:00<br />	2.0		-	76.0		1022	6.0		4:20 PM	10.0	WNW	18.5	300	2014-12-24 16:20:00	3	16
569	2014-12-24 17:00:00	2.75800004	Partly Cloudy	2014-12-24 17:20:00<br />	2.0		-	81.0		1022	5.0		5:20 PM	10.0	WNW	14.8	300	2014-12-24 17:20:00	3	17
570	2014-12-24 18:00:00	2.62700001	Unknown	2014-12-24 18:20:00<br />	2.0		-	81.0		1023	5.0		6:20 PM	10.0	WNW	13.0	300	2014-12-24 18:20:00	3	18
571	2014-12-24 19:00:00	2.52900002	Partly Cloudy	2014-12-24 19:20:00<br />	3.0		-	81.0		1023	6.0		7:20 PM	10.0	WNW	16.7	290	2014-12-24 19:20:00	3	19
572	2014-12-24 20:00:00	2.92900006	Scattered Clouds	2014-12-24 20:20:00<br />	3.0		-	81.0		1024	6.0		8:20 PM	10.0	WNW	18.5	290	2014-12-24 20:20:00	3	20
573	2014-12-24 21:00:00	3.28400001	Unknown	2014-12-24 21:20:00<br />	3.0		-	81.0		1024	6.0		9:20 PM	10.0	WNW	16.7	290	2014-12-24 21:20:00	3	21
574	2014-12-24 22:00:00	3.04500003	Partly Cloudy	2014-12-24 22:20:00<br />	3.0		-	81.0		1025	6.0		10:20 PM	10.0	WNW	16.7	300	2014-12-24 22:20:00	3	22
575	2014-12-24 23:00:00	3.137	Unknown	2014-12-24 23:20:00<br />	3.0		-	81.0		1025	6.0		11:20 PM	10.0	WNW	13.0	290	2014-12-24 23:20:00	3	23
576	2014-12-25 00:00:00	2.98200001	Unknown	2014-12-25 00:20:00<br />	3.0		-	81.0		1025	6.0		12:20 AM	10.0	WNW	16.7	300	2014-12-25 00:20:00	4	0
577	2014-12-25 01:00:00	2.94500001	Partly Cloudy	2014-12-25 01:20:00<br />	3.0		-	87.0		1026	5.0		1:20 AM	10.0	NW	13.0	320	2014-12-25 01:20:00	4	1
578	2014-12-25 02:00:00	3.141	Unknown	2014-12-25 02:20:00<br />	3.0		-	87.0		1026	5.0		2:20 AM	10.0	WNW	16.7	300	2014-12-25 02:20:00	4	2
579	2014-12-25 03:00:00	2.95700003	Unknown	2014-12-25 03:20:00<br />	3.0		-	87.0		1027	5.0		3:20 AM	10.0	NW	14.8	310	2014-12-25 03:20:00	4	3
580	2014-12-25 04:00:00	2.72400002	Unknown	2014-12-25 04:20:00<br />	4.0		-	93.0		1027	5.0		4:20 AM	10.0	WNW	11.1	300	2014-12-25 04:20:00	4	4
581	2014-12-25 05:00:00	3.27300004	Unknown	2014-12-25 05:20:00<br />	4.0		-	93.0		1027	5.0		5:20 AM	10.0	WNW	13.0	300	2014-12-25 05:20:00	4	5
582	2014-12-25 06:00:00	2.77599999	Unknown	2014-12-25 06:20:00<br />	4.0		-	93.0		1028	5.0		6:20 AM	10.0	WNW	16.7	300	2014-12-25 06:20:00	4	6
583	2014-12-25 07:00:00	2.66600001	Unknown	2014-12-25 07:20:00<br />	3.0		-	87.0		1029	5.0		7:20 AM	10.0	WNW	13.0	290	2014-12-25 07:20:00	4	7
584	2014-12-25 08:00:00	2.75300004	Unknown	2014-12-25 08:20:00<br />	3.0		-	93.0		1029	4.0		8:20 AM	10.0	WNW	13.0	290	2014-12-25 08:20:00	4	8
585	2014-12-25 09:00:00	2.26900001	Unknown	2014-12-25 09:20:00<br />	3.0		-	93.0		1030	4.0		9:20 AM	10.0	WNW	11.1	290	2014-12-25 09:20:00	4	9
586	2014-12-25 10:00:00	2.074	Unknown	2014-12-25 10:20:00<br />	5.0		-	93.0		1031	6.0		10:20 AM	10.0	WNW	11.1	300	2014-12-25 10:20:00	4	10
587	2014-12-25 11:00:00	2.71800005	Unknown	2014-12-25 11:20:00<br />	5.0		-	87.0		1031	7.0		11:20 AM	10.0	WNW	18.5	290	2014-12-25 11:20:00	4	11
588	2014-12-25 12:00:00	2.49200003	Unknown	2014-12-25 12:20:00<br />	5.0		-	81.0		1031	8.0		12:20 PM	10.0	WNW	22.2	290	2014-12-25 12:20:00	4	12
589	2014-12-25 13:00:00	2.22900003	Partly Cloudy	2014-12-25 13:20:00<br />	4.0		-	76.0		1031	8.0		1:20 PM	10.0	WNW	22.2	290	2014-12-25 13:20:00	4	13
590	2014-12-25 14:00:00	2.59	Scattered Clouds	2014-12-25 14:20:00<br />	4.0		-	76.0		1031	8.0		2:20 PM	10.0	West	22.2	280	2014-12-25 14:20:00	4	14
591	2014-12-25 15:00:00	2.00300001	Unknown	2014-12-25 15:20:00<br />	3.0		-	76.0		1031	7.0		3:20 PM	10.0	WNW	18.5	290	2014-12-25 15:20:00	4	15
592	2014-12-25 16:00:00	2.61100003	Unknown	2014-12-25 16:20:00<br />	2.0		-	81.0		1032	5.0		4:20 PM	10.0	WNW	11.1	290	2014-12-25 16:20:00	4	16
593	2014-12-25 17:00:00	2.38800001	Unknown	2014-12-25 17:20:00<br />	1.0		-	81.0		1032	4.0		5:20 PM	10.0	WNW	14.8	300	2014-12-25 17:20:00	4	17
594	2014-12-25 18:00:00	2.25400003	Unknown	2014-12-25 18:20:00<br />	2.0		-	87.0		1033	4.0		6:20 PM	10.0	WNW	11.1	290	2014-12-25 18:20:00	4	18
595	2014-12-25 19:00:00	2.56500002	Unknown	2014-12-25 19:20:00<br />	1.0		-	81.0		1033	4.0		7:20 PM	10.0	WNW	13.0	300	2014-12-25 19:20:00	4	19
596	2014-12-25 20:00:00	2.78300002	Unknown	2014-12-25 20:20:00<br />	2.0		-	87.0		1033	4.0		8:20 PM	10.0	NW	13.0	320	2014-12-25 20:20:00	4	20
597	2014-12-25 21:00:00	2.84600002	Unknown	2014-12-25 21:20:00<br />	1.0		-	93.0		1034	2.0		9:20 PM	10.0	NW	14.8	320	2014-12-25 21:20:00	4	21
598	2014-12-25 22:00:00	3.16800006	Unknown	2014-12-25 22:20:00<br />	1.0		-	93.0		1034	2.0		10:20 PM	10.0	NW	9.3	310	2014-12-25 22:20:00	4	22
599	2014-12-25 23:00:00	2.54899997	Unknown	2014-12-25 23:20:00<br />	1.0		-	93.0		1034	2.0		11:20 PM	10.0	NNW	9.3	340	2014-12-25 23:20:00	4	23
600	2014-12-26 00:00:00	2.94300003	Unknown	2014-12-26 00:20:00<br />	2.0		-	93.0		1033	3.0		12:20 AM	10.0	NW	9.3	320	2014-12-26 00:20:00	5	0
601	2014-12-26 01:00:00	2.94400004	Unknown	2014-12-26 01:20:00<br />	1.0		-	100.0		1033	1.0		1:20 AM	10.0	NNW	5.6	330	2014-12-26 01:20:00	5	1
602	2014-12-26 02:00:00	2.89600005	Unknown	2014-12-26 02:20:00<br />	1.0		-	100.0		1032	1.0		2:20 AM	10.0	WNW	11.1	290	2014-12-26 02:20:00	5	2
603	2014-12-26 03:00:00	3.37900001	Unknown	2014-12-26 03:20:00<br />	1.0		-	93.0		1032	2.0		3:20 AM	10.0	WNW	9.3	300	2014-12-26 03:20:00	5	3
604	2014-12-26 04:00:00	3.05900003	Unknown	2014-12-26 04:20:00<br />	0.0		-	93.0		1031	1.0		4:20 AM	10.0	North	7.4	350	2014-12-26 04:20:00	5	4
605	2014-12-26 05:00:00	2.95500002	Unknown	2014-12-26 05:20:00<br />	1.0		-	93.0		1031	2.0		5:20 AM	10.0	NW	5.6	310	2014-12-26 05:20:00	5	5
606	2014-12-26 06:00:00	3.33400003	Partly Cloudy	2014-12-26 06:20:00<br />	1.0		-	93.0		1030	2.0		6:20 AM	10.0	East	3.7	80	2014-12-26 06:20:00	5	6
607	2014-12-26 07:00:00	2.93799999	Mostly Cloudy	2014-12-26 07:20:00<br />	2.0		-	100.0		1030	2.0		7:20 AM	10.0	Variable	3.7	0	2014-12-26 07:20:00	5	7
608	2014-12-26 08:00:00	2.86000004	Unknown	2014-12-26 08:20:00<br />	3.0		-	81.0		1029	6.0		8:20 AM	10.0	SSW	11.1	200	2014-12-26 08:20:00	5	8
609	2014-12-26 09:00:00	2.32999998	Mostly Cloudy	2014-12-26 09:20:00<br />	3.0		-	81.0		1028	6.0		9:20 AM	10.0	South	11.1	190	2014-12-26 09:20:00	5	9
610	2014-12-26 10:00:00	2.42000004	Rain	2014-12-26 10:20:00<br />	3.0	Rain	-	81.0		1028	6.0		10:20 AM	10.0	SSW	11.1	210	2014-12-26 10:20:00	5	10
611	2014-12-26 11:00:00	2.253	Rain	2014-12-26 11:20:00<br />	3.0	Rain	-	87.0		1026	5.0		11:20 AM	10.0	South	14.8	190	2014-12-26 11:20:00	5	11
612	2014-12-26 12:00:00	2.55600005	Rain	2014-12-26 12:20:00<br />	4.0	Rain	-	93.0		1024	5.0		12:20 PM	10.0	South	18.5	170	2014-12-26 12:20:00	5	12
613	2014-12-26 13:00:00	2.177	Light Rain	2014-12-26 13:20:00<br />	4.0	Rain	-	93.0		1021	5.0		1:20 PM	10.0	SE	22.2	140	2014-12-26 13:20:00	5	13
614	2014-12-26 14:00:00	2.30300003	Light Rain	2014-12-26 14:20:00<br />	5.0	Rain	-	100.0		1019	5.0		2:20 PM	7.0	SSE	24.1	150	2014-12-26 14:20:00	5	14
615	2014-12-26 15:00:00	2.09500002	Light Rain	2014-12-26 15:20:00<br />	6.0	Rain	-	93.0		1016	7.0		3:20 PM	5.0	SSE	25.9	160	2014-12-26 15:20:00	5	15
616	2014-12-26 16:00:00	2.67600004	Light Rain	2014-12-26 16:20:00<br />	7.0	Rain	-	93.0		1013	8.0		4:20 PM	7.0	South	16.7	180	2014-12-26 16:20:00	5	16
617	2014-12-26 17:00:00	2.21500003	Overcast	2014-12-26 17:20:00<br />	9.0		-	94.0		1010	10.0		5:20 PM	10.0	WSW	29.6	250	2014-12-26 17:20:00	5	17
618	2014-12-26 18:00:00	2.59300002	Rain	2014-12-26 18:20:00<br />	9.0	Rain	64.8	94.0		1008	10.0		6:20 PM	2.3	West	35.2	260	2014-12-26 18:20:00	5	18
619	2014-12-26 19:00:00	2.47800001	Overcast	2014-12-26 19:20:00<br />	9.0		-	94.0		1007	10.0		7:20 PM	7.0	West	33.3	270	2014-12-26 19:20:00	5	19
620	2014-12-26 20:00:00	2.61799999	Light Rain	2014-12-26 20:20:00<br />	9.0	Rain	63.0	94.0		1005	10.0		8:20 PM	-9999.0	West	38.9	270	2014-12-26 20:20:00	5	20
621	2014-12-26 21:00:00	2.71300003	Mostly Cloudy	2014-12-26 21:20:00<br />	7.0		-	87.0		1005	9.0		9:20 PM	10.0	WNW	48.2	290	2014-12-26 21:20:00	5	21
622	2014-12-26 22:00:00	2.30400002	Overcast	2014-12-26 22:20:00<br />	5.0		-	87.0		1006	7.0		10:20 PM	10.0	WNW	38.9	290	2014-12-26 22:20:00	5	22
623	2014-12-26 23:00:00	2.38000001	Overcast	2014-12-26 23:20:00<br />	4.0		-	87.0		1007	6.0		11:20 PM	10.0	NW	38.9	310	2014-12-26 23:20:00	5	23
624	2014-12-27 00:00:00	2.77400002	Mostly Cloudy	2014-12-27 00:20:00<br />	2.0		-	87.0		1009	4.0		12:20 AM	10.0	WNW	25.9	300	2014-12-27 00:20:00	6	0
625	2014-12-27 01:00:00	2.30700001	Mostly Cloudy	2014-12-27 01:20:00<br />	1.0		-	81.0		1010	4.0		1:20 AM	10.0	NW	24.1	320	2014-12-27 01:20:00	6	1
626	2014-12-27 02:00:00	2.71100007	Mostly Cloudy	2014-12-27 02:20:00<br />	1.0		-	87.0		1011	3.0		2:20 AM	10.0	WNW	18.5	300	2014-12-27 02:20:00	6	2
627	2014-12-27 03:00:00	2.70400003	Mostly Cloudy	2014-12-27 03:20:00<br />	0.0		-	87.0		1012	2.0		3:20 AM	10.0	West	14.8	280	2014-12-27 03:20:00	6	3
628	2014-12-27 04:00:00	2.55100005	Partly Cloudy	2014-12-27 04:20:00<br />	0.0		-	87.0		1012	2.0		4:20 AM	10.0	West	11.1	280	2014-12-27 04:20:00	6	4
629	2014-12-27 05:00:00	2.13600003	Partly Cloudy	2014-12-27 05:20:00<br />	1.0		-	87.0		1013	3.0		5:20 AM	10.0	WNW	13.0	300	2014-12-27 05:20:00	6	5
630	2014-12-27 06:00:00	2.90800001	Mostly Cloudy	2014-12-27 06:20:00<br />	1.0		-	93.0		1013	2.0		6:20 AM	10.0	West	11.1	270	2014-12-27 06:20:00	6	6
631	2014-12-27 07:00:00	2.22600003	Overcast	2014-12-27 07:20:00<br />	2.0		-	87.0		1013	4.0		7:20 AM	10.0	West	16.7	280	2014-12-27 07:20:00	6	7
632	2014-12-27 08:00:00	2.79400007	Mostly Cloudy	2014-12-27 08:20:00<br />	3.0		-	93.0		1013	4.0		8:20 AM	10.0	West	16.7	280	2014-12-27 08:20:00	6	8
633	2014-12-27 09:00:00	2.15999999	Mostly Cloudy	2014-12-27 09:20:00<br />	2.0		-	93.0		1013	3.0		9:20 AM	10.0	NW	14.8	310	2014-12-27 09:20:00	6	9
634	2014-12-27 10:00:00	2.26299997	Mostly Cloudy	2014-12-27 10:20:00<br />	3.0		-	93.0		1012	4.0		10:20 AM	10.0	NW	14.8	310	2014-12-27 10:20:00	6	10
635	2014-12-27 11:00:00	2.52099999	Partly Cloudy	2014-12-27 11:20:00<br />	4.0		-	87.0		1011	6.0		11:20 AM	10.0	WNW	20.4	300	2014-12-27 11:20:00	6	11
636	2014-12-27 12:00:00	2.20500001	Mostly Cloudy	2014-12-27 12:20:00<br />	4.0		-	81.0		1011	7.0		12:20 PM	10.0	WNW	24.1	300	2014-12-27 12:20:00	6	12
637	2014-12-27 13:00:00	2.45800005	Mostly Cloudy	2014-12-27 13:20:00<br />	3.0		-	87.0		1010	5.0		1:20 PM	10.0	NW	16.7	320	2014-12-27 13:20:00	6	13
638	2014-12-27 14:00:00	2.23100003	Mostly Cloudy	2014-12-27 14:20:00<br />	3.0		-	93.0		1010	4.0		2:20 PM	10.0	WNW	16.7	300	2014-12-27 14:20:00	6	14
639	2014-12-27 15:00:00	2.31	Rain	2014-12-27 15:20:00<br />	3.0	Rain	-	93.0		1010	4.0		3:20 PM	10.0	NW	14.8	320	2014-12-27 15:20:00	6	15
640	2014-12-27 16:00:00	2.55400007	Scattered Clouds	2014-12-27 16:20:00<br />	2.0		-	93.0		1011	3.0		4:20 PM	10.0	NW	22.2	310	2014-12-27 16:20:00	6	16
641	2014-12-27 17:00:00	2.169	Unknown	2014-12-27 17:20:00<br />	1.0		-	93.0		1011	2.0		5:20 PM	10.0	WNW	14.8	300	2014-12-27 17:20:00	6	17
642	2014-12-27 18:00:00	2.37800004	Unknown	2014-12-27 18:20:00<br />	1.0		-	93.0		1011	2.0		6:20 PM	10.0	NW	20.4	320	2014-12-27 18:20:00	6	18
643	2014-12-27 19:00:00	2.58500003	Unknown	2014-12-27 19:20:00<br />	0.0		-	93.0		1012	1.0		7:20 PM	10.0	NW	16.7	310	2014-12-27 19:20:00	6	19
644	2014-12-27 20:00:00	2.55200002	Scattered Clouds	2014-12-27 20:20:00<br />	0.0		-	93.0		1013	1.0		8:20 PM	10.0	North	9.3	350	2014-12-27 20:20:00	6	20
645	2014-12-27 21:00:00	2.59100004	Mostly Cloudy	2014-12-27 21:20:00<br />	0.0		-	87.0		1014	2.0		9:20 PM	10.0	NNW	13.0	340	2014-12-27 21:20:00	6	21
646	2014-12-27 22:00:00	2.50600002	Overcast	2014-12-27 22:20:00<br />	1.0		-	87.0		1016	3.0		10:20 PM	10.0	NNW	14.8	340	2014-12-27 22:20:00	6	22
647	2014-12-27 23:00:00	2.43300005	Overcast	2014-12-27 23:20:00<br />	1.0		-	87.0		1017	3.0		11:20 PM	10.0	NNW	13.0	340	2014-12-27 23:20:00	6	23
648	2014-12-28 00:00:00	3.24400001	Mostly Cloudy	2014-12-28 00:20:00<br />	-1.0		-	81.0		1018	2.0		12:20 AM	10.0	NNE	7.4	20	2014-12-28 00:20:00	7	0
649	2014-12-28 01:00:00	2.31200003	Unknown	2014-12-28 01:20:00<br />	-1.0		-	81.0		1019	2.0		1:20 AM	10.0	North	9.3	10	2014-12-28 01:20:00	7	1
650	2014-12-28 02:00:00	2.63500003	Scattered Clouds	2014-12-28 02:20:00<br />	0.0		-	87.0		1020	2.0		2:20 AM	10.0	North	14.8	10	2014-12-28 02:20:00	7	2
651	2014-12-28 03:00:00	2.59300002	Partly Cloudy	2014-12-28 03:20:00<br />	-1.0		-	87.0		1022	1.0		3:20 AM	10.0	North	7.4	360	2014-12-28 03:20:00	7	3
652	2014-12-28 04:00:00	2.36299998	Unknown	2014-12-28 04:20:00<br />	0.0		-	87.0		1023	2.0		4:20 AM	10.0	NE	16.7	40	2014-12-28 04:20:00	7	4
653	2014-12-28 05:00:00	2.47500001	Unknown	2014-12-28 05:20:00<br />	0.0		-	93.0		1024	1.0		5:20 AM	10.0	NNE	16.7	30	2014-12-28 05:20:00	7	5
654	2014-12-28 06:00:00	2.61500003	Unknown	2014-12-28 06:20:00<br />	-1.0		-	93.0		1026	0.0		6:20 AM	10.0	NNE	16.7	20	2014-12-28 06:20:00	7	6
655	2014-12-28 07:00:00	2.36100004	Unknown	2014-12-28 07:20:00<br />	0.0		-	87.0		1027	2.0		7:20 AM	10.0	NE	16.7	40	2014-12-28 07:20:00	7	7
656	2014-12-28 08:00:00	2.68400004	Unknown	2014-12-28 08:20:00<br />	0.0		-	93.0		1029	1.0		8:20 AM	10.0	NE	14.8	40	2014-12-28 08:20:00	7	8
657	2014-12-28 09:00:00	2.2640000000000002	Unknown	2014-12-28 09:20:00<br />	0.0		-	87.0		1030	2.0		9:20 AM	10.0	NNE	14.8	30	2014-12-28 09:20:00	7	9
658	2014-12-28 10:00:00	2.28700004	Unknown	2014-12-28 10:20:00<br />	0.0		-	81.0		1031	3.0		10:20 AM	10.0	ENE	16.7	60	2014-12-28 10:20:00	7	10
659	2014-12-28 11:00:00	2.32900004	Unknown	2014-12-28 11:20:00<br />	1.0		-	81.0		1032	4.0		11:20 AM	10.0	ENE	13.0	70	2014-12-28 11:20:00	7	11
660	2014-12-28 12:00:00	2.45700001	Unknown	2014-12-28 12:20:00<br />	1.0		-	81.0		1033	4.0		12:20 PM	10.0	ENE	14.8	60	2014-12-28 12:20:00	7	12
661	2014-12-28 13:00:00	2.222	Unknown	2014-12-28 13:20:00<br />	0.0		-	75.0		1034	4.0		1:20 PM	10.0	ENE	16.7	60	2014-12-28 13:20:00	7	13
662	2014-12-28 14:00:00	2.37799999	Unknown	2014-12-28 14:20:00<br />	0.0		-	75.0		1034	4.0		2:20 PM	10.0	ENE	13.0	60	2014-12-28 14:20:00	7	14
663	2014-12-28 15:00:00	2.37500004	Unknown	2014-12-28 15:20:00<br />	-1.0		-	70.0		1035	4.0		3:20 PM	10.0	ENE	7.4	60	2014-12-28 15:20:00	7	15
664	2014-12-28 16:00:00	2.43500001	Unknown	2014-12-28 16:20:00<br />	-2.0		-	70.0		1036	3.0		4:20 PM	10.0	Variable	3.7	0	2014-12-28 16:20:00	7	16
665	2014-12-28 17:00:00	2.75600003	Unknown	2014-12-28 17:20:00<br />	-2.0		-	81.0		1036	1.0		5:20 PM	10.0	North	9.3	10	2014-12-28 17:20:00	7	17
666	2014-12-28 18:00:00	2.35800005	Unknown	2014-12-28 18:20:00<br />	-1.0		-	87.0		1038	1.0		6:20 PM	10.0	North	7.4	350	2014-12-28 18:20:00	7	18
667	2014-12-28 19:00:00	2.57800001	Unknown	2014-12-28 19:20:00<br />	-2.0		-	81.0		1038	1.0		7:20 PM	10.0	NNW	9.3	340	2014-12-28 19:20:00	7	19
668	2014-12-28 20:00:00	2.59400003	Unknown	2014-12-28 20:20:00<br />	-2.0		-	87.0		1039	0.0		8:20 PM	10.0	NNW	7.4	340	2014-12-28 20:20:00	7	20
669	2014-12-28 21:00:00	2.30099999	Unknown	2014-12-28 21:20:00<br />	-2.0		-	93.0		1039	-1.0		9:20 PM	10.0	North	5.6	10	2014-12-28 21:20:00	7	21
670	2014-12-28 22:00:00	2.75700002	Unknown	2014-12-28 22:20:00<br />	-3.0		-	93.0		1039	-2.0		10:20 PM	10.0	NNE	5.6	20	2014-12-28 22:20:00	7	22
671	2014-12-28 23:00:00	2.47300002	Unknown	2014-12-28 23:20:00<br />	-3.0		-	86.0		1040	-1.0		11:20 PM	10.0	NNW	9.3	340	2014-12-28 23:20:00	7	23
672	2014-12-29 00:00:00	4.53399997	Unknown	2014-12-29 00:20:00<br />	-2.0		-	93.0		1039	-1.0		12:20 AM	10.0	North	7.4	350	2014-12-29 00:20:00	1	0
673	2014-12-29 01:00:00	4.17100001	Unknown	2014-12-29 01:20:00<br />	-2.0		-	93.0		1039	-1.0		1:20 AM	10.0	North	7.4	350	2014-12-29 01:20:00	1	1
674	2014-12-29 02:00:00	3.85299999	Unknown	2014-12-29 02:20:00<br />	-2.0		-	93.0		1040	-1.0		2:20 AM	10.0	NNW	7.4	340	2014-12-29 02:20:00	1	2
675	2014-12-29 03:00:00	3.26800003	Unknown	2014-12-29 03:20:00<br />	-2.0		-	93.0		1040	-1.0		3:20 AM	10.0	NNW	3.7	340	2014-12-29 03:20:00	1	3
676	2014-12-29 04:00:00	2.47100001	Unknown	2014-12-29 04:20:00<br />	-2.0		-	87.0		1041	0.0		4:20 AM	10.0	NNW	9.3	340	2014-12-29 04:20:00	1	4
677	2014-12-29 05:00:00	3.02200005	Unknown	2014-12-29 05:20:00<br />	-3.0		-	86.0		1040	-1.0		5:20 AM	10.0	NNW	14.8	330	2014-12-29 05:20:00	1	5
678	2014-12-29 06:00:00	2.71199999	Unknown	2014-12-29 06:20:00<br />	-3.0		-	86.0		1041	-1.0		6:20 AM	10.0	North	13.0	350	2014-12-29 06:20:00	1	6
679	2014-12-29 07:00:00	2.68600004	Unknown	2014-12-29 07:20:00<br />	-3.0		-	93.0		1041	-2.0		7:20 AM	10.0	NNW	11.1	340	2014-12-29 07:20:00	1	7
680	2014-12-29 08:00:00	2.72000005	Unknown	2014-12-29 08:20:00<br />	-3.0		-	93.0		1041	-2.0		8:20 AM	10.0	WNW	11.1	300	2014-12-29 08:20:00	1	8
681	2014-12-29 09:00:00	2.324	Unknown	2014-12-29 09:20:00<br />	-3.0		-	86.0		1042	-1.0		9:20 AM	10.0	North	5.6	350	2014-12-29 09:20:00	1	9
682	2014-12-29 10:00:00	2.169	Unknown	2014-12-29 10:20:00<br />	-1.0		-	87.0		1042	1.0		10:20 AM	10.0	WNW	11.1	300	2014-12-29 10:20:00	1	10
683	2014-12-29 11:00:00	2.62000003	Unknown	2014-12-29 11:20:00<br />	1.0		-	87.0		1042	3.0		11:20 AM	10.0	NW	14.8	310	2014-12-29 11:20:00	1	11
684	2014-12-29 12:00:00	2.27000003	Unknown	2014-12-29 12:20:00<br />	3.0		-	87.0		1042	5.0		12:20 PM	10.0	NW	11.1	310	2014-12-29 12:20:00	1	12
685	2014-12-29 13:00:00	2.58600004	Unknown	2014-12-29 13:20:00<br />	3.0		-	81.0		1042	6.0		1:20 PM	10.0	WNW	11.1	300	2014-12-29 13:20:00	1	13
686	2014-12-29 14:00:00	2.032	Unknown	2014-12-29 14:20:00<br />	3.0		-	81.0		1042	6.0		2:20 PM	10.0	WNW	11.1	300	2014-12-29 14:20:00	1	14
687	2014-12-29 15:00:00	2.61900003	Unknown	2014-12-29 15:20:00<br />	2.0		-	81.0		1042	5.0		3:20 PM	10.0	WNW	11.1	300	2014-12-29 15:20:00	1	15
688	2014-12-29 16:00:00	2.14699999	Unknown	2014-12-29 16:20:00<br />	2.0		-	87.0		1042	4.0		4:20 PM	10.0	NNW	7.4	330	2014-12-29 16:20:00	1	16
689	2014-12-29 17:00:00	2.461	Unknown	2014-12-29 17:20:00<br />	1.0		-	87.0		1042	3.0		5:20 PM	10.0	North	3.7	360	2014-12-29 17:20:00	1	17
690	2014-12-29 18:00:00	2.46400003	Mostly Cloudy	2014-12-29 18:20:00<br />	1.0		-	93.0		1042	2.0		6:20 PM	10.0	Variable	3.7	0	2014-12-29 18:20:00	1	18
691	2014-12-29 19:00:00	2.80800003	Mostly Cloudy	2014-12-29 19:20:00<br />	1.0		-	93.0		1042	2.0		7:20 PM	10.0	North	5.6	360	2014-12-29 19:20:00	1	19
692	2014-12-29 20:00:00	3.16600001	Unknown	2014-12-29 20:20:00<br />	0.0		-	87.0		1043	2.0		8:20 PM	10.0	North	3.7	360	2014-12-29 20:20:00	1	20
693	2014-12-29 21:00:00	3.33599996	Unknown	2014-12-29 21:20:00<br />	0.0		-	93.0		1043	1.0		9:20 PM	10.0	NNW	5.6	330	2014-12-29 21:20:00	1	21
694	2014-12-29 22:00:00	5.03100002	Unknown	2014-12-29 22:20:00<br />	0.0		-	93.0		1042	1.0		10:20 PM	10.0	Variable	1.9	0	2014-12-29 22:20:00	1	22
695	2014-12-29 23:00:00	4.72299996	Unknown	2014-12-29 23:20:00<br />	-2.0		-	100.0		1042	-2.0		11:20 PM	8.0	SE	3.7	130	2014-12-29 23:20:00	1	23
696	2014-12-30 00:00:00	4.64499999	Unknown	2014-12-30 00:20:00<br />	0.0		-	100.0		1042	0.0		12:20 AM	10.0	South	3.7	170	2014-12-30 00:20:00	2	0
697	2014-12-30 01:00:00	3.94200002	Scattered Clouds	2014-12-30 01:20:00<br />	-1.0		-	100.0		1041	-1.0		1:20 AM	5.0	East	3.7	100	2014-12-30 01:20:00	2	1
698	2014-12-30 02:00:00	3.22199997	Mist	2014-12-30 02:20:00<br />	-1.0		-	100.0		1041	-1.0		2:20 AM	-9999.0	North	1.9	360	2014-12-30 02:20:00	2	2
699	2014-12-30 03:00:00	3.51	Light Freezing Fog	2014-12-30 03:20:00<br />	-3.0	Fog	-	100.0		1040	-3.0		3:20 AM	0.2	North	3.7	360	2014-12-30 03:20:00	2	3
700	2014-12-30 04:00:00	2.75800004	Light Freezing Fog	2014-12-30 04:20:00<br />	-2.0	Fog	-	100.0		1040	-2.0		4:20 AM	0.1	NNE	7.4	20	2014-12-30 04:20:00	2	4
701	2014-12-30 05:00:00	2.86700001	Overcast	2014-12-30 05:20:00<br />	1.0		-	100.0		1039	1.0		5:20 AM	-9999.0	ENE	7.4	70	2014-12-30 05:20:00	2	5
702	2014-12-30 06:00:00	3.12400004	Overcast	2014-12-30 06:20:00<br />	2.0		-	100.0		1039	2.0		6:20 AM	7.0	East	11.1	90	2014-12-30 06:20:00	2	6
703	2014-12-30 07:00:00	3.01200004	Overcast	2014-12-30 07:20:00<br />	2.0		-	100.0		1040	2.0		7:20 AM	6.0	East	13.0	90	2014-12-30 07:20:00	2	7
704	2014-12-30 08:00:00	2.784	Overcast	2014-12-30 08:20:00<br />	2.0		-	100.0		1040	2.0		8:20 AM	7.0	ENE	9.3	70	2014-12-30 08:20:00	2	8
705	2014-12-30 09:00:00	2.14	Overcast	2014-12-30 09:20:00<br />	2.0		-	100.0		1040	2.0		9:20 AM	7.0	ENE	7.4	60	2014-12-30 09:20:00	2	9
706	2014-12-30 10:00:00	2.38400002	Mostly Cloudy	2014-12-30 10:20:00<br />	3.0		-	93.0		1040	4.0		10:20 AM	10.0	North	5.6	10	2014-12-30 10:20:00	2	10
707	2014-12-30 11:00:00	2.30200003	Overcast	2014-12-30 11:20:00<br />	4.0		-	76.0		1039	8.0		11:20 AM	10.0	West	9.3	260	2014-12-30 11:20:00	2	11
708	2014-12-30 12:00:00	2.29500002	Partly Cloudy	2014-12-30 12:20:00<br />	3.0		-	71.0		1038	8.0		12:20 PM	10.0	WSW	20.4	240	2014-12-30 12:20:00	2	12
709	2014-12-30 13:00:00	2.54400004	Unknown	2014-12-30 13:20:00<br />	3.0		-	71.0		1038	8.0		1:20 PM	10.0	WSW	18.5	250	2014-12-30 13:20:00	2	13
710	2014-12-30 14:00:00	2.20700001	Partly Cloudy	2014-12-30 14:20:00<br />	3.0		-	71.0		1037	8.0		2:20 PM	10.0	WSW	16.7	250	2014-12-30 14:20:00	2	14
711	2014-12-30 15:00:00	2.96800001	Partly Cloudy	2014-12-30 15:20:00<br />	3.0		-	76.0		1037	7.0		3:20 PM	10.0	WSW	13.0	250	2014-12-30 15:20:00	2	15
712	2014-12-30 16:00:00	2.06800002	Unknown	2014-12-30 16:20:00<br />	3.0		-	87.0		1037	5.0		4:20 PM	10.0	WSW	7.4	250	2014-12-30 16:20:00	2	16
713	2014-12-30 17:00:00	2.37800004	Unknown	2014-12-30 17:20:00<br />	2.0		-	87.0		1037	4.0		5:20 PM	10.0	WSW	11.1	250	2014-12-30 17:20:00	2	17
714	2014-12-30 18:00:00	2.7060000000000004	Unknown	2014-12-30 18:20:00<br />	3.0		-	87.0		1036	5.0		6:20 PM	10.0	WSW	9.3	240	2014-12-30 18:20:00	2	18
715	2014-12-30 19:00:00	2.73000001	Unknown	2014-12-30 19:20:00<br />	3.0		-	87.0		1036	5.0		7:20 PM	10.0	SSW	5.6	200	2014-12-30 19:20:00	2	19
716	2014-12-30 20:00:00	2.98800003	Unknown	2014-12-30 20:20:00<br />	3.0		-	93.0		1036	4.0		8:20 PM	10.0	South	11.1	190	2014-12-30 20:20:00	2	20
717	2014-12-30 21:00:00	3.35500001	Unknown	2014-12-30 21:20:00<br />	3.0		-	93.0		1036	4.0		9:20 PM	10.0	South	9.3	180	2014-12-30 21:20:00	2	21
718	2014-12-30 22:00:00	4.32000001	Unknown	2014-12-30 22:20:00<br />	3.0		-	93.0		1035	4.0		10:20 PM	10.0	SSE	9.3	160	2014-12-30 22:20:00	2	22
719	2014-12-30 23:00:00	4.51400003	Unknown	2014-12-30 23:20:00<br />	3.0		-	87.0		1035	5.0		11:20 PM	10.0	South	11.1	170	2014-12-30 23:20:00	2	23
720	2014-12-31 00:00:00	3.69800003	Unknown	2014-12-31 00:20:00<br />	3.0		-	87.0		1034	5.0		12:20 AM	10.0	South	11.1	170	2014-12-31 00:20:00	3	0
721	2014-12-31 01:00:00	4.38600005	Unknown	2014-12-31 01:20:00<br />	3.0		-	93.0		1034	4.0		1:20 AM	10.0	South	5.6	180	2014-12-31 01:20:00	3	1
722	2014-12-31 02:00:00	3.42200005	Unknown	2014-12-31 02:20:00<br />	3.0		-	87.0		1034	5.0		2:20 AM	10.0	South	5.6	190	2014-12-31 02:20:00	3	2
723	2014-12-31 03:00:00	3.16400003	Unknown	2014-12-31 03:20:00<br />	3.0		-	87.0		1033	5.0		3:20 AM	10.0	South	5.6	190	2014-12-31 03:20:00	3	3
724	2014-12-31 04:00:00	3.32500001	Unknown	2014-12-31 04:20:00<br />	3.0		-	93.0		1033	4.0		4:20 AM	10.0	SSE	11.1	160	2014-12-31 04:20:00	3	4
725	2014-12-31 05:00:00	3.10500008	Partly Cloudy	2014-12-31 05:20:00<br />	4.0		-	93.0		1032	5.0		5:20 AM	10.0	SSE	13.0	150	2014-12-31 05:20:00	3	5
726	2014-12-31 06:00:00	3.378	Scattered Clouds	2014-12-31 06:20:00<br />	3.0		-	100.0		1032	3.0		6:20 AM	10.0	ESE	9.3	120	2014-12-31 06:20:00	3	6
727	2014-12-31 07:00:00	3.02100004	Overcast	2014-12-31 07:20:00<br />	5.0		-	93.0		1032	6.0		7:20 AM	10.0	SSE	11.1	160	2014-12-31 07:20:00	3	7
728	2014-12-31 08:00:00	2.39100005	Overcast	2014-12-31 08:20:00<br />	5.0		-	93.0		1032	6.0		8:20 AM	10.0	SSE	14.8	150	2014-12-31 08:20:00	3	8
729	2014-12-31 09:00:00	2.51699999	Partly Cloudy	2014-12-31 09:20:00<br />	5.0		-	93.0		1032	6.0		9:20 AM	10.0	SSE	11.1	150	2014-12-31 09:20:00	3	9
730	2014-12-31 10:00:00	2.41700001	Mostly Cloudy	2014-12-31 10:20:00<br />	6.0		-	87.0		1032	8.0		10:20 AM	10.0	South	11.1	170	2014-12-31 10:20:00	3	10
731	2014-12-31 11:00:00	2.23400002	Partly Cloudy	2014-12-31 11:20:00<br />	6.0		-	87.0		1031	8.0		11:20 AM	10.0	SSE	9.3	160	2014-12-31 11:20:00	3	11
732	2014-12-31 12:00:00	2.6919999999999997	Mostly Cloudy	2014-12-31 12:20:00<br />	7.0		-	82.0		1031	10.0		12:20 PM	10.0	SSE	9.3	160	2014-12-31 12:20:00	3	12
733	2014-12-31 13:00:00	2.28	Partly Cloudy	2014-12-31 13:20:00<br />	7.0		-	82.0		1030	10.0		1:20 PM	10.0	ESE	14.8	120	2014-12-31 13:20:00	3	13
734	2014-12-31 14:00:00	2.41400002	Mostly Cloudy	2014-12-31 14:20:00<br />	7.0		-	82.0		1029	10.0		2:20 PM	10.0	South	14.8	190	2014-12-31 14:20:00	3	14
735	2014-12-31 15:00:00	2.34300002	Mostly Cloudy	2014-12-31 15:20:00<br />	7.0		-	87.0		1030	9.0		3:20 PM	10.0	South	16.7	180	2014-12-31 15:20:00	3	15
736	2014-12-31 16:00:00	2.31100002	Mostly Cloudy	2014-12-31 16:20:00<br />	7.0		-	87.0		1030	9.0		4:20 PM	10.0	South	13.0	190	2014-12-31 16:20:00	3	16
737	2014-12-31 17:00:00	2.28200002	Mostly Cloudy	2014-12-31 17:20:00<br />	7.0		-	87.0		1030	9.0		5:20 PM	10.0	SSE	11.1	160	2014-12-31 17:20:00	3	17
738	2014-12-31 18:00:00	2.61100001	Scattered Clouds	2014-12-31 18:20:00<br />	7.0		-	82.0		1030	10.0		6:20 PM	10.0	South	13.0	170	2014-12-31 18:20:00	3	18
739	2014-12-31 19:00:00	2.73200006	Overcast	2014-12-31 19:20:00<br />	7.0		-	87.0		1030	9.0		7:20 PM	10.0	SSE	13.0	160	2014-12-31 19:20:00	3	19
740	2014-12-31 20:00:00	3.30000007	Partly Cloudy	2014-12-31 20:20:00<br />	7.0		-	87.0		1030	9.0		8:20 PM	10.0	SSW	13.0	200	2014-12-31 20:20:00	3	20
741	2014-12-31 21:00:00	2.97100005	Overcast	2014-12-31 21:20:00<br />	7.0		-	87.0		1030	9.0		9:20 PM	10.0	South	11.1	180	2014-12-31 21:20:00	3	21
742	2014-12-31 22:00:00	3.2210001	Overcast	2014-12-31 22:20:00<br />	7.0		-	82.0		1029	10.0		10:20 PM	10.0	South	13.0	170	2014-12-31 22:20:00	3	22
743	2014-12-31 23:00:00	3.29300002	Overcast	2014-12-31 23:20:00<br />	7.0		-	82.0		1029	10.0		11:20 PM	10.0	South	13.0	190	2014-12-31 23:20:00	3	23
744	2015-01-01 00:00:00	1.796	Overcast	2015-01-01 00:20:00<br />	7.0		-	82.0		1029	10.0		12:20 AM	10.0	SSW	16.7	210	2015-01-01 00:20:00	4	0
745	2015-01-01 01:00:00	3.12200004	Overcast	2015-01-01 01:20:00<br />	8.0		-	87.0		1028	10.0		1:20 AM	10.0	SSW	18.5	210	2015-01-01 01:20:00	4	1
746	2015-01-01 02:00:00	3.279	Overcast	2015-01-01 02:20:00<br />	8.0		-	87.0		1029	10.0		2:20 AM	10.0	South	13.0	180	2015-01-01 02:20:00	4	2
747	2015-01-01 03:00:00	3.23600005	Overcast	2015-01-01 03:20:00<br />	9.0		-	94.0		1029	10.0		3:20 AM	10.0	South	11.1	180	2015-01-01 03:20:00	4	3
748	2015-01-01 04:00:00	2.87300001	Overcast	2015-01-01 04:20:00<br />	9.0		-	94.0		1028	10.0		4:20 AM	10.0	SSE	14.8	160	2015-01-01 04:20:00	4	4
749	2015-01-01 05:00:00	2.94000003	Overcast	2015-01-01 05:20:00<br />	9.0		-	94.0		1028	10.0		5:20 AM	10.0	SSE	9.3	160	2015-01-01 05:20:00	4	5
750	2015-01-01 06:00:00	3.01700009	Mostly Cloudy	2015-01-01 06:20:00<br />	9.0		-	88.0		1027	11.0		6:20 AM	10.0	South	20.4	180	2015-01-01 06:20:00	4	6
751	2015-01-01 07:00:00	2.69500005	Overcast	2015-01-01 07:20:00<br />	9.0		-	88.0		1026	11.0		7:20 AM	10.0	South	18.5	180	2015-01-01 07:20:00	4	7
752	2015-01-01 08:00:00	2.46300004	Overcast	2015-01-01 08:20:00<br />	9.0		-	88.0		1027	11.0		8:20 AM	10.0	South	13.0	190	2015-01-01 08:20:00	4	8
753	2015-01-01 09:00:00	2.17899999	Overcast	2015-01-01 09:20:00<br />	9.0		-	88.0		1027	11.0		9:20 AM	10.0	SW	14.8	230	2015-01-01 09:20:00	4	9
754	2015-01-01 10:00:00	2.30500005	Overcast	2015-01-01 10:20:00<br />	9.0		-	88.0		1027	11.0		10:20 AM	10.0	SW	14.8	230	2015-01-01 10:20:00	4	10
755	2015-01-01 11:00:00	2.53600001	Mostly Cloudy	2015-01-01 11:20:00<br />	9.0		-	82.0		1026	12.0		11:20 AM	10.0	SW	16.7	220	2015-01-01 11:20:00	4	11
756	2015-01-01 12:00:00	2.23	Overcast	2015-01-01 12:20:00<br />	9.0		-	82.0		1024	12.0		12:20 PM	10.0	SW	20.4	230	2015-01-01 12:20:00	4	12
757	2015-01-01 13:00:00	2.35700002	Overcast	2015-01-01 13:20:00<br />	10.0		-	88.0		1023	12.0		1:20 PM	10.0	SW	29.6	220	2015-01-01 13:20:00	4	13
758	2015-01-01 14:00:00	2.43300002	Overcast	2015-01-01 14:20:00<br />	10.0		-	88.0		1023	12.0		2:20 PM	10.0	SW	24.1	220	2015-01-01 14:20:00	4	14
759	2015-01-01 15:00:00	2.42500005	Mostly Cloudy	2015-01-01 15:20:00<br />	10.0		-	88.0		1022	12.0		3:20 PM	10.0	SSW	25.9	210	2015-01-01 15:20:00	4	15
760	2015-01-01 16:00:00	2.40400004	Overcast	2015-01-01 16:20:00<br />	10.0		-	88.0		1021	12.0		4:20 PM	10.0	SW	27.8	220	2015-01-01 16:20:00	4	16
761	2015-01-01 17:00:00	2.60600005	Light Rain	2015-01-01 17:20:00<br />	10.0	Rain	-	88.0		1020	12.0		5:20 PM	10.0	SW	24.1	220	2015-01-01 17:20:00	4	17
762	2015-01-01 18:00:00	2.37	Overcast	2015-01-01 18:20:00<br />	11.0		44.4	94.0		1020	12.0		6:20 PM	10.0	SW	25.9	230	2015-01-01 18:20:00	4	18
763	2015-01-01 19:00:00	2.96700005	Overcast	2015-01-01 19:20:00<br />	11.0		-	94.0		1020	12.0		7:20 PM	10.0	SW	22.2	230	2015-01-01 19:20:00	4	19
764	2015-01-01 20:00:00	2.67600003	Heavy Rain	2015-01-01 20:20:00<br />	11.0	Rain	-	94.0		1019	12.0		8:20 PM	-9999.0	WSW	20.4	240	2015-01-01 20:20:00	4	20
765	2015-01-01 21:00:00	2.82400005	Overcast	2015-01-01 21:20:00<br />	11.0		-	94.0		1019	12.0		9:20 PM	10.0	WSW	27.8	240	2015-01-01 21:20:00	4	21
766	2015-01-01 22:00:00	2.95099998	Overcast	2015-01-01 22:20:00<br />	11.0		-	94.0		1019	12.0		10:20 PM	10.0	WSW	31.5	240	2015-01-01 22:20:00	4	22
767	2015-01-01 23:00:00	2.88900005	Rain	2015-01-01 23:20:00<br />	11.0	Rain	50.0	94.0		1019	12.0		11:20 PM	2.0	WSW	31.5	250	2015-01-01 23:20:00	4	23
768	2015-01-02 00:00:00	3.67199999	Heavy Rain	2015-01-02 00:20:00<br />	11.0	Rain	-	100.0		1020	11.0		12:20 AM	1.0	West	38.9	260	2015-01-02 00:20:00	5	0
769	2015-01-02 01:00:00	2.75400004	Overcast	2015-01-02 01:20:00<br />	11.0		61.1	100.0		1021	11.0		1:20 AM	10.0	West	38.9	260	2015-01-02 01:20:00	5	1
770	2015-01-02 02:00:00	2.867	Scattered Clouds	2015-01-02 02:20:00<br />	9.0		-	88.0		1022	11.0		2:20 AM	10.0	West	37.0	270	2015-01-02 02:20:00	5	2
771	2015-01-02 03:00:00	2.952	Unknown	2015-01-02 03:20:00<br />	7.0		-	82.0		1023	10.0		3:20 AM	10.0	West	33.3	280	2015-01-02 03:20:00	5	3
772	2015-01-02 04:00:00	2.83500004	Unknown	2015-01-02 04:20:00<br />	5.0		-	76.0		1025	9.0		4:20 AM	10.0	WNW	29.6	290	2015-01-02 04:20:00	5	4
773	2015-01-02 05:00:00	3.00300001	Unknown	2015-01-02 05:20:00<br />	4.0		-	76.0		1026	8.0		5:20 AM	10.0	WNW	29.6	300	2015-01-02 05:20:00	5	5
774	2015-01-02 06:00:00	2.6660000000000004	Partly Cloudy	2015-01-02 06:20:00<br />	4.0		-	76.0		1027	8.0		6:20 AM	10.0	WNW	24.1	290	2015-01-02 06:20:00	5	6
775	2015-01-02 07:00:00	3.237	Scattered Clouds	2015-01-02 07:20:00<br />	3.0		-	76.0		1028	7.0		7:20 AM	10.0	WNW	24.1	290	2015-01-02 07:20:00	5	7
776	2015-01-02 08:00:00	2.39399999	Partly Cloudy	2015-01-02 08:20:00<br />	2.0		-	71.0		1030	7.0		8:20 AM	10.0	WNW	25.9	290	2015-01-02 08:20:00	5	8
777	2015-01-02 09:00:00	2.36599997	Partly Cloudy	2015-01-02 09:20:00<br />	2.0		-	71.0		1031	7.0		9:20 AM	10.0	West	24.1	280	2015-01-02 09:20:00	5	9
778	2015-01-02 10:00:00	2.42200002	Partly Cloudy	2015-01-02 10:20:00<br />	2.0		-	71.0		1032	7.0		10:20 AM	10.0	West	22.2	280	2015-01-02 10:20:00	5	10
779	2015-01-02 11:00:00	2.29900002	Mostly Cloudy	2015-01-02 11:20:00<br />	3.0		-	71.0		1032	8.0		11:20 AM	10.0	West	25.9	280	2015-01-02 11:20:00	5	11
780	2015-01-02 12:00:00	2.54200004	Partly Cloudy	2015-01-02 12:20:00<br />	3.0		-	66.0		1033	9.0		12:20 PM	10.0	West	31.5	280	2015-01-02 12:20:00	5	12
781	2015-01-02 13:00:00	2.14400004	Unknown	2015-01-02 13:20:00<br />	3.0		-	66.0		1033	9.0		1:20 PM	10.0	West	24.1	280	2015-01-02 13:20:00	5	13
782	2015-01-02 14:00:00	2.13699999	Partly Cloudy	2015-01-02 14:20:00<br />	2.0		-	66.0		1034	8.0		2:20 PM	10.0	WNW	22.2	290	2015-01-02 14:20:00	5	14
783	2015-01-02 15:00:00	3.398	Partly Cloudy	2015-01-02 15:20:00<br />	1.0		-	66.0		1034	7.0		3:20 PM	10.0	West	20.4	280	2015-01-02 15:20:00	5	15
784	2015-01-02 16:00:00	2.62500004	Partly Cloudy	2015-01-02 16:20:00<br />	1.0		-	70.0		1034	6.0		4:20 PM	10.0	West	11.1	280	2015-01-02 16:20:00	5	16
785	2015-01-02 17:00:00	2.69100002	Partly Cloudy	2015-01-02 17:20:00<br />	1.0		-	76.0		1034	5.0		5:20 PM	10.0	WNW	9.3	300	2015-01-02 17:20:00	5	17
786	2015-01-02 18:00:00	2.60800002	Partly Cloudy	2015-01-02 18:20:00<br />	1.0		-	76.0		1034	5.0		6:20 PM	10.0	West	7.4	280	2015-01-02 18:20:00	5	18
787	2015-01-02 19:00:00	2.55400006	Unknown	2015-01-02 19:20:00<br />	1.0		-	70.0		1034	6.0		7:20 PM	10.0	West	7.4	280	2015-01-02 19:20:00	5	19
788	2015-01-02 20:00:00	2.54700001	Partly Cloudy	2015-01-02 20:20:00<br />	2.0		-	76.0		1034	6.0		8:20 PM	10.0	WSW	7.4	240	2015-01-02 20:20:00	5	20
789	2015-01-02 21:00:00	2.84199998	Unknown	2015-01-02 21:20:00<br />	4.0		-	87.0		1034	6.0		9:20 PM	10.0	SSW	9.3	200	2015-01-02 21:20:00	5	21
790	2015-01-02 22:00:00	4.29899999	Unknown	2015-01-02 22:20:00<br />	4.0		-	87.0		1033	6.0		10:20 PM	10.0	SSW	7.4	200	2015-01-02 22:20:00	5	22
791	2015-01-02 23:00:00	4.09600003	Scattered Clouds	2015-01-02 23:20:00<br />	4.0		-	81.0		1032	7.0		11:20 PM	10.0	South	13.0	190	2015-01-02 23:20:00	5	23
792	2015-01-03 00:00:00	2.92800004	Partly Cloudy	2015-01-03 00:20:00<br />	4.0		-	81.0		1031	7.0		12:20 AM	10.0	SSW	14.8	200	2015-01-03 00:20:00	6	0
793	2015-01-03 01:00:00	2.94100006	Partly Cloudy	2015-01-03 01:20:00<br />	4.0		-	81.0		1029	7.0		1:20 AM	10.0	SSE	9.3	160	2015-01-03 01:20:00	6	1
794	2015-01-03 02:00:00	2.60500004	Rain	2015-01-03 02:20:00<br />	4.0	Rain	-	81.0		1028	7.0		2:20 AM	10.0	South	11.1	180	2015-01-03 02:20:00	6	2
795	2015-01-03 03:00:00	2.77000002	Rain	2015-01-03 03:20:00<br />	5.0	Rain	-	93.0		1027	6.0		3:20 AM	4.5	South	7.4	190	2015-01-03 03:20:00	6	3
796	2015-01-03 04:00:00	2.91400002	Heavy Rain	2015-01-03 04:20:00<br />	5.0	Rain	-	93.0		1025	6.0		4:20 AM	4.5	ESE	7.4	120	2015-01-03 04:20:00	6	4
797	2015-01-03 05:00:00	2.24100004	Heavy Rain	2015-01-03 05:20:00<br />	5.0	Rain	-	100.0		1022	5.0		5:20 AM	-9999.0	NE	18.5	40	2015-01-03 05:20:00	6	5
798	2015-01-03 06:00:00	3.08400002	Rain	2015-01-03 06:20:00<br />	5.0	Rain	-	100.0		1020	5.0		6:20 AM	6.0	ENE	20.4	70	2015-01-03 06:20:00	6	6
799	2015-01-03 07:00:00	2.42700004	Rain	2015-01-03 07:20:00<br />	5.0	Rain	-	93.0		1017	6.0		7:20 AM	8.0	East	22.2	90	2015-01-03 07:20:00	6	7
800	2015-01-03 08:00:00	2.60200002	Rain	2015-01-03 08:20:00<br />	6.0	Rain	-	100.0		1017	6.0		8:20 AM	6.0	NE	18.5	50	2015-01-03 08:20:00	6	8
801	2015-01-03 09:00:00	2.49800002	Heavy Rain	2015-01-03 09:20:00<br />	5.0	Rain	-	100.0		1016	5.0		9:20 AM	1.1	ENE	13.0	60	2015-01-03 09:20:00	6	9
802	2015-01-03 10:00:00	2.26600003	Heavy Rain	2015-01-03 10:20:00<br />	6.0	Rain	-	100.0		1015	6.0		10:20 AM	1.1	Variable	5.6	0	2015-01-03 10:20:00	6	10
803	2015-01-03 11:00:00	2.26300001	Rain	2015-01-03 11:20:00<br />	11.0	Rain	-	100.0		1015	11.0		11:20 AM	3.5	West	37.0	260	2015-01-03 11:20:00	6	11
804	2015-01-03 12:00:00	2.59200002	Rain	2015-01-03 12:20:00<br />	11.0	Rain	-	100.0		1015	11.0		12:20 PM	-9999.0	West	38.9	260	2015-01-03 12:20:00	6	12
805	2015-01-03 13:00:00	2.18799999	Light Drizzle	2015-01-03 13:20:00<br />	11.0		-	100.0		1016	11.0		1:20 PM	2.5	West	35.2	270	2015-01-03 13:20:00	6	13
806	2015-01-03 14:00:00	2.30900001	Overcast	2015-01-03 14:20:00<br />	11.0		-	100.0		1017	11.0		2:20 PM	10.0	WNW	22.2	290	2015-01-03 14:20:00	6	14
807	2015-01-03 15:00:00	2.71200001	Mostly Cloudy	2015-01-03 15:20:00<br />	8.0		-	93.0		1019	9.0		3:20 PM	10.0	ENE	18.5	70	2015-01-03 15:20:00	6	15
808	2015-01-03 16:00:00	2.29200002	Scattered Clouds	2015-01-03 16:20:00<br />	4.0		-	87.0		1022	6.0		4:20 PM	10.0	NNE	16.7	30	2015-01-03 16:20:00	6	16
809	2015-01-03 17:00:00	2.36600004	Partly Cloudy	2015-01-03 17:20:00<br />	4.0		-	93.0		1023	5.0		5:20 PM	10.0	ENE	13.0	60	2015-01-03 17:20:00	6	17
810	2015-01-03 18:00:00	2.421	Scattered Clouds	2015-01-03 18:20:00<br />	4.0		-	93.0		1024	5.0		6:20 PM	10.0	ENE	14.8	60	2015-01-03 18:20:00	6	18
811	2015-01-03 19:00:00	2.45200005	Partly Cloudy	2015-01-03 19:20:00<br />	4.0		-	93.0		1027	5.0		7:20 PM	10.0	NE	11.1	40	2015-01-03 19:20:00	6	19
812	2015-01-03 20:00:00	2.72200004	Scattered Clouds	2015-01-03 20:20:00<br />	4.0		-	93.0		1028	5.0		8:20 PM	10.0	NE	13.0	40	2015-01-03 20:20:00	6	20
813	2015-01-03 21:00:00	2.35500004	Overcast	2015-01-03 21:20:00<br />	4.0		-	93.0		1030	5.0		9:20 PM	10.0	ENE	11.1	70	2015-01-03 21:20:00	6	21
814	2015-01-03 22:00:00	2.57800002	Overcast	2015-01-03 22:20:00<br />	3.0		-	87.0		1030	5.0		10:20 PM	10.0	NE	14.8	50	2015-01-03 22:20:00	6	22
815	2015-01-03 23:00:00	2.38100001	Overcast	2015-01-03 23:20:00<br />	3.0		-	87.0		1030	5.0		11:20 PM	10.0	ENE	18.5	70	2015-01-03 23:20:00	6	23
816	2015-01-04 00:00:00	2.87300001	Overcast	2015-01-04 00:20:00<br />	3.0		-	93.0		1031	4.0		12:20 AM	10.0	ENE	16.7	60	2015-01-04 00:20:00	7	0
817	2015-01-04 01:00:00	2.44900003	Overcast	2015-01-04 01:20:00<br />	3.0		-	93.0		1032	4.0		1:20 AM	10.0	ENE	13.0	60	2015-01-04 01:20:00	7	1
818	2015-01-04 02:00:00	2.55599999	Overcast	2015-01-04 02:20:00<br />	3.0		-	100.0		1033	3.0		2:20 AM	10.0	ENE	5.6	60	2015-01-04 02:20:00	7	2
819	2015-01-04 03:00:00	2.56800006	Overcast	2015-01-04 03:20:00<br />	3.0		-	93.0		1033	4.0		3:20 AM	10.0	ESE	9.3	110	2015-01-04 03:20:00	7	3
820	2015-01-04 04:00:00	2.33500003	Overcast	2015-01-04 04:20:00<br />	3.0		-	93.0		1033	4.0		4:20 AM	10.0	ESE	9.3	120	2015-01-04 04:20:00	7	4
821	2015-01-04 05:00:00	2.648	Overcast	2015-01-04 05:20:00<br />	3.0		-	93.0		1033	4.0		5:20 AM	10.0	East	5.6	90	2015-01-04 05:20:00	7	5
822	2015-01-04 06:00:00	2.49999999	Overcast	2015-01-04 06:20:00<br />	3.0		-	93.0		1034	4.0		6:20 AM	10.0	Variable	5.6	0	2015-01-04 06:20:00	7	6
823	2015-01-04 07:00:00	2.35300006	Overcast	2015-01-04 07:20:00<br />	3.0		-	93.0		1034	4.0		7:20 AM	10.0	SE	11.1	130	2015-01-04 07:20:00	7	7
824	2015-01-04 08:00:00	2.69600002	Overcast	2015-01-04 08:20:00<br />	3.0		-	93.0		1035	4.0		8:20 AM	10.0	SE	9.3	130	2015-01-04 08:20:00	7	8
825	2015-01-04 09:00:00	2.46300007	Overcast	2015-01-04 09:20:00<br />	3.0		-	93.0		1035	4.0		9:20 AM	10.0	SE	11.1	130	2015-01-04 09:20:00	7	9
826	2015-01-04 10:00:00	2.44900002	Overcast	2015-01-04 10:20:00<br />	3.0		-	93.0		1036	4.0		10:20 AM	10.0	SSE	9.3	160	2015-01-04 10:20:00	7	10
827	2015-01-04 11:00:00	2.28900001	Overcast	2015-01-04 11:20:00<br />	4.0		-	100.0		1036	4.0		11:20 AM	10.0	East	9.3	100	2015-01-04 11:20:00	7	11
828	2015-01-04 12:00:00	2.35700004	Overcast	2015-01-04 12:20:00<br />	4.0		-	93.0		1035	5.0		12:20 PM	8.0	East	13.0	80	2015-01-04 12:20:00	7	12
829	2015-01-04 13:00:00	2.42399999	Overcast	2015-01-04 13:20:00<br />	4.0		-	93.0		1035	5.0		1:20 PM	9.0	East	13.0	90	2015-01-04 13:20:00	7	13
830	2015-01-04 14:00:00	2.38100003	Overcast	2015-01-04 14:20:00<br />	4.0		-	93.0		1035	5.0		2:20 PM	8.0	East	16.7	90	2015-01-04 14:20:00	7	14
831	2015-01-04 15:00:00	2.22300002	Overcast	2015-01-04 15:20:00<br />	4.0		-	93.0		1034	5.0		3:20 PM	8.0	East	18.5	100	2015-01-04 15:20:00	7	15
832	2015-01-04 16:00:00	2.38800001	Overcast	2015-01-04 16:20:00<br />	5.0		-	100.0		1034	5.0		4:20 PM	6.0	ESE	20.4	110	2015-01-04 16:20:00	7	16
833	2015-01-04 17:00:00	2.49900001	Overcast	2015-01-04 17:20:00<br />	5.0		-	93.0		1034	6.0		5:20 PM	6.0	ESE	14.8	120	2015-01-04 17:20:00	7	17
834	2015-01-04 18:00:00	2.32400005	Overcast	2015-01-04 18:20:00<br />	5.0		-	93.0		1034	6.0		6:20 PM	7.0	ESE	14.8	120	2015-01-04 18:20:00	7	18
835	2015-01-04 19:00:00	3.94200002	Overcast	2015-01-04 19:20:00<br />	6.0		-	100.0		1033	6.0		7:20 PM	7.0	SE	11.1	130	2015-01-04 19:20:00	7	19
836	2015-01-04 20:00:00	3.88100002	Overcast	2015-01-04 20:20:00<br />	6.0		-	93.0		1033	7.0		8:20 PM	10.0	ESE	11.1	120	2015-01-04 20:20:00	7	20
837	2015-01-04 21:00:00	3.8489999999999998	Overcast	2015-01-04 21:20:00<br />	6.0		-	93.0		1033	7.0		9:20 PM	10.0	SSE	11.1	160	2015-01-04 21:20:00	7	21
838	2015-01-04 22:00:00	3.267	Mostly Cloudy	2015-01-04 22:20:00<br />	6.0		-	93.0		1033	7.0		10:20 PM	10.0	SSE	9.3	150	2015-01-04 22:20:00	7	22
839	2015-01-04 23:00:00	2.48799998	Mostly Cloudy	2015-01-04 23:20:00<br />	6.0		-	93.0		1032	7.0		11:20 PM	10.0	ESE	9.3	110	2015-01-04 23:20:00	7	23
840	2015-01-05 00:00:00	2.92399996	Overcast	2015-01-05 00:20:00<br />	6.0		-	93.0		1032	7.0		12:20 AM	10.0	South	11.1	170	2015-01-05 00:20:00	1	0
841	2015-01-05 01:00:00	2.59800001	Overcast	2015-01-05 01:20:00<br />	7.0		-	100.0		1031	7.0		1:20 AM	10.0	SE	7.4	130	2015-01-05 01:20:00	1	1
842	2015-01-05 02:00:00	2.50300002	Overcast	2015-01-05 02:20:00<br />	7.0		-	93.0		1031	8.0		2:20 AM	10.0	South	7.4	190	2015-01-05 02:20:00	1	2
843	2015-01-05 03:00:00	2.491	Mostly Cloudy	2015-01-05 03:20:00<br />	7.0		-	93.0		1031	8.0		3:20 AM	10.0	Variable	5.6	0	2015-01-05 03:20:00	1	3
844	2015-01-05 04:00:00	3.03799999	Overcast	2015-01-05 04:20:00<br />	7.0		-	93.0		1030	8.0		4:20 AM	10.0	SW	5.6	220	2015-01-05 04:20:00	1	4
845	2015-01-05 05:00:00	4.047	Mostly Cloudy	2015-01-05 05:20:00<br />	7.0		-	93.0		1029	8.0		5:20 AM	10.0	WSW	5.6	240	2015-01-05 05:20:00	1	5
846	2015-01-05 06:00:00	4.35000002	Mostly Cloudy	2015-01-05 06:20:00<br />	7.0		-	93.0		1029	8.0		6:20 AM	10.0	South	5.6	190	2015-01-05 06:20:00	1	6
847	2015-01-05 07:00:00	5.08999993	Overcast	2015-01-05 07:20:00<br />	7.0		-	87.0		1029	9.0		7:20 AM	10.0	SW	9.3	230	2015-01-05 07:20:00	1	7
848	2015-01-05 08:00:00	10.67499987	Overcast	2015-01-05 08:20:00<br />	7.0		-	87.0		1029	9.0		8:20 AM	10.0	SSW	7.4	200	2015-01-05 08:20:00	1	8
849	2015-01-05 09:00:00	19.3620005	Overcast	2015-01-05 09:20:00<br />	6.0		-	82.0		1029	9.0		9:20 AM	10.0	SSW	11.1	210	2015-01-05 09:20:00	1	9
850	2015-01-05 10:00:00	21.27	Overcast	2015-01-05 10:20:00<br />	7.0		-	87.0		1028	9.0		10:20 AM	10.0	South	9.3	180	2015-01-05 10:20:00	1	10
851	2015-01-05 11:00:00	24.180000600000003	Overcast	2015-01-05 11:20:00<br />	6.0		-	82.0		1028	9.0		11:20 AM	10.0	South	7.4	190	2015-01-05 11:20:00	1	11
852	2015-01-05 12:00:00	23.2110003	Overcast	2015-01-05 12:20:00<br />	7.0		-	87.0		1027	9.0		12:20 PM	10.0	ESE	9.3	110	2015-01-05 12:20:00	1	12
853	2015-01-05 13:00:00	23.052999800000002	Overcast	2015-01-05 13:20:00<br />	7.0		-	87.0		1026	9.0		1:20 PM	10.0	SSE	9.3	150	2015-01-05 13:20:00	1	13
854	2015-01-05 14:00:00	21.14599951	Light Rain	2015-01-05 14:20:00<br />	7.0	Rain	-	87.0		1025	9.0		2:20 PM	1.5	SSE	11.1	150	2015-01-05 14:20:00	1	14
855	2015-01-05 15:00:00	19.89099989	Scattered Clouds	2015-01-05 15:20:00<br />	7.0		-	87.0		1025	9.0		3:20 PM	10.0	SSE	7.4	150	2015-01-05 15:20:00	1	15
856	2015-01-05 16:00:00	21.61299979	Mostly Cloudy	2015-01-05 16:20:00<br />	8.0		-	93.0		1024	9.0		4:20 PM	10.0	SSE	13.0	160	2015-01-05 16:20:00	1	16
857	2015-01-05 17:00:00	20.18000019	Mostly Cloudy	2015-01-05 17:20:00<br />	7.0		-	87.0		1024	9.0		5:20 PM	10.0	South	13.0	170	2015-01-05 17:20:00	1	17
858	2015-01-05 18:00:00	13.209999800000002	Mostly Cloudy	2015-01-05 18:20:00<br />	7.0		-	87.0		1024	9.0		6:20 PM	10.0	South	13.0	170	2015-01-05 18:20:00	1	18
859	2015-01-05 19:00:00	10.8219998	Mostly Cloudy	2015-01-05 19:20:00<br />	7.0		-	87.0		1024	9.0		7:20 PM	10.0	South	9.3	170	2015-01-05 19:20:00	1	19
860	2015-01-05 20:00:00	5.01100002	Mostly Cloudy	2015-01-05 20:20:00<br />	7.0		-	87.0		1023	9.0		8:20 PM	10.0	SSE	11.1	160	2015-01-05 20:20:00	1	20
861	2015-01-05 21:00:00	3.76399999	Mostly Cloudy	2015-01-05 21:20:00<br />	7.0		-	87.0		1022	9.0		9:20 PM	10.0	SSE	13.0	160	2015-01-05 21:20:00	1	21
862	2015-01-05 22:00:00	3.51800006	Overcast	2015-01-05 22:20:00<br />	7.0		-	93.0		1021	8.0		10:20 PM	10.0	SE	18.5	130	2015-01-05 22:20:00	1	22
863	2015-01-05 23:00:00	3.92100001	Overcast	2015-01-05 23:20:00<br />	7.0		-	93.0		1021	8.0		11:20 PM	10.0	SE	11.1	130	2015-01-05 23:20:00	1	23
864	2015-01-06 00:00:00	3.77700002	Overcast	2015-01-06 00:20:00<br />	8.0		-	93.0		1020	9.0		12:20 AM	10.0	South	14.8	190	2015-01-06 00:20:00	2	0
865	2015-01-06 01:00:00	3.74600002	Overcast	2015-01-06 01:20:00<br />	7.0		-	87.0		1019	9.0		1:20 AM	10.0	South	13.0	180	2015-01-06 01:20:00	2	1
866	2015-01-06 02:00:00	3.55300002	Overcast	2015-01-06 02:20:00<br />	7.0		-	87.0		1018	9.0		2:20 AM	10.0	SSE	9.3	160	2015-01-06 02:20:00	2	2
867	2015-01-06 03:00:00	3.46500005	Overcast	2015-01-06 03:20:00<br />	8.0		-	93.0		1017	9.0		3:20 AM	10.0	South	13.0	180	2015-01-06 03:20:00	2	3
868	2015-01-06 04:00:00	3.49200002	Mostly Cloudy	2015-01-06 04:20:00<br />	8.0		-	93.0		1017	9.0		4:20 AM	10.0	South	11.1	190	2015-01-06 04:20:00	2	4
869	2015-01-06 05:00:00	3.23500002	Mostly Cloudy	2015-01-06 05:20:00<br />	8.0		-	93.0		1016	9.0		5:20 AM	10.0	South	11.1	180	2015-01-06 05:20:00	2	5
870	2015-01-06 06:00:00	4.03700001	Unknown	2015-01-06 06:20:00<br />	7.0		-	87.0		1016	9.0		6:20 AM	10.0	SW	9.3	230	2015-01-06 06:20:00	2	6
871	2015-01-06 07:00:00	6.28999999	Mostly Cloudy	2015-01-06 07:20:00<br />	7.0		-	82.0		1015	10.0		7:20 AM	10.0	SSW	20.4	200	2015-01-06 07:20:00	2	7
872	2015-01-06 08:00:00	11.57100011	Rain	2015-01-06 08:20:00<br />	8.0	Rain	-	100.0		1016	8.0		8:20 AM	10.0	West	25.9	260	2015-01-06 08:20:00	2	8
873	2015-01-06 09:00:00	20.09200031	Mostly Cloudy	2015-01-06 09:20:00<br />	6.0		-	93.0		1017	7.0		9:20 AM	10.0	West	31.5	280	2015-01-06 09:20:00	2	9
874	2015-01-06 10:00:00	23.40599988	Mostly Cloudy	2015-01-06 10:20:00<br />	5.0		-	87.0		1019	7.0		10:20 AM	10.0	WNW	33.3	290	2015-01-06 10:20:00	2	10
875	2015-01-06 11:00:00	23.690999800000004	Mostly Cloudy	2015-01-06 11:20:00<br />	4.0		-	81.0		1020	7.0		11:20 AM	10.0	WNW	27.8	290	2015-01-06 11:20:00	2	11
876	2015-01-06 12:00:00	16.6025	Mostly Cloudy	2015-01-06 12:20:00<br />	4.0		-	76.0		1021	8.0		12:20 PM	10.0	WNW	27.8	300	2015-01-06 12:20:00	2	12
877	2015-01-06 13:00:00	19.2670002	Overcast	2015-01-06 13:20:00<br />	4.0		-	76.0		1021	8.0		1:20 PM	10.0	WNW	24.1	290	2015-01-06 13:20:00	2	13
878	2015-01-06 14:00:00	18.67500021	Partly Cloudy	2015-01-06 14:20:00<br />	3.0		-	71.0		1022	8.0		2:20 PM	10.0	WNW	22.2	290	2015-01-06 14:20:00	2	14
879	2015-01-06 15:00:00	16.63900009	Unknown	2015-01-06 15:20:00<br />	4.0		-	76.0		1022	8.0		3:20 PM	10.0	West	16.7	280	2015-01-06 15:20:00	2	15
880	2015-01-06 16:00:00	16.57899978	Unknown	2015-01-06 16:20:00<br />	3.0		-	81.0		1023	6.0		4:20 PM	10.0	West	11.1	280	2015-01-06 16:20:00	2	16
881	2015-01-06 17:00:00	16.58600009	Unknown	2015-01-06 17:20:00<br />	2.0		-	81.0		1024	5.0		5:20 PM	10.0	WNW	9.3	290	2015-01-06 17:20:00	2	17
882	2015-01-06 18:00:00	14.19399998	Scattered Clouds	2015-01-06 18:20:00<br />	2.0		-	87.0		1024	4.0		6:20 PM	10.0	WNW	3.7	300	2015-01-06 18:20:00	2	18
883	2015-01-06 19:00:00	10.76199992	Mostly Cloudy	2015-01-06 19:20:00<br />	2.0		-	81.0		1025	5.0		7:20 PM	10.0	West	9.3	270	2015-01-06 19:20:00	2	19
884	2015-01-06 20:00:00	4.81300003	Scattered Clouds	2015-01-06 20:20:00<br />	3.0		-	81.0		1025	6.0		8:20 PM	10.0	West	11.1	260	2015-01-06 20:20:00	2	20
885	2015-01-06 21:00:00	3.75200005	Mostly Cloudy	2015-01-06 21:20:00<br />	5.0		-	87.0		1025	7.0		9:20 PM	10.0	WSW	16.7	240	2015-01-06 21:20:00	2	21
886	2015-01-06 22:00:00	3.93200001	Overcast	2015-01-06 22:20:00<br />	5.0		-	81.0		1025	8.0		10:20 PM	10.0	SW	13.0	220	2015-01-06 22:20:00	2	22
887	2015-01-06 23:00:00	4.21900003	Overcast	2015-01-06 23:20:00<br />	6.0		-	93.0		1025	7.0		11:20 PM	10.0	SW	13.0	230	2015-01-06 23:20:00	2	23
888	2015-01-07 00:00:00	3.84	Scattered Clouds	2015-01-07 00:20:00<br />	5.0		-	87.0		1025	7.0		12:20 AM	10.0	SW	9.3	220	2015-01-07 00:20:00	3	0
889	2015-01-07 01:00:00	3.68200006	Overcast	2015-01-07 01:20:00<br />	6.0		-	93.0		1026	7.0		1:20 AM	10.0	WSW	9.3	240	2015-01-07 01:20:00	3	1
890	2015-01-07 02:00:00	4.05300003	Partly Cloudy	2015-01-07 02:20:00<br />	5.0		-	93.0		1025	6.0		2:20 AM	10.0	SSW	9.3	200	2015-01-07 02:20:00	3	2
891	2015-01-07 03:00:00	4.2	Unknown	2015-01-07 03:20:00<br />	5.0		-	87.0		1025	7.0		3:20 AM	10.0	SW	9.3	220	2015-01-07 03:20:00	3	3
892	2015-01-07 04:00:00	3.569	Partly Cloudy	2015-01-07 04:20:00<br />	5.0		-	87.0		1024	7.0		4:20 AM	10.0	SW	16.7	230	2015-01-07 04:20:00	3	4
893	2015-01-07 05:00:00	4.303999999999999	Unknown	2015-01-07 05:20:00<br />	5.0		-	87.0		1024	7.0		5:20 AM	10.0	SW	16.7	230	2015-01-07 05:20:00	3	5
894	2015-01-07 06:00:00	5.56100004	Unknown	2015-01-07 06:20:00<br />	4.0		-	76.0		1024	8.0		6:20 AM	10.0	SW	22.2	230	2015-01-07 06:20:00	3	6
895	2015-01-07 07:00:00	6.00000001	Partly Cloudy	2015-01-07 07:20:00<br />	5.0		-	81.0		1024	8.0		7:20 AM	10.0	SSW	20.4	210	2015-01-07 07:20:00	3	7
896	2015-01-07 08:00:00	11.87499989	Scattered Clouds	2015-01-07 08:20:00<br />	4.0		-	76.0		1023	8.0		8:20 AM	10.0	SW	22.2	220	2015-01-07 08:20:00	3	8
897	2015-01-07 09:00:00	19.5449997	Scattered Clouds	2015-01-07 09:20:00<br />	4.0		-	71.0		1023	9.0		9:20 AM	10.0	SSW	24.1	210	2015-01-07 09:20:00	3	9
898	2015-01-07 10:00:00	20.5570005	Light Rain	2015-01-07 10:20:00<br />	5.0	Rain	-	81.0		1023	8.0		10:20 AM	10.0	SW	20.4	220	2015-01-07 10:20:00	3	10
899	2015-01-07 11:00:00	14.925	Rain	2015-01-07 11:20:00<br />	6.0	Rain	-	87.0		1022	8.0		11:20 AM	10.0	SW	20.4	220	2015-01-07 11:20:00	3	11
900	2015-01-07 12:00:00	14.2675	Overcast	2015-01-07 12:20:00<br />	5.0		-	76.0		1021	9.0		12:20 PM	10.0	SW	20.4	230	2015-01-07 12:20:00	3	12
901	2015-01-07 13:00:00	13.9925	Rain	2015-01-07 13:20:00<br />	6.0	Rain	-	87.0		1020	8.0		1:20 PM	10.0	SSW	18.5	210	2015-01-07 13:20:00	3	13
902	2015-01-07 14:00:00	22.60899968	Overcast	2015-01-07 14:20:00<br />	6.0		-	82.0		1019	9.0		2:20 PM	10.0	SSW	18.5	210	2015-01-07 14:20:00	3	14
903	2015-01-07 15:00:00	23.440999800000004	Overcast	2015-01-07 15:20:00<br />	7.0		-	87.0		1019	9.0		3:20 PM	10.0	SSW	20.4	210	2015-01-07 15:20:00	3	15
904	2015-01-07 16:00:00	21.94499923	Overcast	2015-01-07 16:20:00<br />	7.0		-	87.0		1019	9.0		4:20 PM	10.0	SSW	18.5	210	2015-01-07 16:20:00	3	16
905	2015-01-07 17:00:00	19.449000199999997	Overcast	2015-01-07 17:20:00<br />	7.0		-	87.0		1018	9.0		5:20 PM	10.0	SW	20.4	220	2015-01-07 17:20:00	3	17
906	2015-01-07 18:00:00	16.39600002	Overcast	2015-01-07 18:20:00<br />	8.0		-	87.0		1017	10.0		6:20 PM	10.0	SW	27.8	220	2015-01-07 18:20:00	3	18
907	2015-01-07 19:00:00	11.922999800000001	Overcast	2015-01-07 19:20:00<br />	8.0		-	87.0		1017	10.0		7:20 PM	10.0	SW	27.8	230	2015-01-07 19:20:00	3	19
908	2015-01-07 20:00:00	4.578	Overcast	2015-01-07 20:20:00<br />	9.0		-	94.0		1016	10.0		8:20 PM	10.0	SW	29.6	230	2015-01-07 20:20:00	3	20
909	2015-01-07 21:00:00	3.78000005	Light Rain	2015-01-07 21:20:00<br />	10.0	Rain	-	94.0		1016	11.0		9:20 PM	8.0	SW	27.8	230	2015-01-07 21:20:00	3	21
910	2015-01-07 22:00:00	3.75600002	Overcast	2015-01-07 22:20:00<br />	10.0		-	94.0		1016	11.0		10:20 PM	10.0	WSW	27.8	240	2015-01-07 22:20:00	3	22
911	2015-01-07 23:00:00	3.71000006	Overcast	2015-01-07 23:20:00<br />	10.0		-	94.0		1016	11.0		11:20 PM	10.0	WSW	33.3	250	2015-01-07 23:20:00	3	23
912	2015-01-08 00:00:00	3.67800001	Overcast	2015-01-08 00:20:00<br />	10.0		-	94.0		1016	11.0		12:20 AM	10.0	WSW	27.8	250	2015-01-08 00:20:00	4	0
913	2015-01-08 01:00:00	3.65200005	Overcast	2015-01-08 01:20:00<br />	10.0		-	100.0		1017	10.0		1:20 AM	10.0	West	29.6	260	2015-01-08 01:20:00	4	1
914	2015-01-08 02:00:00	3.31599999	Mostly Cloudy	2015-01-08 02:20:00<br />	9.0		-	94.0		1017	10.0		2:20 AM	10.0	WSW	29.6	250	2015-01-08 02:20:00	4	2
915	2015-01-08 03:00:00	3.67200001	Mostly Cloudy	2015-01-08 03:20:00<br />	7.0		-	82.0		1017	10.0		3:20 AM	10.0	WSW	24.1	250	2015-01-08 03:20:00	4	3
916	2015-01-08 04:00:00	3.66300002	Unknown	2015-01-08 04:20:00<br />	8.0		-	87.0		1016	10.0		4:20 AM	10.0	WSW	18.5	250	2015-01-08 04:20:00	4	4
917	2015-01-08 05:00:00	4.36500001	Unknown	2015-01-08 05:20:00<br />	8.0		-	87.0		1016	10.0		5:20 AM	10.0	West	14.8	260	2015-01-08 05:20:00	4	5
918	2015-01-08 06:00:00	4.83300003	Rain	2015-01-08 06:20:00<br />	9.0	Rain	-	94.0		1016	10.0		6:20 AM	6.0	WSW	16.7	250	2015-01-08 06:20:00	4	6
919	2015-01-08 07:00:00	5.871	Heavy Rain	2015-01-08 07:20:00<br />	8.0	Rain	-	93.0		1016	9.0		7:20 AM	-9999.0	West	20.4	270	2015-01-08 07:20:00	4	7
920	2015-01-08 08:00:00	11.41500003	Rain	2015-01-08 08:20:00<br />	7.0	Rain	-	93.0		1017	8.0		8:20 AM	7.0	West	20.4	270	2015-01-08 08:20:00	4	8
921	2015-01-08 09:00:00	19.466000199999996	Scattered Clouds	2015-01-08 09:20:00<br />	6.0		-	93.0		1018	7.0		9:20 AM	10.0	NW	11.1	310	2015-01-08 09:20:00	4	9
922	2015-01-08 10:00:00	14.8975	Scattered Clouds	2015-01-08 10:20:00<br />	6.0		-	87.0		1019	8.0		10:20 AM	10.0	West	13.0	280	2015-01-08 10:20:00	4	10
923	2015-01-08 11:00:00	15.115	Mostly Cloudy	2015-01-08 11:20:00<br />	7.0		-	87.0		1020	9.0		11:20 AM	10.0	West	22.2	280	2015-01-08 11:20:00	4	11
924	2015-01-08 12:00:00	15.4725	Mostly Cloudy	2015-01-08 12:20:00<br />	7.0		-	82.0		1022	10.0		12:20 PM	10.0	West	24.1	280	2015-01-08 12:20:00	4	12
925	2015-01-08 13:00:00	22.8579999	Partly Cloudy	2015-01-08 13:20:00<br />	5.0		46.3	76.0		1022	9.0		1:20 PM	10.0	West	27.8	280	2015-01-08 13:20:00	4	13
926	2015-01-08 14:00:00	19.41300011	Unknown	2015-01-08 14:20:00<br />	5.0		-	76.0		1023	9.0		2:20 PM	10.0	West	27.8	280	2015-01-08 14:20:00	4	14
927	2015-01-08 15:00:00	17.055	Unknown	2015-01-08 15:20:00<br />	5.0		-	81.0		1025	8.0		3:20 PM	10.0	West	27.8	280	2015-01-08 15:20:00	4	15
928	2015-01-08 16:00:00	16.66299989	Partly Cloudy	2015-01-08 16:20:00<br />	5.0		-	81.0		1026	8.0		4:20 PM	10.0	West	24.1	280	2015-01-08 16:20:00	4	16
929	2015-01-08 17:00:00	15.45999979	Unknown	2015-01-08 17:20:00<br />	5.0		-	81.0		1026	8.0		5:20 PM	10.0	West	18.5	270	2015-01-08 17:20:00	4	17
930	2015-01-08 18:00:00	13.7020001	Partly Cloudy	2015-01-08 18:20:00<br />	6.0		-	87.0		1026	8.0		6:20 PM	10.0	WSW	16.7	250	2015-01-08 18:20:00	4	18
931	2015-01-08 19:00:00	11.62899991	Scattered Clouds	2015-01-08 19:20:00<br />	5.0		-	81.0		1026	8.0		7:20 PM	10.0	WSW	18.5	250	2015-01-08 19:20:00	4	19
932	2015-01-08 20:00:00	4.14200002	Unknown	2015-01-08 20:20:00<br />	5.0		-	81.0		1025	8.0		8:20 PM	10.0	SW	18.5	220	2015-01-08 20:20:00	4	20
933	2015-01-08 21:00:00	3.61300008	Mostly Cloudy	2015-01-08 21:20:00<br />	5.0		-	76.0		1025	9.0		9:20 PM	10.0	SW	25.9	230	2015-01-08 21:20:00	4	21
934	2015-01-08 22:00:00	3.38500006	Partly Cloudy	2015-01-08 22:20:00<br />	5.0		-	76.0		1024	9.0		10:20 PM	10.0	SW	24.1	220	2015-01-08 22:20:00	4	22
935	2015-01-08 23:00:00	3.48200003	Heavy Rain	2015-01-08 23:20:00<br />	7.0	Rain	-	87.0		1022	9.0		11:20 PM	-9999.0	SW	18.5	220	2015-01-08 23:20:00	4	23
936	2015-01-09 00:00:00	3.22200002	Rain	2015-01-09 00:20:00<br />	8.0	Rain	-	93.0		1021	9.0		12:20 AM	7.0	SW	18.5	230	2015-01-09 00:20:00	5	0
937	2015-01-09 01:00:00	3.32699999	Overcast	2015-01-09 01:20:00<br />	8.0		-	87.0		1019	10.0		1:20 AM	10.0	WSW	24.1	250	2015-01-09 01:20:00	5	1
938	2015-01-09 02:00:00	3.522	Light Rain	2015-01-09 02:20:00<br />	9.0	Rain	53.7	94.0		1019	10.0		2:20 AM	5.0	WSW	35.2	250	2015-01-09 02:20:00	5	2
939	2015-01-09 03:00:00	3.25299998	Rain	2015-01-09 03:20:00<br />	10.0	Rain	64.8	94.0		1019	11.0		3:20 AM	8.0	West	42.6	260	2015-01-09 03:20:00	5	3
940	2015-01-09 04:00:00	3.60000005	Overcast	2015-01-09 04:20:00<br />	11.0		-	100.0		1018	11.0		4:20 AM	8.0	West	40.7	260	2015-01-09 04:20:00	5	4
941	2015-01-09 05:00:00	3.84499999	Overcast	2015-01-09 05:20:00<br />	11.0		-	100.0		1019	11.0		5:20 AM	10.0	West	42.6	270	2015-01-09 05:20:00	5	5
942	2015-01-09 06:00:00	4.73700001	Overcast	2015-01-09 06:20:00<br />	10.0		-	94.0		1019	11.0		6:20 AM	10.0	West	38.9	270	2015-01-09 06:20:00	5	6
943	2015-01-09 07:00:00	5.81999999	Mostly Cloudy	2015-01-09 07:20:00<br />	10.0		57.4	94.0		1020	11.0		7:20 AM	10.0	West	38.9	270	2015-01-09 07:20:00	5	7
944	2015-01-09 08:00:00	11.05400008	Overcast	2015-01-09 08:20:00<br />	9.0		51.9	94.0		1020	10.0		8:20 AM	10.0	West	33.3	270	2015-01-09 08:20:00	5	8
945	2015-01-09 09:00:00	17.85900008	Overcast	2015-01-09 09:20:00<br />	9.0		-	94.0		1021	10.0		9:20 AM	7.0	West	25.9	260	2015-01-09 09:20:00	5	9
946	2015-01-09 10:00:00	21.42100009	Overcast	2015-01-09 10:20:00<br />	9.0		-	94.0		1022	10.0		10:20 AM	8.0	WSW	14.8	240	2015-01-09 10:20:00	5	10
947	2015-01-09 11:00:00	12.89	Overcast	2015-01-09 11:20:00<br />	9.0		-	88.0		1021	11.0		11:20 AM	6.0	WSW	27.8	250	2015-01-09 11:20:00	5	11
948	2015-01-09 12:00:00	12.68	Overcast	2015-01-09 12:20:00<br />	10.0		48.2	94.0		1020	11.0		12:20 PM	6.0	West	29.6	260	2015-01-09 12:20:00	5	12
949	2015-01-09 13:00:00	23.901999999999997	Overcast	2015-01-09 13:20:00<br />	10.0		-	94.0		1019	11.0		1:20 PM	10.0	West	35.2	260	2015-01-09 13:20:00	5	13
950	2015-01-09 14:00:00	22.483999800000003	Overcast	2015-01-09 14:20:00<br />	11.0		68.5	94.0		1016	12.0		2:20 PM	10.0	West	48.2	260	2015-01-09 14:20:00	5	14
951	2015-01-09 15:00:00	22.8400002	Overcast	2015-01-09 15:20:00<br />	12.0		79.6	94.0		1016	13.0		3:20 PM	10.0	West	57.4	260	2015-01-09 15:20:00	5	15
952	2015-01-09 16:00:00	18.736000100000002	Overcast	2015-01-09 16:20:00<br />	11.0		81.5	94.0		1017	12.0		4:20 PM	8.0	West	55.6	260	2015-01-09 16:20:00	5	16
953	2015-01-09 17:00:00	19.39199992	Overcast	2015-01-09 17:20:00<br />	11.0		72.2	94.0		1017	12.0		5:20 PM	8.0	West	53.7	270	2015-01-09 17:20:00	5	17
954	2015-01-09 18:00:00	13.52600015	Heavy Rain	2015-01-09 18:20:00<br />	11.0	Rain	83.3	100.0		1016	11.0		6:20 PM	2.0	West	57.4	260	2015-01-09 18:20:00	5	18
955	2015-01-09 19:00:00	4.69599999	Light Rain	2015-01-09 19:20:00<br />	11.0	Rain	90.7	100.0		1014	11.0		7:20 PM	-9999.0	West	61.1	270	2015-01-09 19:20:00	5	19
956	2015-01-09 20:00:00	3.37700003	Light Drizzle	2015-01-09 20:20:00<br />	11.0		81.5	100.0		1015	11.0		8:20 PM	-9999.0	West	57.4	260	2015-01-09 20:20:00	5	20
957	2015-01-09 21:00:00	2.82899998	Overcast	2015-01-09 21:20:00<br />	11.0		70.4	100.0		1016	11.0		9:20 PM	5.0	West	48.2	260	2015-01-09 21:20:00	5	21
958	2015-01-09 22:00:00	3.063	Rain	2015-01-09 22:20:00<br />	11.0	Rain	55.6	100.0		1017	11.0		10:20 PM	-9999.0	WSW	37.0	250	2015-01-09 22:20:00	5	22
959	2015-01-09 23:00:00	3.17300003	Rain	2015-01-09 23:20:00<br />	11.0	Rain	-	100.0		1017	11.0		11:20 PM	2.7	WSW	35.2	250	2015-01-09 23:20:00	5	23
960	2015-01-10 00:00:00	2.714	Rain	2015-01-10 00:20:00<br />	11.0	Rain	-	100.0		1016	11.0		12:20 AM	2.4	WSW	38.9	250	2015-01-10 00:20:00	6	0
961	2015-01-10 01:00:00	3.11900002	Light Rain	2015-01-10 01:20:00<br />	11.0	Rain	-	100.0		1015	11.0		1:20 AM	5.0	WSW	42.6	250	2015-01-10 01:20:00	6	1
962	2015-01-10 02:00:00	2.81899997	Overcast	2015-01-10 02:20:00<br />	11.0		63.0	100.0		1015	11.0		2:20 AM	10.0	WSW	40.7	250	2015-01-10 02:20:00	6	2
963	2015-01-10 03:00:00	3.15400005	Overcast	2015-01-10 03:20:00<br />	11.0		-	94.0		1014	12.0		3:20 AM	10.0	WSW	42.6	250	2015-01-10 03:20:00	6	3
964	2015-01-10 04:00:00	2.7489999999999997	Overcast	2015-01-10 04:20:00<br />	11.0		70.4	100.0		1013	11.0		4:20 AM	8.0	WSW	42.6	250	2015-01-10 04:20:00	6	4
965	2015-01-10 05:00:00	2.66500004	Overcast	2015-01-10 05:20:00<br />	11.0		64.8	100.0		1011	11.0		5:20 AM	7.0	WSW	42.6	250	2015-01-10 05:20:00	6	5
966	2015-01-10 06:00:00	3.14199997	Overcast	2015-01-10 06:20:00<br />	11.0		72.2	94.0		1010	12.0		6:20 AM	10.0	WSW	50.0	250	2015-01-10 06:20:00	6	6
967	2015-01-10 07:00:00	2.66300002	Overcast	2015-01-10 07:20:00<br />	11.0		75.9	94.0		1009	12.0		7:20 AM	8.0	West	53.7	260	2015-01-10 07:20:00	6	7
968	2015-01-10 08:00:00	2.78800005	Mostly Cloudy	2015-01-10 08:20:00<br />	10.0		70.4	94.0		1010	11.0		8:20 AM	10.0	West	51.9	260	2015-01-10 08:20:00	6	8
969	2015-01-10 09:00:00	2.47800006	Overcast	2015-01-10 09:20:00<br />	8.0		68.5	87.0		1012	10.0		9:20 AM	10.0	West	46.3	280	2015-01-10 09:20:00	6	9
970	2015-01-10 10:00:00	2.79999999	Mostly Cloudy	2015-01-10 10:20:00<br />	5.0		74.1	71.0		1014	10.0		10:20 AM	10.0	WNW	51.9	290	2015-01-10 10:20:00	6	10
971	2015-01-10 11:00:00	2.88000004	Scattered Clouds	2015-01-10 11:20:00<br />	5.0		66.7	76.0		1015	9.0		11:20 AM	10.0	WNW	44.4	300	2015-01-10 11:20:00	6	11
972	2015-01-10 12:00:00	2.60800003	Scattered Clouds	2015-01-10 12:20:00<br />	2.0		61.1	66.0		1017	8.0		12:20 PM	10.0	WNW	42.6	290	2015-01-10 12:20:00	6	12
973	2015-01-10 13:00:00	2.29300006	Mostly Cloudy	2015-01-10 13:20:00<br />	1.0		-	66.0		1018	7.0		1:20 PM	10.0	WNW	40.7	300	2015-01-10 13:20:00	6	13
974	2015-01-10 14:00:00	2.49600005	Partly Cloudy	2015-01-10 14:20:00<br />	1.0		-	66.0		1019	7.0		2:20 PM	10.0	WNW	31.5	290	2015-01-10 14:20:00	6	14
975	2015-01-10 15:00:00	2.74600007	Partly Cloudy	2015-01-10 15:20:00<br />	0.0		-	66.0		1019	6.0		3:20 PM	10.0	WNW	31.5	300	2015-01-10 15:20:00	6	15
976	2015-01-10 16:00:00	2.59299999	Scattered Clouds	2015-01-10 16:20:00<br />	1.0		-	70.0		1020	6.0		4:20 PM	10.0	WNW	25.9	290	2015-01-10 16:20:00	6	16
977	2015-01-10 17:00:00	2.85100006	Scattered Clouds	2015-01-10 17:20:00<br />	2.0		-	81.0		1020	5.0		5:20 PM	10.0	WNW	25.9	290	2015-01-10 17:20:00	6	17
978	2015-01-10 18:00:00	2.71800001	Partly Cloudy	2015-01-10 18:20:00<br />	1.0		-	76.0		1020	5.0		6:20 PM	10.0	West	25.9	280	2015-01-10 18:20:00	6	18
979	2015-01-10 19:00:00	2.84499998	Partly Cloudy	2015-01-10 19:20:00<br />	1.0		-	76.0		1021	5.0		7:20 PM	10.0	West	18.5	280	2015-01-10 19:20:00	6	19
980	2015-01-10 20:00:00	2.99400001	Mostly Cloudy	2015-01-10 20:20:00<br />	1.0		-	81.0		1021	4.0		8:20 PM	10.0	West	18.5	280	2015-01-10 20:20:00	6	20
981	2015-01-10 21:00:00	3.10299999	Scattered Clouds	2015-01-10 21:20:00<br />	1.0		-	81.0		1020	4.0		9:20 PM	10.0	NW	14.8	310	2015-01-10 21:20:00	6	21
982	2015-01-10 22:00:00	2.7760000000000002	Scattered Clouds	2015-01-10 22:20:00<br />	1.0		-	76.0		1021	5.0		10:20 PM	10.0	WNW	20.4	300	2015-01-10 22:20:00	6	22
983	2015-01-10 23:00:00	2.80300002	Scattered Clouds	2015-01-10 23:20:00<br />	2.0		-	81.0		1020	5.0		11:20 PM	10.0	West	18.5	280	2015-01-10 23:20:00	6	23
984	2015-01-11 00:00:00	2.55199996	Scattered Clouds	2015-01-11 00:20:00<br />	1.0		-	76.0		1021	5.0		12:20 AM	10.0	WNW	24.1	290	2015-01-11 00:20:00	7	0
985	2015-01-11 01:00:00	2.58999998	Partly Cloudy	2015-01-11 01:20:00<br />	1.0		-	76.0		1021	5.0		1:20 AM	10.0	WNW	27.8	290	2015-01-11 01:20:00	7	1
986	2015-01-11 02:00:00	3.34000002	Scattered Clouds	2015-01-11 02:20:00<br />	1.0		-	76.0		1021	5.0		2:20 AM	10.0	WNW	33.3	290	2015-01-11 02:20:00	7	2
987	2015-01-11 03:00:00	2.88299999	Partly Cloudy	2015-01-11 03:20:00<br />	1.0		-	76.0		1022	5.0		3:20 AM	10.0	WNW	35.2	290	2015-01-11 03:20:00	7	3
988	2015-01-11 04:00:00	2.593	Scattered Clouds	2015-01-11 04:20:00<br />	1.0		-	76.0		1022	5.0		4:20 AM	10.0	WNW	33.3	290	2015-01-11 04:20:00	7	4
989	2015-01-11 05:00:00	2.75900002	Scattered Clouds	2015-01-11 05:20:00<br />	1.0		-	76.0		1023	5.0		5:20 AM	10.0	WNW	25.9	290	2015-01-11 05:20:00	7	5
990	2015-01-11 06:00:00	2.66400002	Partly Cloudy	2015-01-11 06:20:00<br />	1.0		-	76.0		1024	5.0		6:20 AM	10.0	West	27.8	280	2015-01-11 06:20:00	7	6
991	2015-01-11 07:00:00	2.84299999	Mostly Cloudy	2015-01-11 07:20:00<br />	2.0		-	76.0		1024	6.0		7:20 AM	10.0	WNW	33.3	290	2015-01-11 07:20:00	7	7
992	2015-01-11 08:00:00	2.78800001	Mostly Cloudy	2015-01-11 08:20:00<br />	2.0		-	76.0		1025	6.0		8:20 AM	10.0	West	29.6	280	2015-01-11 08:20:00	7	8
993	2015-01-11 09:00:00	2.36700003	Mostly Cloudy	2015-01-11 09:20:00<br />	3.0		-	76.0		1026	7.0		9:20 AM	10.0	West	27.8	280	2015-01-11 09:20:00	7	9
994	2015-01-11 10:00:00	2.63800003	Overcast	2015-01-11 10:20:00<br />	4.0		-	76.0		1026	8.0		10:20 AM	10.0	West	25.9	280	2015-01-11 10:20:00	7	10
995	2015-01-11 11:00:00	3.19300004	Overcast	2015-01-11 11:20:00<br />	4.0		-	76.0		1026	8.0		11:20 AM	10.0	West	29.6	270	2015-01-11 11:20:00	7	11
996	2015-01-11 12:00:00	2.68900004	Overcast	2015-01-11 12:20:00<br />	4.0		-	71.0		1025	9.0		12:20 PM	10.0	West	31.5	270	2015-01-11 12:20:00	7	12
997	2015-01-11 13:00:00	2.575	Overcast	2015-01-11 13:20:00<br />	5.0		-	76.0		1024	9.0		1:20 PM	10.0	West	29.6	260	2015-01-11 13:20:00	7	13
998	2015-01-11 14:00:00	2.59800005	Overcast	2015-01-11 14:20:00<br />	4.0		-	71.0		1024	9.0		2:20 PM	10.0	West	29.6	270	2015-01-11 14:20:00	7	14
999	2015-01-11 15:00:00	2.74600007	Rain	2015-01-11 15:20:00<br />	5.0	Rain	-	81.0		1023	8.0		3:20 PM	8.0	West	35.2	260	2015-01-11 15:20:00	7	15
1000	2015-01-11 16:00:00	2.60200001	Overcast	2015-01-11 16:20:00<br />	5.0		-	81.0		1023	8.0		4:20 PM	10.0	West	27.8	260	2015-01-11 16:20:00	7	16
1001	2015-01-11 17:00:00	2.66500005	Overcast	2015-01-11 17:20:00<br />	5.0		51.9	76.0		1023	9.0		5:20 PM	10.0	West	33.3	260	2015-01-11 17:20:00	7	17
1002	2015-01-11 18:00:00	2.68400006	Overcast	2015-01-11 18:20:00<br />	6.0		-	87.0		1022	8.0		6:20 PM	10.0	West	35.2	260	2015-01-11 18:20:00	7	18
1003	2015-01-11 19:00:00	2.53600004	Overcast	2015-01-11 19:20:00<br />	6.0		-	87.0		1021	8.0		7:20 PM	10.0	West	31.5	260	2015-01-11 19:20:00	7	19
1004	2015-01-11 20:00:00	2.78399999	Overcast	2015-01-11 20:20:00<br />	6.0		57.4	87.0		1021	8.0		8:20 PM	10.0	WSW	37.0	250	2015-01-11 20:20:00	7	20
1005	2015-01-11 21:00:00	2.75100002	Overcast	2015-01-11 21:20:00<br />	6.0		-	82.0		1020	9.0		9:20 PM	10.0	WSW	29.6	250	2015-01-11 21:20:00	7	21
1006	2015-01-11 22:00:00	2.88300004	Light Rain	2015-01-11 22:20:00<br />	6.0	Rain	59.3	87.0		1019	8.0		10:20 PM	9.0	WSW	38.9	250	2015-01-11 22:20:00	7	22
1007	2015-01-11 23:00:00	3.04199999	Overcast	2015-01-11 23:20:00<br />	6.0		-	82.0		1018	9.0		11:20 PM	10.0	WSW	35.2	250	2015-01-11 23:20:00	7	23
1008	2015-01-12 00:00:00	3.6430000000000002	Overcast	2015-01-12 00:20:00<br />	5.0		-	76.0		1017	9.0		12:20 AM	10.0	WSW	29.6	240	2015-01-12 00:20:00	1	0
1009	2015-01-12 01:00:00	2.70900003	Overcast	2015-01-12 01:20:00<br />	5.0		59.3	76.0		1016	9.0		1:20 AM	10.0	WSW	37.0	240	2015-01-12 01:20:00	1	1
1010	2015-01-12 02:00:00	2.87899998	Overcast	2015-01-12 02:20:00<br />	6.0		-	82.0		1015	9.0		2:20 AM	10.0	WSW	31.5	240	2015-01-12 02:20:00	1	2
1011	2015-01-12 03:00:00	2.68500001	Overcast	2015-01-12 03:20:00<br />	6.0		-	82.0		1014	9.0		3:20 AM	10.0	WSW	37.0	240	2015-01-12 03:20:00	1	3
1012	2015-01-12 04:00:00	3.08300003	Overcast	2015-01-12 04:20:00<br />	7.0		59.3	87.0		1013	9.0		4:20 AM	10.0	WSW	38.9	250	2015-01-12 04:20:00	1	4
1013	2015-01-12 05:00:00	4.63500001	Overcast	2015-01-12 05:20:00<br />	6.0		64.8	82.0		1011	9.0		5:20 AM	10.0	WSW	44.4	250	2015-01-12 05:20:00	1	5
1014	2015-01-12 06:00:00	4.81300001	Overcast	2015-01-12 06:20:00<br />	7.0		-	87.0		1011	9.0		6:20 AM	10.0	WSW	38.9	250	2015-01-12 06:20:00	1	6
1015	2015-01-12 07:00:00	4.97400005	Overcast	2015-01-12 07:20:00<br />	7.0		-	82.0		1010	10.0		7:20 AM	10.0	WSW	37.0	240	2015-01-12 07:20:00	1	7
1016	2015-01-12 08:00:00	11.96299991	Overcast	2015-01-12 08:20:00<br />	8.0		-	87.0		1009	10.0		8:20 AM	10.0	WSW	31.5	240	2015-01-12 08:20:00	1	8
1017	2015-01-12 09:00:00	17.57799987	Overcast	2015-01-12 09:20:00<br />	9.0		-	94.0		1009	10.0		9:20 AM	10.0	WSW	31.5	250	2015-01-12 09:20:00	1	9
1018	2015-01-12 10:00:00	21.86300049	Overcast	2015-01-12 10:20:00<br />	9.0		-	94.0		1009	10.0		10:20 AM	10.0	WSW	37.0	250	2015-01-12 10:20:00	1	10
1019	2015-01-12 11:00:00	15.07	Overcast	2015-01-12 11:20:00<br />	9.0		-	94.0		1008	10.0		11:20 AM	6.0	WSW	31.5	250	2015-01-12 11:20:00	1	11
1020	2015-01-12 12:00:00	14.865	Light Rain	2015-01-12 12:20:00<br />	10.0	Rain	-	100.0		1007	10.0		12:20 PM	7.0	WSW	29.6	250	2015-01-12 12:20:00	1	12
1021	2015-01-12 13:00:00	14.4975	Rain	2015-01-12 13:20:00<br />	10.0	Rain	-	100.0		1007	10.0		1:20 PM	9.0	WSW	24.1	250	2015-01-12 13:20:00	1	13
1022	2015-01-12 14:00:00	23.83700021	Rain	2015-01-12 14:20:00<br />	10.0	Rain	-	100.0		1006	10.0		2:20 PM	7.0	WSW	24.1	250	2015-01-12 14:20:00	1	14
1023	2015-01-12 15:00:00	24.020000399999997	Rain	2015-01-12 15:20:00<br />	9.0	Rain	-	100.0		1006	9.0		3:20 PM	4.0	West	16.7	270	2015-01-12 15:20:00	1	15
1024	2015-01-12 16:00:00	14.33	Light Rain	2015-01-12 16:20:00<br />	8.0	Rain	-	93.0		1006	9.0		4:20 PM	8.0	West	16.7	280	2015-01-12 16:20:00	1	16
1025	2015-01-12 17:00:00	20.56300017	Rain	2015-01-12 17:20:00<br />	8.0	Rain	-	100.0		1006	8.0		5:20 PM	7.0	Variable	5.6	0	2015-01-12 17:20:00	1	17
1026	2015-01-12 18:00:00	15.44999989	Fog	2015-01-12 18:20:00<br />	8.0	Fog	-	100.0		1005	8.0		6:20 PM	0.6	South	7.4	190	2015-01-12 18:20:00	1	18
1027	2015-01-12 19:00:00	10.69399991	Light Rain	2015-01-12 19:20:00<br />	8.0	Rain	-	100.0		1004	8.0		7:20 PM	3.0	Variable	3.7	0	2015-01-12 19:20:00	1	19
1028	2015-01-12 20:00:00	4.03300001	Rain	2015-01-12 20:20:00<br />	10.0	Rain	-	100.0		1003	10.0		8:20 PM	10.0	SSW	13.0	210	2015-01-12 20:20:00	1	20
1029	2015-01-12 21:00:00	3.34700002	Rain	2015-01-12 21:20:00<br />	10.0	Rain	-	100.0		1002	10.0		9:20 PM	10.0	SW	20.4	230	2015-01-12 21:20:00	1	21
1030	2015-01-12 22:00:00	3.66500006	Overcast	2015-01-12 22:20:00<br />	9.0		-	94.0		1002	10.0		10:20 PM	10.0	West	31.5	260	2015-01-12 22:20:00	1	22
1031	2015-01-12 23:00:00	3.889	Light Rain	2015-01-12 23:20:00<br />	8.0	Rain	-	100.0		1003	8.0		11:20 PM	10.0	West	18.5	270	2015-01-12 23:20:00	1	23
1032	2015-01-13 00:00:00	3.79200004	Overcast	2015-01-13 00:20:00<br />	8.0		-	93.0		1003	9.0		12:20 AM	10.0	West	22.2	260	2015-01-13 00:20:00	2	0
1033	2015-01-13 01:00:00	3.90500004	Mostly Cloudy	2015-01-13 01:20:00<br />	8.0		-	93.0		1002	9.0		1:20 AM	10.0	WSW	20.4	250	2015-01-13 01:20:00	2	1
1034	2015-01-13 02:00:00	3.84200003	Mostly Cloudy	2015-01-13 02:20:00<br />	7.0		-	87.0		1001	9.0		2:20 AM	10.0	WSW	16.7	240	2015-01-13 02:20:00	2	2
1035	2015-01-13 03:00:00	3.59299999	Light Rain	2015-01-13 03:20:00<br />	7.0	Rain	-	93.0		1001	8.0		3:20 AM	9.0	West	24.1	270	2015-01-13 03:20:00	2	3
1036	2015-01-13 04:00:00	3.44200005	Mostly Cloudy	2015-01-13 04:20:00<br />	6.0		-	87.0		1001	8.0		4:20 AM	10.0	West	20.4	270	2015-01-13 04:20:00	2	4
1037	2015-01-13 05:00:00	3.3569999999999998	Scattered Clouds	2015-01-13 05:20:00<br />	4.0		-	81.0		1001	7.0		5:20 AM	10.0	West	14.8	270	2015-01-13 05:20:00	2	5
1038	2015-01-13 06:00:00	4.27900005	Partly Cloudy	2015-01-13 06:20:00<br />	5.0		-	87.0		1001	7.0		6:20 AM	10.0	West	20.4	280	2015-01-13 06:20:00	2	6
1039	2015-01-13 07:00:00	5.599	Overcast	2015-01-13 07:20:00<br />	2.0		-	81.0		1001	5.0		7:20 AM	10.0	WNW	16.7	290	2015-01-13 07:20:00	2	7
1040	2015-01-13 08:00:00	11.51300006	Overcast	2015-01-13 08:20:00<br />	2.0		-	87.0		1001	4.0		8:20 AM	10.0	NNW	5.6	340	2015-01-13 08:20:00	2	8
1041	2015-01-13 09:00:00	16.6839999	Mostly Cloudy	2015-01-13 09:20:00<br />	4.0		29.6	87.0		1001	6.0		9:20 AM	10.0	South	9.3	190	2015-01-13 09:20:00	2	9
1042	2015-01-13 10:00:00	19.1419998	Overcast	2015-01-13 10:20:00<br />	4.0		-	93.0		1001	5.0		10:20 AM	10.0	WSW	16.7	250	2015-01-13 10:20:00	2	10
1043	2015-01-13 11:00:00	23.37400009	Rain	2015-01-13 11:20:00<br />	5.0	Rain	-	93.0		1000	6.0		11:20 AM	10.0	SW	22.2	230	2015-01-13 11:20:00	2	11
1044	2015-01-13 12:00:00	23.975	Partly Cloudy	2015-01-13 12:20:00<br />	4.0		-	93.0		1001	5.0		12:20 PM	10.0	West	24.1	280	2015-01-13 12:20:00	2	12
1045	2015-01-13 13:00:00	23.02200038	Mostly Cloudy	2015-01-13 13:20:00<br />	4.0		-	87.0		1001	6.0		1:20 PM	10.0	West	20.4	280	2015-01-13 13:20:00	2	13
1046	2015-01-13 14:00:00	20.11100001	Mostly Cloudy	2015-01-13 14:20:00<br />	4.0		-	93.0		1002	5.0		2:20 PM	10.0	West	16.7	280	2015-01-13 14:20:00	2	14
1047	2015-01-13 15:00:00	23.141000100000003	Mostly Cloudy	2015-01-13 15:20:00<br />	2.0		-	81.0		1002	5.0		3:20 PM	10.0	WSW	25.9	240	2015-01-13 15:20:00	2	15
1048	2015-01-13 16:00:00	21.01999966	Mostly Cloudy	2015-01-13 16:20:00<br />	2.0		-	87.0		1002	4.0		4:20 PM	10.0	West	20.4	270	2015-01-13 16:20:00	2	16
1049	2015-01-13 17:00:00	18.21999997	Rain	2015-01-13 17:20:00<br />	2.0	Rain	-	100.0		1003	2.0		5:20 PM	9.0	West	20.4	260	2015-01-13 17:20:00	2	17
1050	2015-01-13 18:00:00	12.00000003	Scattered Clouds	2015-01-13 18:20:00<br />	2.0		48.2	87.0		1002	4.0		6:20 PM	10.0	WSW	29.6	240	2015-01-13 18:20:00	2	18
1051	2015-01-13 19:00:00	11.17399973	Partly Cloudy	2015-01-13 19:20:00<br />	1.0		-	76.0		1002	5.0		7:20 PM	10.0	WSW	25.9	240	2015-01-13 19:20:00	2	19
1052	2015-01-13 20:00:00	4.47599997	Mostly Cloudy	2015-01-13 20:20:00<br />	2.0	Thunderstorm	-	93.0		1002	3.0		8:20 PM	10.0	WSW	18.5	240	2015-01-13 20:20:00	2	20
1053	2015-01-13 21:00:00	4.13500007	Rain Showers	2015-01-13 21:20:00<br />	1.0	Rain-Thunderstorm	50.0	81.0		1001	4.0		9:20 PM	10.0	SW	31.5	220	2015-01-13 21:20:00	2	21
1054	2015-01-13 22:00:00	3.74200003	Mostly Cloudy	2015-01-13 22:20:00<br />	2.0		-	87.0		1002	4.0		10:20 PM	10.0	WNW	31.5	290	2015-01-13 22:20:00	2	22
1055	2015-01-13 23:00:00	3.88299997	Mostly Cloudy	2015-01-13 23:20:00<br />	1.0		-	81.0		1002	4.0		11:20 PM	10.0	West	31.5	270	2015-01-13 23:20:00	2	23
1056	2015-01-14 00:00:00	3.84100003	Partly Cloudy	2015-01-14 00:20:00<br />	0.0		-	75.0		1002	4.0		12:20 AM	10.0	West	25.9	260	2015-01-14 00:20:00	3	0
1057	2015-01-14 01:00:00	3.79200001	Light Snow	2015-01-14 01:20:00<br />	1.0	Snow	-	87.0		1003	3.0		1:20 AM	2.7	West	29.6	280	2015-01-14 01:20:00	3	1
1058	2015-01-14 02:00:00	3.75400001	Heavy Rain	2015-01-14 02:20:00<br />	1.0	Rain	57.4	87.0		1002	3.0		2:20 AM	2.6	WSW	37.0	240	2015-01-14 02:20:00	3	2
1059	2015-01-14 03:00:00	3.99500002	Light Snow	2015-01-14 03:20:00<br />	1.0	Snow	-	100.0		1002	1.0		3:20 AM	1.2	West	25.9	280	2015-01-14 03:20:00	3	3
1060	2015-01-14 04:00:00	4.05599999	Thunderstorms and Rain	2015-01-14 04:20:00<br />	1.0	Rain-Thunderstorm	-	93.0		1002	2.0		4:20 AM	2.6	WSW	13.0	250	2015-01-14 04:20:00	3	4
1061	2015-01-14 05:00:00	4.25200001	Light Rain	2015-01-14 05:20:00<br />	2.0	Rain	-	100.0		1002	2.0		5:20 AM	8.0	West	11.1	270	2015-01-14 05:20:00	3	5
1062	2015-01-14 06:00:00	5.47399999	Partly Cloudy	2015-01-14 06:20:00<br />	1.0		-	100.0		1003	1.0		6:20 AM	10.0	West	18.5	280	2015-01-14 06:20:00	3	6
1063	2015-01-14 07:00:00	6.24099995	Thunderstorms and Rain	2015-01-14 07:20:00<br />	0.0	Rain-Thunderstorm	-	81.0		1004	3.0		7:20 AM	6.0	West	27.8	270	2015-01-14 07:20:00	3	7
1064	2015-01-14 08:00:00	11.32499998	Mostly Cloudy	2015-01-14 08:20:00<br />	0.0		-	81.0		1005	3.0		8:20 AM	10.0	West	24.1	280	2015-01-14 08:20:00	3	8
1065	2015-01-14 09:00:00	18.086	Mostly Cloudy	2015-01-14 09:20:00<br />	0.0		-	75.0		1006	4.0		9:20 AM	10.0	West	25.9	280	2015-01-14 09:20:00	3	9
1066	2015-01-14 10:00:00	20.07199986	Scattered Clouds	2015-01-14 10:20:00<br />	-1.0		-	65.0		1007	5.0		10:20 AM	10.0	West	27.8	270	2015-01-14 10:20:00	3	10
1067	2015-01-14 11:00:00	18.20199981	Mostly Cloudy	2015-01-14 11:20:00<br />	1.0		-	66.0		1007	7.0		11:20 AM	10.0	WSW	25.9	250	2015-01-14 11:20:00	3	11
1068	2015-01-14 12:00:00	20.725	Scattered Clouds	2015-01-14 12:20:00<br />	2.0		-	71.0		1006	7.0		12:20 PM	10.0	SW	24.1	230	2015-01-14 12:20:00	3	12
1069	2015-01-14 13:00:00	20.222999899999998	Scattered Clouds	2015-01-14 13:20:00<br />	2.0		-	76.0		1006	6.0		1:20 PM	10.0	SSW	20.4	200	2015-01-14 13:20:00	3	13
1070	2015-01-14 14:00:00	17.36800001	Partly Cloudy	2015-01-14 14:20:00<br />	2.0		-	71.0		1005	7.0		2:20 PM	10.0	SSW	20.4	200	2015-01-14 14:20:00	3	14
1071	2015-01-14 15:00:00	17.838999800000003	Unknown	2015-01-14 15:20:00<br />	3.0		-	76.0		1003	7.0		3:20 PM	10.0	South	22.2	180	2015-01-14 15:20:00	3	15
1072	2015-01-14 16:00:00	19.22699972	Partly Cloudy	2015-01-14 16:20:00<br />	4.0		-	81.0		1001	7.0		4:20 PM	10.0	South	24.1	180	2015-01-14 16:20:00	3	16
1073	2015-01-14 17:00:00	17.90999966	Scattered Clouds	2015-01-14 17:20:00<br />	5.0		-	81.0		999	8.0		5:20 PM	10.0	South	27.8	180	2015-01-14 17:20:00	3	17
1074	2015-01-14 18:00:00	14.12699996	Rain	2015-01-14 18:20:00<br />	6.0	Rain	-	87.0		997	8.0		6:20 PM	10.0	South	27.8	190	2015-01-14 18:20:00	3	18
1075	2015-01-14 19:00:00	11.01099998	Light Rain	2015-01-14 19:20:00<br />	6.0	Rain	57.4	82.0		995	9.0		7:20 PM	10.0	South	37.0	190	2015-01-14 19:20:00	3	19
1076	2015-01-14 20:00:00	4.05600003	Light Rain	2015-01-14 20:20:00<br />	7.0	Rain	-	87.0		992	9.0		8:20 PM	10.0	South	31.5	190	2015-01-14 20:20:00	3	20
1077	2015-01-14 21:00:00	3.91199995	Rain	2015-01-14 21:20:00<br />	8.0	Rain	50.0	93.0		990	9.0		9:20 PM	10.0	South	31.5	190	2015-01-14 21:20:00	3	21
1078	2015-01-14 22:00:00	4.51499997	Rain	2015-01-14 22:20:00<br />	8.0	Rain	-	87.0		987	10.0		10:20 PM	7.0	SSW	33.3	200	2015-01-14 22:20:00	3	22
1079	2015-01-14 23:00:00	3.60500003	Rain	2015-01-14 23:20:00<br />	8.0	Rain	55.6	82.0		985	11.0		11:20 PM	10.0	SSW	37.0	210	2015-01-14 23:20:00	3	23
1080	2015-01-15 00:00:00	4.01000007	Rain	2015-01-15 00:20:00<br />	9.0	Rain	59.3	88.0		984	11.0		12:20 AM	9.0	SW	38.9	220	2015-01-15 00:20:00	4	0
1081	2015-01-15 01:00:00	3.761	Light Rain	2015-01-15 01:20:00<br />	8.0	Rain	57.4	87.0		0	10.0		1:20 AM	8.0	WSW	38.9	250	2015-01-15 01:20:00	4	1
1082	2015-01-15 02:00:00	3.65100001	Scattered Clouds	2015-01-15 02:20:00<br />	6.0		51.9	82.0		0	9.0		2:20 AM	9.0	WSW	33.3	250	2015-01-15 02:20:00	4	2
1083	2015-01-15 03:00:00	3.87700009	Mostly Cloudy	2015-01-15 03:20:00<br />	4.0		-	71.0		985	9.0		3:20 AM	10.0	WSW	35.2	250	2015-01-15 03:20:00	4	3
1084	2015-01-15 04:00:00	3.85399999	Mostly Cloudy	2015-01-15 04:20:00<br />	4.0		-	76.0		985	8.0		4:20 AM	10.0	WSW	33.3	250	2015-01-15 04:20:00	4	4
1085	2015-01-15 05:00:00	4.28299997	Overcast	2015-01-15 05:20:00<br />	4.0		-	76.0		986	8.0		5:20 AM	10.0	WSW	27.8	250	2015-01-15 05:20:00	4	5
1086	2015-01-15 06:00:00	5.11900002	Overcast	2015-01-15 06:20:00<br />	4.0		-	81.0		986	7.0		6:20 AM	10.0	SW	20.4	230	2015-01-15 06:20:00	4	6
1087	2015-01-15 07:00:00	5.41100006	Overcast	2015-01-15 07:20:00<br />	3.0		-	76.0		986	7.0		7:20 AM	10.0	SW	24.1	230	2015-01-15 07:20:00	4	7
1088	2015-01-15 08:00:00	10.86299999	Partly Cloudy	2015-01-15 08:20:00<br />	3.0		48.2	76.0		987	7.0		8:20 AM	10.0	SW	24.1	230	2015-01-15 08:20:00	4	8
1089	2015-01-15 09:00:00	19.20599991	Scattered Clouds	2015-01-15 09:20:00<br />	4.0		46.3	81.0		987	7.0		9:20 AM	8.0	SW	27.8	230	2015-01-15 09:20:00	4	9
1090	2015-01-15 10:00:00	21.66400002	Mostly Cloudy	2015-01-15 10:20:00<br />	5.0		-	93.0		988	6.0		10:20 AM	10.0	SW	24.1	230	2015-01-15 10:20:00	4	10
1091	2015-01-15 11:00:00	24.39099989	Mostly Cloudy	2015-01-15 11:20:00<br />	4.0		-	81.0		987	7.0		11:20 AM	10.0	WSW	27.8	240	2015-01-15 11:20:00	4	11
1092	2015-01-15 12:00:00	23.86900029	Rain	2015-01-15 12:20:00<br />	3.0	Rain	64.8	81.0		988	6.0		12:20 PM	-9999.0	WSW	42.6	250	2015-01-15 12:20:00	4	12
1093	2015-01-15 13:00:00	19.93699998	Mostly Cloudy	2015-01-15 13:20:00<br />	2.0		-	76.0		988	6.0		1:20 PM	10.0	WSW	35.2	240	2015-01-15 13:20:00	4	13
1094	2015-01-15 14:00:00	19.345	Overcast	2015-01-15 14:20:00<br />	2.0		64.8	71.0		988	7.0		2:20 PM	10.0	WSW	38.9	250	2015-01-15 14:20:00	4	14
1095	2015-01-15 15:00:00	19.4469997	Mostly Cloudy	2015-01-15 15:20:00<br />	2.0		66.7	71.0		989	7.0		3:20 PM	10.0	WSW	42.6	250	2015-01-15 15:20:00	4	15
1096	2015-01-15 16:00:00	17.59600001	Rain	2015-01-15 16:20:00<br />	3.0	Rain	70.4	87.0		990	5.0		4:20 PM	10.0	WSW	48.2	250	2015-01-15 16:20:00	4	16
1097	2015-01-15 17:00:00	17.245	Light Rain	2015-01-15 17:20:00<br />	2.0	Rain	66.7	87.0		991	4.0		5:20 PM	10.0	West	48.2	260	2015-01-15 17:20:00	4	17
1098	2015-01-15 18:00:00	11.69700003	Mostly Cloudy	2015-01-15 18:20:00<br />	2.0		-	81.0		991	5.0		6:20 PM	10.0	SW	33.3	230	2015-01-15 18:20:00	4	18
1099	2015-01-15 19:00:00	11.35599981	Mostly Cloudy	2015-01-15 19:20:00<br />	3.0		-	81.0		991	6.0		7:20 PM	10.0	WSW	31.5	240	2015-01-15 19:20:00	4	19
1100	2015-01-15 21:00:00	3.41899996	Mostly Cloudy	2015-01-15 21:20:00<br />	3.0		-	76.0		994	7.0		9:20 PM	10.0	WSW	37.0	250	2015-01-15 21:20:00	4	21
1101	2015-01-15 22:00:00	3.28400002	Scattered Clouds	2015-01-15 22:20:00<br />	3.0		-	76.0		995	7.0		10:20 PM	10.0	WSW	38.9	250	2015-01-15 22:20:00	4	22
1102	2015-01-15 23:00:00	3.466	Scattered Clouds	2015-01-15 23:20:00<br />	3.0		61.1	71.0		995	8.0		11:20 PM	10.0	WSW	42.6	250	2015-01-15 23:20:00	4	23
1103	2015-01-16 00:00:00	3.32000004	Mostly Cloudy	2015-01-16 00:20:00<br />	3.0		-	76.0		996	7.0		12:20 AM	10.0	WSW	35.2	250	2015-01-16 00:20:00	5	0
1104	2015-01-16 01:00:00	3.19899997	Overcast	2015-01-16 01:20:00<br />	3.0		-	76.0		997	7.0		1:20 AM	10.0	WSW	25.9	250	2015-01-16 01:20:00	5	1
1105	2015-01-16 02:00:00	4.062	Rain	2015-01-16 02:20:00<br />	4.0	Rain	-	87.0		997	6.0		2:20 AM	10.0	WNW	37.0	290	2015-01-16 02:20:00	5	2
1106	2015-01-16 03:00:00	3.199	Unknown	2015-01-16 03:20:00<br />	2.0		-	87.0		998	4.0		3:20 AM	10.0	WNW	27.8	300	2015-01-16 03:20:00	5	3
1107	2015-01-16 04:00:00	3.29299999	Unknown	2015-01-16 04:20:00<br />	2.0		-	93.0		999	3.0		4:20 AM	10.0	WNW	13.0	300	2015-01-16 04:20:00	5	4
1108	2015-01-16 05:00:00	4.00500001	Unknown	2015-01-16 05:20:00<br />	2.0		-	93.0		999	3.0		5:20 AM	10.0	Variable	5.6	0	2015-01-16 05:20:00	5	5
1109	2015-01-16 06:00:00	5.07800005	Unknown	2015-01-16 06:20:00<br />	2.0		-	93.0		1000	3.0		6:20 AM	10.0	Variable	5.6	0	2015-01-16 06:20:00	5	6
1110	2015-01-16 07:00:00	5.32999999	Unknown	2015-01-16 07:20:00<br />	1.0		-	87.0		1001	3.0		7:20 AM	10.0	West	9.3	270	2015-01-16 07:20:00	5	7
1111	2015-01-16 08:00:00	10.9010001	Unknown	2015-01-16 08:20:00<br />	1.0		-	93.0		1002	2.0		8:20 AM	10.0	WNW	11.1	300	2015-01-16 08:20:00	5	8
1112	2015-01-16 09:00:00	16.72800031	Unknown	2015-01-16 09:20:00<br />	1.0		-	100.0		1003	1.0		9:20 AM	10.0	WNW	11.1	300	2015-01-16 09:20:00	5	9
1113	2015-01-16 10:00:00	21.23200021	Unknown	2015-01-16 10:20:00<br />	2.0		-	87.0		1004	4.0		10:20 AM	10.0	WNW	11.1	300	2015-01-16 10:20:00	5	10
1114	2015-01-16 11:00:00	23.537	Mostly Cloudy	2015-01-16 11:20:00<br />	3.0		-	87.0		1004	5.0		11:20 AM	10.0	WNW	16.7	300	2015-01-16 11:20:00	5	11
1115	2015-01-16 12:00:00	23.06300021	Scattered Clouds	2015-01-16 12:20:00<br />	2.0		-	81.0		1005	5.0		12:20 PM	10.0	WNW	27.8	300	2015-01-16 12:20:00	5	12
1116	2015-01-16 13:00:00	21.47599998	Partly Cloudy	2015-01-16 13:20:00<br />	3.0		-	81.0		1005	6.0		1:20 PM	10.0	WNW	25.9	290	2015-01-16 13:20:00	5	13
1117	2015-01-16 14:00:00	19.55500021	Scattered Clouds	2015-01-16 14:20:00<br />	2.0		-	71.0		1006	7.0		2:20 PM	10.0	WNW	22.2	290	2015-01-16 14:20:00	5	14
1118	2015-01-16 15:00:00	21.78399971	Partly Cloudy	2015-01-16 15:20:00<br />	1.0		-	76.0		1007	5.0		3:20 PM	10.0	NW	18.5	320	2015-01-16 15:20:00	5	15
1119	2015-01-16 16:00:00	15.1250001	Unknown	2015-01-16 16:20:00<br />	0.0		-	81.0		1009	3.0		4:20 PM	10.0	WNW	11.1	300	2015-01-16 16:20:00	5	16
1120	2015-01-16 17:00:00	13.45999995	Unknown	2015-01-16 17:20:00<br />	0.0		-	87.0		1010	2.0		5:20 PM	10.0	NW	14.8	310	2015-01-16 17:20:00	5	17
1121	2015-01-16 18:00:00	11.13800001	Unknown	2015-01-16 18:20:00<br />	-1.0		-	87.0		1010	1.0		6:20 PM	10.0	NW	13.0	310	2015-01-16 18:20:00	5	18
1122	2015-01-16 19:00:00	5.62600006	Unknown	2015-01-16 19:20:00<br />	-2.0		-	81.0		1011	1.0		7:20 PM	10.0	WNW	7.4	290	2015-01-16 19:20:00	5	19
1123	2015-01-16 20:00:00	2.943	Unknown	2015-01-16 20:20:00<br />	-2.0		-	81.0		1012	1.0		8:20 PM	10.0	WNW	14.8	290	2015-01-16 20:20:00	5	20
1124	2015-01-16 21:00:00	3.04600002	Unknown	2015-01-16 21:20:00<br />	-2.0		-	81.0		1013	1.0		9:20 PM	10.0	NW	11.1	310	2015-01-16 21:20:00	5	21
1125	2015-01-16 22:00:00	2.92400005	Unknown	2015-01-16 22:20:00<br />	-2.0		-	87.0		1013	0.0		10:20 PM	10.0	WNW	14.8	300	2015-01-16 22:20:00	5	22
1126	2015-01-16 23:00:00	2.92700001	Unknown	2015-01-16 23:20:00<br />	-2.0		-	81.0		1014	1.0		11:20 PM	10.0	NW	11.1	310	2015-01-16 23:20:00	5	23
1127	2015-01-17 00:00:00	2.51300004	Partly Cloudy	2015-01-17 00:20:00<br />	-1.0		-	81.0		1014	2.0		12:20 AM	10.0	WNW	7.4	290	2015-01-17 00:20:00	6	0
1128	2015-01-17 01:00:00	3.29300001	Unknown	2015-01-17 01:20:00<br />	-2.0		-	75.0		1013	2.0		1:20 AM	10.0	West	11.1	270	2015-01-17 01:20:00	6	1
1129	2015-01-17 02:00:00	2.51400004	Partly Cloudy	2015-01-17 02:20:00<br />	-1.0		-	70.0		1013	4.0		2:20 AM	10.0	SW	16.7	230	2015-01-17 02:20:00	6	2
1130	2015-01-17 03:00:00	2.43499999	Unknown	2015-01-17 03:20:00<br />	-1.0		-	70.0		1012	4.0		3:20 AM	10.0	SW	18.5	230	2015-01-17 03:20:00	6	3
1131	2015-01-17 04:00:00	2.90400004	Mostly Cloudy	2015-01-17 04:20:00<br />	0.0		-	75.0		1012	4.0		4:20 AM	10.0	SW	14.8	220	2015-01-17 04:20:00	6	4
1132	2015-01-17 05:00:00	2.34000002	Mostly Cloudy	2015-01-17 05:20:00<br />	1.0		-	81.0		1012	4.0		5:20 AM	10.0	SW	20.4	220	2015-01-17 05:20:00	6	5
1133	2015-01-17 06:00:00	3.01600001	Rain	2015-01-17 06:20:00<br />	2.0	Rain	-	93.0		1012	3.0		6:20 AM	-9999.0	WSW	22.2	240	2015-01-17 06:20:00	6	6
1134	2015-01-17 07:00:00	2.72500004	Heavy Rain	2015-01-17 07:20:00<br />	2.0	Rain	-	93.0		1012	3.0		7:20 AM	2.9	West	22.2	270	2015-01-17 07:20:00	6	7
1135	2015-01-17 08:00:00	2.641	Overcast	2015-01-17 08:20:00<br />	1.0		-	93.0		1012	2.0		8:20 AM	10.0	Variable	5.6	0	2015-01-17 08:20:00	6	8
1136	2015-01-17 09:00:00	3.08400006	Overcast	2015-01-17 09:20:00<br />	3.0		-	100.0		1012	3.0		9:20 AM	10.0	Variable	5.6	0	2015-01-17 09:20:00	6	9
1137	2015-01-17 10:00:00	2.16900002	Partly Cloudy	2015-01-17 10:20:00<br />	3.0		-	93.0		1012	4.0		10:20 AM	10.0	WSW	9.3	250	2015-01-17 10:20:00	6	10
1138	2015-01-17 11:00:00	2.2030000000000003	Mostly Cloudy	2015-01-17 11:20:00<br />	3.0		-	93.0		1012	4.0		11:20 AM	10.0	Variable	5.6	0	2015-01-17 11:20:00	6	11
1139	2015-01-17 12:00:00	2.57200005	Mostly Cloudy	2015-01-17 12:20:00<br />	4.0		-	87.0		1011	6.0		12:20 PM	10.0	South	5.6	180	2015-01-17 12:20:00	6	12
1140	2015-01-17 13:00:00	2.45500004	Mostly Cloudy	2015-01-17 13:20:00<br />	4.0		-	81.0		1011	7.0		1:20 PM	10.0	SW	18.5	230	2015-01-17 13:20:00	6	13
1141	2015-01-17 14:00:00	2.53100002	Mostly Cloudy	2015-01-17 14:20:00<br />	3.0		-	81.0		1011	6.0		2:20 PM	10.0	WSW	14.8	250	2015-01-17 14:20:00	6	14
1142	2015-01-17 15:00:00	2.67200002	Mostly Cloudy	2015-01-17 15:20:00<br />	3.0		-	81.0		1010	6.0		3:20 PM	10.0	WSW	18.5	240	2015-01-17 15:20:00	6	15
1143	2015-01-17 16:00:00	2.50000002	Mostly Cloudy	2015-01-17 16:20:00<br />	3.0		-	87.0		1010	5.0		4:20 PM	10.0	WSW	18.5	240	2015-01-17 16:20:00	6	16
1144	2015-01-17 17:00:00	2.93000007	Overcast	2015-01-17 17:20:00<br />	2.0		-	87.0		1011	4.0		5:20 PM	10.0	SW	11.1	220	2015-01-17 17:20:00	6	17
1145	2015-01-17 18:00:00	2.67000004	Overcast	2015-01-17 18:20:00<br />	3.0		-	93.0		1011	4.0		6:20 PM	10.0	SW	14.8	230	2015-01-17 18:20:00	6	18
1146	2015-01-17 19:00:00	3.08300003	Mostly Cloudy	2015-01-17 19:20:00<br />	3.0		-	87.0		1011	5.0		7:20 PM	10.0	SW	11.1	230	2015-01-17 19:20:00	6	19
1147	2015-01-17 20:00:00	2.44000002	Overcast	2015-01-17 20:20:00<br />	4.0		-	93.0		1010	5.0		8:20 PM	10.0	WSW	11.1	240	2015-01-17 20:20:00	6	20
1148	2015-01-17 21:00:00	2.645	Rain	2015-01-17 21:20:00<br />	4.0	Rain	-	93.0		1010	5.0		9:20 PM	10.0	WSW	14.8	240	2015-01-17 21:20:00	6	21
1149	2015-01-17 22:00:00	2.88000006	Rain	2015-01-17 22:20:00<br />	3.0	Rain	-	87.0		1010	5.0		10:20 PM	10.0	WSW	13.0	250	2015-01-17 22:20:00	6	22
1150	2015-01-17 23:00:00	2.56400003	Scattered Clouds	2015-01-17 23:20:00<br />	3.0		-	93.0		1011	4.0		11:20 PM	10.0	SW	13.0	230	2015-01-17 23:20:00	6	23
1151	2015-01-18 00:00:00	2.70200001	Mostly Cloudy	2015-01-18 00:20:00<br />	3.0		-	93.0		1010	4.0		12:20 AM	10.0	SSW	9.3	200	2015-01-18 00:20:00	7	0
1152	2015-01-18 01:00:00	2.91800005	Rain	2015-01-18 01:20:00<br />	3.0	Rain	-	93.0		1010	4.0		1:20 AM	-9999.0	NW	14.8	310	2015-01-18 01:20:00	7	1
1153	2015-01-18 02:00:00	2.39200004	Overcast	2015-01-18 02:20:00<br />	3.0		-	100.0		1010	3.0		2:20 AM	10.0	Variable	5.6	0	2015-01-18 02:20:00	7	2
1154	2015-01-18 03:00:00	2.474	Rain	2015-01-18 03:20:00<br />	3.0	Rain	-	93.0		1010	4.0		3:20 AM	10.0	WSW	11.1	250	2015-01-18 03:20:00	7	3
1155	2015-01-18 04:00:00	2.61600007	Mostly Cloudy	2015-01-18 04:20:00<br />	3.0		-	93.0		1010	4.0		4:20 AM	10.0	WNW	9.3	290	2015-01-18 04:20:00	7	4
1156	2015-01-18 05:00:00	2.39099998	Unknown	2015-01-18 05:20:00<br />	2.0		-	100.0		1010	2.0		5:20 AM	7.0	NNW	11.1	340	2015-01-18 05:20:00	7	5
1157	2015-01-18 06:00:00	2.862	Unknown	2015-01-18 06:20:00<br />	0.0		-	93.0		1011	1.0		6:20 AM	10.0	NW	13.0	310	2015-01-18 06:20:00	7	6
1158	2015-01-18 07:00:00	2.58499999	Unknown	2015-01-18 07:20:00<br />	1.0		-	100.0		1011	1.0		7:20 AM	10.0	North	5.6	350	2015-01-18 07:20:00	7	7
1159	2015-01-18 08:00:00	2.64200004	Unknown	2015-01-18 08:20:00<br />	0.0		-	100.0		1012	0.0		8:20 AM	10.0	NNW	9.3	330	2015-01-18 08:20:00	7	8
1160	2015-01-18 09:00:00	2.62100003	Unknown	2015-01-18 09:20:00<br />	0.0		-	93.0		1012	1.0		9:20 AM	10.0	NW	13.0	310	2015-01-18 09:20:00	7	9
1161	2015-01-18 10:00:00	2.187	Unknown	2015-01-18 10:20:00<br />	1.0		-	93.0		1013	2.0		10:20 AM	10.0	WNW	7.4	300	2015-01-18 10:20:00	7	10
1162	2015-01-18 11:00:00	2.58800001	Unknown	2015-01-18 11:20:00<br />	2.0		-	87.0		1013	4.0		11:20 AM	10.0	NW	11.1	320	2015-01-18 11:20:00	7	11
1163	2015-01-18 12:00:00	2.49300005	Unknown	2015-01-18 12:20:00<br />	1.0		-	76.0		1013	5.0		12:20 PM	10.0	WNW	11.1	300	2015-01-18 12:20:00	7	12
1164	2015-01-18 13:00:00	2.25800004	Unknown	2015-01-18 13:20:00<br />	1.0		-	70.0		1013	6.0		1:20 PM	10.0	WNW	13.0	300	2015-01-18 13:20:00	7	13
1165	2015-01-18 14:00:00	2.41400002	Unknown	2015-01-18 14:20:00<br />	2.0		-	76.0		1013	6.0		2:20 PM	10.0	NW	13.0	310	2015-01-18 14:20:00	7	14
1166	2015-01-18 15:00:00	2.47900002	Mostly Cloudy	2015-01-18 15:20:00<br />	2.0		-	81.0		1013	5.0		3:20 PM	10.0	NNW	13.0	330	2015-01-18 15:20:00	7	15
1167	2015-01-18 16:00:00	2.28300002	Mostly Cloudy	2015-01-18 16:20:00<br />	1.0		-	81.0		1014	4.0		4:20 PM	10.0	NNW	14.8	340	2015-01-18 16:20:00	7	16
1168	2015-01-18 17:00:00	3.089	Unknown	2015-01-18 17:20:00<br />	0.0		-	81.0		1014	3.0		5:20 PM	10.0	NNW	11.1	340	2015-01-18 17:20:00	7	17
1169	2015-01-18 18:00:00	2.63000004	Mostly Cloudy	2015-01-18 18:20:00<br />	1.0		-	93.0		1015	2.0		6:20 PM	10.0	NNW	22.2	340	2015-01-18 18:20:00	7	18
1170	2015-01-18 19:00:00	2.74600005	Unknown	2015-01-18 19:20:00<br />	0.0		-	81.0		1016	3.0		7:20 PM	10.0	North	16.7	360	2015-01-18 19:20:00	7	19
1171	2015-01-18 20:00:00	2.63199998	Mostly Cloudy	2015-01-18 20:20:00<br />	0.0		-	81.0		1016	3.0		8:20 PM	10.0	NNW	9.3	330	2015-01-18 20:20:00	7	20
1172	2015-01-18 21:00:00	2.36400006	Overcast	2015-01-18 21:20:00<br />	0.0		-	87.0		1017	2.0		9:20 PM	10.0	NNW	14.8	330	2015-01-18 21:20:00	7	21
1173	2015-01-18 22:00:00	2.85699998	Unknown	2015-01-18 22:20:00<br />	-1.0		-	81.0		1017	2.0		10:20 PM	10.0	NNW	14.8	340	2015-01-18 22:20:00	7	22
1174	2015-01-18 23:00:00	2.54499999	Partly Cloudy	2015-01-18 23:20:00<br />	-1.0		-	81.0		1017	2.0		11:20 PM	10.0	NNW	16.7	340	2015-01-18 23:20:00	7	23
1175	2015-01-19 00:00:00	3.37799999	Overcast	2015-01-19 00:20:00<br />	-1.0		-	81.0		1017	2.0		12:20 AM	10.0	North	16.7	350	2015-01-19 00:20:00	1	0
1176	2015-01-19 01:00:00	2.84099998	Unknown	2015-01-19 01:20:00<br />	-2.0		-	81.0		1017	1.0		1:20 AM	10.0	NNW	14.8	340	2015-01-19 01:20:00	1	1
1177	2015-01-19 02:00:00	3.26200001	Unknown	2015-01-19 02:20:00<br />	-2.0		-	81.0		1017	1.0		2:20 AM	10.0	North	11.1	360	2015-01-19 02:20:00	1	2
1178	2015-01-19 03:00:00	2.70000003	Unknown	2015-01-19 03:20:00<br />	-2.0		-	87.0		1017	0.0		3:20 AM	10.0	North	11.1	360	2015-01-19 03:20:00	1	3
1179	2015-01-19 04:00:00	3.02799997	Unknown	2015-01-19 04:20:00<br />	-2.0		-	87.0		1017	0.0		4:20 AM	10.0	NW	3.7	310	2015-01-19 04:20:00	1	4
1180	2015-01-19 05:00:00	4.73100003	Unknown	2015-01-19 05:20:00<br />	-3.0		-	80.0		1017	0.0		5:20 AM	10.0	NNW	7.4	340	2015-01-19 05:20:00	1	5
1181	2015-01-19 06:00:00	4.013	Unknown	2015-01-19 06:20:00<br />	-3.0		-	80.0		1016	0.0		6:20 AM	10.0	Variable	1.9	0	2015-01-19 06:20:00	1	6
1182	2015-01-19 07:00:00	5.07900003	Unknown	2015-01-19 07:20:00<br />	-3.0		-	80.0		1016	0.0		7:20 AM	10.0	SW	5.6	220	2015-01-19 07:20:00	1	7
1183	2015-01-19 08:00:00	11.50400002	Unknown	2015-01-19 08:20:00<br />	-4.0		-	70.0		1016	1.0		8:20 AM	10.0	East	5.6	100	2015-01-19 08:20:00	1	8
1184	2015-01-19 09:00:00	18.4120001	Unknown	2015-01-19 09:20:00<br />	-3.0		-	86.0		1016	-1.0		9:20 AM	10.0	NNW	1.9	330	2015-01-19 09:20:00	1	9
1185	2015-01-19 10:00:00	21.079999700000002	Unknown	2015-01-19 10:20:00<br />	-2.0		-	75.0		1016	2.0		10:20 AM	10.0	Variable	3.7	0	2015-01-19 10:20:00	1	10
1186	2015-01-19 11:00:00	23.979	Unknown	2015-01-19 11:20:00<br />	-3.0		-	65.0		1015	3.0		11:20 AM	10.0	Variable	5.6	0	2015-01-19 11:20:00	1	11
1187	2015-01-19 12:00:00	18.56	Unknown	2015-01-19 12:20:00<br />	-3.0		-	61.0		1015	4.0		12:20 PM	10.0	NW	7.4	320	2015-01-19 12:20:00	1	12
1188	2015-01-19 13:00:00	23.507999899999998	Unknown	2015-01-19 13:20:00<br />	-3.0		-	61.0		1014	4.0		1:20 PM	10.0	West	7.4	270	2015-01-19 13:20:00	1	13
1189	2015-01-19 14:00:00	20.59499979	Unknown	2015-01-19 14:20:00<br />	-2.0		-	61.0		1013	5.0		2:20 PM	10.0	Variable	5.6	0	2015-01-19 14:20:00	1	14
1190	2015-01-19 15:00:00	19.710999899999997	Unknown	2015-01-19 15:20:00<br />	-1.0		-	75.0		1013	3.0		3:20 PM	10.0	West	5.6	270	2015-01-19 15:20:00	1	15
1191	2015-01-19 16:00:00	21.20800008	Unknown	2015-01-19 16:20:00<br />	-2.0		-	70.0		1012	3.0		4:20 PM	10.0	WSW	3.7	250	2015-01-19 16:20:00	1	16
1192	2015-01-19 17:00:00	17.85900003	Unknown	2015-01-19 17:20:00<br />	-2.0		-	70.0		1012	3.0		5:20 PM	10.0	Calm	Calm	0	2015-01-19 17:20:00	1	17
1193	2015-01-19 18:00:00	13.53000012	Unknown	2015-01-19 18:20:00<br />	-1.0		-	87.0		1012	1.0		6:20 PM	10.0	East	3.7	80	2015-01-19 18:20:00	1	18
1194	2015-01-19 19:00:00	13.08600022	Mostly Cloudy	2015-01-19 19:20:00<br />	-2.0		-	87.0		1012	0.0		7:20 PM	10.0	Variable	3.7	0	2015-01-19 19:20:00	1	19
1195	2015-01-19 20:00:00	5.21100005	Scattered Clouds	2015-01-19 20:20:00<br />	0.0		-	81.0		1011	3.0		8:20 PM	10.0	Variable	3.7	0	2015-01-19 20:20:00	1	20
1196	2015-01-19 21:00:00	4.13300001	Scattered Clouds	2015-01-19 21:20:00<br />	0.0		-	81.0		1011	3.0		9:20 PM	10.0	South	7.4	180	2015-01-19 21:20:00	1	21
1197	2015-01-19 22:00:00	3.28100001	Overcast	2015-01-19 22:20:00<br />	-1.0		-	87.0		1011	1.0		10:20 PM	10.0	South	7.4	180	2015-01-19 22:20:00	1	22
1198	2015-01-19 23:00:00	3.91600006	Overcast	2015-01-19 23:20:00<br />	0.0		-	81.0		1010	3.0		11:20 PM	10.0	ESE	13.0	120	2015-01-19 23:20:00	1	23
1199	2015-01-20 00:00:00	4.01600007	Mostly Cloudy	2015-01-20 00:20:00<br />	0.0		-	87.0		1010	2.0		12:20 AM	10.0	ESE	11.1	120	2015-01-20 00:20:00	2	0
1200	2015-01-20 01:00:00	3.89600005	Mostly Cloudy	2015-01-20 01:20:00<br />	-1.0		-	93.0		1010	0.0		1:20 AM	10.0	East	11.1	100	2015-01-20 01:20:00	2	1
1201	2015-01-20 02:00:00	3.63600003	Partly Cloudy	2015-01-20 02:20:00<br />	0.0		-	93.0		1009	1.0		2:20 AM	10.0	East	9.3	80	2015-01-20 02:20:00	2	2
1202	2015-01-20 03:00:00	3.87299995	Unknown	2015-01-20 03:20:00<br />	0.0		-	93.0		1009	1.0		3:20 AM	10.0	East	11.1	90	2015-01-20 03:20:00	2	3
1203	2015-01-20 04:00:00	3.21000003	Unknown	2015-01-20 04:20:00<br />	0.0		-	87.0		1009	2.0		4:20 AM	10.0	East	14.8	100	2015-01-20 04:20:00	2	4
1204	2015-01-20 05:00:00	3.9019999999999997	Unknown	2015-01-20 05:20:00<br />	0.0		-	93.0		1009	1.0		5:20 AM	10.0	ENE	13.0	70	2015-01-20 05:20:00	2	5
1205	2015-01-20 06:00:00	4.64500007	Unknown	2015-01-20 06:20:00<br />	0.0		-	87.0		1008	2.0		6:20 AM	10.0	East	13.0	80	2015-01-20 06:20:00	2	6
1206	2015-01-20 07:00:00	5.65400004	Partly Cloudy	2015-01-20 07:20:00<br />	0.0		-	87.0		1008	2.0		7:20 AM	10.0	East	11.1	80	2015-01-20 07:20:00	2	7
1207	2015-01-20 08:00:00	12.08600002	Mostly Cloudy	2015-01-20 08:20:00<br />	0.0		-	93.0		1008	1.0		8:20 AM	10.0	East	13.0	80	2015-01-20 08:20:00	2	8
1208	2015-01-20 09:00:00	20.8379996	Scattered Clouds	2015-01-20 09:20:00<br />	0.0		-	93.0		1008	1.0		9:20 AM	10.0	East	13.0	80	2015-01-20 09:20:00	2	9
1209	2015-01-20 10:00:00	24.233	Unknown	2015-01-20 10:20:00<br />	1.0		-	93.0		1009	2.0		10:20 AM	10.0	ESE	24.1	110	2015-01-20 10:20:00	2	10
1210	2015-01-20 11:00:00	19.5225	Mostly Cloudy	2015-01-20 11:20:00<br />	1.0		-	87.0		1008	3.0		11:20 AM	10.0	ESE	27.8	120	2015-01-20 11:20:00	2	11
1211	2015-01-20 12:00:00	18.8625	Rain	2015-01-20 12:20:00<br />	1.0	Rain	-	87.0		1007	3.0		12:20 PM	10.0	East	22.2	100	2015-01-20 12:20:00	2	12
1212	2015-01-20 13:00:00	19.035	Rain	2015-01-20 13:20:00<br />	2.0	Rain	-	87.0		1006	4.0		1:20 PM	10.0	ESE	24.1	110	2015-01-20 13:20:00	2	13
1213	2015-01-20 14:00:00	18.855	Overcast	2015-01-20 14:20:00<br />	3.0		-	93.0		1006	4.0		2:20 PM	10.0	ESE	22.2	110	2015-01-20 14:20:00	2	14
1214	2015-01-20 15:00:00	17.6475	Overcast	2015-01-20 15:50:00<br />	3.0		-	87.0		1005	5.0		3:50 PM	10.0	SE	24.1	140	2015-01-20 15:50:00	2	15
1215	2015-01-20 16:00:00	23.38400027	Overcast	2015-01-20 16:20:00<br />	4.0		-	93.0		1004	5.0		4:20 PM	10.0	SE	24.1	140	2015-01-20 16:20:00	2	16
1216	2015-01-20 17:00:00	19.79100012	Overcast	2015-01-20 17:20:00<br />	4.0		-	93.0		1003	5.0		5:20 PM	10.0	ESE	27.8	120	2015-01-20 17:20:00	2	17
1217	2015-01-20 18:00:00	14.474	Overcast	2015-01-20 18:20:00<br />	4.0		-	93.0		1003	5.0		6:20 PM	10.0	SE	24.1	130	2015-01-20 18:20:00	2	18
1218	2015-01-20 19:00:00	11.34700002	Rain	2015-01-20 19:20:00<br />	5.0	Rain	-	100.0		1002	5.0		7:20 PM	10.0	SE	24.1	130	2015-01-20 19:20:00	2	19
1219	2015-01-20 20:00:00	4.81000013	Heavy Rain	2015-01-20 20:20:00<br />	5.0	Rain	-	100.0		1001	5.0		8:20 PM	-9999.0	SSE	16.7	160	2015-01-20 20:20:00	2	20
1220	2015-01-20 21:00:00	4.50800005	Rain	2015-01-20 21:20:00<br />	5.0	Rain	-	100.0		1001	5.0		9:20 PM	7.0	South	14.8	170	2015-01-20 21:20:00	2	21
1221	2015-01-20 22:00:00	3.80199999	Rain	2015-01-20 22:20:00<br />	4.0	Rain	-	93.0		1000	5.0		10:20 PM	5.0	South	14.8	180	2015-01-20 22:20:00	2	22
1222	2015-01-20 23:00:00	4.07900001	Heavy Rain	2015-01-20 23:20:00<br />	4.0	Rain	-	93.0		1000	5.0		11:20 PM	-9999.0	SSW	20.4	210	2015-01-20 23:20:00	2	23
1223	2015-01-21 00:00:00	3.67700006	Rain	2015-01-21 00:20:00<br />	5.0	Rain	-	100.0		1000	5.0		12:20 AM	10.0	SW	16.7	220	2015-01-21 00:20:00	3	0
1224	2015-01-21 01:00:00	4.23600003	Rain	2015-01-21 01:20:00<br />	4.0	Rain	-	93.0		1000	5.0		1:20 AM	5.0	WSW	16.7	250	2015-01-21 01:20:00	3	1
1225	2015-01-21 02:00:00	4.186	Overcast	2015-01-21 02:20:00<br />	4.0		-	93.0		1000	5.0		2:20 AM	10.0	SSW	13.0	200	2015-01-21 02:20:00	3	2
1226	2015-01-21 03:00:00	4.26000001	Overcast	2015-01-21 03:20:00<br />	4.0		-	93.0		1000	5.0		3:20 AM	10.0	SW	7.4	220	2015-01-21 03:20:00	3	3
1227	2015-01-21 04:00:00	3.609	Mostly Cloudy	2015-01-21 04:20:00<br />	3.0		-	93.0		1000	4.0		4:20 AM	10.0	SSW	7.4	200	2015-01-21 04:20:00	3	4
1228	2015-01-21 05:00:00	5.10500002	Overcast	2015-01-21 05:20:00<br />	4.0		-	93.0		1000	5.0		5:20 AM	10.0	South	9.3	180	2015-01-21 05:20:00	3	5
1229	2015-01-21 06:00:00	5.42800001	Overcast	2015-01-21 06:20:00<br />	4.0		-	93.0		1001	5.0		6:20 AM	10.0	SSE	7.4	160	2015-01-21 06:20:00	3	6
1230	2015-01-21 07:00:00	5.78499999	Overcast	2015-01-21 07:20:00<br />	4.0		-	93.0		1001	5.0		7:20 AM	10.0	SSE	9.3	150	2015-01-21 07:20:00	3	7
1231	2015-01-21 08:00:00	11.79800008	Overcast	2015-01-21 08:20:00<br />	4.0		-	93.0		1002	5.0		8:20 AM	10.0	SE	11.1	130	2015-01-21 08:20:00	3	8
1232	2015-01-21 09:00:00	18.07300008	Overcast	2015-01-21 09:20:00<br />	4.0		-	93.0		1003	5.0		9:20 AM	10.0	ESE	13.0	120	2015-01-21 09:20:00	3	9
1233	2015-01-21 10:00:00	21.34700029	Overcast	2015-01-21 10:20:00<br />	4.0		-	100.0		1004	4.0		10:20 AM	10.0	ESE	13.0	120	2015-01-21 10:20:00	3	10
1234	2015-01-21 11:00:00	23.40600011	Overcast	2015-01-21 11:20:00<br />	4.0		-	93.0		1004	5.0		11:20 AM	10.0	ESE	11.1	120	2015-01-21 11:20:00	3	11
1235	2015-01-21 12:00:00	17.0375	Mostly Cloudy	2015-01-21 12:20:00<br />	4.0		-	93.0		1005	5.0		12:20 PM	10.0	East	11.1	100	2015-01-21 12:20:00	3	12
1236	2015-01-21 13:00:00	16.9775	Mostly Cloudy	2015-01-21 13:20:00<br />	5.0		-	100.0		1005	5.0		1:20 PM	10.0	East	13.0	100	2015-01-21 13:20:00	3	13
1237	2015-01-21 14:00:00	20.93100011	Overcast	2015-01-21 14:20:00<br />	4.0		-	93.0		1005	5.0		2:20 PM	10.0	East	11.1	90	2015-01-21 14:20:00	3	14
1238	2015-01-21 15:00:00	19.3029999	Overcast	2015-01-21 15:20:00<br />	4.0		-	93.0		1006	5.0		3:20 PM	10.0	East	9.3	80	2015-01-21 15:20:00	3	15
1239	2015-01-21 16:00:00	19.97599981	Overcast	2015-01-21 16:20:00<br />	4.0		-	93.0		1007	5.0		4:20 PM	10.0	NE	7.4	50	2015-01-21 16:20:00	3	16
1240	2015-01-21 17:00:00	17.18599989	Overcast	2015-01-21 17:20:00<br />	4.0		-	93.0		1008	5.0		5:20 PM	10.0	NE	11.1	50	2015-01-21 17:20:00	3	17
1241	2015-01-21 18:00:00	13.78700012	Overcast	2015-01-21 18:20:00<br />	4.0		-	100.0		1009	4.0		6:20 PM	10.0	North	7.4	10	2015-01-21 18:20:00	3	18
1242	2015-01-21 19:00:00	11.19599991	Overcast	2015-01-21 19:20:00<br />	4.0		-	93.0		1010	5.0		7:20 PM	8.0	ENE	11.1	60	2015-01-21 19:20:00	3	19
1243	2015-01-21 20:00:00	4.16399999	Overcast	2015-01-21 20:20:00<br />	4.0		-	93.0		1010	5.0		8:20 PM	6.0	ENE	13.0	70	2015-01-21 20:20:00	3	20
1244	2015-01-21 21:00:00	3.57300004	Overcast	2015-01-21 21:20:00<br />	4.0		-	93.0		1011	5.0		9:20 PM	6.0	ENE	11.1	70	2015-01-21 21:20:00	3	21
1245	2015-01-21 22:00:00	3.49500005	Overcast	2015-01-21 22:20:00<br />	4.0		-	93.0		1012	5.0		10:20 PM	7.0	ENE	13.0	60	2015-01-21 22:20:00	3	22
1246	2015-01-21 23:00:00	3.54300004	Overcast	2015-01-21 23:20:00<br />	4.0		-	100.0		1012	4.0		11:20 PM	4.5	ENE	13.0	60	2015-01-21 23:20:00	3	23
1247	2015-01-22 00:00:00	3.61399998	Overcast	2015-01-22 00:20:00<br />	4.0		-	100.0		1013	4.0		12:20 AM	5.0	NE	11.1	40	2015-01-22 00:20:00	4	0
1248	2015-01-22 01:00:00	3.30599997	Overcast	2015-01-22 01:20:00<br />	3.0		-	93.0		1013	4.0		1:20 AM	7.0	ENE	13.0	60	2015-01-22 01:20:00	4	1
1249	2015-01-22 02:00:00	3.36700001	Overcast	2015-01-22 02:20:00<br />	3.0		-	93.0		1014	4.0		2:20 AM	6.0	ENE	14.8	60	2015-01-22 02:20:00	4	2
1250	2015-01-22 03:00:00	3.63500006	Overcast	2015-01-22 03:20:00<br />	3.0		-	100.0		1015	3.0		3:20 AM	10.0	NE	13.0	50	2015-01-22 03:20:00	4	3
1251	2015-01-22 04:00:00	3.33199996	Overcast	2015-01-22 04:20:00<br />	3.0		-	100.0		1015	3.0		4:20 AM	10.0	NE	13.0	50	2015-01-22 04:20:00	4	4
1252	2015-01-22 05:00:00	4.14700008	Overcast	2015-01-22 05:20:00<br />	2.0		-	93.0		1016	3.0		5:20 AM	10.0	NE	13.0	40	2015-01-22 05:20:00	4	5
1253	2015-01-22 06:00:00	4.62000002	Overcast	2015-01-22 06:20:00<br />	2.0		-	93.0		1017	3.0		6:20 AM	8.0	NE	13.0	40	2015-01-22 06:20:00	4	6
1254	2015-01-22 07:00:00	5.49400005	Overcast	2015-01-22 07:20:00<br />	2.0		-	93.0		1017	3.0		7:20 AM	6.0	NE	14.8	40	2015-01-22 07:20:00	4	7
1255	2015-01-22 08:00:00	10.16700015	Overcast	2015-01-22 08:20:00<br />	3.0		-	100.0		1018	3.0		8:20 AM	5.0	ENE	11.1	60	2015-01-22 08:20:00	4	8
1256	2015-01-22 09:00:00	16.93099968	Overcast	2015-01-22 09:20:00<br />	3.0		-	100.0		1020	3.0		9:20 AM	4.0	NE	13.0	50	2015-01-22 09:20:00	4	9
1257	2015-01-22 10:00:00	20.5200002	Overcast	2015-01-22 10:20:00<br />	2.0		-	93.0		1020	3.0		10:20 AM	7.0	NE	13.0	40	2015-01-22 10:20:00	4	10
1258	2015-01-22 11:00:00	23.926000100000003	Overcast	2015-01-22 11:20:00<br />	2.0		-	93.0		1021	3.0		11:20 AM	10.0	NE	14.8	50	2015-01-22 11:20:00	4	11
1259	2015-01-22 12:00:00	24.167000100000003	Overcast	2015-01-22 12:20:00<br />	1.0		-	87.0		1021	3.0		12:20 PM	10.0	ENE	14.8	60	2015-01-22 12:20:00	4	12
1260	2015-01-22 13:00:00	22.348999600000003	Overcast	2015-01-22 13:20:00<br />	1.0		-	87.0		1022	3.0		1:20 PM	10.0	NNE	9.3	30	2015-01-22 13:20:00	4	13
1261	2015-01-22 14:00:00	20.639999800000002	Overcast	2015-01-22 14:20:00<br />	1.0		-	87.0		1022	3.0		2:20 PM	10.0	North	9.3	360	2015-01-22 14:20:00	4	14
1262	2015-01-22 15:00:00	20.289	Overcast	2015-01-22 15:20:00<br />	1.0		-	87.0		1022	3.0		3:20 PM	10.0	North	7.4	350	2015-01-22 15:20:00	4	15
1263	2015-01-22 16:00:00	20.19800008	Overcast	2015-01-22 16:20:00<br />	1.0		-	87.0		1023	3.0		4:20 PM	10.0	NNW	7.4	340	2015-01-22 16:20:00	4	16
1264	2015-01-22 17:00:00	17.52499999	Overcast	2015-01-22 17:20:00<br />	1.0		-	87.0		1023	3.0		5:20 PM	10.0	North	7.4	10	2015-01-22 17:20:00	4	17
1265	2015-01-22 18:00:00	11.55900006	Unknown	2015-01-22 18:20:00<br />	0.0		-	87.0		1024	2.0		6:20 PM	10.0	North	5.6	350	2015-01-22 18:20:00	4	18
1266	2015-01-22 19:00:00	10.88200022	Unknown	2015-01-22 19:20:00<br />	-1.0		-	93.0		1024	0.0		7:20 PM	10.0	North	9.3	10	2015-01-22 19:20:00	4	19
1267	2015-01-22 20:00:00	4.70500004	Unknown	2015-01-22 20:20:00<br />	-1.0		-	93.0		1024	0.0		8:20 PM	10.0	Variable	5.6	0	2015-01-22 20:20:00	4	20
1268	2015-01-22 21:00:00	3.02499999	Mostly Cloudy	2015-01-22 21:20:00<br />	-1.0		-	93.0		1025	0.0		9:20 PM	9.0	North	5.6	10	2015-01-22 21:20:00	4	21
1269	2015-01-22 22:00:00	3.55400002	Partly Cloudy	2015-01-22 22:20:00<br />	-1.0		-	93.0		1025	0.0		10:20 PM	6.0	NE	5.6	40	2015-01-22 22:20:00	4	22
1270	2015-01-22 23:00:00	3.66200002	Partly Cloudy	2015-01-22 23:20:00<br />	-1.0		-	93.0		1026	0.0		11:20 PM	5.0	NNE	7.4	30	2015-01-22 23:20:00	4	23
1271	2015-01-23 00:00:00	3.47500007	Overcast	2015-01-23 00:20:00<br />	-1.0		-	93.0		1026	0.0		12:20 AM	4.5	ENE	7.4	70	2015-01-23 00:20:00	5	0
1272	2015-01-23 01:00:00	3.63099999	Partly Cloudy	2015-01-23 01:20:00<br />	-1.0		-	100.0		1025	-1.0		1:20 AM	-9999.0	SE	11.1	130	2015-01-23 01:20:00	5	1
1273	2015-01-23 02:00:00	3.38200003	Partly Cloudy	2015-01-23 02:20:00<br />	-1.0		-	100.0		1025	-1.0		2:20 AM	6.0	SSE	9.3	160	2015-01-23 02:20:00	5	2
1274	2015-01-23 03:00:00	3.10199998	Unknown	2015-01-23 03:20:00<br />	-1.0		-	93.0		1024	0.0		3:20 AM	10.0	SSE	11.1	150	2015-01-23 03:20:00	5	3
1275	2015-01-23 04:00:00	3.60099999	Unknown	2015-01-23 04:20:00<br />	-2.0		-	93.0		1024	-1.0		4:20 AM	6.0	ESE	11.1	120	2015-01-23 04:20:00	5	4
1276	2015-01-23 05:00:00	4.00099999	Mist	2015-01-23 05:20:00<br />	-2.0		-	93.0		1025	-1.0		5:20 AM	-9999.0	SE	7.4	130	2015-01-23 05:20:00	5	5
1277	2015-01-23 06:00:00	4.93900004	Scattered Clouds	2015-01-23 06:20:00<br />	-2.0		-	100.0		1025	-2.0		6:20 AM	2.6	Variable	5.6	0	2015-01-23 06:20:00	5	6
1278	2015-01-23 07:00:00	5.57300002	Unknown	2015-01-23 07:20:00<br />	0.0		-	93.0		1024	1.0		7:20 AM	6.0	SSE	9.3	150	2015-01-23 07:20:00	5	7
1279	2015-01-23 08:00:00	10.30500008	Partly Cloudy	2015-01-23 08:20:00<br />	1.0		-	93.0		1025	2.0		8:20 AM	9.0	South	13.0	170	2015-01-23 08:20:00	5	8
1280	2015-01-23 09:00:00	17.13699971	Partly Cloudy	2015-01-23 09:20:00<br />	1.0		-	87.0		1024	3.0		9:20 AM	10.0	SSE	11.1	160	2015-01-23 09:20:00	5	9
1281	2015-01-23 10:00:00	20.74499977	Overcast	2015-01-23 10:20:00<br />	2.0		-	87.0		1024	4.0		10:20 AM	10.0	SSE	13.0	160	2015-01-23 10:20:00	5	10
1282	2015-01-23 11:00:00	22.87800019	Overcast	2015-01-23 11:20:00<br />	3.0		-	87.0		1024	5.0		11:20 AM	10.0	South	14.8	190	2015-01-23 11:20:00	5	11
1283	2015-01-23 12:00:00	23.593999899999996	Unknown	2015-01-23 12:20:00<br />	4.0		-	87.0		1023	6.0		12:20 PM	10.0	South	14.8	180	2015-01-23 12:20:00	5	12
1284	2015-01-23 13:00:00	19.5	Scattered Clouds	2015-01-23 13:20:00<br />	4.0		-	81.0		1022	7.0		1:20 PM	10.0	South	11.1	170	2015-01-23 13:20:00	5	13
1285	2015-01-23 14:00:00	18.113999800000002	Overcast	2015-01-23 14:20:00<br />	5.0		-	87.0		1022	7.0		2:20 PM	10.0	South	9.3	180	2015-01-23 14:20:00	5	14
1286	2015-01-23 15:00:00	19.9949997	Haze	2015-01-23 15:20:00<br />	6.0		-	93.0		1022	7.0		3:20 PM	-9999.0	SW	7.4	220	2015-01-23 15:20:00	5	15
1287	2015-01-23 16:00:00	17.250999800000002	Light Rain	2015-01-23 16:20:00<br />	6.0	Rain	-	100.0		1021	6.0		4:20 PM	-9999.0	SSW	9.3	200	2015-01-23 16:20:00	5	16
1288	2015-01-23 17:00:00	17.07200025	Light Rain	2015-01-23 17:20:00<br />	6.0	Rain	-	93.0		1021	7.0		5:20 PM	2.8	SSW	11.1	210	2015-01-23 17:20:00	5	17
1289	2015-01-23 18:00:00	11.29699992	Overcast	2015-01-23 18:20:00<br />	7.0		-	93.0		1020	8.0		6:20 PM	10.0	SW	9.3	220	2015-01-23 18:20:00	5	18
1290	2015-01-23 19:00:00	4.86900001	Overcast	2015-01-23 19:20:00<br />	7.0		-	93.0		1019	8.0		7:20 PM	10.0	SW	14.8	230	2015-01-23 19:20:00	5	19
1291	2015-01-23 20:00:00	3.24399996	Overcast	2015-01-23 20:20:00<br />	8.0		-	93.0		1019	9.0		8:20 PM	10.0	SW	20.4	230	2015-01-23 20:20:00	5	20
1292	2015-01-23 21:00:00	3.29200002	Light Drizzle	2015-01-23 21:20:00<br />	8.0		-	93.0		1018	9.0		9:20 PM	4.5	WSW	24.1	250	2015-01-23 21:20:00	5	21
1293	2015-01-23 22:00:00	2.76600001	Rain	2015-01-23 22:20:00<br />	9.0	Rain	-	100.0		1017	9.0		10:20 PM	2.4	WSW	25.9	250	2015-01-23 22:20:00	5	22
1294	2015-01-23 23:00:00	2.74000003	Overcast	2015-01-23 23:20:00<br />	8.0		-	93.0		1018	9.0		11:20 PM	10.0	WNW	31.5	290	2015-01-23 23:20:00	5	23
1295	2015-01-24 00:00:00	2.46600002	Overcast	2015-01-24 00:20:00<br />	6.0		-	93.0		1019	7.0		12:20 AM	10.0	NNW	27.8	330	2015-01-24 00:20:00	6	0
1296	2015-01-24 01:00:00	2.99700001	Unknown	2015-01-24 01:20:00<br />	3.0		-	87.0		1021	5.0		1:20 AM	10.0	NW	18.5	320	2015-01-24 01:20:00	6	1
1297	2015-01-24 02:00:00	2.74800002	Unknown	2015-01-24 02:20:00<br />	3.0		-	93.0		1021	4.0		2:20 AM	10.0	NW	20.4	310	2015-01-24 02:20:00	6	2
1298	2015-01-24 03:00:00	3.44400002	Unknown	2015-01-24 03:20:00<br />	2.0		-	87.0		1022	4.0		3:20 AM	10.0	WNW	20.4	290	2015-01-24 03:20:00	6	3
1299	2015-01-24 04:00:00	2.81799997	Unknown	2015-01-24 04:20:00<br />	2.0		-	93.0		1023	3.0		4:20 AM	10.0	WNW	18.5	300	2015-01-24 04:20:00	6	4
1300	2015-01-24 05:00:00	2.34000003	Clear	2015-01-24 05:20:00<br />	1.0		-	87.0		1024	3.0		5:20 AM	-9999.0	WNW	18.5	290	2015-01-24 05:20:00	6	5
1301	2015-01-24 06:00:00	2.68999997	Clear	2015-01-24 06:20:00<br />	1.0		-	87.0		1025	3.0		6:20 AM	-9999.0	WNW	20.4	290	2015-01-24 06:20:00	6	6
1302	2015-01-24 07:00:00	2.74200003	Unknown	2015-01-24 07:20:00<br />	1.0		-	93.0		1026	2.0		7:20 AM	10.0	WNW	16.7	290	2015-01-24 07:20:00	6	7
1303	2015-01-24 08:00:00	2.92500003	Scattered Clouds	2015-01-24 08:20:00<br />	1.0		-	93.0		1027	2.0		8:20 AM	10.0	WNW	14.8	290	2015-01-24 08:20:00	6	8
1304	2015-01-24 09:00:00	2.82800003	Mostly Cloudy	2015-01-24 09:20:00<br />	1.0		-	81.0		1028	4.0		9:20 AM	10.0	West	14.8	280	2015-01-24 09:20:00	6	9
1305	2015-01-24 10:00:00	2.344	Mostly Cloudy	2015-01-24 10:20:00<br />	2.0		-	87.0		1029	4.0		10:20 AM	10.0	WNW	14.8	290	2015-01-24 10:20:00	6	10
1306	2015-01-24 11:00:00	2.77200006	Partly Cloudy	2015-01-24 11:20:00<br />	2.0		-	76.0		1029	6.0		11:20 AM	10.0	WNW	22.2	300	2015-01-24 11:20:00	6	11
1307	2015-01-24 12:00:00	2.81099999	Unknown	2015-01-24 12:20:00<br />	2.0		-	76.0		1030	6.0		12:20 PM	10.0	WNW	20.4	290	2015-01-24 12:20:00	6	12
1308	2015-01-24 13:00:00	2.405	Mostly Cloudy	2015-01-24 13:20:00<br />	3.0		-	76.0		1030	7.0		1:20 PM	10.0	West	20.4	280	2015-01-24 13:20:00	6	13
1309	2015-01-24 14:00:00	2.48000004	Mostly Cloudy	2015-01-24 14:20:00<br />	3.0		-	76.0		1030	7.0		2:20 PM	10.0	West	20.4	280	2015-01-24 14:20:00	6	14
1310	2015-01-24 15:00:00	2.54700006	Mostly Cloudy	2015-01-24 15:20:00<br />	2.0		-	71.0		1030	7.0		3:20 PM	10.0	WNW	18.5	300	2015-01-24 15:20:00	6	15
1311	2015-01-24 16:00:00	2.70199999	Unknown	2015-01-24 16:20:00<br />	1.0		-	76.0		1031	5.0		4:20 PM	10.0	WNW	11.1	290	2015-01-24 16:20:00	6	16
1312	2015-01-24 17:00:00	2.54700004	Partly Cloudy	2015-01-24 17:20:00<br />	1.0		-	81.0		1032	4.0		5:20 PM	10.0	WNW	14.8	300	2015-01-24 17:20:00	6	17
1313	2015-01-24 18:00:00	2.40400003	Unknown	2015-01-24 18:20:00<br />	1.0		-	81.0		1032	4.0		6:20 PM	10.0	WNW	9.3	290	2015-01-24 18:20:00	6	18
1314	2015-01-24 19:00:00	2.51199996	Partly Cloudy	2015-01-24 19:20:00<br />	1.0		-	87.0		1032	3.0		7:20 PM	10.0	WNW	9.3	290	2015-01-24 19:20:00	6	19
1315	2015-01-24 20:00:00	2.93400006	Scattered Clouds	2015-01-24 20:20:00<br />	1.0		-	87.0		1033	3.0		8:20 PM	10.0	WNW	11.1	300	2015-01-24 20:20:00	6	20
1316	2015-01-24 21:00:00	2.57500004	Mostly Cloudy	2015-01-24 21:20:00<br />	1.0		-	87.0		1033	3.0		9:20 PM	10.0	NW	7.4	320	2015-01-24 21:20:00	6	21
1317	2015-01-24 22:00:00	2.37700003	Partly Cloudy	2015-01-24 22:20:00<br />	1.0		-	81.0		1033	4.0		10:20 PM	10.0	NW	7.4	320	2015-01-24 22:20:00	6	22
1318	2015-01-24 23:00:00	2.57400004	Unknown	2015-01-24 23:20:00<br />	1.0		-	87.0		1033	3.0		11:20 PM	10.0	NNW	3.7	330	2015-01-24 23:20:00	6	23
1319	2015-01-25 00:00:00	2.3	Mostly Cloudy	2015-01-25 00:20:00<br />	1.0		-	81.0		1033	4.0		12:20 AM	10.0	WNW	7.4	300	2015-01-25 00:20:00	7	0
1320	2015-01-25 01:00:00	2.82100005	Overcast	2015-01-25 01:20:00<br />	1.0		-	87.0		1032	3.0		1:20 AM	10.0	SW	7.4	220	2015-01-25 01:20:00	7	1
1321	2015-01-25 02:00:00	2.79500004	Overcast	2015-01-25 02:20:00<br />	2.0		-	93.0		1032	3.0		2:20 AM	10.0	SW	5.6	230	2015-01-25 02:20:00	7	2
1322	2015-01-25 03:00:00	2.63	Overcast	2015-01-25 03:20:00<br />	2.0		-	87.0		1032	4.0		3:20 AM	10.0	WSW	7.4	250	2015-01-25 03:20:00	7	3
1323	2015-01-25 04:00:00	2.49100002	Overcast	2015-01-25 04:20:00<br />	3.0		-	87.0		1032	5.0		4:20 AM	10.0	WSW	9.3	250	2015-01-25 04:20:00	7	4
1324	2015-01-25 05:00:00	2.53000005	Overcast	2015-01-25 05:20:00<br />	4.0		-	87.0		1032	6.0		5:20 AM	10.0	West	11.1	260	2015-01-25 05:20:00	7	5
1325	2015-01-25 06:00:00	2.54000001	Overcast	2015-01-25 06:20:00<br />	4.0		-	81.0		1031	7.0		6:20 AM	10.0	WSW	16.7	250	2015-01-25 06:20:00	7	6
1326	2015-01-25 07:00:00	2.75300003	Overcast	2015-01-25 07:20:00<br />	5.0		-	87.0		1031	7.0		7:20 AM	10.0	West	14.8	260	2015-01-25 07:20:00	7	7
1327	2015-01-25 08:00:00	2.86000005	Overcast	2015-01-25 08:20:00<br />	5.0		-	87.0		1031	7.0		8:20 AM	10.0	West	18.5	260	2015-01-25 08:20:00	7	8
1328	2015-01-25 09:00:00	2.66800003	Overcast	2015-01-25 09:20:00<br />	5.0		-	81.0		1031	8.0		9:20 AM	10.0	West	20.4	260	2015-01-25 09:20:00	7	9
1329	2015-01-25 10:00:00	2.23000004	Overcast	2015-01-25 10:20:00<br />	5.0		-	81.0		1031	8.0		10:20 AM	10.0	WSW	14.8	250	2015-01-25 10:20:00	7	10
1330	2015-01-25 11:00:00	2.44600002	Overcast	2015-01-25 11:20:00<br />	5.0		-	81.0		1031	8.0		11:20 AM	10.0	SW	13.0	230	2015-01-25 11:20:00	7	11
1331	2015-01-25 12:00:00	2.58000002	Overcast	2015-01-25 12:20:00<br />	6.0		-	87.0		1030	8.0		12:20 PM	10.0	West	20.4	260	2015-01-25 12:20:00	7	12
1332	2015-01-25 13:00:00	2.585	Overcast	2015-01-25 13:20:00<br />	6.0		-	87.0		1029	8.0		1:20 PM	10.0	WSW	18.5	250	2015-01-25 13:20:00	7	13
1333	2015-01-25 14:00:00	2.41	Overcast	2015-01-25 14:20:00<br />	7.0		-	93.0		1029	8.0		2:20 PM	10.0	West	18.5	260	2015-01-25 14:20:00	7	14
1334	2015-01-25 15:00:00	2.43400001	Rain	2015-01-25 15:20:00<br />	7.0	Rain	-	93.0		1028	8.0		3:20 PM	5.0	WSW	13.0	240	2015-01-25 15:20:00	7	15
1335	2015-01-25 16:00:00	2.60600007	Overcast	2015-01-25 16:20:00<br />	7.0		-	93.0		1028	8.0		4:20 PM	10.0	SW	9.3	230	2015-01-25 16:20:00	7	16
1336	2015-01-25 17:00:00	2.91200004	Overcast	2015-01-25 17:20:00<br />	8.0		-	100.0		1028	8.0		5:20 PM	10.0	WSW	14.8	250	2015-01-25 17:20:00	7	17
1337	2015-01-25 18:00:00	2.67100005	Light Drizzle	2015-01-25 18:20:00<br />	8.0		-	100.0		1028	8.0		6:20 PM	-9999.0	West	16.7	260	2015-01-25 18:20:00	7	18
1338	2015-01-25 19:00:00	2.69300001	Overcast	2015-01-25 19:20:00<br />	8.0		-	100.0		1027	8.0		7:20 PM	10.0	West	14.8	260	2015-01-25 19:20:00	7	19
1339	2015-01-25 20:00:00	2.70000002	Overcast	2015-01-25 20:20:00<br />	8.0		-	93.0		1027	9.0		8:20 PM	10.0	WSW	14.8	250	2015-01-25 20:20:00	7	20
1340	2015-01-25 21:00:00	2.759	Overcast	2015-01-25 21:20:00<br />	8.0		-	93.0		1026	9.0		9:20 PM	7.0	West	20.4	260	2015-01-25 21:20:00	7	21
1341	2015-01-25 22:00:00	2.59199998	Overcast	2015-01-25 22:20:00<br />	9.0		-	100.0		1026	9.0		10:20 PM	10.0	West	24.1	260	2015-01-25 22:20:00	7	22
1342	2015-01-25 23:00:00	3.10800001	Overcast	2015-01-25 23:20:00<br />	8.0		-	93.0		1026	9.0		11:20 PM	10.0	West	20.4	260	2015-01-25 23:20:00	7	23
1343	2015-01-26 00:00:00	3.08700001	Overcast	2015-01-26 00:20:00<br />	8.0		-	93.0		1025	9.0		12:20 AM	10.0	WSW	16.7	250	2015-01-26 00:20:00	1	0
1344	2015-01-26 01:00:00	2.52099997	Rain	2015-01-26 01:20:00<br />	9.0	Rain	-	100.0		1024	9.0		1:20 AM	5.0	WSW	24.1	250	2015-01-26 01:20:00	1	1
1345	2015-01-26 02:00:00	2.62800001	Overcast	2015-01-26 02:20:00<br />	8.0		-	93.0		1024	9.0		2:20 AM	10.0	West	24.1	260	2015-01-26 02:20:00	1	2
1346	2015-01-26 03:00:00	2.73300005	Rain	2015-01-26 03:20:00<br />	8.0	Rain	-	93.0		1023	9.0		3:20 AM	10.0	West	25.9	260	2015-01-26 03:20:00	1	3
1347	2015-01-26 04:00:00	2.81299998	Rain	2015-01-26 04:20:00<br />	8.0	Rain	-	93.0		1023	9.0		4:20 AM	5.0	West	25.9	260	2015-01-26 04:20:00	1	4
1348	2015-01-26 05:00:00	4.53000001	Drizzle	2015-01-26 05:20:00<br />	9.0		-	100.0		1022	9.0		5:20 AM	4.0	West	27.8	260	2015-01-26 05:20:00	1	5
1349	2015-01-26 06:00:00	4.96500001	Overcast	2015-01-26 06:20:00<br />	9.0		-	100.0		1022	9.0		6:20 AM	4.0	West	25.9	270	2015-01-26 06:20:00	1	6
1350	2015-01-26 07:00:00	5.62800002	Scattered Clouds	2015-01-26 07:20:00<br />	8.0		-	100.0		1023	8.0		7:20 AM	10.0	WNW	18.5	290	2015-01-26 07:20:00	1	7
1351	2015-01-26 08:00:00	10.97099982	Unknown	2015-01-26 08:20:00<br />	7.0		-	93.0		1023	8.0		8:20 AM	10.0	WNW	24.1	300	2015-01-26 08:20:00	1	8
1352	2015-01-26 09:00:00	18.74900041	Unknown	2015-01-26 09:20:00<br />	5.0		-	87.0		1024	7.0		9:20 AM	10.0	NW	22.2	320	2015-01-26 09:20:00	1	9
1353	2015-01-26 10:00:00	18.8259997	Scattered Clouds	2015-01-26 10:20:00<br />	5.0		-	81.0		1025	8.0		10:20 AM	10.0	NW	20.4	310	2015-01-26 10:20:00	1	10
1354	2015-01-26 11:00:00	21.3160001	Mostly Cloudy	2015-01-26 11:20:00<br />	4.0		-	76.0		1026	8.0		11:20 AM	10.0	WNW	22.2	300	2015-01-26 11:20:00	1	11
1355	2015-01-26 12:00:00	23.405000199999996	Overcast	2015-01-26 12:20:00<br />	4.0		-	76.0		1026	8.0		12:20 PM	10.0	WNW	22.2	300	2015-01-26 12:20:00	1	12
1356	2015-01-26 13:00:00	19.6940004	Overcast	2015-01-26 13:20:00<br />	4.0		-	76.0		1026	8.0		1:20 PM	10.0	NW	16.7	310	2015-01-26 13:20:00	1	13
1357	2015-01-26 14:00:00	18.56400011	Mostly Cloudy	2015-01-26 14:20:00<br />	3.0		-	71.0		1026	8.0		2:20 PM	10.0	NW	22.2	310	2015-01-26 14:20:00	1	14
1358	2015-01-26 15:00:00	21.552999800000002	Overcast	2015-01-26 15:20:00<br />	3.0		-	76.0		1027	7.0		3:20 PM	10.0	WNW	16.7	300	2015-01-26 15:20:00	1	15
1359	2015-01-26 16:00:00	20.06499996	Overcast	2015-01-26 16:20:00<br />	4.0		-	81.0		1027	7.0		4:20 PM	10.0	WNW	14.8	300	2015-01-26 16:20:00	1	16
1360	2015-01-26 17:00:00	16.03400001	Overcast	2015-01-26 17:20:00<br />	3.0		-	81.0		1028	6.0		5:20 PM	10.0	WNW	18.5	290	2015-01-26 17:20:00	1	17
1361	2015-01-26 18:00:00	11.69100003	Partly Cloudy	2015-01-26 18:20:00<br />	3.0		-	81.0		1028	6.0		6:20 PM	10.0	WNW	16.7	300	2015-01-26 18:20:00	1	18
1362	2015-01-26 19:00:00	11.48200013	Overcast	2015-01-26 19:20:00<br />	3.0		-	81.0		1029	6.0		7:20 PM	10.0	WNW	11.1	290	2015-01-26 19:20:00	1	19
1363	2015-01-26 20:00:00	4.58999995	Overcast	2015-01-26 20:20:00<br />	4.0		-	87.0		1030	6.0		8:20 PM	10.0	WNW	14.8	290	2015-01-26 20:20:00	1	20
1364	2015-01-26 21:00:00	3.97699996	Overcast	2015-01-26 21:20:00<br />	4.0		-	87.0		1030	6.0		9:20 PM	10.0	WNW	14.8	290	2015-01-26 21:20:00	1	21
1365	2015-01-26 22:00:00	3.23499998	Overcast	2015-01-26 22:20:00<br />	4.0		-	87.0		1030	6.0		10:20 PM	10.0	WNW	13.0	290	2015-01-26 22:20:00	1	22
1366	2015-01-26 23:00:00	3.897	Overcast	2015-01-26 23:20:00<br />	4.0		-	93.0		1030	5.0		11:20 PM	10.0	WNW	9.3	290	2015-01-26 23:20:00	1	23
1367	2015-01-27 00:00:00	3.78900003	Mostly Cloudy	2015-01-27 00:20:00<br />	4.0		-	93.0		1031	5.0		12:20 AM	10.0	WNW	11.1	300	2015-01-27 00:20:00	2	0
1368	2015-01-27 01:00:00	3.385	Mostly Cloudy	2015-01-27 01:20:00<br />	4.0		-	93.0		1030	5.0		1:20 AM	10.0	WNW	14.8	290	2015-01-27 01:20:00	2	1
1369	2015-01-27 02:00:00	3.42099997	Unknown	2015-01-27 02:20:00<br />	4.0		-	93.0		1030	5.0		2:20 AM	10.0	NW	9.3	310	2015-01-27 02:20:00	2	2
1370	2015-01-27 03:00:00	3.60900006	Unknown	2015-01-27 03:20:00<br />	4.0		-	93.0		1030	5.0		3:20 AM	10.0	WNW	11.1	300	2015-01-27 03:20:00	2	3
1371	2015-01-27 04:00:00	3.79300003	Partly Cloudy	2015-01-27 04:20:00<br />	4.0		-	87.0		1030	6.0		4:20 AM	10.0	WNW	16.7	290	2015-01-27 04:20:00	2	4
1372	2015-01-27 05:00:00	3.53000001	Unknown	2015-01-27 05:20:00<br />	4.0		-	93.0		1030	5.0		5:20 AM	10.0	NW	18.5	310	2015-01-27 05:20:00	2	5
1373	2015-01-27 06:00:00	4.26600002	Unknown	2015-01-27 06:20:00<br />	4.0		-	87.0		1030	6.0		6:20 AM	10.0	WNW	16.7	300	2015-01-27 06:20:00	2	6
1374	2015-01-27 07:00:00	5.66200005	Unknown	2015-01-27 07:20:00<br />	4.0		-	87.0		1030	6.0		7:20 AM	10.0	WNW	16.7	290	2015-01-27 07:20:00	2	7
1375	2015-01-27 08:00:00	10.77199982	Unknown	2015-01-27 08:20:00<br />	4.0		-	93.0		1030	5.0		8:20 AM	10.0	WNW	7.4	290	2015-01-27 08:20:00	2	8
1376	2015-01-27 09:00:00	18.08199968	Unknown	2015-01-27 09:20:00<br />	5.0		-	93.0		1030	6.0		9:20 AM	10.0	WNW	14.8	290	2015-01-27 09:20:00	2	9
1377	2015-01-27 10:00:00	21.106000100000003	Scattered Clouds	2015-01-27 10:20:00<br />	5.0		-	87.0		1029	7.0		10:20 AM	10.0	West	16.7	280	2015-01-27 10:20:00	2	10
1378	2015-01-27 11:00:00	23.025000100000003	Overcast	2015-01-27 11:20:00<br />	5.0		-	81.0		1029	8.0		11:20 AM	10.0	West	20.4	280	2015-01-27 11:20:00	2	11
1379	2015-01-27 12:00:00	23.0579998	Overcast	2015-01-27 12:20:00<br />	4.0		-	76.0		1028	8.0		12:20 PM	10.0	WNW	27.8	300	2015-01-27 12:20:00	2	12
1380	2015-01-27 13:00:00	22.9080003	Overcast	2015-01-27 13:20:00<br />	5.0		-	81.0		1027	8.0		1:20 PM	10.0	WNW	27.8	290	2015-01-27 13:20:00	2	13
1381	2015-01-27 14:00:00	20.9989996	Overcast	2015-01-27 14:20:00<br />	4.0		-	76.0		1026	8.0		2:20 PM	10.0	West	20.4	280	2015-01-27 14:20:00	2	14
1382	2015-01-27 15:00:00	20.256999899999997	Overcast	2015-01-27 15:20:00<br />	5.0		-	81.0		1026	8.0		3:20 PM	10.0	West	18.5	270	2015-01-27 15:20:00	2	15
1383	2015-01-27 16:00:00	20.22599979	Overcast	2015-01-27 16:20:00<br />	5.0		-	87.0		1025	7.0		4:20 PM	10.0	West	13.0	280	2015-01-27 16:20:00	2	16
1384	2015-01-27 17:00:00	14.5519999	Overcast	2015-01-27 17:20:00<br />	5.0		-	87.0		1025	7.0		5:20 PM	10.0	West	22.2	270	2015-01-27 17:20:00	2	17
1385	2015-01-27 18:00:00	13.57700017	Overcast	2015-01-27 18:20:00<br />	6.0		-	100.0		1024	6.0		6:20 PM	10.0	West	11.1	280	2015-01-27 18:20:00	2	18
1386	2015-01-27 19:00:00	10.86399981	Mostly Cloudy	2015-01-27 19:20:00<br />	6.0		-	100.0		1024	6.0		7:20 PM	10.0	West	16.7	260	2015-01-27 19:20:00	2	19
1387	2015-01-27 20:00:00	3.86299999	Overcast	2015-01-27 20:20:00<br />	6.0		-	93.0		1023	7.0		8:20 PM	10.0	West	18.5	260	2015-01-27 20:20:00	2	20
1388	2015-01-27 21:00:00	3.89	Mostly Cloudy	2015-01-27 21:20:00<br />	6.0		-	93.0		1022	7.0		9:20 PM	10.0	West	16.7	260	2015-01-27 21:20:00	2	21
1389	2015-01-27 22:00:00	3.178	Overcast	2015-01-27 22:20:00<br />	7.0		-	100.0		1020	7.0		10:20 PM	10.0	West	24.1	260	2015-01-27 22:20:00	2	22
1390	2015-01-27 23:00:00	3.53700002	Light Drizzle	2015-01-27 23:20:00<br />	7.0		-	100.0		1020	7.0		11:20 PM	5.0	West	25.9	260	2015-01-27 23:20:00	2	23
1391	2015-01-28 00:00:00	4.39800004	Overcast	2015-01-28 00:20:00<br />	7.0		-	100.0		1018	7.0		12:20 AM	10.0	WSW	16.7	250	2015-01-28 00:20:00	3	0
1392	2015-01-28 01:00:00	3.5010000000000003	Overcast	2015-01-28 01:20:00<br />	6.0		-	87.0		1017	8.0		1:20 AM	10.0	WSW	18.5	240	2015-01-28 01:20:00	3	1
1393	2015-01-28 02:00:00	3.56299999	Mostly Cloudy	2015-01-28 02:20:00<br />	7.0		-	100.0		1015	7.0		2:20 AM	10.0	WSW	20.4	250	2015-01-28 02:20:00	3	2
1394	2015-01-28 03:00:00	3.54500003	Overcast	2015-01-28 03:20:00<br />	7.0		-	93.0		1013	8.0		3:20 AM	10.0	SW	18.5	230	2015-01-28 03:20:00	3	3
1395	2015-01-28 04:00:00	3.37600002	Overcast	2015-01-28 04:20:00<br />	8.0		-	93.0		1011	9.0		4:20 AM	10.0	WSW	22.2	240	2015-01-28 04:20:00	3	4
1396	2015-01-28 05:00:00	3.39199997	Overcast	2015-01-28 05:20:00<br />	8.0		-	93.0		1009	9.0		5:20 AM	10.0	WSW	16.7	240	2015-01-28 05:20:00	3	5
1397	2015-01-28 06:00:00	4.49000006	Overcast	2015-01-28 06:20:00<br />	9.0		-	100.0		1007	9.0		6:20 AM	10.0	WSW	31.5	250	2015-01-28 06:20:00	3	6
1398	2015-01-28 07:00:00	4.84300001	Overcast	2015-01-28 07:20:00<br />	9.0		-	100.0		1006	9.0		7:20 AM	10.0	WSW	33.3	250	2015-01-28 07:20:00	3	7
1399	2015-01-28 08:00:00	10.31599999	Overcast	2015-01-28 08:20:00<br />	9.0		-	100.0		1004	9.0		8:20 AM	9.0	West	46.3	260	2015-01-28 08:20:00	3	8
1400	2015-01-28 09:00:00	17.31199998	Mostly Cloudy	2015-01-28 09:20:00<br />	8.0		55.6	93.0		1003	9.0		9:20 AM	10.0	West	37.0	270	2015-01-28 09:20:00	3	9
1401	2015-01-28 10:00:00	20.37600018	Light Rain	2015-01-28 10:20:00<br />	4.0	Rain	72.2	87.0		1003	6.0		10:20 AM	10.0	WNW	48.2	290	2015-01-28 10:20:00	3	10
1402	2015-01-28 11:00:00	17.5325	Mostly Cloudy	2015-01-28 11:20:00<br />	3.0		79.6	81.0		1004	6.0		11:20 AM	10.0	WNW	59.3	290	2015-01-28 11:20:00	3	11
1403	2015-01-28 12:00:00	16.82	Mostly Cloudy	2015-01-28 12:20:00<br />	1.0		64.8	70.0		1005	6.0		12:20 PM	10.0	WNW	46.3	290	2015-01-28 12:20:00	3	12
1404	2015-01-28 13:00:00	16.7475	Mostly Cloudy	2015-01-28 13:20:00<br />	0.0		-	66.0		1005	6.0		1:20 PM	10.0	WNW	40.7	290	2015-01-28 13:20:00	3	13
1405	2015-01-28 14:00:00	19.68899988	Mostly Cloudy	2015-01-28 14:20:00<br />	0.0		-	66.0		1005	6.0		2:20 PM	10.0	WNW	38.9	290	2015-01-28 14:20:00	3	14
1406	2015-01-28 15:00:00	23.80199988	Mostly Cloudy	2015-01-28 15:20:00<br />	0.0		-	70.0		1005	5.0		3:20 PM	10.0	West	35.2	280	2015-01-28 15:20:00	3	15
1407	2015-01-28 16:00:00	22.47199998	Mostly Cloudy	2015-01-28 16:20:00<br />	0.0		-	70.0		1005	5.0		4:20 PM	10.0	WNW	27.8	290	2015-01-28 16:20:00	3	16
1408	2015-01-28 17:00:00	18.85099987	Mostly Cloudy	2015-01-28 17:20:00<br />	0.0		-	70.0		1005	5.0		5:20 PM	10.0	WNW	33.3	290	2015-01-28 17:20:00	3	17
1409	2015-01-28 18:00:00	12.53699995	Scattered Clouds	2015-01-28 18:20:00<br />	0.0		-	70.0		1004	5.0		6:20 PM	10.0	WNW	29.6	290	2015-01-28 18:20:00	3	18
1410	2015-01-28 19:00:00	13.37200001	Scattered Clouds	2015-01-28 19:20:00<br />	1.0		-	87.0		1004	3.0		7:20 PM	10.0	WNW	20.4	290	2015-01-28 19:20:00	3	19
1411	2015-01-28 20:00:00	5.355	Partly Cloudy	2015-01-28 20:20:00<br />	1.0		-	81.0		1003	4.0		8:20 PM	10.0	West	25.9	280	2015-01-28 20:20:00	3	20
1412	2015-01-28 21:00:00	4.82100005	Mostly Cloudy	2015-01-28 21:20:00<br />	1.0		-	81.0		1002	4.0		9:20 PM	10.0	West	33.3	270	2015-01-28 21:20:00	3	21
1413	2015-01-28 22:00:00	4.9030000000000005	Mostly Cloudy	2015-01-28 22:20:00<br />	1.0		-	76.0		1001	5.0		10:20 PM	10.0	West	27.8	280	2015-01-28 22:20:00	3	22
1414	2015-01-28 23:00:00	5.08000001	Scattered Clouds	2015-01-28 23:20:00<br />	0.0		61.1	70.0		1000	5.0		11:20 PM	10.0	West	35.2	280	2015-01-28 23:20:00	3	23
1415	2015-01-29 00:00:00	3.95600003	Scattered Clouds	2015-01-29 00:20:00<br />	1.0		-	76.0		999	5.0		12:20 AM	10.0	West	31.5	280	2015-01-29 00:20:00	4	0
1416	2015-01-29 01:00:00	4.96800004	Unknown	2015-01-29 01:20:00<br />	0.0		-	75.0		998	4.0		1:20 AM	10.0	West	31.5	280	2015-01-29 01:20:00	4	1
1417	2015-01-29 02:00:00	4.86799999	Mostly Cloudy	2015-01-29 02:20:00<br />	1.0		-	76.0		997	5.0		2:20 AM	10.0	West	27.8	280	2015-01-29 02:20:00	4	2
1418	2015-01-29 03:00:00	4.88000004	Partly Cloudy	2015-01-29 03:20:00<br />	1.0		-	81.0		996	4.0		3:20 AM	10.0	West	27.8	280	2015-01-29 03:20:00	4	3
1419	2015-01-29 04:00:00	4.68600004	Partly Cloudy	2015-01-29 04:20:00<br />	2.0		-	87.0		994	4.0		4:20 AM	10.0	West	25.9	280	2015-01-29 04:20:00	4	4
1420	2015-01-29 05:00:00	4.66900001	Mostly Cloudy	2015-01-29 05:20:00<br />	2.0		-	87.0		993	4.0		5:20 AM	10.0	West	31.5	270	2015-01-29 05:20:00	4	5
1421	2015-01-29 06:00:00	4.55200004	Scattered Clouds	2015-01-29 06:20:00<br />	2.0		-	87.0		992	4.0		6:20 AM	10.0	West	24.1	280	2015-01-29 06:20:00	4	6
1422	2015-01-29 07:00:00	5.45900005	Mostly Cloudy	2015-01-29 07:20:00<br />	2.0		-	81.0		991	5.0		7:20 AM	10.0	WNW	22.2	290	2015-01-29 07:20:00	4	7
1423	2015-01-29 08:00:00	11.70500001	Mostly Cloudy	2015-01-29 08:20:00<br />	2.0		-	87.0		989	4.0		8:20 AM	10.0	West	25.9	280	2015-01-29 08:20:00	4	8
1424	2015-01-29 09:00:00	20.63	Scattered Clouds	2015-01-29 09:20:00<br />	2.0		-	87.0		988	4.0		9:20 AM	10.0	West	20.4	280	2015-01-29 09:20:00	4	9
1425	2015-01-29 10:00:00	23.789000100000003	Mostly Cloudy	2015-01-29 10:20:00<br />	3.0		-	87.0		986	5.0		10:20 AM	10.0	WNW	20.4	290	2015-01-29 10:20:00	4	10
1426	2015-01-29 11:00:00	18.895	Mostly Cloudy	2015-01-29 11:20:00<br />	2.0		-	87.0		985	4.0		11:20 AM	10.0	West	22.2	280	2015-01-29 11:20:00	4	11
1427	2015-01-29 12:00:00	19.625	Mostly Cloudy	2015-01-29 12:20:00<br />	2.0		53.7	81.0		983	5.0		12:20 PM	10.0	WNW	35.2	290	2015-01-29 12:20:00	4	12
1428	2015-01-29 13:00:00	19.4225	Overcast	2015-01-29 13:20:00<br />	2.0		-	93.0		982	3.0		1:20 PM	10.0	WNW	33.3	300	2015-01-29 13:20:00	4	13
1429	2015-01-29 14:00:00	21.5700002	Partly Cloudy	2015-01-29 14:20:00<br />	2.0		-	93.0		981	3.0		2:20 PM	10.0	WNW	25.9	300	2015-01-29 14:20:00	4	14
1430	2015-01-29 15:00:00	23.393999700000002	Light Snow	2015-01-29 15:20:00<br />	0.0	Snow	-	93.0		981	1.0		3:20 PM	-9999.0	NW	38.9	310	2015-01-29 15:20:00	4	15
1431	2015-01-29 16:00:00	21.5199997	Partly Cloudy	2015-01-29 16:20:00<br />	0.0		-	87.0		980	2.0		4:20 PM	10.0	NW	33.3	310	2015-01-29 16:20:00	4	16
1432	2015-01-29 17:00:00	17.44700001	Mostly Cloudy	2015-01-29 17:20:00<br />	0.0		-	87.0		981	2.0		5:20 PM	10.0	WNW	29.6	300	2015-01-29 17:20:00	4	17
1433	2015-01-29 18:00:00	11.56300002	Scattered Clouds	2015-01-29 18:20:00<br />	0.0		-	81.0		981	3.0		6:20 PM	10.0	WNW	31.5	300	2015-01-29 18:20:00	4	18
1434	2015-01-29 19:00:00	9.95700012	Partly Cloudy	2015-01-29 19:20:00<br />	1.0		-	87.0		981	3.0		7:20 PM	10.0	WNW	33.3	300	2015-01-29 19:20:00	4	19
1435	2015-01-29 20:00:00	4.16500009	Partly Cloudy	2015-01-29 20:20:00<br />	0.0		-	81.0		981	3.0		8:20 PM	10.0	WNW	38.9	300	2015-01-29 20:20:00	4	20
1436	2015-01-29 21:00:00	3.35199997	Mostly Cloudy	2015-01-29 21:20:00<br />	0.0		-	81.0		981	3.0		9:20 PM	10.0	WNW	37.0	290	2015-01-29 21:20:00	4	21
1437	2015-01-29 22:00:00	3.77400001	Overcast	2015-01-29 22:20:00<br />	0.0		-	75.0		981	4.0		10:20 PM	10.0	WNW	37.0	290	2015-01-29 22:20:00	4	22
1438	2015-01-29 23:00:00	3.56600008	Overcast	2015-01-29 23:20:00<br />	1.0		57.4	76.0		980	5.0		11:20 PM	10.0	West	35.2	280	2015-01-29 23:20:00	4	23
1439	2015-01-30 00:00:00	4.02599999	Mostly Cloudy	2015-01-30 00:20:00<br />	2.0		63.0	81.0		980	5.0		12:20 AM	10.0	West	40.7	280	2015-01-30 00:20:00	5	0
1440	2015-01-30 01:00:00	3.47400003	Rain	2015-01-30 01:20:00<br />	2.0	Rain	55.6	81.0		979	5.0		1:20 AM	9.0	West	37.0	270	2015-01-30 01:20:00	5	1
1441	2015-01-30 02:00:00	3.28700007	Mostly Cloudy	2015-01-30 02:20:00<br />	2.0		72.2	81.0		977	5.0		2:20 AM	10.0	West	48.2	280	2015-01-30 02:20:00	5	2
1442	2015-01-30 03:00:00	3.47200002	Rain	2015-01-30 03:20:00<br />	2.0	Rain	64.8	81.0		976	5.0		3:20 AM	10.0	WNW	42.6	290	2015-01-30 03:20:00	5	3
1443	2015-01-30 04:00:00	3.43300003	Light Rain	2015-01-30 04:20:00<br />	3.0	Rain	-	93.0		975	4.0		4:20 AM	10.0	WNW	48.2	290	2015-01-30 04:20:00	5	4
1444	2015-01-30 05:00:00	3.28000006	Mostly Cloudy	2015-01-30 05:20:00<br />	2.0		-	87.0		978	4.0		5:20 AM	10.0	NW	33.3	310	2015-01-30 05:20:00	5	5
1445	2015-01-30 06:00:00	4.02500004	Mostly Cloudy	2015-01-30 06:20:00<br />	2.0		-	87.0		980	4.0		6:20 AM	10.0	NNW	31.5	330	2015-01-30 06:20:00	5	6
1446	2015-01-30 07:00:00	5.48899999	Partly Cloudy	2015-01-30 07:20:00<br />	0.0		-	81.0		982	3.0		7:20 AM	10.0	WSW	9.3	250	2015-01-30 07:20:00	5	7
1447	2015-01-30 08:00:00	11.58199998	Partly Cloudy	2015-01-30 08:20:00<br />	0.0		-	81.0		983	3.0		8:20 AM	10.0	WNW	18.5	290	2015-01-30 08:20:00	5	8
1448	2015-01-30 09:00:00	20.093000399999998	Mostly Cloudy	2015-01-30 09:20:00<br />	2.0		-	87.0		983	4.0		9:20 AM	10.0	West	18.5	280	2015-01-30 09:20:00	5	9
1449	2015-01-30 10:00:00	23.732000199999998	Mostly Cloudy	2015-01-30 10:20:00<br />	4.0		-	93.0		983	5.0		10:20 AM	10.0	West	20.4	280	2015-01-30 10:20:00	5	10
1450	2015-01-30 11:00:00	15.8825	Mostly Cloudy	2015-01-30 11:20:00<br />	5.0		-	93.0		982	6.0		11:20 AM	10.0	WNW	27.8	290	2015-01-30 11:20:00	5	11
1451	2015-01-30 12:00:00	15.32	Mostly Cloudy	2015-01-30 12:20:00<br />	4.0		-	81.0		982	7.0		12:20 PM	10.0	WNW	31.5	300	2015-01-30 12:20:00	5	12
1452	2015-01-30 13:00:00	22.82199981	Mostly Cloudy	2015-01-30 13:20:00<br />	4.0		-	81.0		982	7.0		1:20 PM	10.0	NW	27.8	310	2015-01-30 13:20:00	5	13
1453	2015-01-30 14:00:00	20.641999600000002	Mostly Cloudy	2015-01-30 14:20:00<br />	3.0		-	76.0		982	7.0		2:20 PM	10.0	NW	24.1	310	2015-01-30 14:20:00	5	14
1454	2015-01-30 15:00:00	24.298000000000002	Mostly Cloudy	2015-01-30 15:20:00<br />	3.0		-	81.0		982	6.0		3:20 PM	10.0	North	18.5	350	2015-01-30 15:20:00	5	15
1455	2015-01-30 16:00:00	20.35500009	Partly Cloudy	2015-01-30 16:20:00<br />	2.0		-	87.0		982	4.0		4:20 PM	10.0	WNW	16.7	290	2015-01-30 16:20:00	5	16
1456	2015-01-30 17:00:00	14.3659999	Unknown	2015-01-30 17:20:00<br />	2.0		-	93.0		982	3.0		5:20 PM	10.0	West	13.0	280	2015-01-30 17:20:00	5	17
1457	2015-01-30 18:00:00	10.27800012	Unknown	2015-01-30 18:20:00<br />	1.0		-	87.0		982	3.0		6:20 PM	10.0	NW	16.7	310	2015-01-30 18:20:00	5	18
1458	2015-01-30 19:00:00	6.15700003	Mostly Cloudy	2015-01-30 19:20:00<br />	1.0		-	87.0		982	3.0		7:20 PM	10.0	West	16.7	280	2015-01-30 19:20:00	5	19
1459	2015-01-30 20:00:00	4.15000001	Scattered Clouds	2015-01-30 20:20:00<br />	1.0		-	87.0		982	3.0		8:20 PM	10.0	WNW	18.5	290	2015-01-30 20:20:00	5	20
1460	2015-01-30 21:00:00	4.62100004	Unknown	2015-01-30 21:20:00<br />	0.0		-	87.0		983	2.0		9:20 PM	10.0	WNW	16.7	300	2015-01-30 21:20:00	5	21
1461	2015-01-30 22:00:00	4.35500002	Unknown	2015-01-30 22:20:00<br />	0.0		-	81.0		983	3.0		10:20 PM	10.0	WNW	22.2	290	2015-01-30 22:20:00	5	22
1462	2015-01-30 23:00:00	4.74500002	Unknown	2015-01-30 23:20:00<br />	0.0		-	81.0		982	3.0		11:20 PM	10.0	WNW	24.1	290	2015-01-30 23:20:00	5	23
1463	2015-01-31 00:00:00	4.29700003	Partly Cloudy	2015-01-31 00:20:00<br />	0.0		-	81.0		982	3.0		12:20 AM	10.0	West	25.9	280	2015-01-31 00:20:00	6	0
1464	2015-01-31 01:00:00	3.87700001	Overcast	2015-01-31 01:20:00<br />	1.0		-	87.0		982	3.0		1:20 AM	10.0	WNW	25.9	290	2015-01-31 01:20:00	6	1
1465	2015-01-31 02:00:00	4.12800003	Rain	2015-01-31 02:20:00<br />	2.0	Rain	-	93.0		983	3.0		2:20 AM	10.0	WNW	27.8	290	2015-01-31 02:20:00	6	2
1466	2015-01-31 03:00:00	4.25500002	Mostly Cloudy	2015-01-31 03:20:00<br />	1.0		-	87.0		983	3.0		3:20 AM	10.0	WNW	24.1	290	2015-01-31 03:20:00	6	3
1467	2015-01-31 04:00:00	3.89100001	Mostly Cloudy	2015-01-31 04:20:00<br />	1.0		-	87.0		983	3.0		4:20 AM	10.0	West	24.1	280	2015-01-31 04:20:00	6	4
1468	2015-01-31 05:00:00	3.84900001	Mostly Cloudy	2015-01-31 05:20:00<br />	2.0		-	93.0		983	3.0		5:20 AM	10.0	WNW	29.6	290	2015-01-31 05:20:00	6	5
1469	2015-01-31 06:00:00	4.12600001	Overcast	2015-01-31 06:20:00<br />	2.0		-	87.0		983	4.0		6:20 AM	10.0	West	22.2	270	2015-01-31 06:20:00	6	6
1470	2015-01-31 07:00:00	4.06300002	Mostly Cloudy	2015-01-31 07:20:00<br />	2.0		-	93.0		983	3.0		7:20 AM	10.0	WNW	27.8	290	2015-01-31 07:20:00	6	7
1471	2015-01-31 08:00:00	4.41499998	Mostly Cloudy	2015-01-31 08:20:00<br />	2.0		-	93.0		984	3.0		8:20 AM	10.0	West	16.7	280	2015-01-31 08:20:00	6	8
1472	2015-01-31 09:00:00	3.88899996	Scattered Clouds	2015-01-31 09:20:00<br />	2.0		-	87.0		986	4.0		9:20 AM	10.0	NNW	16.7	340	2015-01-31 09:20:00	6	9
1473	2015-01-31 10:00:00	4.25799997	Scattered Clouds	2015-01-31 10:20:00<br />	2.0		-	76.0		987	6.0		10:20 AM	10.0	NNW	25.9	330	2015-01-31 10:20:00	6	10
1474	2015-01-31 11:00:00	4.138	Mostly Cloudy	2015-01-31 11:20:00<br />	1.0		-	70.0		988	6.0		11:20 AM	10.0	NNW	33.3	340	2015-01-31 11:20:00	6	11
1475	2015-01-31 12:00:00	3.807	Mostly Cloudy	2015-01-31 12:20:00<br />	1.0		-	66.0		989	7.0		12:20 PM	10.0	NNW	29.6	340	2015-01-31 12:20:00	6	12
1476	2015-01-31 13:00:00	3.76299997	Mostly Cloudy	2015-01-31 13:20:00<br />	2.0		-	81.0		990	5.0		1:20 PM	10.0	NNW	25.9	330	2015-01-31 13:20:00	6	13
1477	2015-01-31 14:00:00	4.08500003	Mostly Cloudy	2015-01-31 14:20:00<br />	0.0		-	61.0		991	7.0		2:20 PM	10.0	NNW	25.9	340	2015-01-31 14:20:00	6	14
1478	2015-01-31 15:00:00	3.79599999	Scattered Clouds	2015-01-31 15:20:00<br />	0.0		-	70.0		992	5.0		3:20 PM	10.0	NNW	27.8	330	2015-01-31 15:20:00	6	15
1479	2015-01-31 16:00:00	4.591	Unknown	2015-01-31 16:20:00<br />	1.0		-	81.0		993	4.0		4:20 PM	10.0	NNW	25.9	330	2015-01-31 16:20:00	6	16
1480	2015-01-31 17:00:00	3.87200001	Partly Cloudy	2015-01-31 17:20:00<br />	0.0		-	75.0		994	4.0		5:20 PM	10.0	NNW	22.2	330	2015-01-31 17:20:00	6	17
1481	2015-01-31 18:00:00	3.801	Scattered Clouds	2015-01-31 18:20:00<br />	-1.0		-	75.0		996	3.0		6:20 PM	10.0	NW	22.2	320	2015-01-31 18:20:00	6	18
1482	2015-01-31 19:00:00	3.95900002	Unknown	2015-01-31 19:20:00<br />	-2.0		-	65.0		996	4.0		7:20 PM	10.0	NW	38.9	320	2015-01-31 19:20:00	6	19
1483	2015-01-31 20:00:00	4.10200001	Unknown	2015-01-31 20:20:00<br />	-1.0		-	75.0		997	3.0		8:20 PM	10.0	NW	35.2	320	2015-01-31 20:20:00	6	20
1484	2015-01-31 21:00:00	4.43800002	Unknown	2015-01-31 21:20:00<br />	-1.0		-	75.0		998	3.0		9:20 PM	10.0	NW	35.2	320	2015-01-31 21:20:00	6	21
1485	2015-01-31 22:00:00	4.096	Unknown	2015-01-31 22:20:00<br />	-1.0		-	81.0		998	2.0		10:20 PM	10.0	NW	29.6	310	2015-01-31 22:20:00	6	22
1486	2015-01-31 23:00:00	3.88400001	Rain	2015-01-31 23:20:00<br />	0.0	Rain	-	87.0		999	2.0		11:20 PM	10.0	NW	40.7	320	2015-01-31 23:20:00	6	23
1487	2015-02-01 00:00:00	4.078	Scattered Clouds	2015-02-01 00:20:00<br />	-1.0		-	81.0		999	2.0		12:20 AM	10.0	NW	29.6	320	2015-02-01 00:20:00	7	0
1488	2015-02-01 01:00:00	3.98200003	Mostly Cloudy	2015-02-01 01:20:00<br />	-2.0		-	75.0		1000	2.0		1:20 AM	10.0	NW	25.9	310	2015-02-01 01:20:00	7	1
1489	2015-02-01 02:00:00	3.96000001	Partly Cloudy	2015-02-01 02:20:00<br />	-2.0		-	70.0		1000	3.0		2:20 AM	10.0	NW	29.6	310	2015-02-01 02:20:00	7	2
1490	2015-02-01 03:00:00	3.87599999	Mostly Cloudy	2015-02-01 03:20:00<br />	-1.0		-	81.0		1000	2.0		3:20 AM	10.0	NW	24.1	310	2015-02-01 03:20:00	7	3
1491	2015-02-01 04:00:00	4.013999999999999	Mostly Cloudy	2015-02-01 04:20:00<br />	-1.0		-	75.0		1001	3.0		4:20 AM	10.0	NW	27.8	310	2015-02-01 04:20:00	7	4
1492	2015-02-01 05:00:00	4.17000002	Overcast	2015-02-01 05:20:00<br />	-2.0		-	70.0		1001	3.0		5:20 AM	10.0	NW	27.8	320	2015-02-01 05:20:00	7	5
1493	2015-02-01 06:00:00	3.91200001	Overcast	2015-02-01 06:20:00<br />	-1.0		-	75.0		1001	3.0		6:20 AM	10.0	WNW	20.4	300	2015-02-01 06:20:00	7	6
1494	2015-02-01 07:00:00	3.951	Overcast	2015-02-01 07:20:00<br />	-1.0		-	75.0		1002	3.0		7:20 AM	10.0	NW	20.4	310	2015-02-01 07:20:00	7	7
1495	2015-02-01 08:00:00	4.575	Unknown	2015-02-01 08:20:00<br />	0.0		-	87.0		1003	2.0		8:20 AM	10.0	WNW	24.1	290	2015-02-01 08:20:00	7	8
1496	2015-02-01 09:00:00	4.14999999	Unknown	2015-02-01 09:20:00<br />	-1.0		-	75.0		1004	3.0		9:20 AM	10.0	NW	25.9	310	2015-02-01 09:20:00	7	9
1497	2015-02-01 10:00:00	3.95200001	Unknown	2015-02-01 10:20:00<br />	-1.0		-	70.0		1004	4.0		10:20 AM	10.0	NW	31.5	310	2015-02-01 10:20:00	7	10
1498	2015-02-01 11:00:00	3.79000001	Partly Cloudy	2015-02-01 11:20:00<br />	-1.0		-	61.0		1005	6.0		11:20 AM	10.0	NW	29.6	320	2015-02-01 11:20:00	7	11
1499	2015-02-01 12:00:00	4.12100002	Unknown	2015-02-01 12:20:00<br />	-3.0		-	57.0		1004	5.0		12:20 PM	10.0	NNW	35.2	330	2015-02-01 12:20:00	7	12
1500	2015-02-01 13:00:00	4.18500003	Unknown	2015-02-01 13:20:00<br />	-3.0		-	53.0		1005	6.0		1:20 PM	10.0	NNW	29.6	330	2015-02-01 13:20:00	7	13
1501	2015-02-01 14:00:00	3.793	Unknown	2015-02-01 14:20:00<br />	-4.0		-	49.0		1005	6.0		2:20 PM	10.0	NNW	27.8	330	2015-02-01 14:20:00	7	14
1502	2015-02-01 15:00:00	4.05899999	Unknown	2015-02-01 15:20:00<br />	-3.0		-	57.0		1005	5.0		3:20 PM	10.0	NW	24.1	310	2015-02-01 15:20:00	7	15
1503	2015-02-01 16:00:00	3.62100001	Unknown	2015-02-01 16:20:00<br />	-2.0		-	70.0		1006	3.0		4:20 PM	10.0	WNW	16.7	300	2015-02-01 16:20:00	7	16
1504	2015-02-01 17:00:00	4.234	Unknown	2015-02-01 17:20:00<br />	-2.0		-	75.0		1006	2.0		5:20 PM	10.0	WNW	13.0	290	2015-02-01 17:20:00	7	17
1505	2015-02-01 18:00:00	3.761	Unknown	2015-02-01 18:20:00<br />	-2.0		-	81.0		1007	1.0		6:20 PM	10.0	WNW	14.8	300	2015-02-01 18:20:00	7	18
1506	2015-02-01 19:00:00	4.02	Unknown	2015-02-01 19:20:00<br />	-3.0		-	80.0		1007	0.0		7:20 PM	10.0	WNW	9.3	300	2015-02-01 19:20:00	7	19
1507	2015-02-01 20:00:00	4.65	Unknown	2015-02-01 20:20:00<br />	-2.0		-	81.0		1007	1.0		8:20 PM	10.0	NW	13.0	310	2015-02-01 20:20:00	7	20
1508	2015-02-01 21:00:00	4.11200002	Unknown	2015-02-01 21:20:00<br />	-3.0		-	80.0		1007	0.0		9:20 PM	10.0	NW	13.0	320	2015-02-01 21:20:00	7	21
1509	2015-02-01 22:00:00	4.262	Partly Cloudy	2015-02-01 22:20:00<br />	-3.0		-	80.0		1007	0.0		10:20 PM	10.0	WNW	11.1	300	2015-02-01 22:20:00	7	22
1510	2015-02-01 23:00:00	3.95999999	Unknown	2015-02-01 23:20:00<br />	-3.0		-	86.0		1008	-1.0		11:20 PM	10.0	WNW	9.3	290	2015-02-01 23:20:00	7	23
1511	2015-02-02 00:00:00	3.667	Scattered Clouds	2015-02-02 00:20:00<br />	-4.0		-	80.0		1008	-1.0		12:20 AM	10.0	WNW	9.3	300	2015-02-02 00:20:00	1	0
1512	2015-02-02 01:00:00	3.97699998	Unknown	2015-02-02 01:20:00<br />	-4.0		-	80.0		1008	-1.0		1:20 AM	10.0	WNW	13.0	300	2015-02-02 01:20:00	1	1
1513	2015-02-02 02:00:00	4.28399999	Unknown	2015-02-02 02:20:00<br />	-4.0		-	80.0		1008	-1.0		2:20 AM	10.0	WNW	11.1	300	2015-02-02 02:20:00	1	2
1514	2015-02-02 03:00:00	3.76299999	Unknown	2015-02-02 03:20:00<br />	-4.0		-	80.0		1007	-1.0		3:20 AM	10.0	NW	13.0	310	2015-02-02 03:20:00	1	3
1515	2015-02-02 04:00:00	3.645	Unknown	2015-02-02 04:20:00<br />	-4.0		-	86.0		1007	-2.0		4:20 AM	10.0	NW	13.0	310	2015-02-02 04:20:00	1	4
1516	2015-02-02 05:00:00	5.104	Unknown	2015-02-02 05:20:00<br />	-3.0		-	93.0		1007	-2.0		5:20 AM	10.0	NNW	11.1	340	2015-02-02 05:20:00	1	5
1517	2015-02-02 06:00:00	4.01700002	Unknown	2015-02-02 06:20:00<br />	-4.0		-	86.0		1007	-2.0		6:20 AM	10.0	NW	11.1	310	2015-02-02 06:20:00	1	6
1518	2015-02-02 07:00:00	5.28099993	Unknown	2015-02-02 07:20:00<br />	-3.0		-	86.0		1007	-1.0		7:20 AM	10.0	NW	14.8	310	2015-02-02 07:20:00	1	7
1519	2015-02-02 08:00:00	9.55	Unknown	2015-02-02 08:20:00<br />	-2.0		-	87.0		1008	0.0		8:20 AM	10.0	NW	9.3	310	2015-02-02 08:20:00	1	8
1520	2015-02-02 09:00:00	15.1075	Unknown	2015-02-02 09:20:00<br />	-1.0		-	93.0		1008	0.0		9:20 AM	10.0	WNW	9.3	300	2015-02-02 09:20:00	1	9
1521	2015-02-02 10:00:00	18.145	Unknown	2015-02-02 10:20:00<br />	0.0		-	93.0		1008	1.0		10:20 AM	10.0	NW	11.1	310	2015-02-02 10:20:00	1	10
1522	2015-02-02 11:00:00	19.085	Unknown	2015-02-02 11:20:00<br />	1.0		-	87.0		1008	3.0		11:20 AM	10.0	NW	9.3	310	2015-02-02 11:20:00	1	11
1523	2015-02-02 12:00:00	19.3225	Unknown	2015-02-02 12:20:00<br />	1.0		-	81.0		1007	4.0		12:20 PM	10.0	WNW	13.0	300	2015-02-02 12:20:00	1	12
1524	2015-02-02 13:00:00	18.6475	Light Rain	2015-02-02 13:20:00<br />	1.0	Rain	-	81.0		1007	4.0		1:20 PM	10.0	NNW	16.7	330	2015-02-02 13:20:00	1	13
1525	2015-02-02 14:00:00	18.4175	Mostly Cloudy	2015-02-02 14:20:00<br />	1.0		-	87.0		1007	3.0		2:20 PM	10.0	WNW	14.8	300	2015-02-02 14:20:00	1	14
1526	2015-02-02 15:00:00	18.27	Partly Cloudy	2015-02-02 15:20:00<br />	1.0		-	87.0		1007	3.0		3:20 PM	10.0	NW	9.3	320	2015-02-02 15:20:00	1	15
1527	2015-02-02 16:00:00	17.2825	Unknown	2015-02-02 16:20:00<br />	1.0		-	87.0		1006	3.0		4:20 PM	10.0	NW	9.3	310	2015-02-02 16:20:00	1	16
1528	2015-02-02 17:00:00	22.40800018	Unknown	2015-02-02 17:20:00<br />	0.0		-	87.0		1007	2.0		5:20 PM	10.0	WNW	9.3	290	2015-02-02 17:20:00	1	17
1529	2015-02-02 18:00:00	17.5520002	Unknown	2015-02-02 18:20:00<br />	-1.0		-	87.0		1007	1.0		6:20 PM	10.0	NW	11.1	320	2015-02-02 18:20:00	1	18
1530	2015-02-02 19:00:00	12.03900024	Unknown	2015-02-02 19:20:00<br />	-1.0		-	87.0		1007	1.0		7:20 PM	10.0	NW	11.1	310	2015-02-02 19:20:00	1	19
1531	2015-02-02 20:00:00	3.74899997	Unknown	2015-02-02 20:20:00<br />	-1.0		-	93.0		1007	0.0		8:20 PM	10.0	NW	13.0	310	2015-02-02 20:20:00	1	20
1532	2015-02-02 21:00:00	3.22100004	Unknown	2015-02-02 21:20:00<br />	-2.0		-	87.0		1006	0.0		9:20 PM	10.0	NW	11.1	310	2015-02-02 21:20:00	1	21
1533	2015-02-02 22:00:00	3.515	Unknown	2015-02-02 22:20:00<br />	-1.0		-	93.0		1006	0.0		10:20 PM	10.0	NNW	9.3	330	2015-02-02 22:20:00	1	22
1534	2015-02-02 23:00:00	3.59299994	Unknown	2015-02-02 23:20:00<br />	-1.0		-	93.0		1006	0.0		11:20 PM	10.0	NNW	11.1	340	2015-02-02 23:20:00	1	23
1535	2015-02-03 00:00:00	3.67000001	Unknown	2015-02-03 00:20:00<br />	-2.0		-	87.0		1006	0.0		12:20 AM	10.0	NNW	13.0	340	2015-02-03 00:20:00	2	0
1536	2015-02-03 01:00:00	3.64600005	Unknown	2015-02-03 01:20:00<br />	-3.0		-	86.0		1006	-1.0		1:20 AM	10.0	NNW	11.1	340	2015-02-03 01:20:00	2	1
1537	2015-02-03 02:00:00	3.36600007	Unknown	2015-02-03 02:20:00<br />	-3.0		-	86.0		1006	-1.0		2:20 AM	10.0	NNW	11.1	340	2015-02-03 02:20:00	2	2
1538	2015-02-03 03:00:00	3.72900001	Unknown	2015-02-03 03:20:00<br />	-3.0		-	86.0		1006	-1.0		3:20 AM	10.0	NW	13.0	320	2015-02-03 03:20:00	2	3
1539	2015-02-03 04:00:00	3.33300002	Unknown	2015-02-03 04:20:00<br />	-3.0		-	86.0		1006	-1.0		4:20 AM	10.0	NNW	13.0	330	2015-02-03 04:20:00	2	4
1540	2015-02-03 05:00:00	3.19299999	Unknown	2015-02-03 05:20:00<br />	-3.0		-	93.0		1006	-2.0		5:20 AM	10.0	North	14.8	350	2015-02-03 05:20:00	2	5
1541	2015-02-03 06:00:00	3.70900009	Unknown	2015-02-03 06:20:00<br />	-3.0		-	86.0		1006	-1.0		6:20 AM	10.0	North	13.0	360	2015-02-03 06:20:00	2	6
1542	2015-02-03 07:00:00	4.16700005	Unknown	2015-02-03 07:20:00<br />	-3.0		-	86.0		1006	-1.0		7:20 AM	10.0	North	14.8	10	2015-02-03 07:20:00	2	7
1543	2015-02-03 08:00:00	11.78900008	Unknown	2015-02-03 08:20:00<br />	-3.0		-	86.0		1007	-1.0		8:20 AM	10.0	North	13.0	360	2015-02-03 08:20:00	2	8
1544	2015-02-03 09:00:00	19.04199958	Unknown	2015-02-03 09:20:00<br />	-3.0		-	80.0		1008	0.0		9:20 AM	10.0	North	11.1	10	2015-02-03 09:20:00	2	9
1545	2015-02-03 10:00:00	24.00999991	Unknown	2015-02-03 10:20:00<br />	-1.0		-	81.0		1009	2.0		10:20 AM	10.0	North	11.1	350	2015-02-03 10:20:00	2	10
1546	2015-02-03 11:00:00	19.5675	Mostly Cloudy	2015-02-03 11:20:00<br />	-1.0		-	70.0		1009	4.0		11:20 AM	10.0	North	11.1	10	2015-02-03 11:20:00	2	11
1547	2015-02-03 12:00:00	18.4275	Mostly Cloudy	2015-02-03 12:20:00<br />	-1.0		-	65.0		1009	5.0		12:20 PM	10.0	NE	22.2	40	2015-02-03 12:20:00	2	12
1548	2015-02-03 13:00:00	18.42	Mostly Cloudy	2015-02-03 13:20:00<br />	-1.0		-	65.0		1009	5.0		1:20 PM	10.0	NE	20.4	50	2015-02-03 13:20:00	2	13
1549	2015-02-03 14:00:00	22.726	Mostly Cloudy	2015-02-03 14:20:00<br />	-1.0		-	61.0		1010	6.0		2:20 PM	10.0	NNE	20.4	30	2015-02-03 14:20:00	2	14
1550	2015-02-03 15:00:00	19.530000100000002	Scattered Clouds	2015-02-03 15:20:00<br />	-1.0		-	65.0		1011	5.0		3:20 PM	10.0	NE	22.2	40	2015-02-03 15:20:00	2	15
1551	2015-02-03 16:00:00	18.4219997	Partly Cloudy	2015-02-03 16:20:00<br />	-1.0		-	65.0		1011	5.0		4:20 PM	10.0	NE	22.2	40	2015-02-03 16:20:00	2	16
1552	2015-02-03 17:00:00	15.73700007	Unknown	2015-02-03 17:20:00<br />	-2.0		-	70.0		1012	3.0		5:20 PM	10.0	North	14.8	10	2015-02-03 17:20:00	2	17
1553	2015-02-03 18:00:00	11.18300002	Unknown	2015-02-03 18:20:00<br />	-2.0		-	75.0		1013	2.0		6:20 PM	10.0	North	11.1	10	2015-02-03 18:20:00	2	18
1554	2015-02-03 19:00:00	11.61199993	Unknown	2015-02-03 19:20:00<br />	-2.0		-	81.0		1014	1.0		7:20 PM	10.0	North	11.1	360	2015-02-03 19:20:00	2	19
1555	2015-02-03 20:00:00	5.25300001	Unknown	2015-02-03 20:20:00<br />	-2.0		-	81.0		1015	1.0		8:20 PM	10.0	North	13.0	360	2015-02-03 20:20:00	2	20
1556	2015-02-03 21:00:00	3.72500001	Unknown	2015-02-03 21:20:00<br />	-3.0		-	75.0		1015	1.0		9:20 PM	10.0	North	16.7	10	2015-02-03 21:20:00	2	21
1557	2015-02-03 22:00:00	3.92900006	Unknown	2015-02-03 22:20:00<br />	-3.0		-	80.0		1016	0.0		10:20 PM	10.0	North	14.8	360	2015-02-03 22:20:00	2	22
1558	2015-02-03 23:00:00	4.30400003	Unknown	2015-02-03 23:20:00<br />	-2.0		-	87.0		1017	0.0		11:20 PM	10.0	North	20.4	360	2015-02-03 23:20:00	2	23
1559	2015-02-04 00:00:00	4.02800005	Unknown	2015-02-04 00:20:00<br />	-2.0		-	87.0		1017	0.0		12:20 AM	10.0	North	18.5	350	2015-02-04 00:20:00	3	0
1560	2015-02-04 01:00:00	3.88400001	Unknown	2015-02-04 01:20:00<br />	-3.0		-	86.0		1017	-1.0		1:20 AM	10.0	North	11.1	350	2015-02-04 01:20:00	3	1
1561	2015-02-04 02:00:00	3.56400003	Scattered Clouds	2015-02-04 02:20:00<br />	-3.0		-	86.0		1017	-1.0		2:20 AM	10.0	North	14.8	350	2015-02-04 02:20:00	3	2
1562	2015-02-04 03:00:00	4.09800003	Overcast	2015-02-04 03:20:00<br />	-2.0		-	81.0		1018	1.0		3:20 AM	10.0	NNW	11.1	340	2015-02-04 03:20:00	3	3
1563	2015-02-04 04:00:00	3.50900002	Overcast	2015-02-04 04:20:00<br />	-2.0		-	75.0		1018	2.0		4:20 AM	10.0	NNW	7.4	340	2015-02-04 04:20:00	3	4
1564	2015-02-04 05:00:00	3.57800004	Overcast	2015-02-04 05:20:00<br />	-1.0		-	87.0		1019	1.0		5:20 AM	10.0	North	13.0	10	2015-02-04 05:20:00	3	5
1565	2015-02-04 06:00:00	4.42800004	Overcast	2015-02-04 06:20:00<br />	-1.0		-	87.0		1019	1.0		6:20 AM	10.0	North	9.3	360	2015-02-04 06:20:00	3	6
1566	2015-02-04 07:00:00	6.01500006	Overcast	2015-02-04 07:20:00<br />	-1.0		-	87.0		1020	1.0		7:20 AM	10.0	North	7.4	10	2015-02-04 07:20:00	3	7
1567	2015-02-04 08:00:00	11.65599991	Overcast	2015-02-04 08:20:00<br />	-1.0		-	87.0		1020	1.0		8:20 AM	10.0	North	11.1	360	2015-02-04 08:20:00	3	8
1568	2015-02-04 09:00:00	16.49899988	Unknown	2015-02-04 09:20:00<br />	-1.0		-	87.0		1021	1.0		9:20 AM	10.0	North	9.3	360	2015-02-04 09:20:00	3	9
1569	2015-02-04 10:00:00	19.7610001	Partly Cloudy	2015-02-04 10:20:00<br />	0.0		-	81.0		1022	3.0		10:20 AM	10.0	North	13.0	350	2015-02-04 10:20:00	3	10
1570	2015-02-04 11:00:00	21.69400018	Unknown	2015-02-04 11:20:00<br />	-1.0		-	65.0		1022	5.0		11:20 AM	10.0	North	9.3	10	2015-02-04 11:20:00	3	11
1571	2015-02-04 12:00:00	17.635	Mostly Cloudy	2015-02-04 12:20:00<br />	-2.0		-	61.0		1022	5.0		12:20 PM	10.0	North	13.0	350	2015-02-04 12:20:00	3	12
1572	2015-02-04 13:00:00	20.47300031	Partly Cloudy	2015-02-04 13:20:00<br />	-2.0		-	57.0		1023	6.0		1:20 PM	10.0	North	18.5	350	2015-02-04 13:20:00	3	13
1573	2015-02-04 14:00:00	19.689000399999998	Mostly Cloudy	2015-02-04 14:20:00<br />	-2.0		-	57.0		1023	6.0		2:20 PM	10.0	North	18.5	360	2015-02-04 14:20:00	3	14
1574	2015-02-04 15:00:00	18.638999899999998	Mostly Cloudy	2015-02-04 15:20:00<br />	-2.0		-	61.0		1023	5.0		3:20 PM	10.0	North	16.7	360	2015-02-04 15:20:00	3	15
1575	2015-02-04 16:00:00	16.45199988	Unknown	2015-02-04 16:20:00<br />	-2.0		-	65.0		1024	4.0		4:20 PM	10.0	North	16.7	350	2015-02-04 16:20:00	3	16
1576	2015-02-04 17:00:00	16.9450001	Unknown	2015-02-04 17:20:00<br />	-3.0		-	65.0		1024	3.0		5:20 PM	10.0	North	11.1	10	2015-02-04 17:20:00	3	17
1577	2015-02-04 18:00:00	10.01899997	Unknown	2015-02-04 18:20:00<br />	-3.0		-	70.0		1025	2.0		6:20 PM	10.0	Variable	5.6	0	2015-02-04 18:20:00	3	18
1578	2015-02-04 19:00:00	11.20599989	Unknown	2015-02-04 19:20:00<br />	-3.0		-	75.0		1025	1.0		7:20 PM	10.0	NW	5.6	310	2015-02-04 19:20:00	3	19
1579	2015-02-04 20:00:00	4.27500002	Unknown	2015-02-04 20:20:00<br />	-3.0		-	75.0		1026	1.0		8:20 PM	10.0	NNW	11.1	330	2015-02-04 20:20:00	3	20
1580	2015-02-04 21:00:00	3.59099998	Unknown	2015-02-04 21:20:00<br />	-3.0		-	80.0		1026	0.0		9:20 PM	10.0	NNW	11.1	330	2015-02-04 21:20:00	3	21
1581	2015-02-04 22:00:00	3.83900001	Unknown	2015-02-04 22:20:00<br />	-3.0		-	75.0		1027	1.0		10:20 PM	10.0	NNW	13.0	340	2015-02-04 22:20:00	3	22
1582	2015-02-04 23:00:00	3.53599997	Unknown	2015-02-04 23:20:00<br />	-3.0		-	75.0		1027	1.0		11:20 PM	10.0	NNW	16.7	330	2015-02-04 23:20:00	3	23
1583	2015-02-05 00:00:00	3.47100006	Unknown	2015-02-05 00:20:00<br />	-3.0		-	80.0		1027	0.0		12:20 AM	10.0	NNW	14.8	340	2015-02-05 00:20:00	4	0
1584	2015-02-05 01:00:00	3.50899999	Unknown	2015-02-05 01:20:00<br />	-3.0		-	75.0		1027	1.0		1:20 AM	10.0	North	13.0	360	2015-02-05 01:20:00	4	1
1585	2015-02-05 02:00:00	4.04600002	Unknown	2015-02-05 02:20:00<br />	-2.0		-	81.0		1027	1.0		2:20 AM	10.0	North	11.1	360	2015-02-05 02:20:00	4	2
1586	2015-02-05 03:00:00	3.87700004	Partly Cloudy	2015-02-05 03:20:00<br />	-1.0		-	87.0		1026	1.0		3:20 AM	10.0	North	7.4	360	2015-02-05 03:20:00	4	3
1587	2015-02-05 04:00:00	3.253	Unknown	2015-02-05 04:20:00<br />	-1.0		-	81.0		1026	2.0		4:20 AM	10.0	North	9.3	360	2015-02-05 04:20:00	4	4
1588	2015-02-05 05:00:00	3.43400004	Unknown	2015-02-05 05:20:00<br />	-1.0		-	81.0		1027	2.0		5:20 AM	10.0	NNW	18.5	330	2015-02-05 05:20:00	4	5
1589	2015-02-05 06:00:00	3.84700006	Unknown	2015-02-05 06:20:00<br />	-2.0		-	75.0		1026	2.0		6:20 AM	10.0	NNW	13.0	340	2015-02-05 06:20:00	4	6
1590	2015-02-05 07:00:00	5.88600006	Unknown	2015-02-05 07:20:00<br />	-2.0		-	75.0		1027	2.0		7:20 AM	10.0	NNW	7.4	340	2015-02-05 07:20:00	4	7
1591	2015-02-05 08:00:00	10.57699996	Unknown	2015-02-05 08:20:00<br />	-2.0		-	75.0		1027	2.0		8:20 AM	10.0	NNW	9.3	330	2015-02-05 08:20:00	4	8
1592	2015-02-05 09:00:00	15.29500009	Unknown	2015-02-05 09:20:00<br />	-1.0		-	75.0		1028	3.0		9:20 AM	10.0	NW	11.1	320	2015-02-05 09:20:00	4	9
1593	2015-02-05 10:00:00	22.7989997	Unknown	2015-02-05 10:20:00<br />	0.0		-	75.0		1027	4.0		10:20 AM	10.0	North	13.0	10	2015-02-05 10:20:00	4	10
1594	2015-02-05 11:00:00	22.59700019	Unknown	2015-02-05 11:20:00<br />	1.0		-	76.0		1027	5.0		11:20 AM	10.0	North	13.0	360	2015-02-05 11:20:00	4	11
1595	2015-02-05 12:00:00	24.3849997	Unknown	2015-02-05 12:20:00<br />	1.0		-	76.0		1027	5.0		12:20 PM	10.0	North	11.1	360	2015-02-05 12:20:00	4	12
1596	2015-02-05 13:00:00	23.11099989	Scattered Clouds	2015-02-05 13:20:00<br />	0.0		-	66.0		1027	6.0		1:20 PM	10.0	North	13.0	360	2015-02-05 13:20:00	4	13
1597	2015-02-05 14:00:00	20.8670003	Mostly Cloudy	2015-02-05 14:20:00<br />	1.0		-	70.0		1026	6.0		2:20 PM	10.0	NNE	14.8	30	2015-02-05 14:20:00	4	14
1598	2015-02-05 15:00:00	22.224	Mostly Cloudy	2015-02-05 15:20:00<br />	2.0		-	76.0		1026	6.0		3:20 PM	10.0	North	13.0	360	2015-02-05 15:20:00	4	15
1599	2015-02-05 16:00:00	21.79800011	Overcast	2015-02-05 16:20:00<br />	2.0		-	81.0		1026	5.0		4:20 PM	10.0	NE	11.1	40	2015-02-05 16:20:00	4	16
1600	2015-02-05 17:00:00	18.37500001	Overcast	2015-02-05 17:20:00<br />	2.0		-	81.0		1027	5.0		5:20 PM	10.0	NE	16.7	50	2015-02-05 17:20:00	4	17
1601	2015-02-05 18:00:00	16.77300031	Overcast	2015-02-05 18:20:00<br />	3.0		-	93.0		1027	4.0		6:20 PM	10.0	ENE	22.2	60	2015-02-05 18:20:00	4	18
1602	2015-02-05 19:00:00	11.72300009	Rain	2015-02-05 19:20:00<br />	2.0	Rain	-	93.0		1028	3.0		7:20 PM	7.0	ENE	18.5	60	2015-02-05 19:20:00	4	19
1603	2015-02-05 20:00:00	3.82500004	Overcast	2015-02-05 20:20:00<br />	2.0		-	93.0		1029	3.0		8:20 PM	10.0	NE	18.5	40	2015-02-05 20:20:00	4	20
1604	2015-02-05 21:00:00	3.58	Overcast	2015-02-05 21:20:00<br />	0.0		-	81.0		1029	3.0		9:20 PM	10.0	NE	24.1	50	2015-02-05 21:20:00	4	21
1605	2015-02-05 22:00:00	2.92600003	Unknown	2015-02-05 22:20:00<br />	-1.0		-	81.0		1030	2.0		10:20 PM	10.0	NE	16.7	40	2015-02-05 22:20:00	4	22
1606	2015-02-05 23:00:00	3.70800004	Partly Cloudy	2015-02-05 23:20:00<br />	-1.0		-	87.0		1030	1.0		11:20 PM	10.0	NE	16.7	40	2015-02-05 23:20:00	4	23
1607	2015-02-06 00:00:00	3.57700004	Unknown	2015-02-06 00:20:00<br />	-1.0		-	87.0		1030	1.0		12:20 AM	10.0	NNE	16.7	30	2015-02-06 00:20:00	5	0
1608	2015-02-06 01:00:00	2.97500001	Unknown	2015-02-06 01:20:00<br />	-1.0		-	87.0		1030	1.0		1:20 AM	10.0	NE	16.7	40	2015-02-06 01:20:00	5	1
1609	2015-02-06 02:00:00	3.74899998	Unknown	2015-02-06 02:20:00<br />	-2.0		-	87.0		1030	0.0		2:20 AM	10.0	NE	18.5	40	2015-02-06 02:20:00	5	2
1610	2015-02-06 03:00:00	3.11000004	Unknown	2015-02-06 03:20:00<br />	-2.0		-	87.0		1030	0.0		3:20 AM	10.0	NE	18.5	40	2015-02-06 03:20:00	5	3
1611	2015-02-06 04:00:00	3.49199997	Unknown	2015-02-06 04:20:00<br />	-3.0		-	80.0		1030	0.0		4:20 AM	10.0	NE	18.5	40	2015-02-06 04:20:00	5	4
1612	2015-02-06 05:00:00	3.45300001	Mostly Cloudy	2015-02-06 05:20:00<br />	-3.0		-	80.0		1030	0.0		5:20 AM	10.0	NE	18.5	40	2015-02-06 05:20:00	5	5
1613	2015-02-06 06:00:00	3.61700003	Overcast	2015-02-06 06:20:00<br />	-3.0		-	75.0		1031	1.0		6:20 AM	10.0	NE	22.2	40	2015-02-06 06:20:00	5	6
1614	2015-02-06 07:00:00	5.348	Unknown	2015-02-06 07:20:00<br />	-3.0		-	80.0		1030	0.0		7:20 AM	10.0	NE	18.5	50	2015-02-06 07:20:00	5	7
1615	2015-02-06 08:00:00	8.85400015	Unknown	2015-02-06 08:20:00<br />	-3.0		-	80.0		1031	0.0		8:20 AM	10.0	NE	16.7	40	2015-02-06 08:20:00	5	8
1616	2015-02-06 09:00:00	12.40600036	Unknown	2015-02-06 09:20:00<br />	-2.0		-	81.0		1032	1.0		9:20 AM	10.0	NE	18.5	40	2015-02-06 09:20:00	5	9
1617	2015-02-06 10:00:00	12.69100009	Unknown	2015-02-06 10:20:00<br />	-2.0		-	75.0		1032	2.0		10:20 AM	10.0	NE	22.2	40	2015-02-06 10:20:00	5	10
1618	2015-02-06 11:00:00	13.07899993	Scattered Clouds	2015-02-06 11:20:00<br />	-2.0		-	70.0		1032	3.0		11:20 AM	10.0	ENE	27.8	60	2015-02-06 11:20:00	5	11
1619	2015-02-06 12:00:00	10.83199999	Mostly Cloudy	2015-02-06 12:20:00<br />	-2.0		-	65.0		1032	4.0		12:20 PM	10.0	ENE	27.8	60	2015-02-06 12:20:00	5	12
1620	2015-02-06 13:00:00	8.82999999	Mostly Cloudy	2015-02-06 13:20:00<br />	-3.0		-	57.0		1031	5.0		1:20 PM	10.0	ENE	29.6	60	2015-02-06 13:20:00	5	13
1621	2015-02-06 14:00:00	9.42400004	Partly Cloudy	2015-02-06 14:20:00<br />	-2.0		-	65.0		1031	4.0		2:20 PM	10.0	NE	29.6	40	2015-02-06 14:20:00	5	14
1622	2015-02-06 15:00:00	8.41200003	Partly Cloudy	2015-02-06 15:20:00<br />	-2.0		-	65.0		1031	4.0		3:20 PM	10.0	NE	25.9	40	2015-02-06 15:20:00	5	15
1623	2015-02-06 16:00:00	7.75299981	Unknown	2015-02-06 16:20:00<br />	-2.0		-	65.0		1031	4.0		4:20 PM	10.0	NE	24.1	40	2015-02-06 16:20:00	5	16
1624	2015-02-06 17:00:00	3.32000002	Unknown	2015-02-06 17:20:00<br />	-2.0		-	70.0		1032	3.0		5:20 PM	10.0	NE	24.1	40	2015-02-06 17:20:00	5	17
1625	2015-02-06 18:00:00	4.17100003	Unknown	2015-02-06 18:20:00<br />	-2.0		-	70.0		1032	3.0		6:20 PM	10.0	NE	24.1	50	2015-02-06 18:20:00	5	18
1626	2015-02-06 19:00:00	3.78300001	Unknown	2015-02-06 19:20:00<br />	-2.0		-	75.0		1033	2.0		7:20 PM	10.0	NE	18.5	50	2015-02-06 19:20:00	5	19
1627	2015-02-06 20:00:00	3.45600004	Unknown	2015-02-06 20:20:00<br />	-1.0		-	81.0		1033	2.0		8:20 PM	10.0	NE	18.5	50	2015-02-06 20:20:00	5	20
1628	2015-02-06 21:00:00	3.21300001	Unknown	2015-02-06 21:20:00<br />	-1.0		-	81.0		1034	2.0		9:20 PM	10.0	NE	22.2	50	2015-02-06 21:20:00	5	21
1629	2015-02-06 22:00:00	3.56400002	Unknown	2015-02-06 22:20:00<br />	-1.0		-	81.0		1034	2.0		10:20 PM	10.0	NE	22.2	40	2015-02-06 22:20:00	5	22
1630	2015-02-06 23:00:00	3.56300004	Unknown	2015-02-06 23:20:00<br />	-1.0		-	81.0		1034	2.0		11:20 PM	10.0	NE	25.9	40	2015-02-06 23:20:00	5	23
1631	2015-02-07 00:00:00	3.63899999	Unknown	2015-02-07 00:20:00<br />	-1.0		-	81.0		1034	2.0		12:20 AM	10.0	NNE	24.1	30	2015-02-07 00:20:00	6	0
1632	2015-02-07 01:00:00	3.19800003	Unknown	2015-02-07 01:20:00<br />	-1.0		-	81.0		1034	2.0		1:20 AM	10.0	NE	29.6	40	2015-02-07 01:20:00	6	1
1633	2015-02-07 02:00:00	3.27500008	Unknown	2015-02-07 02:20:00<br />	-1.0		-	81.0		1035	2.0		2:20 AM	10.0	NE	24.1	40	2015-02-07 02:20:00	6	2
1634	2015-02-07 03:00:00	3.54099999	Unknown	2015-02-07 03:20:00<br />	0.0		-	87.0		1035	2.0		3:20 AM	10.0	NE	27.8	40	2015-02-07 03:20:00	6	3
1635	2015-02-07 04:00:00	3.14900003	Unknown	2015-02-07 04:20:00<br />	0.0		-	87.0		1035	2.0		4:20 AM	10.0	NE	24.1	40	2015-02-07 04:20:00	6	4
1636	2015-02-07 05:00:00	3.12100008	Unknown	2015-02-07 05:20:00<br />	0.0		-	93.0		1035	1.0		5:20 AM	10.0	NNE	18.5	20	2015-02-07 05:20:00	6	5
1637	2015-02-07 06:00:00	3.38000003	Unknown	2015-02-07 06:20:00<br />	-1.0		-	87.0		1036	1.0		6:20 AM	10.0	North	18.5	10	2015-02-07 06:20:00	6	6
1638	2015-02-07 07:00:00	3.37099997	Unknown	2015-02-07 07:20:00<br />	-1.0		-	87.0		1036	1.0		7:20 AM	10.0	NNE	14.8	20	2015-02-07 07:20:00	6	7
1639	2015-02-07 08:00:00	3.32100002	Scattered Clouds	2015-02-07 08:20:00<br />	0.0		-	81.0		1037	3.0		8:20 AM	10.0	NE	22.2	40	2015-02-07 08:20:00	6	8
1640	2015-02-07 09:00:00	2.86800001	Overcast	2015-02-07 09:20:00<br />	0.0		-	75.0		1037	4.0		9:20 AM	10.0	NE	18.5	40	2015-02-07 09:20:00	6	9
1641	2015-02-07 10:00:00	3.11600001	Overcast	2015-02-07 10:20:00<br />	1.0		-	81.0		1037	4.0		10:20 AM	10.0	NE	22.2	50	2015-02-07 10:20:00	6	10
1642	2015-02-07 11:00:00	3.38200001	Overcast	2015-02-07 11:20:00<br />	1.0		-	81.0		1038	4.0		11:20 AM	10.0	NE	16.7	40	2015-02-07 11:20:00	6	11
1643	2015-02-07 12:00:00	3.16100002	Overcast	2015-02-07 12:20:00<br />	1.0		-	76.0		1037	5.0		12:20 PM	10.0	NNE	16.7	30	2015-02-07 12:20:00	6	12
1644	2015-02-07 13:00:00	3.11700002	Overcast	2015-02-07 13:20:00<br />	1.0		-	76.0		1037	5.0		1:20 PM	10.0	NE	20.4	40	2015-02-07 13:20:00	6	13
1645	2015-02-07 14:00:00	3.22599999	Overcast	2015-02-07 14:20:00<br />	1.0		-	76.0		1037	5.0		2:20 PM	10.0	NE	20.4	40	2015-02-07 14:20:00	6	14
1646	2015-02-07 15:00:00	3.10399996	Overcast	2015-02-07 15:20:00<br />	1.0		-	81.0		1037	4.0		3:20 PM	10.0	NE	16.7	40	2015-02-07 15:20:00	6	15
1647	2015-02-07 16:00:00	3.313	Mostly Cloudy	2015-02-07 16:20:00<br />	1.0		-	81.0		1037	4.0		4:20 PM	10.0	NE	18.5	50	2015-02-07 16:20:00	6	16
1648	2015-02-07 17:00:00	2.96300003	Mostly Cloudy	2015-02-07 17:20:00<br />	1.0		-	81.0		1038	4.0		5:20 PM	10.0	NE	20.4	50	2015-02-07 17:20:00	6	17
1649	2015-02-07 18:00:00	3.16999999	Mostly Cloudy	2015-02-07 18:20:00<br />	0.0		-	81.0		1038	3.0		6:20 PM	10.0	ENE	20.4	60	2015-02-07 18:20:00	6	18
1650	2015-02-07 19:00:00	3.30800001	Unknown	2015-02-07 19:20:00<br />	-1.0		-	87.0		1039	1.0		7:20 PM	8.0	ENE	9.3	70	2015-02-07 19:20:00	6	19
1651	2015-02-07 20:00:00	3.05699998	Overcast	2015-02-07 20:20:00<br />	1.0		-	87.0		1039	3.0		8:20 PM	6.0	NE	18.5	50	2015-02-07 20:20:00	6	20
1652	2015-02-07 21:00:00	3.26500001	Haze	2015-02-07 21:20:00<br />	1.0		-	93.0		1039	2.0		9:20 PM	5.0	ENE	18.5	60	2015-02-07 21:20:00	6	21
1653	2015-02-07 22:00:00	3.48800003	Haze	2015-02-07 22:20:00<br />	0.0		-	87.0		1040	2.0		10:20 PM	4.0	ENE	14.8	60	2015-02-07 22:20:00	6	22
1654	2015-02-07 23:00:00	3.02699997	Haze	2015-02-07 23:20:00<br />	0.0		-	93.0		1040	1.0		11:20 PM	-9999.0	ENE	9.3	70	2015-02-07 23:20:00	6	23
1655	2015-02-08 00:00:00	3.091	Haze	2015-02-08 00:20:00<br />	-1.0		-	93.0		1040	0.0		12:20 AM	2.5	Variable	5.6	0	2015-02-08 00:20:00	7	0
1656	2015-02-08 01:00:00	3.088	Mist	2015-02-08 01:20:00<br />	-1.0		-	93.0		1040	0.0		1:20 AM	2.4	NW	5.6	310	2015-02-08 01:20:00	7	1
1657	2015-02-08 02:00:00	3.15799999	Mist	2015-02-08 02:20:00<br />	-2.0		-	100.0		1040	-2.0		2:20 AM	2.2	WNW	13.0	300	2015-02-08 02:20:00	7	2
1658	2015-02-08 03:00:00	3.40899999	Mist	2015-02-08 03:20:00<br />	-2.0		-	100.0		1040	-2.0		3:20 AM	2.7	WNW	13.0	290	2015-02-08 03:20:00	7	3
1659	2015-02-08 04:00:00	3.3169999999999997	Mist	2015-02-08 04:20:00<br />	-1.0		-	100.0		1040	-1.0		4:20 AM	-9999.0	NW	13.0	320	2015-02-08 04:20:00	7	4
1660	2015-02-08 05:00:00	2.67600006	Mist	2015-02-08 05:20:00<br />	-1.0		-	100.0		1040	-1.0		5:20 AM	-9999.0	NW	13.0	320	2015-02-08 05:20:00	7	5
1661	2015-02-08 06:00:00	2.98799995	Unknown	2015-02-08 06:20:00<br />	0.0		-	93.0		1040	1.0		6:20 AM	10.0	North	11.1	350	2015-02-08 06:20:00	7	6
1662	2015-02-08 07:00:00	3.66100004	Unknown	2015-02-08 07:20:00<br />	-2.0		-	93.0		1040	-1.0		7:20 AM	10.0	Variable	1.9	0	2015-02-08 07:20:00	7	7
1663	2015-02-08 08:00:00	3.09599999	Unknown	2015-02-08 08:20:00<br />	-1.0		-	93.0		1041	0.0		8:20 AM	10.0	ESE	5.6	110	2015-02-08 08:20:00	7	8
1664	2015-02-08 09:00:00	2.963	Haze	2015-02-08 09:20:00<br />	1.0		-	93.0		1041	2.0		9:20 AM	-9999.0	East	3.7	80	2015-02-08 09:20:00	7	9
1665	2015-02-08 10:00:00	2.99800001	Unknown	2015-02-08 10:20:00<br />	2.0		-	87.0		1042	4.0		10:20 AM	6.0	Variable	7.4	0	2015-02-08 10:20:00	7	10
1666	2015-02-08 11:00:00	3.11000002	Unknown	2015-02-08 11:20:00<br />	3.0	Fog	-	87.0		1042	5.0		11:20 AM	7.0	Variable	5.6	0	2015-02-08 11:20:00	7	11
1667	2015-02-08 12:00:00	3.41799995	Partly Cloudy	2015-02-08 12:20:00<br />	4.0	Fog	-	87.0		1041	6.0		12:20 PM	10.0	West	9.3	270	2015-02-08 12:20:00	7	12
1668	2015-02-08 13:00:00	2.853	Unknown	2015-02-08 13:20:00<br />	4.0	Fog	-	81.0		1040	7.0		1:20 PM	10.0	West	9.3	270	2015-02-08 13:20:00	7	13
1669	2015-02-08 14:00:00	3.01000007	Unknown	2015-02-08 14:20:00<br />	3.0		-	71.0		1040	8.0		2:20 PM	10.0	West	14.8	260	2015-02-08 14:20:00	7	14
1670	2015-02-08 15:00:00	3.06499996	Unknown	2015-02-08 15:20:00<br />	2.0		-	66.0		1039	8.0		3:20 PM	10.0	WNW	18.5	290	2015-02-08 15:20:00	7	15
1671	2015-02-08 16:00:00	3.51000001	Unknown	2015-02-08 16:20:00<br />	2.0		-	71.0		1038	7.0		4:20 PM	10.0	West	11.1	270	2015-02-08 16:20:00	7	16
1672	2015-02-08 17:00:00	3.01499999	Unknown	2015-02-08 17:20:00<br />	2.0		-	87.0		1038	4.0		5:20 PM	10.0	West	14.8	270	2015-02-08 17:20:00	7	17
1673	2015-02-08 18:00:00	3.15800005	Unknown	2015-02-08 18:20:00<br />	4.0		-	100.0		1039	4.0		6:20 PM	10.0	West	11.1	270	2015-02-08 18:20:00	7	18
1674	2015-02-08 19:00:00	2.95200002	Unknown	2015-02-08 19:20:00<br />	3.0		-	93.0		1039	4.0		7:20 PM	10.0	WNW	22.2	290	2015-02-08 19:20:00	7	19
1675	2015-02-08 20:00:00	3.26599999	Scattered Clouds	2015-02-08 20:20:00<br />	4.0		-	100.0		1039	4.0		8:20 PM	5.0	WNW	14.8	300	2015-02-08 20:20:00	7	20
1676	2015-02-08 21:00:00	3.60800002	Unknown	2015-02-08 21:20:00<br />	4.0		-	100.0		1038	4.0		9:20 PM	7.0	NW	13.0	310	2015-02-08 21:20:00	7	21
1677	2015-02-08 22:00:00	2.91399997	Unknown	2015-02-08 22:20:00<br />	3.0		-	100.0		1038	3.0		10:20 PM	10.0	WNW	16.7	300	2015-02-08 22:20:00	7	22
1678	2015-02-08 23:00:00	3.43199999	Unknown	2015-02-08 23:20:00<br />	2.0		-	93.0		1038	3.0		11:20 PM	10.0	WNW	18.5	290	2015-02-08 23:20:00	7	23
1679	2015-02-09 00:00:00	3.43000001	Scattered Clouds	2015-02-09 00:20:00<br />	2.0		-	100.0		1038	2.0		12:20 AM	8.0	West	13.0	280	2015-02-09 00:20:00	1	0
1680	2015-02-09 01:00:00	3.03400002	Unknown	2015-02-09 01:20:00<br />	1.0		-	93.0		1037	2.0		1:20 AM	6.0	WNW	18.5	290	2015-02-09 01:20:00	1	1
1681	2015-02-09 02:00:00	3.87599999	Unknown	2015-02-09 02:20:00<br />	1.0		-	100.0		1037	1.0		2:20 AM	8.0	NW	14.8	310	2015-02-09 02:20:00	1	2
1682	2015-02-09 03:00:00	3.08799999	Unknown	2015-02-09 03:20:00<br />	0.0		-	100.0		1036	0.0		3:20 AM	8.0	WNW	18.5	300	2015-02-09 03:20:00	1	3
1683	2015-02-09 04:00:00	3.33299995	Unknown	2015-02-09 04:20:00<br />	0.0		-	100.0		1036	0.0		4:20 AM	9.0	WNW	11.1	290	2015-02-09 04:20:00	1	4
1684	2015-02-09 05:00:00	3.417	Unknown	2015-02-09 05:20:00<br />	1.0		-	100.0		1036	1.0		5:20 AM	10.0	NW	11.1	310	2015-02-09 05:20:00	1	5
1685	2015-02-09 06:00:00	5.17699999	Clear	2015-02-09 06:20:00<br />	0.0		-	100.0		1036	0.0		6:20 AM	-9999.0	NW	7.4	320	2015-02-09 06:20:00	1	6
1686	2015-02-09 07:00:00	5.90900005	Partly Cloudy	2015-02-09 07:20:00<br />	-2.0		-	100.0		1036	-2.0		7:20 AM	4.0	NNW	7.4	340	2015-02-09 07:20:00	1	7
1687	2015-02-09 08:00:00	12.04700012	Mist	2015-02-09 08:20:00<br />	-2.0		-	93.0		1035	-1.0		8:20 AM	4.5	Variable	5.6	0	2015-02-09 08:20:00	1	8
1688	2015-02-09 09:00:00	19.1159998	Mist	2015-02-09 09:20:00<br />	2.0		-	100.0		1035	2.0		9:20 AM	-9999.0	WNW	7.4	290	2015-02-09 09:20:00	1	9
1689	2015-02-09 10:00:00	19.86400012	Unknown	2015-02-09 10:20:00<br />	4.0		-	100.0		1035	4.0		10:20 AM	10.0	Variable	1.9	0	2015-02-09 10:20:00	1	10
1690	2015-02-09 11:00:00	23.4609997	Partly Cloudy	2015-02-09 11:20:00<br />	4.0	Fog	-	87.0		1035	6.0		11:20 AM	7.0	ESE	14.8	120	2015-02-09 11:20:00	1	11
1691	2015-02-09 12:00:00	23.93300048	Partly Cloudy	2015-02-09 12:20:00<br />	4.0	Fog	-	100.0		1035	4.0		12:20 PM	6.0	Variable	1.9	0	2015-02-09 12:20:00	1	12
1692	2015-02-09 13:00:00	19.8950003	Fog	2015-02-09 13:20:00<br />	2.0	Fog	-	93.0		1035	3.0		1:20 PM	0.2	ESE	16.7	110	2015-02-09 13:20:00	1	13
1693	2015-02-09 14:00:00	18.553	Partly Cloudy	2015-02-09 14:20:00<br />	4.0		-	100.0		1034	4.0		2:20 PM	8.0	Variable	5.6	0	2015-02-09 14:20:00	1	14
1694	2015-02-09 15:00:00	18.07799988	Unknown	2015-02-09 15:20:00<br />	4.0		-	87.0		1034	6.0		3:20 PM	10.0	NW	7.4	320	2015-02-09 15:20:00	1	15
1695	2015-02-09 16:00:00	17.13400018	Unknown	2015-02-09 16:20:00<br />	4.0		-	81.0		1034	7.0		4:20 PM	10.0	WNW	5.6	290	2015-02-09 16:20:00	1	16
1696	2015-02-09 17:00:00	15.31800021	Unknown	2015-02-09 17:20:00<br />	3.0		-	93.0		1034	4.0		5:20 PM	10.0	NW	13.0	320	2015-02-09 17:20:00	1	17
1697	2015-02-09 18:00:00	13.66600011	Unknown	2015-02-09 18:20:00<br />	3.0		-	93.0		1034	4.0		6:20 PM	10.0	Variable	3.7	0	2015-02-09 18:20:00	1	18
1698	2015-02-09 19:00:00	10.12199992	Unknown	2015-02-09 19:20:00<br />	3.0		-	93.0		1034	4.0		7:20 PM	10.0	WSW	3.7	240	2015-02-09 19:20:00	1	19
1699	2015-02-09 20:00:00	4.83600001	Mist	2015-02-09 20:20:00<br />	1.0		-	100.0		1034	1.0		8:20 PM	5.0	North	7.4	360	2015-02-09 20:20:00	1	20
1700	2015-02-09 21:00:00	4.687	Mist	2015-02-09 21:20:00<br />	1.0		-	100.0		1034	1.0		9:20 PM	-9999.0	Variable	5.6	0	2015-02-09 21:20:00	1	21
1701	2015-02-09 22:00:00	3.71100006	Mist	2015-02-09 22:20:00<br />	0.0		-	100.0		1034	0.0		10:20 PM	2.4	East	11.1	90	2015-02-09 22:20:00	1	22
1702	2015-02-09 23:00:00	3.70600001	Unknown	2015-02-09 23:20:00<br />	1.0		-	100.0		1034	1.0		11:20 PM	7.0	ENE	9.3	60	2015-02-09 23:20:00	1	23
1703	2015-02-10 00:00:00	3.49299999	Unknown	2015-02-10 00:20:00<br />	0.0		-	93.0		1034	1.0		12:20 AM	8.0	ENE	11.1	70	2015-02-10 00:20:00	2	0
1704	2015-02-10 01:00:00	3.69700002	Mostly Cloudy	2015-02-10 01:20:00<br />	2.0		-	100.0		1033	2.0		1:20 AM	7.0	ENE	14.8	70	2015-02-10 01:20:00	2	1
1705	2015-02-10 02:00:00	3.63400002	Mostly Cloudy	2015-02-10 02:20:00<br />	2.0		-	100.0		1033	2.0		2:20 AM	6.0	East	18.5	80	2015-02-10 02:20:00	2	2
1706	2015-02-10 03:00:00	3.73500004	Overcast	2015-02-10 03:20:00<br />	2.0		-	100.0		1033	2.0		3:20 AM	5.0	ENE	14.8	70	2015-02-10 03:20:00	2	3
1707	2015-02-10 04:00:00	3.64600002	Overcast	2015-02-10 04:20:00<br />	2.0		-	100.0		1033	2.0		4:20 AM	4.5	ENE	13.0	70	2015-02-10 04:20:00	2	4
1708	2015-02-10 05:00:00	3.34800002	Overcast	2015-02-10 05:20:00<br />	2.0		-	93.0		1033	3.0		5:20 AM	4.0	East	13.0	90	2015-02-10 05:20:00	2	5
1709	2015-02-10 06:00:00	4.38900008	Overcast	2015-02-10 06:20:00<br />	2.0		-	93.0		1033	3.0		6:20 AM	2.0	East	14.8	100	2015-02-10 06:20:00	2	6
1710	2015-02-10 07:00:00	5.728	Fog	2015-02-10 07:20:00<br />	2.0	Fog	-	100.0		1033	2.0		7:20 AM	0.7	East	11.1	90	2015-02-10 07:20:00	2	7
1711	2015-02-10 08:00:00	12.27700004	Fog	2015-02-10 08:20:00<br />	2.0	Fog	-	93.0		1033	3.0		8:20 AM	0.9	East	11.1	80	2015-02-10 08:20:00	2	8
1712	2015-02-10 09:00:00	20.756	Overcast	2015-02-10 09:20:00<br />	3.0		-	100.0		1033	3.0		9:20 AM	2.1	ENE	11.1	60	2015-02-10 09:20:00	2	9
1713	2015-02-10 10:00:00	22.27000016	Overcast	2015-02-10 10:20:00<br />	3.0		-	100.0		1033	3.0		10:20 AM	2.4	NE	9.3	50	2015-02-10 10:20:00	2	10
1714	2015-02-10 11:00:00	24.08599988	Overcast	2015-02-10 11:20:00<br />	3.0		-	93.0		1033	4.0		11:20 AM	-9999.0	East	11.1	80	2015-02-10 11:20:00	2	11
1715	2015-02-10 12:00:00	18.4725	Haze	2015-02-10 12:20:00<br />	3.0		-	93.0		1032	4.0		12:20 PM	-9999.0	East	11.1	90	2015-02-10 12:20:00	2	12
1716	2015-02-10 13:00:00	18.475	Haze	2015-02-10 13:20:00<br />	3.0		-	93.0		1032	4.0		1:20 PM	-9999.0	East	13.0	90	2015-02-10 13:20:00	2	13
1717	2015-02-10 14:00:00	22.74600018	Overcast	2015-02-10 14:20:00<br />	3.0		-	87.0		1031	5.0		2:20 PM	6.0	East	11.1	90	2015-02-10 14:20:00	2	14
1718	2015-02-10 15:00:00	17.365	Overcast	2015-02-10 15:20:00<br />	2.0		-	81.0		1030	5.0		3:20 PM	10.0	NE	11.1	50	2015-02-10 15:20:00	2	15
1719	2015-02-10 16:00:00	21.76599968	Overcast	2015-02-10 16:20:00<br />	3.0		-	87.0		1029	5.0		4:20 PM	7.0	ENE	9.3	60	2015-02-10 16:20:00	2	16
1720	2015-02-10 17:00:00	15.98999979	Overcast	2015-02-10 17:20:00<br />	2.0		-	81.0		1029	5.0		5:20 PM	10.0	ENE	9.3	60	2015-02-10 17:20:00	2	17
1721	2015-02-10 18:00:00	13.876999900000001	Overcast	2015-02-10 18:20:00<br />	2.0		-	81.0		1029	5.0		6:20 PM	9.0	ENE	9.3	70	2015-02-10 18:20:00	2	18
1722	2015-02-10 19:00:00	9.98999994	Overcast	2015-02-10 19:20:00<br />	3.0		-	87.0		1029	5.0		7:20 PM	9.0	East	13.0	90	2015-02-10 19:20:00	2	19
1723	2015-02-10 20:00:00	3.909	Overcast	2015-02-10 20:20:00<br />	3.0		-	87.0		1029	5.0		8:20 PM	9.0	East	13.0	100	2015-02-10 20:20:00	2	20
1724	2015-02-10 21:00:00	3.39799999	Overcast	2015-02-10 21:20:00<br />	2.0		-	81.0		1028	5.0		9:20 PM	10.0	SE	16.7	130	2015-02-10 21:20:00	2	21
1725	2015-02-10 22:00:00	3.42800003	Overcast	2015-02-10 22:20:00<br />	2.0		-	81.0		1028	5.0		10:20 PM	10.0	ESE	18.5	120	2015-02-10 22:20:00	2	22
1726	2015-02-10 23:00:00	3.95800002	Overcast	2015-02-10 23:20:00<br />	2.0		-	81.0		1027	5.0		11:20 PM	10.0	ESE	20.4	120	2015-02-10 23:20:00	2	23
1727	2015-02-11 00:00:00	3.53300004	Overcast	2015-02-11 00:20:00<br />	2.0		-	81.0		1027	5.0		12:20 AM	10.0	ESE	14.8	120	2015-02-11 00:20:00	3	0
1728	2015-02-11 01:00:00	3.87500001	Overcast	2015-02-11 01:20:00<br />	2.0		-	87.0		1026	4.0		1:20 AM	10.0	East	11.1	90	2015-02-11 01:20:00	3	1
1729	2015-02-11 02:00:00	3.68199999	Overcast	2015-02-11 02:20:00<br />	2.0		-	87.0		1025	4.0		2:20 AM	10.0	East	11.1	90	2015-02-11 02:20:00	3	2
1730	2015-02-11 03:00:00	3.52600007	Overcast	2015-02-11 03:20:00<br />	2.0		-	87.0		1025	4.0		3:20 AM	10.0	East	11.1	90	2015-02-11 03:20:00	3	3
1731	2015-02-11 04:00:00	3.39300002	Overcast	2015-02-11 04:20:00<br />	2.0		-	87.0		1025	4.0		4:20 AM	10.0	East	9.3	80	2015-02-11 04:20:00	3	4
1732	2015-02-11 05:00:00	3.49100005	Overcast	2015-02-11 05:20:00<br />	3.0		-	93.0		1024	4.0		5:20 AM	10.0	East	11.1	80	2015-02-11 05:20:00	3	5
1733	2015-02-11 06:00:00	4.20599998	Overcast	2015-02-11 06:20:00<br />	3.0		-	87.0		1024	5.0		6:20 AM	10.0	East	11.1	100	2015-02-11 06:20:00	3	6
1734	2015-02-11 07:00:00	5.49300006	Overcast	2015-02-11 07:20:00<br />	3.0		-	93.0		1024	4.0		7:20 AM	7.0	East	11.1	90	2015-02-11 07:20:00	3	7
1735	2015-02-11 08:00:00	12.48400023	Overcast	2015-02-11 08:20:00<br />	3.0		-	87.0		1024	5.0		8:20 AM	10.0	ESE	14.8	110	2015-02-11 08:20:00	3	8
1736	2015-02-11 09:00:00	18.6489996	Overcast	2015-02-11 09:20:00<br />	3.0		-	87.0		1024	5.0		9:20 AM	9.0	East	11.1	100	2015-02-11 09:20:00	3	9
1737	2015-02-11 10:00:00	23.0090001	Overcast	2015-02-11 10:20:00<br />	3.0		-	87.0		1024	5.0		10:20 AM	9.0	SE	7.4	140	2015-02-11 10:20:00	3	10
1738	2015-02-11 11:00:00	23.0090002	Overcast	2015-02-11 11:20:00<br />	3.0		-	87.0		1023	5.0		11:20 AM	9.0	SSE	5.6	160	2015-02-11 11:20:00	3	11
1739	2015-02-11 12:00:00	17.77	Overcast	2015-02-11 12:20:00<br />	3.0		-	87.0		1023	5.0		12:20 PM	10.0	SE	5.6	130	2015-02-11 12:20:00	3	12
1740	2015-02-11 13:00:00	22.917000100000003	Overcast	2015-02-11 13:20:00<br />	3.0		-	87.0		1022	5.0		1:20 PM	10.0	East	7.4	100	2015-02-11 13:20:00	3	13
1741	2015-02-11 14:00:00	22.671999999999997	Overcast	2015-02-11 14:20:00<br />	3.0		-	87.0		1022	5.0		2:20 PM	10.0	ESE	7.4	120	2015-02-11 14:20:00	3	14
1742	2015-02-11 15:00:00	20.42099998	Overcast	2015-02-11 15:20:00<br />	2.0		-	81.0		1022	5.0		3:20 PM	10.0	ESE	9.3	120	2015-02-11 15:20:00	3	15
1743	2015-02-11 16:00:00	18.8899999	Overcast	2015-02-11 16:20:00<br />	2.0		-	81.0		1021	5.0		4:20 PM	10.0	ESE	11.1	120	2015-02-11 16:20:00	3	16
1744	2015-02-11 17:00:00	17.86600032	Overcast	2015-02-11 17:20:00<br />	2.0		-	81.0		1022	5.0		5:20 PM	10.0	ESE	9.3	110	2015-02-11 17:20:00	3	17
1745	2015-02-11 18:00:00	13.54799969	Overcast	2015-02-11 18:20:00<br />	2.0		-	81.0		1022	5.0		6:20 PM	10.0	ESE	9.3	110	2015-02-11 18:20:00	3	18
1746	2015-02-11 19:00:00	9.55600001	Overcast	2015-02-11 19:20:00<br />	2.0		-	81.0		1022	5.0		7:20 PM	10.0	East	7.4	100	2015-02-11 19:20:00	3	19
1747	2015-02-11 20:00:00	4.70900006	Overcast	2015-02-11 20:20:00<br />	2.0		-	81.0		1022	5.0		8:20 PM	10.0	East	9.3	80	2015-02-11 20:20:00	3	20
1748	2015-02-11 21:00:00	3.70099995	Overcast	2015-02-11 21:20:00<br />	3.0		-	93.0		1022	4.0		9:20 PM	10.0	ESE	7.4	110	2015-02-11 21:20:00	3	21
1749	2015-02-11 22:00:00	3.62100008	Overcast	2015-02-11 22:20:00<br />	2.0		-	87.0		1021	4.0		10:20 PM	9.0	East	9.3	80	2015-02-11 22:20:00	3	22
1750	2015-02-11 23:00:00	4.37899995	Overcast	2015-02-11 23:20:00<br />	2.0		-	87.0		1021	4.0		11:20 PM	10.0	SE	9.3	130	2015-02-11 23:20:00	3	23
1751	2015-02-12 00:00:00	3.57200004	Overcast	2015-02-12 00:20:00<br />	2.0		-	87.0		1021	4.0		12:20 AM	10.0	East	9.3	100	2015-02-12 00:20:00	4	0
1752	2015-02-12 01:00:00	3.70300001	Overcast	2015-02-12 01:20:00<br />	2.0		-	81.0		1021	5.0		1:20 AM	10.0	ENE	7.4	60	2015-02-12 01:20:00	4	1
1753	2015-02-12 02:00:00	3.79400004	Overcast	2015-02-12 02:20:00<br />	2.0		-	87.0		1021	4.0		2:20 AM	10.0	East	9.3	90	2015-02-12 02:20:00	4	2
1754	2015-02-12 03:00:00	3.4989999999999997	Overcast	2015-02-12 03:20:00<br />	1.0		-	81.0		1021	4.0		3:20 AM	10.0	SE	13.0	130	2015-02-12 03:20:00	4	3
1755	2015-02-12 04:00:00	3.95700005	Overcast	2015-02-12 04:20:00<br />	1.0		-	81.0		1020	4.0		4:20 AM	10.0	ESE	13.0	120	2015-02-12 04:20:00	4	4
1756	2015-02-12 05:00:00	3.45500007	Overcast	2015-02-12 05:20:00<br />	1.0		-	81.0		1020	4.0		5:20 AM	10.0	ESE	13.0	120	2015-02-12 05:20:00	4	5
1757	2015-02-12 06:00:00	4.24500002	Overcast	2015-02-12 06:20:00<br />	1.0		-	81.0		1020	4.0		6:20 AM	10.0	ENE	7.4	70	2015-02-12 06:20:00	4	6
1758	2015-02-12 07:00:00	5.85200004	Overcast	2015-02-12 07:20:00<br />	1.0		-	81.0		1020	4.0		7:20 AM	10.0	ESE	14.8	120	2015-02-12 07:20:00	4	7
1759	2015-02-12 08:00:00	11.17100021	Overcast	2015-02-12 08:20:00<br />	1.0		-	81.0		1021	4.0		8:20 AM	10.0	ESE	14.8	110	2015-02-12 08:20:00	4	8
1760	2015-02-12 09:00:00	19.58199951	Overcast	2015-02-12 09:20:00<br />	1.0		-	81.0		1020	4.0		9:20 AM	10.0	SE	11.1	130	2015-02-12 09:20:00	4	9
1761	2015-02-12 10:00:00	22.70299947	Overcast	2015-02-12 10:20:00<br />	2.0		-	87.0		1020	4.0		10:20 AM	10.0	SE	9.3	140	2015-02-12 10:20:00	4	10
1762	2015-02-12 11:00:00	22.52500039	Overcast	2015-02-12 11:20:00<br />	2.0		-	81.0		1020	5.0		11:20 AM	10.0	SE	14.8	140	2015-02-12 11:20:00	4	11
1763	2015-02-12 12:00:00	22.78599999	Overcast	2015-02-12 12:20:00<br />	1.0		-	70.0		1019	6.0		12:20 PM	10.0	SE	13.0	130	2015-02-12 12:20:00	4	12
1764	2015-02-12 13:00:00	20.207999700000002	Unknown	2015-02-12 13:20:00<br />	1.0		-	70.0		1018	6.0		1:20 PM	10.0	ESE	18.5	120	2015-02-12 13:20:00	4	13
1765	2015-02-12 14:00:00	18.76600018	Unknown	2015-02-12 14:20:00<br />	1.0		-	70.0		1018	6.0		2:20 PM	10.0	ESE	16.7	120	2015-02-12 14:20:00	4	14
1766	2015-02-12 15:00:00	16.001999800000004	Unknown	2015-02-12 15:20:00<br />	1.0		-	70.0		1017	6.0		3:20 PM	10.0	ESE	16.7	120	2015-02-12 15:20:00	4	15
1767	2015-02-12 16:00:00	16.5539999	Partly Cloudy	2015-02-12 16:20:00<br />	2.0		-	76.0		1016	6.0		4:20 PM	10.0	SE	13.0	130	2015-02-12 16:20:00	4	16
1768	2015-02-12 17:00:00	12.60699991	Overcast	2015-02-12 17:20:00<br />	2.0		-	81.0		1016	5.0		5:20 PM	10.0	ESE	9.3	120	2015-02-12 17:20:00	4	17
1769	2015-02-12 18:00:00	10.52299993	Overcast	2015-02-12 18:20:00<br />	2.0		-	81.0		1016	5.0		6:20 PM	10.0	SE	14.8	140	2015-02-12 18:20:00	4	18
1770	2015-02-12 19:00:00	8.12300001	Overcast	2015-02-12 19:20:00<br />	2.0		-	81.0		1015	5.0		7:20 PM	9.0	ESE	16.7	120	2015-02-12 19:20:00	4	19
1771	2015-02-12 20:00:00	4.12000002	Overcast	2015-02-12 20:20:00<br />	2.0		-	87.0		1015	4.0		8:20 PM	9.0	ESE	22.2	110	2015-02-12 20:20:00	4	20
1772	2015-02-12 21:00:00	3.58299997	Overcast	2015-02-12 21:20:00<br />	3.0		-	93.0		1013	4.0		9:20 PM	7.0	ESE	24.1	110	2015-02-12 21:20:00	4	21
1773	2015-02-12 22:00:00	3.6500001	Haze	2015-02-12 22:20:00<br />	3.0		-	93.0		1012	4.0		10:20 PM	5.0	ESE	18.5	110	2015-02-12 22:20:00	4	22
1774	2015-02-12 23:00:00	3.63300006	Haze	2015-02-12 23:20:00<br />	3.0		-	93.0		1011	4.0		11:20 PM	-9999.0	ESE	16.7	110	2015-02-12 23:20:00	4	23
1775	2015-02-13 00:00:00	3.08400004	Overcast	2015-02-13 00:20:00<br />	4.0		-	93.0		1010	5.0		12:20 AM	2.4	ESE	22.2	110	2015-02-13 00:20:00	5	0
1776	2015-02-13 01:00:00	3.41100008	Overcast	2015-02-13 01:20:00<br />	5.0		-	100.0		1008	5.0		1:20 AM	2.6	ESE	22.2	110	2015-02-13 01:20:00	5	1
1777	2015-02-13 02:00:00	3.55000008	Overcast	2015-02-13 02:20:00<br />	5.0		-	93.0		1006	6.0		2:20 AM	2.9	ESE	22.2	120	2015-02-13 02:20:00	5	2
1778	2015-02-13 03:00:00	3.44700003	Overcast	2015-02-13 03:20:00<br />	5.0		-	87.0		1005	7.0		3:20 AM	10.0	SE	11.1	140	2015-02-13 03:20:00	5	3
1779	2015-02-13 04:00:00	3.28400005	Mostly Cloudy	2015-02-13 04:20:00<br />	6.0		-	93.0		1004	7.0		4:20 AM	10.0	SSE	16.7	160	2015-02-13 04:20:00	5	4
1780	2015-02-13 05:00:00	3.63000006	Partly Cloudy	2015-02-13 05:20:00<br />	5.0		-	87.0		1002	7.0		5:20 AM	10.0	SSE	16.7	150	2015-02-13 05:20:00	5	5
1781	2015-02-13 06:00:00	4.03100002	Mostly Cloudy	2015-02-13 06:20:00<br />	5.0		-	87.0		1001	7.0		6:20 AM	10.0	SSE	22.2	160	2015-02-13 06:20:00	5	6
1782	2015-02-13 07:00:00	5.67000007	Overcast	2015-02-13 07:20:00<br />	5.0		-	87.0		1000	7.0		7:20 AM	10.0	SSE	18.5	160	2015-02-13 07:20:00	5	7
1783	2015-02-13 08:00:00	10.41099996	Mostly Cloudy	2015-02-13 08:20:00<br />	5.0		-	87.0		999	7.0		8:20 AM	10.0	SE	22.2	130	2015-02-13 08:20:00	5	8
1784	2015-02-13 09:00:00	19.18800019	Light Rain	2015-02-13 09:20:00<br />	5.0	Rain	-	87.0		997	7.0		9:20 AM	10.0	SSE	25.9	150	2015-02-13 09:20:00	5	9
1785	2015-02-13 10:00:00	19.702	Rain	2015-02-13 10:20:00<br />	6.0	Rain	-	93.0		996	7.0		10:20 AM	10.0	SSE	27.8	160	2015-02-13 10:20:00	5	10
1786	2015-02-13 11:00:00	14.76	Mostly Cloudy	2015-02-13 11:20:00<br />	4.0		-	81.0		996	7.0		11:20 AM	10.0	SSW	16.7	210	2015-02-13 11:20:00	5	11
1787	2015-02-13 12:00:00	14.1825	Partly Cloudy	2015-02-13 12:20:00<br />	6.0		-	87.0		995	8.0		12:20 PM	10.0	SSE	7.4	150	2015-02-13 12:20:00	5	12
1788	2015-02-13 13:00:00	21.7610004	Mostly Cloudy	2015-02-13 13:20:00<br />	5.0		-	71.0		994	10.0		1:20 PM	10.0	SE	9.3	130	2015-02-13 13:20:00	5	13
1789	2015-02-13 14:00:00	18.9450001	Overcast	2015-02-13 14:20:00<br />	6.0		-	87.0		993	8.0		2:20 PM	10.0	SE	11.1	140	2015-02-13 14:20:00	5	14
1790	2015-02-13 15:00:00	17.27799991	Heavy Rain	2015-02-13 15:20:00<br />	6.0	Rain	-	93.0		993	7.0		3:20 PM	4.0	South	11.1	170	2015-02-13 15:20:00	5	15
1791	2015-02-13 16:00:00	18.35700026	Overcast	2015-02-13 16:20:00<br />	5.0		-	93.0		992	6.0		4:20 PM	10.0	West	7.4	260	2015-02-13 16:20:00	5	16
1792	2015-02-13 17:00:00	11.40400009	Light Rain	2015-02-13 17:20:00<br />	5.0	Rain	-	93.0		992	6.0		5:20 PM	10.0	WNW	9.3	300	2015-02-13 17:20:00	5	17
1793	2015-02-13 18:00:00	8.88599996	Heavy Rain	2015-02-13 18:20:00<br />	4.0	Rain	-	93.0		993	5.0		6:20 PM	6.0	West	16.7	270	2015-02-13 18:20:00	5	18
1794	2015-02-13 19:00:00	3.41400007	Overcast	2015-02-13 19:20:00<br />	5.0		-	100.0		993	5.0		7:20 PM	10.0	WNW	13.0	290	2015-02-13 19:20:00	5	19
1795	2015-02-13 20:00:00	3.02500005	Overcast	2015-02-13 20:20:00<br />	4.0		-	93.0		994	5.0		8:20 PM	10.0	WNW	5.6	300	2015-02-13 20:20:00	5	20
1796	2015-02-13 21:00:00	2.31800003	Overcast	2015-02-13 21:20:00<br />	4.0		-	93.0		994	5.0		9:20 PM	10.0	SSE	5.6	150	2015-02-13 21:20:00	5	21
1797	2015-02-13 22:00:00	2.8369999999999997	Scattered Clouds	2015-02-13 22:20:00<br />	4.0		-	93.0		994	5.0		10:20 PM	10.0	SE	5.6	130	2015-02-13 22:20:00	5	22
1798	2015-02-13 23:00:00	2.71200003	Overcast	2015-02-13 23:20:00<br />	5.0		-	93.0		995	6.0		11:20 PM	10.0	WSW	9.3	250	2015-02-13 23:20:00	5	23
1799	2015-02-14 00:00:00	2.34700003	Light Rain	2015-02-14 00:20:00<br />	5.0	Rain	-	100.0		995	5.0		12:20 AM	10.0	WNW	16.7	300	2015-02-14 00:20:00	6	0
1800	2015-02-14 01:00:00	2.55200004	Rain	2015-02-14 01:20:00<br />	4.0	Rain	-	93.0		995	5.0		1:20 AM	10.0	West	7.4	280	2015-02-14 01:20:00	6	1
1801	2015-02-14 02:00:00	2.60700001	Overcast	2015-02-14 02:20:00<br />	4.0		-	100.0		996	4.0		2:20 AM	10.0	NNW	13.0	330	2015-02-14 02:20:00	6	2
1802	2015-02-14 03:00:00	2.43400001	Mostly Cloudy	2015-02-14 03:20:00<br />	3.0		-	100.0		996	3.0		3:20 AM	10.0	NNW	3.7	340	2015-02-14 03:20:00	6	3
1803	2015-02-14 04:00:00	2.75000003	Mostly Cloudy	2015-02-14 04:20:00<br />	3.0		-	93.0		997	4.0		4:20 AM	10.0	North	13.0	360	2015-02-14 04:20:00	6	4
1804	2015-02-14 05:00:00	2.17700002	Overcast	2015-02-14 05:20:00<br />	3.0		-	93.0		998	4.0		5:20 AM	10.0	North	5.6	360	2015-02-14 05:20:00	6	5
1805	2015-02-14 06:00:00	2.23000006	Overcast	2015-02-14 06:20:00<br />	3.0		-	93.0		999	4.0		6:20 AM	10.0	NNW	11.1	330	2015-02-14 06:20:00	6	6
1806	2015-02-14 07:00:00	2.78200001	Overcast	2015-02-14 07:20:00<br />	3.0		-	93.0		1000	4.0		7:20 AM	10.0	North	9.3	360	2015-02-14 07:20:00	6	7
1807	2015-02-14 08:00:00	2.40500002	Overcast	2015-02-14 08:20:00<br />	3.0		-	93.0		1001	4.0		8:20 AM	10.0	NW	5.6	320	2015-02-14 08:20:00	6	8
1808	2015-02-14 09:00:00	2.48300003	Overcast	2015-02-14 09:20:00<br />	4.0		-	100.0		1002	4.0		9:20 AM	10.0	WNW	9.3	300	2015-02-14 09:20:00	6	9
1809	2015-02-14 10:00:00	2.09200003	Overcast	2015-02-14 10:20:00<br />	5.0		-	93.0		1002	6.0		10:20 AM	10.0	North	9.3	350	2015-02-14 10:20:00	6	10
1810	2015-02-14 11:00:00	2.57900002	Mostly Cloudy	2015-02-14 11:20:00<br />	6.0		-	93.0		1003	7.0		11:20 AM	10.0	NNE	11.1	20	2015-02-14 11:20:00	6	11
1811	2015-02-14 12:00:00	2.55000005	Overcast	2015-02-14 12:20:00<br />	6.0		-	93.0		1003	7.0		12:20 PM	10.0	ENE	13.0	60	2015-02-14 12:20:00	6	12
1812	2015-02-14 13:00:00	2.15400006	Mostly Cloudy	2015-02-14 13:20:00<br />	6.0		-	87.0		1003	8.0		1:20 PM	10.0	ESE	11.1	110	2015-02-14 13:20:00	6	13
1813	2015-02-14 14:00:00	2.42000002	Mostly Cloudy	2015-02-14 14:20:00<br />	5.0		-	81.0		1004	8.0		2:20 PM	10.0	ENE	14.8	70	2015-02-14 14:20:00	6	14
1814	2015-02-14 15:00:00	2.51100003	Scattered Clouds	2015-02-14 15:20:00<br />	5.0		-	81.0		1004	8.0		3:20 PM	10.0	ENE	20.4	70	2015-02-14 15:20:00	6	15
1815	2015-02-14 16:00:00	2.3369999999999997	Mostly Cloudy	2015-02-14 16:20:00<br />	4.0		-	76.0		1004	8.0		4:20 PM	10.0	ENE	13.0	60	2015-02-14 16:20:00	6	16
1816	2015-02-14 17:00:00	2.45700003	Overcast	2015-02-14 17:20:00<br />	4.0		-	81.0		1005	7.0		5:20 PM	10.0	North	5.6	10	2015-02-14 17:20:00	6	17
1817	2015-02-14 18:00:00	2.43400005	Overcast	2015-02-14 18:20:00<br />	4.0		-	81.0		1006	7.0		6:20 PM	10.0	NE	7.4	40	2015-02-14 18:20:00	6	18
1818	2015-02-14 19:00:00	2.71100001	Overcast	2015-02-14 19:20:00<br />	5.0		-	87.0		1006	7.0		7:20 PM	10.0	NE	13.0	40	2015-02-14 19:20:00	6	19
1819	2015-02-14 20:00:00	2.50000004	Overcast	2015-02-14 20:20:00<br />	5.0		-	87.0		1007	7.0		8:20 PM	10.0	NE	13.0	40	2015-02-14 20:20:00	6	20
1820	2015-02-14 21:00:00	2.41000004	Mostly Cloudy	2015-02-14 21:20:00<br />	5.0		-	93.0		1007	6.0		9:20 PM	10.0	NE	11.1	40	2015-02-14 21:20:00	6	21
1821	2015-02-14 22:00:00	2.58100002	Unknown	2015-02-14 22:20:00<br />	5.0		-	93.0		1008	6.0		10:20 PM	10.0	NNE	14.8	30	2015-02-14 22:20:00	6	22
1822	2015-02-14 23:00:00	2.30800007	Unknown	2015-02-14 23:20:00<br />	5.0		-	93.0		1008	6.0		11:20 PM	10.0	NE	9.3	40	2015-02-14 23:20:00	6	23
1823	2015-02-15 00:00:00	2.57900004	Unknown	2015-02-15 00:20:00<br />	4.0		-	93.0		1009	5.0		12:20 AM	9.0	NE	9.3	40	2015-02-15 00:20:00	7	0
1824	2015-02-15 01:00:00	2.77100004	Mostly Cloudy	2015-02-15 01:20:00<br />	4.0		-	93.0		1009	5.0		1:20 AM	6.0	NNE	13.0	30	2015-02-15 01:20:00	7	1
1825	2015-02-15 02:00:00	2.88800006	Mostly Cloudy	2015-02-15 02:20:00<br />	5.0		-	100.0		1010	5.0		2:20 AM	6.0	NE	13.0	50	2015-02-15 02:20:00	7	2
1826	2015-02-15 03:00:00	2.26700004	Partly Cloudy	2015-02-15 03:20:00<br />	4.0		-	93.0		1010	5.0		3:20 AM	6.0	NE	13.0	50	2015-02-15 03:20:00	7	3
1827	2015-02-15 04:00:00	2.46400006	Overcast	2015-02-15 04:20:00<br />	5.0		-	100.0		1010	5.0		4:20 AM	7.0	ENE	18.5	70	2015-02-15 04:20:00	7	4
1828	2015-02-15 05:00:00	2.27700001	Overcast	2015-02-15 05:20:00<br />	5.0		-	100.0		1011	5.0		5:20 AM	8.0	ENE	18.5	70	2015-02-15 05:20:00	7	5
1829	2015-02-15 06:00:00	2.31000005	Overcast	2015-02-15 06:20:00<br />	4.0		-	93.0		1012	5.0		6:20 AM	10.0	ENE	11.1	60	2015-02-15 06:20:00	7	6
1830	2015-02-15 07:00:00	2.65799998	Overcast	2015-02-15 07:20:00<br />	4.0		-	93.0		1013	5.0		7:20 AM	10.0	NE	7.4	50	2015-02-15 07:20:00	7	7
1831	2015-02-15 08:00:00	2.18300005	Overcast	2015-02-15 08:20:00<br />	4.0		-	93.0		1013	5.0		8:20 AM	10.0	ENE	7.4	60	2015-02-15 08:20:00	7	8
1832	2015-02-15 09:00:00	2.451	Scattered Clouds	2015-02-15 09:20:00<br />	4.0		-	87.0		1013	6.0		9:20 AM	10.0	ENE	16.7	70	2015-02-15 09:20:00	7	9
1833	2015-02-15 10:00:00	2.63200001	Overcast	2015-02-15 10:20:00<br />	5.0		-	93.0		1015	6.0		10:20 AM	9.0	NE	11.1	50	2015-02-15 10:20:00	7	10
1834	2015-02-15 11:00:00	2.22700002	Haze	2015-02-15 11:20:00<br />	5.0		-	93.0		1015	6.0		11:20 AM	5.0	ENE	14.8	60	2015-02-15 11:20:00	7	11
1835	2015-02-15 12:00:00	2.36000003	Overcast	2015-02-15 12:20:00<br />	4.0		-	81.0		1014	7.0		12:20 PM	10.0	East	13.0	80	2015-02-15 12:20:00	7	12
1836	2015-02-15 13:00:00	2.29900002	Overcast	2015-02-15 13:20:00<br />	5.0		-	87.0		1014	7.0		1:20 PM	10.0	East	11.1	90	2015-02-15 13:20:00	7	13
1837	2015-02-15 14:00:00	2.17700001	Overcast	2015-02-15 14:20:00<br />	4.0		-	81.0		1014	7.0		2:20 PM	10.0	Variable	5.6	0	2015-02-15 14:20:00	7	14
1838	2015-02-15 15:00:00	2.68200005	Overcast	2015-02-15 15:20:00<br />	4.0		-	81.0		1014	7.0		3:20 PM	10.0	Variable	3.7	0	2015-02-15 15:20:00	7	15
1839	2015-02-15 16:00:00	2.42500004	Overcast	2015-02-15 16:20:00<br />	4.0		-	81.0		1015	7.0		4:20 PM	10.0	SE	5.6	130	2015-02-15 16:20:00	7	16
1840	2015-02-15 17:00:00	2.48800003	Overcast	2015-02-15 17:20:00<br />	4.0		-	87.0		1015	6.0		5:20 PM	8.0	East	7.4	100	2015-02-15 17:20:00	7	17
1841	2015-02-15 18:00:00	3.03300001	Overcast	2015-02-15 18:20:00<br />	4.0		-	87.0		1015	6.0		6:20 PM	10.0	SE	5.6	130	2015-02-15 18:20:00	7	18
1842	2015-02-15 19:00:00	2.4090000000000003	Overcast	2015-02-15 19:20:00<br />	4.0		-	87.0		1015	6.0		7:20 PM	7.0	ESE	9.3	110	2015-02-15 19:20:00	7	19
1843	2015-02-15 20:00:00	2.54799998	Overcast	2015-02-15 20:20:00<br />	4.0		-	87.0		1015	6.0		8:20 PM	8.0	SE	11.1	130	2015-02-15 20:20:00	7	20
1844	2015-02-15 21:00:00	2.90899997	Unknown	2015-02-15 21:20:00<br />	4.0		-	87.0		1015	6.0		9:20 PM	10.0	SSE	9.3	160	2015-02-15 21:20:00	7	21
1845	2015-02-15 22:00:00	2.26600003	Unknown	2015-02-15 22:20:00<br />	4.0		-	87.0		1015	6.0		10:20 PM	10.0	SSE	9.3	160	2015-02-15 22:20:00	7	22
1846	2015-02-15 23:00:00	2.68800005	Unknown	2015-02-15 23:20:00<br />	3.0		-	81.0		1015	6.0		11:20 PM	10.0	SSE	13.0	150	2015-02-15 23:20:00	7	23
1847	2015-02-16 00:00:00	2.94100006	Unknown	2015-02-16 00:20:00<br />	4.0		-	93.0		1014	5.0		12:20 AM	10.0	SE	13.0	140	2015-02-16 00:20:00	1	0
1848	2015-02-16 01:00:00	2.72100003	Mostly Cloudy	2015-02-16 01:20:00<br />	4.0		-	93.0		1014	5.0		1:20 AM	9.0	SE	7.4	140	2015-02-16 01:20:00	1	1
1849	2015-02-16 02:00:00	2.71099999	Light Rain	2015-02-16 02:20:00<br />	4.0	Rain	-	93.0		1014	5.0		2:20 AM	-9999.0	ESE	11.1	120	2015-02-16 02:20:00	1	2
1850	2015-02-16 03:00:00	2.65200005	Rain	2015-02-16 03:20:00<br />	6.0	Rain	-	100.0		1013	6.0		3:20 AM	7.0	SSE	14.8	160	2015-02-16 03:20:00	1	3
1851	2015-02-16 04:00:00	2.55700006	Rain	2015-02-16 04:20:00<br />	6.0	Rain	-	93.0		1012	7.0		4:20 AM	5.0	SSE	18.5	150	2015-02-16 04:20:00	1	4
1852	2015-02-16 05:00:00	2.71200003	Drizzle	2015-02-16 05:20:00<br />	6.0		-	93.0		1012	7.0		5:20 AM	1.9	SE	11.1	130	2015-02-16 05:20:00	1	5
1853	2015-02-16 06:00:00	2.73800005	Rain	2015-02-16 06:20:00<br />	6.0	Rain	-	93.0		1012	7.0		6:20 AM	7.0	SSE	11.1	150	2015-02-16 06:20:00	1	6
1854	2015-02-16 07:00:00	2.98900006	Rain	2015-02-16 07:20:00<br />	6.0	Rain	-	93.0		1011	7.0		7:20 AM	1.5	SSE	7.4	150	2015-02-16 07:20:00	1	7
1855	2015-02-16 08:00:00	2.76000003	Heavy Rain	2015-02-16 08:20:00<br />	6.0	Rain	-	93.0		1011	7.0		8:20 AM	-9999.0	WSW	13.0	240	2015-02-16 08:20:00	1	8
1856	2015-02-16 09:00:00	2.46100001	Rain	2015-02-16 09:20:00<br />	6.0	Rain	-	100.0		1012	6.0		9:20 AM	10.0	NW	16.7	310	2015-02-16 09:20:00	1	9
1857	2015-02-16 10:00:00	2.459	Scattered Clouds	2015-02-16 10:20:00<br />	6.0		-	93.0		1013	7.0		10:20 AM	10.0	WNW	16.7	300	2015-02-16 10:20:00	1	10
1858	2015-02-16 11:00:00	2.76600005	Mostly Cloudy	2015-02-16 11:20:00<br />	6.0		-	93.0		1013	7.0		11:20 AM	10.0	WNW	16.7	300	2015-02-16 11:20:00	1	11
1859	2015-02-16 12:00:00	2.91300004	Mostly Cloudy	2015-02-16 12:20:00<br />	7.0		-	93.0		1014	8.0		12:20 PM	10.0	WNW	18.5	300	2015-02-16 12:20:00	1	12
1860	2015-02-16 13:00:00	2.543	Scattered Clouds	2015-02-16 13:20:00<br />	6.0		-	87.0		1014	8.0		1:20 PM	10.0	WNW	20.4	290	2015-02-16 13:20:00	1	13
1861	2015-02-16 14:00:00	2.88300003	Mostly Cloudy	2015-02-16 14:20:00<br />	6.0		-	87.0		1014	8.0		2:20 PM	10.0	NNW	18.5	330	2015-02-16 14:20:00	1	14
1862	2015-02-16 15:00:00	2.33500001	Mostly Cloudy	2015-02-16 15:20:00<br />	5.0		-	81.0		1015	8.0		3:20 PM	10.0	NNW	16.7	330	2015-02-16 15:20:00	1	15
1863	2015-02-16 16:00:00	2.17600002	Scattered Clouds	2015-02-16 16:20:00<br />	4.0		-	81.0		1016	7.0		4:20 PM	10.0	NNW	22.2	330	2015-02-16 16:20:00	1	16
1864	2015-02-16 17:00:00	2.38000001	Unknown	2015-02-16 17:20:00<br />	2.0		-	76.0		1018	6.0		5:20 PM	10.0	NNW	20.4	330	2015-02-16 17:20:00	1	17
1865	2015-02-16 18:00:00	2.28100001	Unknown	2015-02-16 18:20:00<br />	2.0		-	81.0		1020	5.0		6:20 PM	10.0	WNW	13.0	290	2015-02-16 18:20:00	1	18
1866	2015-02-16 19:00:00	2.83200005	Unknown	2015-02-16 19:20:00<br />	1.0		-	87.0		1021	3.0		7:20 PM	10.0	West	14.8	280	2015-02-16 19:20:00	1	19
1867	2015-02-16 20:00:00	3.10900004	Unknown	2015-02-16 20:20:00<br />	1.0		-	87.0		1022	3.0		8:20 PM	10.0	WNW	16.7	300	2015-02-16 20:20:00	1	20
1868	2015-02-16 21:00:00	2.92400003	Unknown	2015-02-16 21:20:00<br />	1.0		-	87.0		1024	3.0		9:20 PM	10.0	WNW	13.0	300	2015-02-16 21:20:00	1	21
1869	2015-02-16 22:00:00	3.83500005	Unknown	2015-02-16 22:20:00<br />	1.0		-	87.0		1025	3.0		10:20 PM	10.0	WNW	11.1	300	2015-02-16 22:20:00	1	22
1870	2015-02-16 23:00:00	3.034	Unknown	2015-02-16 23:20:00<br />	1.0		-	93.0		1026	2.0		11:20 PM	10.0	WNW	9.3	290	2015-02-16 23:20:00	1	23
1871	2015-02-17 00:00:00	3.20899998	Unknown	2015-02-17 00:20:00<br />	1.0		-	81.0		1027	4.0		12:20 AM	10.0	WNW	7.4	300	2015-02-17 00:20:00	2	0
1872	2015-02-17 01:00:00	3.21600003	Unknown	2015-02-17 01:20:00<br />	1.0		-	93.0		1028	2.0		1:20 AM	10.0	NW	16.7	310	2015-02-17 01:20:00	2	1
1873	2015-02-17 02:00:00	2.77300006	Unknown	2015-02-17 02:20:00<br />	0.0		-	87.0		1030	2.0		2:20 AM	10.0	West	13.0	280	2015-02-17 02:20:00	2	2
1874	2015-02-17 03:00:00	3.05900003	Unknown	2015-02-17 03:20:00<br />	0.0		-	81.0		1030	3.0		3:20 AM	10.0	NNW	13.0	330	2015-02-17 03:20:00	2	3
1875	2015-02-17 04:00:00	3.04300004	Unknown	2015-02-17 04:20:00<br />	0.0		-	87.0		1031	2.0		4:20 AM	10.0	NW	9.3	310	2015-02-17 04:20:00	2	4
1876	2015-02-17 05:00:00	2.577	Unknown	2015-02-17 05:20:00<br />	0.0		-	93.0		1033	1.0		5:20 AM	10.0	Variable	3.7	0	2015-02-17 05:20:00	2	5
1877	2015-02-17 06:00:00	3.90000005	Unknown	2015-02-17 06:20:00<br />	-1.0		-	81.0		1034	2.0		6:20 AM	10.0	WSW	5.6	250	2015-02-17 06:20:00	2	6
1878	2015-02-17 07:00:00	3.24100002	Unknown	2015-02-17 07:20:00<br />	0.0		-	87.0		1035	2.0		7:20 AM	10.0	WNW	7.4	290	2015-02-17 07:20:00	2	7
1879	2015-02-17 08:00:00	2.28599999	Unknown	2015-02-17 08:20:00<br />	1.0		-	87.0		1036	3.0		8:20 AM	10.0	WSW	5.6	250	2015-02-17 08:20:00	2	8
1880	2015-02-17 09:00:00	2.64800001	Unknown	2015-02-17 09:20:00<br />	2.0		-	87.0		1037	4.0		9:20 AM	10.0	West	7.4	270	2015-02-17 09:20:00	2	9
1881	2015-02-17 10:00:00	2.48700004	Partly Cloudy	2015-02-17 10:20:00<br />	3.0		-	81.0		1038	6.0		10:20 AM	10.0	West	13.0	280	2015-02-17 10:20:00	2	10
1882	2015-02-17 11:00:00	2.299	Unknown	2015-02-17 11:20:00<br />	3.0		-	76.0		1038	7.0		11:20 AM	10.0	WNW	16.7	290	2015-02-17 11:20:00	2	11
1883	2015-02-17 12:00:00	2.91600003	Unknown	2015-02-17 12:20:00<br />	2.0		-	71.0		1039	7.0		12:20 PM	10.0	West	18.5	280	2015-02-17 12:20:00	2	12
1884	2015-02-17 13:00:00	2.22399998	Unknown	2015-02-17 13:20:00<br />	2.0		-	66.0		1039	8.0		1:20 PM	10.0	West	20.4	280	2015-02-17 13:20:00	2	13
1885	2015-02-17 14:00:00	2.54199999	Partly Cloudy	2015-02-17 14:20:00<br />	3.0		-	71.0		1039	8.0		2:20 PM	10.0	West	16.7	260	2015-02-17 14:20:00	2	14
1886	2015-02-17 15:00:00	2.65000004	Mostly Cloudy	2015-02-17 15:20:00<br />	3.0		-	76.0		1040	7.0		3:20 PM	10.0	West	20.4	270	2015-02-17 15:20:00	2	15
1887	2015-02-17 16:00:00	2.79100003	Overcast	2015-02-17 16:20:00<br />	3.0		-	81.0		1040	6.0		4:20 PM	10.0	West	14.8	270	2015-02-17 16:20:00	2	16
1888	2015-02-17 17:00:00	2.38700002	Mostly Cloudy	2015-02-17 17:20:00<br />	2.0		-	76.0		1039	6.0		5:20 PM	10.0	West	11.1	260	2015-02-17 17:20:00	2	17
1889	2015-02-17 18:00:00	2.782	Overcast	2015-02-17 18:20:00<br />	2.0		-	81.0		1040	5.0		6:20 PM	10.0	WSW	9.3	250	2015-02-17 18:20:00	2	18
1890	2015-02-17 19:00:00	2.50400003	Overcast	2015-02-17 19:20:00<br />	3.0		-	87.0		1040	5.0		7:20 PM	10.0	West	11.1	260	2015-02-17 19:20:00	2	19
1891	2015-02-17 20:00:00	2.65800002	Overcast	2015-02-17 20:20:00<br />	3.0		-	81.0		1041	6.0		8:20 PM	10.0	SW	7.4	230	2015-02-17 20:20:00	2	20
1892	2015-02-17 21:00:00	3.28700004	Overcast	2015-02-17 21:20:00<br />	3.0		-	81.0		1041	6.0		9:20 PM	10.0	SW	9.3	220	2015-02-17 21:20:00	2	21
1893	2015-02-17 22:00:00	2.76400005	Overcast	2015-02-17 22:20:00<br />	3.0		-	81.0		1040	6.0		10:20 PM	10.0	SW	14.8	230	2015-02-17 22:20:00	2	22
1894	2015-02-17 23:00:00	3.12800005	Overcast	2015-02-17 23:20:00<br />	3.0		-	81.0		1040	6.0		11:20 PM	10.0	SSW	11.1	210	2015-02-17 23:20:00	2	23
1895	2015-02-18 00:00:00	3.11000005	Overcast	2015-02-18 00:20:00<br />	3.0		-	81.0		1040	6.0		12:20 AM	10.0	SW	11.1	220	2015-02-18 00:20:00	3	0
1896	2015-02-18 01:00:00	2.94600007	Overcast	2015-02-18 01:20:00<br />	3.0		-	81.0		1040	6.0		1:20 AM	10.0	SW	14.8	220	2015-02-18 01:20:00	3	1
1897	2015-02-18 02:00:00	3.68800003	Overcast	2015-02-18 02:20:00<br />	3.0		-	81.0		1040	6.0		2:20 AM	10.0	SW	13.0	220	2015-02-18 02:20:00	3	2
1898	2015-02-18 03:00:00	3.16600011	Overcast	2015-02-18 03:20:00<br />	3.0		-	81.0		1039	6.0		3:20 AM	10.0	SW	14.8	220	2015-02-18 03:20:00	3	3
1899	2015-02-18 04:00:00	2.70300004	Overcast	2015-02-18 04:20:00<br />	3.0		-	81.0		1039	6.0		4:20 AM	10.0	SW	14.8	220	2015-02-18 04:20:00	3	4
1900	2015-02-18 05:00:00	3.14900008	Overcast	2015-02-18 05:20:00<br />	3.0		-	81.0		1038	6.0		5:20 AM	10.0	SW	11.1	230	2015-02-18 05:20:00	3	5
1901	2015-02-18 06:00:00	3.14700002	Overcast	2015-02-18 06:20:00<br />	4.0		-	87.0		1038	6.0		6:20 AM	10.0	SW	11.1	220	2015-02-18 06:20:00	3	6
1902	2015-02-18 07:00:00	2.97600003	Overcast	2015-02-18 07:20:00<br />	4.0		-	87.0		1038	6.0		7:20 AM	10.0	SW	13.0	220	2015-02-18 07:20:00	3	7
1903	2015-02-18 08:00:00	2.92800006	Overcast	2015-02-18 08:20:00<br />	4.0		-	81.0		1038	7.0		8:20 AM	10.0	SW	11.1	230	2015-02-18 08:20:00	3	8
1904	2015-02-18 09:00:00	2.29100001	Overcast	2015-02-18 09:20:00<br />	4.0		-	76.0		1038	8.0		9:20 AM	10.0	SW	13.0	220	2015-02-18 09:20:00	3	9
1905	2015-02-18 10:00:00	2.40000003	Scattered Clouds	2015-02-18 10:20:00<br />	5.0		-	81.0		1037	8.0		10:20 AM	10.0	South	9.3	190	2015-02-18 10:20:00	3	10
1906	2015-02-18 11:00:00	2.52600003	Partly Cloudy	2015-02-18 11:20:00<br />	4.0		-	71.0		1037	9.0		11:20 AM	10.0	South	9.3	190	2015-02-18 11:20:00	3	11
1907	2015-02-18 12:00:00	2.71800004	Overcast	2015-02-18 12:20:00<br />	5.0		-	71.0		1037	10.0		12:20 PM	10.0	WSW	11.1	240	2015-02-18 12:20:00	3	12
1908	2015-02-18 13:00:00	2.908	Overcast	2015-02-18 13:20:00<br />	5.0		-	76.0		1036	9.0		1:20 PM	10.0	SW	7.4	220	2015-02-18 13:20:00	3	13
1909	2015-02-18 14:00:00	2.52400003	Overcast	2015-02-18 14:20:00<br />	5.0		-	76.0		1035	9.0		2:20 PM	10.0	Variable	5.6	0	2015-02-18 14:20:00	3	14
1910	2015-02-18 15:00:00	2.98800007	Overcast	2015-02-18 15:20:00<br />	6.0		-	82.0		1034	9.0		3:20 PM	10.0	WSW	7.4	240	2015-02-18 15:20:00	3	15
1911	2015-02-18 16:00:00	2.40600004	Overcast	2015-02-18 16:20:00<br />	6.0		-	87.0		1033	8.0		4:20 PM	10.0	West	9.3	270	2015-02-18 16:20:00	3	16
1912	2015-02-18 17:00:00	2.5340000000000003	Overcast	2015-02-18 17:20:00<br />	6.0		-	87.0		1032	8.0		5:20 PM	10.0	WSW	9.3	250	2015-02-18 17:20:00	3	17
1913	2015-02-18 18:00:00	2.29200005	Overcast	2015-02-18 18:20:00<br />	5.0		-	87.0		1032	7.0		6:20 PM	10.0	SW	7.4	230	2015-02-18 18:20:00	3	18
1914	2015-02-18 19:00:00	3.18700001	Mostly Cloudy	2015-02-18 19:20:00<br />	5.0		-	87.0		1031	7.0		7:20 PM	10.0	SW	13.0	220	2015-02-18 19:20:00	3	19
1915	2015-02-18 20:00:00	2.91899998	Overcast	2015-02-18 20:20:00<br />	4.0		-	81.0		1031	7.0		8:20 PM	10.0	SW	13.0	230	2015-02-18 20:20:00	3	20
1916	2015-02-18 21:00:00	3.06700008	Overcast	2015-02-18 21:20:00<br />	4.0		-	81.0		1031	7.0		9:20 PM	10.0	SW	9.3	230	2015-02-18 21:20:00	3	21
1917	2015-02-18 22:00:00	3.80400011	Scattered Clouds	2015-02-18 22:20:00<br />	4.0		-	87.0		1030	6.0		10:20 PM	10.0	SW	9.3	220	2015-02-18 22:20:00	3	22
1918	2015-02-18 23:00:00	3.139	Unknown	2015-02-18 23:20:00<br />	4.0		-	81.0		1029	7.0		11:20 PM	10.0	South	9.3	170	2015-02-18 23:20:00	3	23
1919	2015-02-19 00:00:00	3.02800006	Unknown	2015-02-19 00:20:00<br />	4.0		-	81.0		1027	7.0		12:20 AM	10.0	South	13.0	190	2015-02-19 00:20:00	4	0
1920	2015-02-19 01:00:00	3.23600001	Unknown	2015-02-19 01:20:00<br />	4.0		-	81.0		1027	7.0		1:20 AM	10.0	SSW	13.0	210	2015-02-19 01:20:00	4	1
1921	2015-02-19 02:00:00	2.96000005	Unknown	2015-02-19 02:20:00<br />	4.0		-	81.0		1026	7.0		2:20 AM	10.0	SW	18.5	220	2015-02-19 02:20:00	4	2
1922	2015-02-19 03:00:00	3.06599999	Unknown	2015-02-19 03:20:00<br />	4.0		-	81.0		1025	7.0		3:20 AM	10.0	SW	20.4	220	2015-02-19 03:20:00	4	3
1923	2015-02-19 04:00:00	2.93400004	Mostly Cloudy	2015-02-19 04:20:00<br />	4.0		-	81.0		1024	7.0		4:20 AM	10.0	SSW	14.8	200	2015-02-19 04:20:00	4	4
1924	2015-02-19 05:00:00	2.83799998	Mostly Cloudy	2015-02-19 05:20:00<br />	5.0		-	81.0		1023	8.0		5:20 AM	10.0	SW	18.5	220	2015-02-19 05:20:00	4	5
1925	2015-02-19 06:00:00	3.02500004	Overcast	2015-02-19 06:20:00<br />	5.0		-	81.0		1022	8.0		6:20 AM	10.0	South	16.7	190	2015-02-19 06:20:00	4	6
1926	2015-02-19 07:00:00	3.69199999	Overcast	2015-02-19 07:20:00<br />	5.0		-	81.0		1020	8.0		7:20 AM	10.0	SSW	18.5	200	2015-02-19 07:20:00	4	7
1927	2015-02-19 08:00:00	2.76900002	Rain	2015-02-19 08:20:00<br />	6.0	Rain	-	87.0		1020	8.0		8:20 AM	10.0	SSW	18.5	200	2015-02-19 08:20:00	4	8
1928	2015-02-19 09:00:00	2.52900001	Rain	2015-02-19 09:20:00<br />	7.0	Rain	-	100.0		1019	7.0		9:20 AM	6.0	South	20.4	190	2015-02-19 09:20:00	4	9
1929	2015-02-19 10:00:00	2.49500003	Rain	2015-02-19 10:20:00<br />	7.0	Rain	-	93.0		1018	8.0		10:20 AM	-9999.0	SSW	16.7	200	2015-02-19 10:20:00	4	10
1930	2015-02-19 11:00:00	2.61500001	Rain	2015-02-19 11:20:00<br />	7.0	Rain	-	93.0		1019	8.0		11:20 AM	6.0	West	18.5	260	2015-02-19 11:20:00	4	11
1931	2015-02-19 12:00:00	2.25900001	Rain	2015-02-19 12:20:00<br />	6.0	Rain	-	93.0		1017	7.0		12:20 PM	10.0	SSW	11.1	210	2015-02-19 12:20:00	4	12
1932	2015-02-19 13:00:00	3.00100001	Mostly Cloudy	2015-02-19 13:20:00<br />	6.0		-	87.0		1017	8.0		1:20 PM	10.0	WSW	11.1	240	2015-02-19 13:20:00	4	13
1933	2015-02-19 14:00:00	2.60100003	Mostly Cloudy	2015-02-19 14:20:00<br />	7.0		-	87.0		1016	9.0		2:20 PM	10.0	WSW	13.0	250	2015-02-19 14:20:00	4	14
1934	2015-02-19 15:00:00	2.44300001	Overcast	2015-02-19 15:20:00<br />	7.0		-	87.0		1015	9.0		3:20 PM	10.0	WSW	16.7	250	2015-02-19 15:20:00	4	15
1935	2015-02-19 16:00:00	2.11600001	Rain	2015-02-19 16:20:00<br />	7.0	Rain	-	87.0		1015	9.0		4:20 PM	8.0	WSW	16.7	250	2015-02-19 16:20:00	4	16
1936	2015-02-19 17:00:00	2.63000001	Rain	2015-02-19 17:20:00<br />	6.0	Rain	-	93.0		1014	7.0		5:20 PM	10.0	West	11.1	260	2015-02-19 17:20:00	4	17
1937	2015-02-19 18:00:00	2.39299999	Rain	2015-02-19 18:20:00<br />	6.0	Rain	-	93.0		1014	7.0		6:20 PM	5.0	WSW	14.8	250	2015-02-19 18:20:00	4	18
1938	2015-02-19 19:00:00	2.85500002	Rain	2015-02-19 19:20:00<br />	6.0	Rain	-	93.0		1014	7.0		7:20 PM	10.0	West	11.1	270	2015-02-19 19:20:00	4	19
1939	2015-02-19 20:00:00	2.99699999	Scattered Clouds	2015-02-19 20:20:00<br />	6.0		-	93.0		1013	7.0		8:20 PM	10.0	WSW	9.3	240	2015-02-19 20:20:00	4	20
1940	2015-02-19 21:00:00	2.80700002	Mostly Cloudy	2015-02-19 21:20:00<br />	6.0		-	93.0		1012	7.0		9:20 PM	10.0	SW	9.3	220	2015-02-19 21:20:00	4	21
1941	2015-02-19 22:00:00	2.99800005	Rain	2015-02-19 22:20:00<br />	5.0	Rain	-	93.0		1012	6.0		10:20 PM	5.0	WNW	16.7	300	2015-02-19 22:20:00	4	22
1942	2015-02-19 23:00:00	3.15900004	Rain	2015-02-19 23:20:00<br />	5.0	Rain	-	93.0		1011	6.0		11:20 PM	10.0	WNW	11.1	290	2015-02-19 23:20:00	4	23
1943	2015-02-20 00:00:00	2.90600006	Overcast	2015-02-20 00:20:00<br />	5.0		-	100.0		1011	5.0		12:20 AM	10.0	WSW	11.1	250	2015-02-20 00:20:00	5	0
1944	2015-02-20 01:00:00	2.88299998	Overcast	2015-02-20 01:20:00<br />	5.0		-	93.0		1010	6.0		1:20 AM	10.0	WSW	9.3	250	2015-02-20 01:20:00	5	1
1945	2015-02-20 02:00:00	3.06300002	Mostly Cloudy	2015-02-20 02:20:00<br />	5.0		-	100.0		1010	5.0		2:20 AM	10.0	WNW	9.3	290	2015-02-20 02:20:00	5	2
1946	2015-02-20 03:00:00	2.825	Overcast	2015-02-20 03:20:00<br />	4.0		-	93.0		1009	5.0		3:20 AM	10.0	NW	7.4	320	2015-02-20 03:20:00	5	3
1947	2015-02-20 04:00:00	2.7430000000000003	Mostly Cloudy	2015-02-20 04:20:00<br />	4.0		-	100.0		1009	4.0		4:20 AM	10.0	North	9.3	350	2015-02-20 04:20:00	5	4
1948	2015-02-20 05:00:00	2.85800002	Mostly Cloudy	2015-02-20 05:20:00<br />	3.0		-	100.0		1009	3.0		5:20 AM	10.0	North	7.4	360	2015-02-20 05:20:00	5	5
1949	2015-02-20 06:00:00	3.65600004	Unknown	2015-02-20 06:20:00<br />	2.0		-	100.0		1008	2.0		6:20 AM	7.0	North	9.3	350	2015-02-20 06:20:00	5	6
1950	2015-02-20 07:00:00	3.02400001	Unknown	2015-02-20 07:20:00<br />	2.0		-	93.0		1008	3.0		7:20 AM	10.0	NNW	5.6	340	2015-02-20 07:20:00	5	7
1951	2015-02-20 08:00:00	2.70900003	Unknown	2015-02-20 08:20:00<br />	2.0		-	93.0		1008	3.0		8:20 AM	10.0	North	5.6	350	2015-02-20 08:20:00	5	8
1952	2015-02-20 09:00:00	2.36000002	Unknown	2015-02-20 09:20:00<br />	3.0		-	100.0		1007	3.0		9:20 AM	10.0	North	5.6	350	2015-02-20 09:20:00	5	9
1953	2015-02-20 10:00:00	2.34600001	Unknown	2015-02-20 10:20:00<br />	4.0		-	93.0		1007	5.0		10:20 AM	10.0	NW	5.6	310	2015-02-20 10:20:00	5	10
1954	2015-02-20 11:00:00	2.61999999	Scattered Clouds	2015-02-20 11:20:00<br />	4.0		-	87.0		1007	6.0		11:20 AM	10.0	Variable	5.6	0	2015-02-20 11:20:00	5	11
1955	2015-02-20 12:00:00	3.21500002	Partly Cloudy	2015-02-20 12:20:00<br />	4.0		-	87.0		1006	6.0		12:20 PM	7.0	West	14.8	280	2015-02-20 12:20:00	5	12
1956	2015-02-20 13:00:00	2.45100001	Mostly Cloudy	2015-02-20 13:20:00<br />	2.0		-	71.0		1006	7.0		1:20 PM	10.0	West	14.8	270	2015-02-20 13:20:00	5	13
1957	2015-02-20 14:00:00	2.62200003	Scattered Clouds	2015-02-20 14:20:00<br />	4.0		-	87.0		1005	6.0		2:20 PM	10.0	WNW	18.5	290	2015-02-20 14:20:00	5	14
1958	2015-02-20 15:00:00	2.73000003	Scattered Clouds	2015-02-20 15:20:00<br />	4.0		-	81.0		1004	7.0		3:20 PM	10.0	West	18.5	280	2015-02-20 15:20:00	5	15
1959	2015-02-20 16:00:00	2.26400002	Partly Cloudy	2015-02-20 16:20:00<br />	4.0		-	87.0		1004	6.0		4:20 PM	10.0	WNW	18.5	290	2015-02-20 16:20:00	5	16
1960	2015-02-20 17:00:00	2.36000001	Partly Cloudy	2015-02-20 17:20:00<br />	3.0		-	87.0		1003	5.0		5:20 PM	10.0	West	11.1	270	2015-02-20 17:20:00	5	17
1961	2015-02-20 18:00:00	2.66700002	Unknown	2015-02-20 18:20:00<br />	3.0		-	87.0		1003	5.0		6:20 PM	10.0	WNW	14.8	290	2015-02-20 18:20:00	5	18
1962	2015-02-20 19:00:00	2.49000002	Unknown	2015-02-20 19:20:00<br />	2.0		-	87.0		1003	4.0		7:20 PM	10.0	WNW	11.1	290	2015-02-20 19:20:00	5	19
1963	2015-02-20 20:00:00	2.83400006	Partly Cloudy	2015-02-20 20:20:00<br />	2.0		-	93.0		1002	3.0		8:20 PM	10.0	West	7.4	270	2015-02-20 20:20:00	5	20
1964	2015-02-20 21:00:00	2.89100004	Mostly Cloudy	2015-02-20 21:20:00<br />	3.0		-	93.0		1002	4.0		9:20 PM	10.0	WNW	13.0	290	2015-02-20 21:20:00	5	21
1965	2015-02-20 22:00:00	2.45400001	Partly Cloudy	2015-02-20 22:20:00<br />	2.0		-	93.0		1002	3.0		10:20 PM	10.0	WNW	13.0	300	2015-02-20 22:20:00	5	22
1966	2015-02-20 23:00:00	3.10400004	Mostly Cloudy	2015-02-20 23:20:00<br />	3.0		-	93.0		1001	4.0		11:20 PM	10.0	WNW	11.1	290	2015-02-20 23:20:00	5	23
1967	2015-02-21 00:00:00	2.46400001	Mostly Cloudy	2015-02-21 00:20:00<br />	2.0		-	93.0		1001	3.0		12:20 AM	10.0	WNW	14.8	300	2015-02-21 00:20:00	6	0
1968	2015-02-21 01:00:00	2.41100001	Partly Cloudy	2015-02-21 01:20:00<br />	2.0		-	93.0		1001	3.0		1:20 AM	10.0	WNW	20.4	290	2015-02-21 01:20:00	6	1
1969	2015-02-21 02:00:00	2.60800004	Mostly Cloudy	2015-02-21 02:20:00<br />	2.0		-	93.0		1001	3.0		2:20 AM	10.0	WNW	20.4	300	2015-02-21 02:20:00	6	2
1970	2015-02-21 03:00:00	2.543	Partly Cloudy	2015-02-21 03:20:00<br />	1.0		-	93.0		1000	2.0		3:20 AM	10.0	West	14.8	280	2015-02-21 03:20:00	6	3
1971	2015-02-21 04:00:00	2.41399998	Unknown	2015-02-21 04:20:00<br />	1.0		-	93.0		1000	2.0		4:20 AM	10.0	WNW	14.8	290	2015-02-21 04:20:00	6	4
1972	2015-02-21 05:00:00	2.43700002	Partly Cloudy	2015-02-21 05:20:00<br />	1.0		-	93.0		1001	2.0		5:20 AM	10.0	WNW	20.4	300	2015-02-21 05:20:00	6	5
1973	2015-02-21 06:00:00	2.61300002	Partly Cloudy	2015-02-21 06:20:00<br />	0.0		-	87.0		1001	2.0		6:20 AM	10.0	WNW	16.7	290	2015-02-21 06:20:00	6	6
1974	2015-02-21 07:00:00	2.38599999	Unknown	2015-02-21 07:20:00<br />	0.0		-	87.0		1002	2.0		7:20 AM	10.0	WNW	18.5	290	2015-02-21 07:20:00	6	7
1975	2015-02-21 08:00:00	2.915	Scattered Clouds	2015-02-21 08:20:00<br />	1.0		-	87.0		1002	3.0		8:20 AM	10.0	WNW	16.7	300	2015-02-21 08:20:00	6	8
1976	2015-02-21 09:00:00	2.02799999	Mostly Cloudy	2015-02-21 09:20:00<br />	2.0		-	93.0		1003	3.0		9:20 AM	10.0	NW	13.0	310	2015-02-21 09:20:00	6	9
1977	2015-02-21 10:00:00	2.40500002	Scattered Clouds	2015-02-21 10:20:00<br />	2.0		-	87.0		1003	4.0		10:20 AM	10.0	WNW	24.1	300	2015-02-21 10:20:00	6	10
1978	2015-02-21 11:00:00	2.274	Scattered Clouds	2015-02-21 11:20:00<br />	2.0		-	76.0		1003	6.0		11:20 AM	10.0	WNW	24.1	290	2015-02-21 11:20:00	6	11
1979	2015-02-21 12:00:00	2.24299999	Scattered Clouds	2015-02-21 12:20:00<br />	3.0		-	87.0		1003	5.0		12:20 PM	10.0	NW	16.7	310	2015-02-21 12:20:00	6	12
1980	2015-02-21 13:00:00	2.117	Overcast	2015-02-21 13:20:00<br />	3.0		-	87.0		1003	5.0		1:20 PM	10.0	WNW	16.7	300	2015-02-21 13:20:00	6	13
1981	2015-02-21 14:00:00	2.56900001	Partly Cloudy	2015-02-21 14:20:00<br />	2.0		-	71.0		1003	7.0		2:20 PM	10.0	West	25.9	280	2015-02-21 14:20:00	6	14
1982	2015-02-21 15:00:00	2.189	Mostly Cloudy	2015-02-21 15:20:00<br />	1.0		-	66.0		1004	7.0		3:20 PM	10.0	WNW	27.8	290	2015-02-21 15:20:00	6	15
1983	2015-02-21 16:00:00	2.43800001	Mostly Cloudy	2015-02-21 16:20:00<br />	0.0		-	66.0		1004	6.0		4:20 PM	10.0	WNW	25.9	300	2015-02-21 16:20:00	6	16
1984	2015-02-21 17:00:00	2.82100003	Unknown	2015-02-21 17:20:00<br />	1.0		-	81.0		1005	4.0		5:20 PM	10.0	NW	22.2	310	2015-02-21 17:20:00	6	17
1985	2015-02-21 18:00:00	2.29899999	Unknown	2015-02-21 18:20:00<br />	0.0		-	81.0		1006	3.0		6:20 PM	10.0	WNW	16.7	300	2015-02-21 18:20:00	6	18
1986	2015-02-21 19:00:00	2.39100006	Unknown	2015-02-21 19:20:00<br />	0.0		-	87.0		1007	2.0		7:20 PM	10.0	Variable	3.7	0	2015-02-21 19:20:00	6	19
1987	2015-02-21 20:00:00	2.56500004	Unknown	2015-02-21 20:20:00<br />	0.0		-	87.0		1007	2.0		8:20 PM	10.0	WSW	7.4	250	2015-02-21 20:20:00	6	20
1988	2015-02-21 21:00:00	2.63100001	Unknown	2015-02-21 21:20:00<br />	0.0		-	87.0		1008	2.0		9:20 PM	10.0	West	13.0	280	2015-02-21 21:20:00	6	21
1989	2015-02-21 22:00:00	2.46800004	Partly Cloudy	2015-02-21 22:20:00<br />	0.0		-	87.0		1008	2.0		10:20 PM	10.0	WNW	11.1	300	2015-02-21 22:20:00	6	22
1990	2015-02-21 23:00:00	2.47800006	Unknown	2015-02-21 23:20:00<br />	0.0		-	93.0		1008	1.0		11:20 PM	10.0	WNW	14.8	290	2015-02-21 23:20:00	6	23
1991	2015-02-22 00:00:00	2.75500002	Unknown	2015-02-22 00:20:00<br />	-1.0		-	87.0		1008	1.0		12:20 AM	10.0	WNW	14.8	290	2015-02-22 00:20:00	7	0
1992	2015-02-22 01:00:00	2.28700002	Unknown	2015-02-22 01:20:00<br />	0.0		-	93.0		1009	1.0		1:20 AM	10.0	WNW	5.6	300	2015-02-22 01:20:00	7	1
1993	2015-02-22 02:00:00	2.84800005	Unknown	2015-02-22 02:20:00<br />	0.0		-	93.0		1009	1.0		2:20 AM	10.0	NW	9.3	310	2015-02-22 02:20:00	7	2
1994	2015-02-22 03:00:00	2.42900001	Unknown	2015-02-22 03:20:00<br />	-1.0		-	87.0		1008	1.0		3:20 AM	10.0	WNW	9.3	290	2015-02-22 03:20:00	7	3
1995	2015-02-22 04:00:00	2.48800002	Unknown	2015-02-22 04:20:00<br />	0.0		-	93.0		1008	1.0		4:20 AM	10.0	West	7.4	270	2015-02-22 04:20:00	7	4
1996	2015-02-22 05:00:00	2.20000001	Scattered Clouds	2015-02-22 05:20:00<br />	1.0		-	87.0		1008	3.0		5:20 AM	10.0	SSW	7.4	210	2015-02-22 05:20:00	7	5
1997	2015-02-22 06:00:00	2.451	Mostly Cloudy	2015-02-22 06:20:00<br />	2.0		-	93.0		1008	3.0		6:20 AM	10.0	South	9.3	190	2015-02-22 06:20:00	7	6
1998	2015-02-22 07:00:00	3.14300005	Scattered Clouds	2015-02-22 07:20:00<br />	2.0		-	93.0		1007	3.0		7:20 AM	10.0	South	11.1	180	2015-02-22 07:20:00	7	7
[truncated: 6,758 more rows]
