# Supplementary material for: A novel twin time series network for building energy consumption predicting
Source: PLoS One. 2025 Jun 26;20(6):e0326576. doi: 10.1371/journal.pone.0326576 (PMC12200849; doi:10.1371/journal.pone.0326576)
Supplement: S1 File — (ZIP) [file pone.0326576.s001.zip › T2SNET-Pro-master/T2SNET/baselines/Dataset/UnivClass_Abby.csv]

	timestamp	energy	TimeMST	TemperatureC	Dew PointC	Humidity	Sea Level PressurehPa	VisibilityKm	Wind Direction	Wind SpeedKm/h	Gust SpeedKm/h	Precipitationmm	Events	Conditions	WindDirDegrees	DateUTC<br />	timestamp.1	weekday	hour
0	2015-01-01 07:00:00	11.78	7:51 AM	2.8	0.6	86.0	1019.8	16.1	East	7.4	-			Mostly Cloudy	90	2015-01-01 14:51:00<br />	2015-01-01 07:51:00	4	7
1	2015-01-01 08:00:00	11.94	8:51 AM	2.8	0.0	82.0	1020.4	16.1	Calm	Calm	-			Mostly Cloudy	0	2015-01-01 15:51:00<br />	2015-01-01 08:51:00	4	8
2	2015-01-01 09:00:00	11.63	9:51 AM	3.9	0.0	76.0	1021.0	16.1	Calm	Calm	-			Mostly Cloudy	0	2015-01-01 16:51:00<br />	2015-01-01 09:51:00	4	9
3	2015-01-01 10:00:00	11.9	10:51 AM	5.0	-1.1	65.0	1021.3	16.1	North	9.3	-			Mostly Cloudy	350	2015-01-01 17:51:00<br />	2015-01-01 10:51:00	4	10
4	2015-01-01 11:00:00	11.81	11:21 AM	5.6	-1.7	60.0	1020.5	16.1	Variable	5.6	-			Mostly Cloudy	0	2015-01-01 18:21:00<br />	2015-01-01 11:21:00	4	11
5	2015-01-01 12:00:00	12.15	12:04 PM	5.6	-2.2	58.0	1020.2	16.1	North	11.1	-			Mostly Cloudy	360	2015-01-01 19:04:00<br />	2015-01-01 12:04:00	4	12
6	2015-01-01 13:00:00	11.7	1:51 PM	6.7	-2.8	51.0	1019.1	16.1	Calm	Calm	-			Mostly Cloudy	0	2015-01-01 20:51:00<br />	2015-01-01 13:51:00	4	13
7	2015-01-01 14:00:00	11.53	2:51 PM	7.2	-3.3	48.0	1018.5	16.1	NNW	7.4	-			Mostly Cloudy	340	2015-01-01 21:51:00<br />	2015-01-01 14:51:00	4	14
8	2015-01-01 15:00:00	11.78	3:51 PM	7.2	-3.3	48.0	1018.6	16.1	WSW	5.6	-			Mostly Cloudy	240	2015-01-01 22:51:00<br />	2015-01-01 15:51:00	4	15
9	2015-01-01 16:00:00	11.82	4:51 PM	7.2	-3.3	48.0	1018.7	16.1	Calm	Calm	-			Mostly Cloudy	0	2015-01-01 23:51:00<br />	2015-01-01 16:51:00	4	16
10	2015-01-01 17:00:00	11.7	5:51 PM	7.2	-2.8	49.0	1018.9	16.1	Variable	5.6	-			Mostly Cloudy	0	2015-01-02 00:51:00<br />	2015-01-01 17:51:00	4	17
11	2015-01-01 18:00:00	11.87	6:51 PM	6.1	-2.2	56.0	1019.2	16.1	WSW	11.1	-			Partly Cloudy	240	2015-01-02 01:51:00<br />	2015-01-01 18:51:00	4	18
12	2015-01-01 19:00:00	11.94	7:51 PM	5.0	-1.7	62.0	1019.3	16.1	WSW	9.3	-			Clear	250	2015-01-02 02:51:00<br />	2015-01-01 19:51:00	4	19
13	2015-01-01 20:00:00	11.86	8:51 PM	5.0	-2.2	60.0	1019.1	16.1	West	7.4	-			Clear	270	2015-01-02 03:51:00<br />	2015-01-01 20:51:00	4	20
14	2015-01-01 21:00:00	11.88	9:51 PM	5.0	-2.8	57.0	1019.0	16.1	WNW	11.1	-			Clear	300	2015-01-02 04:51:00<br />	2015-01-01 21:51:00	4	21
15	2015-01-01 22:00:00	11.51	10:51 PM	2.8	-1.1	76.0	1018.6	16.1	SW	5.6	-			Clear	230	2015-01-02 05:51:00<br />	2015-01-01 22:51:00	4	22
16	2015-01-01 23:00:00	11.98	11:51 PM	2.2	-1.1	79.0	1018.5	16.1	WSW	5.6	-			Clear	240	2015-01-02 06:51:00<br />	2015-01-01 23:51:00	4	23
17	2015-01-02 00:00:00	11.83	12:51 AM	2.2	-2.2	73.0	1018.2	16.1	West	9.3	-			Clear	260	2015-01-02 07:51:00<br />	2015-01-02 00:51:00	5	0
18	2015-01-02 01:00:00	11.97	1:51 AM	1.7	-2.2	76.0	1017.9	16.1	Calm	Calm	-			Clear	0	2015-01-02 08:51:00<br />	2015-01-02 01:51:00	5	1
19	2015-01-02 02:00:00	11.93	2:51 AM	1.7	-2.2	76.0	1018.0	16.1	Calm	Calm	-			Clear	0	2015-01-02 09:51:00<br />	2015-01-02 02:51:00	5	2
20	2015-01-02 03:00:00	12.03	3:51 AM	1.1	-2.2	79.0	1017.5	16.1	Calm	Calm	-			Clear	0	2015-01-02 10:51:00<br />	2015-01-02 03:51:00	5	3
21	2015-01-02 04:00:00	11.9	4:51 AM	0.6	-2.2	82.0	1017.3	16.1	SW	7.4	-			Clear	220	2015-01-02 11:51:00<br />	2015-01-02 04:51:00	5	4
22	2015-01-02 05:00:00	11.75	5:51 AM	0.0	-2.2	85.0	1017.1	16.1	SW	7.4	-			Clear	220	2015-01-02 12:51:00<br />	2015-01-02 05:51:00	5	5
23	2015-01-02 06:00:00	12.03	6:51 AM	0.0	-2.2	85.0	1017.5	16.1	Calm	Calm	-			Clear	0	2015-01-02 13:51:00<br />	2015-01-02 06:51:00	5	6
24	2015-01-02 07:00:00	11.92	7:51 AM	0.6	-2.2	82.0	1018.1	16.1	West	7.4	-			Partly Cloudy	260	2015-01-02 14:51:00<br />	2015-01-02 07:51:00	5	7
25	2015-01-02 08:00:00	11.99	8:51 AM	1.7	-2.2	76.0	1018.7	16.1	West	9.3	-			Partly Cloudy	270	2015-01-02 15:51:00<br />	2015-01-02 08:51:00	5	8
26	2015-01-02 09:00:00	11.85	9:51 AM	3.9	-1.7	67.0	1018.9	16.1	SW	9.3	-			Partly Cloudy	230	2015-01-02 16:51:00<br />	2015-01-02 09:51:00	5	9
27	2015-01-02 10:00:00	11.91	10:51 AM	5.6	-2.2	58.0	1018.4	16.1	SSW	5.6	-			Partly Cloudy	210	2015-01-02 17:51:00<br />	2015-01-02 10:51:00	5	10
28	2015-01-02 11:00:00	11.72	11:51 AM	7.2	-4.4	44.0	1017.2	16.1	Calm	Calm	-			Partly Cloudy	0	2015-01-02 18:51:00<br />	2015-01-02 11:51:00	5	11
29	2015-01-02 12:00:00	19.89	12:51 PM	10.0	-3.9	38.0	1016.1	16.1	WSW	11.1	-			Partly Cloudy	240	2015-01-02 19:51:00<br />	2015-01-02 12:51:00	5	12
30	2015-01-02 13:00:00	22.72	1:51 PM	10.6	-5.0	33.0	1015.4	16.1	SW	11.1	-			Partly Cloudy	230	2015-01-02 20:51:00<br />	2015-01-02 13:51:00	5	13
31	2015-01-02 14:00:00	22.49	2:51 PM	11.7	-5.6	30.0	1015.5	16.1	Variable	5.6	-			Partly Cloudy	0	2015-01-02 21:51:00<br />	2015-01-02 14:51:00	5	14
32	2015-01-02 15:00:00	22.4	3:51 PM	11.7	-6.1	29.0	1015.8	16.1	WSW	11.1	-			Partly Cloudy	240	2015-01-02 22:51:00<br />	2015-01-02 15:51:00	5	15
33	2015-01-02 16:00:00	22.5	4:51 PM	11.1	-5.6	31.0	1016.0	16.1	SW	13.0	-			Partly Cloudy	230	2015-01-02 23:51:00<br />	2015-01-02 16:51:00	5	16
34	2015-01-02 17:00:00	22.5	5:51 PM	10.0	-5.0	35.0	1016.6	16.1	WSW	9.3	-			Clear	240	2015-01-03 00:51:00<br />	2015-01-02 17:51:00	5	17
35	2015-01-02 18:00:00	22.45	6:51 PM	8.9	-3.9	41.0	1017.4	16.1	SSE	7.4	-			Clear	160	2015-01-03 01:51:00<br />	2015-01-02 18:51:00	5	18
36	2015-01-02 19:00:00	26.21	7:51 PM	7.2	-3.3	48.0	1018.0	16.1	SE	9.3	-			Clear	140	2015-01-03 02:51:00<br />	2015-01-02 19:51:00	5	19
37	2015-01-02 20:00:00	31.2	8:51 PM	6.1	-2.2	56.0	1018.7	16.1	ESE	9.3	-			Clear	110	2015-01-03 03:51:00<br />	2015-01-02 20:51:00	5	20
38	2015-01-02 21:00:00	31.12	9:51 PM	5.6	-2.2	58.0	1018.8	16.1	East	16.7	-			Clear	80	2015-01-03 04:51:00<br />	2015-01-02 21:51:00	5	21
39	2015-01-02 22:00:00	33.9	10:51 PM	5.0	-1.7	62.0	1019.3	16.1	East	13.0	-			Clear	80	2015-01-03 05:51:00<br />	2015-01-02 22:51:00	5	22
40	2015-01-02 23:00:00	36.04	11:51 PM	5.0	-1.7	62.0	1019.9	16.1	ENE	11.1	-			Clear	70	2015-01-03 06:51:00<br />	2015-01-02 23:51:00	5	23
41	2015-01-03 00:00:00	35.92	12:51 AM	3.9	-1.1	70.0	1020.0	16.1	East	9.3	-			Clear	100	2015-01-03 07:51:00<br />	2015-01-03 00:51:00	6	0
42	2015-01-03 01:00:00	27.07	1:51 AM	3.3	-1.1	73.0	1020.3	16.1	East	11.1	-			Clear	90	2015-01-03 08:51:00<br />	2015-01-03 01:51:00	6	1
43	2015-01-03 02:00:00	14.23	2:51 AM	2.8	-1.1	76.0	1020.8	16.1	East	13.0	-			Clear	90	2015-01-03 09:51:00<br />	2015-01-03 02:51:00	6	2
44	2015-01-03 03:00:00	13.16	3:51 AM	2.2	-1.1	79.0	1020.9	16.1	East	11.1	-			Clear	90	2015-01-03 10:51:00<br />	2015-01-03 03:51:00	6	3
45	2015-01-03 04:00:00	13.77	4:51 AM	1.7	-1.7	78.0	1020.9	16.1	East	11.1	-			Clear	100	2015-01-03 11:51:00<br />	2015-01-03 04:51:00	6	4
46	2015-01-03 05:00:00	12.06	5:51 AM	1.7	-1.7	78.0	1021.1	16.1	ESE	13.0	-			Clear	120	2015-01-03 12:51:00<br />	2015-01-03 05:51:00	6	5
47	2015-01-03 06:00:00	11.87	6:51 AM	1.1	-2.2	79.0	1021.8	16.1	East	11.1	-			Clear	100	2015-01-03 13:51:00<br />	2015-01-03 06:51:00	6	6
48	2015-01-03 07:00:00	12.69	7:51 AM	1.1	-2.2	79.0	1023.1	16.1	East	9.3	-			Clear	100	2015-01-03 14:51:00<br />	2015-01-03 07:51:00	6	7
49	2015-01-03 08:00:00	11.93	8:51 AM	3.9	-1.7	67.0	1023.7	16.1	ESE	9.3	-			Clear	120	2015-01-03 15:51:00<br />	2015-01-03 08:51:00	6	8
50	2015-01-03 09:00:00	11.96	9:51 AM	6.1	-1.7	58.0	1024.7	16.1	East	9.3	-			Clear	100	2015-01-03 16:51:00<br />	2015-01-03 09:51:00	6	9
51	2015-01-03 10:00:00	11.72	10:51 AM	7.8	-2.2	50.0	1024.6	16.1	SSE	9.3	-			Clear	150	2015-01-03 17:51:00<br />	2015-01-03 10:51:00	6	10
52	2015-01-03 11:00:00	11.82	11:51 AM	9.4	-2.2	44.0	1024.0	16.1	Calm	Calm	-			Clear	0	2015-01-03 18:51:00<br />	2015-01-03 11:51:00	6	11
53	2015-01-03 12:00:00	11.94	12:51 PM	10.0	-3.3	39.0	1022.9	16.1	Variable	7.4	-			Clear	0	2015-01-03 19:51:00<br />	2015-01-03 12:51:00	6	12
54	2015-01-03 13:00:00	11.97	1:51 PM	10.6	-3.9	36.0	1022.2	16.1	Calm	Calm	-			Clear	0	2015-01-03 20:51:00<br />	2015-01-03 13:51:00	6	13
55	2015-01-03 14:00:00	11.84	2:51 PM	11.7	-3.9	34.0	1022.1	16.1	Calm	Calm	-			Clear	0	2015-01-03 21:51:00<br />	2015-01-03 14:51:00	6	14
56	2015-01-03 15:00:00	19.81	3:51 PM	12.2	-3.9	33.0	1022.5	16.1	SW	5.6	-			Clear	220	2015-01-03 22:51:00<br />	2015-01-03 15:51:00	6	15
57	2015-01-03 16:00:00	22.58	4:51 PM	12.2	-3.3	34.0	1022.9	16.1	SSW	5.6	-			Clear	200	2015-01-03 23:51:00<br />	2015-01-03 16:51:00	6	16
58	2015-01-03 17:00:00	22.59	5:51 PM	10.6	-2.2	41.0	1023.3	16.1	SW	5.6	-			Partly Cloudy	230	2015-01-04 00:51:00<br />	2015-01-03 17:51:00	6	17
59	2015-01-03 18:00:00	22.43	6:51 PM	10.0	-1.7	44.0	1023.8	16.1	Calm	Calm	-			Partly Cloudy	0	2015-01-04 01:51:00<br />	2015-01-03 18:51:00	6	18
60	2015-01-03 19:00:00	29.56	7:51 PM	8.9	-2.2	46.0	1024.5	16.1	Calm	Calm	-			Clear	0	2015-01-04 02:51:00<br />	2015-01-03 19:51:00	6	19
61	2015-01-03 20:00:00	32.92	8:51 PM	8.3	-1.1	52.0	1025.0	16.1	ESE	5.6	-			Clear	110	2015-01-04 03:51:00<br />	2015-01-03 20:51:00	6	20
62	2015-01-03 21:00:00	32.24	9:51 PM	6.7	-0.6	60.0	1025.4	16.1	East	5.6	-			Clear	100	2015-01-04 04:51:00<br />	2015-01-03 21:51:00	6	21
63	2015-01-03 22:00:00	33.68	10:51 PM	6.1	-0.6	62.0	1026.2	16.1	East	9.3	-			Clear	100	2015-01-04 05:51:00<br />	2015-01-03 22:51:00	6	22
64	2015-01-03 23:00:00	31.89	11:51 PM	5.6	-0.6	65.0	1026.6	16.1	Calm	Calm	-			Clear	0	2015-01-04 06:51:00<br />	2015-01-03 23:51:00	6	23
65	2015-01-04 00:00:00	34.06	12:51 AM	5.0	-0.6	67.0	1026.7	16.1	Calm	Calm	-			Clear	0	2015-01-04 07:51:00<br />	2015-01-04 00:51:00	7	0
66	2015-01-04 01:00:00	32.31	1:51 AM	3.9	-0.6	73.0	1027.1	16.1	East	7.4	-			Clear	100	2015-01-04 08:51:00<br />	2015-01-04 01:51:00	7	1
67	2015-01-04 02:00:00	30.69	2:51 AM	3.9	-0.6	73.0	1027.1	16.1	East	9.3	-			Clear	90	2015-01-04 09:51:00<br />	2015-01-04 02:51:00	7	2
68	2015-01-04 03:00:00	22.43	3:51 AM	3.9	-0.6	73.0	1027.0	16.1	ESE	9.3	-			Clear	120	2015-01-04 10:51:00<br />	2015-01-04 03:51:00	7	3
69	2015-01-04 04:00:00	12.15	4:51 AM	3.3	-0.6	76.0	1026.8	16.1	Calm	Calm	-			Clear	0	2015-01-04 11:51:00<br />	2015-01-04 04:51:00	7	4
70	2015-01-04 05:00:00	11.87	5:51 AM	2.8	-1.1	76.0	1027.0	16.1	East	5.6	-			Clear	90	2015-01-04 12:51:00<br />	2015-01-04 05:51:00	7	5
71	2015-01-04 06:00:00	11.9	6:51 AM	2.8	-1.1	76.0	1027.7	16.1	Calm	Calm	-			Clear	0	2015-01-04 13:51:00<br />	2015-01-04 06:51:00	7	6
72	2015-01-04 07:00:00	11.72	7:51 AM	2.8	-0.6	79.0	1028.6	16.1	Calm	Calm	-			Clear	0	2015-01-04 14:51:00<br />	2015-01-04 07:51:00	7	7
73	2015-01-04 08:00:00	11.83	8:51 AM	4.4	0.0	73.0	1029.3	16.1	Calm	Calm	-			Clear	0	2015-01-04 15:51:00<br />	2015-01-04 08:51:00	7	8
74	2015-01-04 09:00:00	11.83	9:51 AM	7.8	-0.6	56.0	1029.6	16.1	Calm	Calm	-			Clear	0	2015-01-04 16:51:00<br />	2015-01-04 09:51:00	7	9
75	2015-01-04 10:00:00	11.76	10:51 AM	11.7	-0.6	43.0	1028.7	16.1	South	9.3	-			Clear	190	2015-01-04 17:51:00<br />	2015-01-04 10:51:00	7	10
76	2015-01-04 11:00:00	11.74	11:51 AM	12.8	-0.6	40.0	1027.6	16.1	ENE	9.3	-			Clear	60	2015-01-04 18:51:00<br />	2015-01-04 11:51:00	7	11
77	2015-01-04 12:00:00	11.8	12:51 PM	15.6	-0.6	33.0	1026.2	16.1	Variable	7.4	-			Clear	0	2015-01-04 19:51:00<br />	2015-01-04 12:51:00	7	12
78	2015-01-04 13:00:00	12.02	1:51 PM	16.7	-1.7	29.0	1025.8	16.1	NNE	7.4	-			Partly Cloudy	30	2015-01-04 20:51:00<br />	2015-01-04 13:51:00	7	13
79	2015-01-04 14:00:00	19.96	2:51 PM	17.8	-1.7	27.0	1025.3	16.1	Variable	5.6	-			Partly Cloudy	0	2015-01-04 21:51:00<br />	2015-01-04 14:51:00	7	14
80	2015-01-04 15:00:00	26.66	3:51 PM	17.8	-1.7	27.0	1025.5	16.1	Variable	7.4	-			Partly Cloudy	0	2015-01-04 22:51:00<br />	2015-01-04 15:51:00	7	15
81	2015-01-04 16:00:00	28.72	4:51 PM	17.8	-1.7	27.0	1025.2	16.1	WNW	5.6	-			Mostly Cloudy	300	2015-01-04 23:51:00<br />	2015-01-04 16:51:00	7	16
82	2015-01-04 17:00:00	28.62	5:51 PM	16.7	-1.7	29.0	1025.4	16.1	West	9.3	-			Mostly Cloudy	280	2015-01-05 00:51:00<br />	2015-01-04 17:51:00	7	17
83	2015-01-04 18:00:00	34.82	6:51 PM	13.3	0.6	42.0	1025.6	16.1	SW	7.4	-			Mostly Cloudy	230	2015-01-05 01:51:00<br />	2015-01-04 18:51:00	7	18
84	2015-01-04 19:00:00	40.34	7:51 PM	12.2	0.6	45.0	1026.0	16.1	Calm	Calm	-			Mostly Cloudy	0	2015-01-05 02:51:00<br />	2015-01-04 19:51:00	7	19
85	2015-01-04 20:00:00	36.94	8:51 PM	11.7	0.6	47.0	1025.9	16.1	Calm	Calm	-			Mostly Cloudy	0	2015-01-05 03:51:00<br />	2015-01-04 20:51:00	7	20
86	2015-01-04 21:00:00	39.76	9:51 PM	10.6	1.1	52.0	1026.2	16.1	Calm	Calm	-			Mostly Cloudy	0	2015-01-05 04:51:00<br />	2015-01-04 21:51:00	7	21
87	2015-01-04 22:00:00	36.92	10:51 PM	10.0	1.7	57.0	1025.9	16.1	ESE	5.6	-			Mostly Cloudy	110	2015-01-05 05:51:00<br />	2015-01-04 22:51:00	7	22
88	2015-01-04 23:00:00	29.48	11:51 PM	8.3	2.2	66.0	1026.0	16.1	SSE	5.6	-			Mostly Cloudy	150	2015-01-05 06:51:00<br />	2015-01-04 23:51:00	7	23
89	2015-01-05 00:00:00	25.22	12:51 AM	8.9	1.7	61.0	1025.5	16.1	Calm	Calm	-			Scattered Clouds	0	2015-01-05 07:51:00<br />	2015-01-05 00:51:00	1	0
90	2015-01-05 01:00:00	22.0	1:51 AM	8.3	1.7	63.0	1025.5	16.1	Calm	Calm	-			Partly Cloudy	0	2015-01-05 08:51:00<br />	2015-01-05 01:51:00	1	1
91	2015-01-05 02:00:00	20.24	2:51 AM	8.3	1.1	61.0	1025.3	16.1	ESE	5.6	-			Partly Cloudy	110	2015-01-05 09:51:00<br />	2015-01-05 02:51:00	1	2
92	2015-01-05 03:00:00	20.16	3:51 AM	7.8	1.1	63.0	1025.5	16.1	Calm	Calm	-			Clear	0	2015-01-05 10:51:00<br />	2015-01-05 03:51:00	1	3
93	2015-01-05 04:00:00	20.13	4:51 AM	7.2	1.1	65.0	1025.4	16.1	Calm	Calm	-			Clear	0	2015-01-05 11:51:00<br />	2015-01-05 04:51:00	1	4
94	2015-01-05 05:00:00	21.92	5:51 AM	6.7	1.1	68.0	1025.6	16.1	Calm	Calm	-			Clear	0	2015-01-05 12:51:00<br />	2015-01-05 05:51:00	1	5
95	2015-01-05 06:00:00	21.85	6:51 AM	6.1	1.7	74.0	1025.8	16.1	East	7.4	-			Partly Cloudy	90	2015-01-05 13:51:00<br />	2015-01-05 06:51:00	1	6
96	2015-01-05 07:00:00	20.52	7:51 AM	6.1	1.1	71.0	1026.4	16.1	Calm	Calm	-			Partly Cloudy	0	2015-01-05 14:51:00<br />	2015-01-05 07:51:00	1	7
97	2015-01-05 08:00:00	21.88	8:51 AM	8.9	1.1	58.0	1027.5	16.1	NNE	5.6	-			Partly Cloudy	30	2015-01-05 15:51:00<br />	2015-01-05 08:51:00	1	8
98	2015-01-05 09:00:00	17.97	9:51 AM	11.1	1.7	53.0	1027.6	16.1	Calm	Calm	-			Partly Cloudy	0	2015-01-05 16:51:00<br />	2015-01-05 09:51:00	1	9
99	2015-01-05 10:00:00	11.24	10:51 AM	15.0	0.6	38.0	1026.9	16.1	Calm	Calm	-			Partly Cloudy	0	2015-01-05 17:51:00<br />	2015-01-05 10:51:00	1	10
100	2015-01-05 11:00:00	13.3	11:51 AM	16.7	0.0	32.0	1025.3	16.1	Calm	Calm	-			Partly Cloudy	0	2015-01-05 18:51:00<br />	2015-01-05 11:51:00	1	11
101	2015-01-05 12:00:00	19.27	12:51 PM	20.6	-3.3	20.0	1023.7	16.1	ENE	16.7	-			Partly Cloudy	60	2015-01-05 19:51:00<br />	2015-01-05 12:51:00	1	12
102	2015-01-05 13:00:00	21.86	1:51 PM	21.7	-3.9	18.0	1022.7	16.1	ENE	16.7	-			Scattered Clouds	60	2015-01-05 20:51:00<br />	2015-01-05 13:51:00	1	13
103	2015-01-05 14:00:00	21.77	2:51 PM	22.8	-4.4	16.0	1022.2	16.1	East	14.8	-			Mostly Cloudy	80	2015-01-05 21:51:00<br />	2015-01-05 14:51:00	1	14
104	2015-01-05 15:00:00	21.76	3:51 PM	23.3	-3.9	16.0	1021.7	16.1	NE	7.4	-			Mostly Cloudy	50	2015-01-05 22:51:00<br />	2015-01-05 15:51:00	1	15
105	2015-01-05 16:00:00	28.67	4:51 PM	23.3	-3.9	16.0	1021.5	16.1	North	5.6	-			Scattered Clouds	10	2015-01-05 23:51:00<br />	2015-01-05 16:51:00	1	16
106	2015-01-05 17:00:00	31.42	5:51 PM	19.4	-0.6	26.0	1022.0	16.1	WSW	9.3	-			Scattered Clouds	250	2015-01-06 00:51:00<br />	2015-01-05 17:51:00	1	17
107	2015-01-05 18:00:00	36.73	6:51 PM	16.7	0.6	34.0	1022.5	16.1	SW	9.3	-			Partly Cloudy	220	2015-01-06 01:51:00<br />	2015-01-05 18:51:00	1	18
108	2015-01-05 19:00:00	37.34	7:51 PM	16.1	0.0	34.0	1022.8	16.1	Calm	Calm	-			Partly Cloudy	0	2015-01-06 02:51:00<br />	2015-01-05 19:51:00	1	19
109	2015-01-05 20:00:00	35.95	8:51 PM	14.4	1.1	41.0	1023.1	16.1	Calm	Calm	-			Partly Cloudy	0	2015-01-06 03:51:00<br />	2015-01-05 20:51:00	1	20
110	2015-01-05 21:00:00	34.56	9:51 PM	12.8	2.2	49.0	1023.5	16.1	East	7.4	-			Clear	80	2015-01-06 04:51:00<br />	2015-01-05 21:51:00	1	21
111	2015-01-05 22:00:00	36.05	10:51 PM	12.2	1.7	49.0	1023.4	16.1	Calm	Calm	-			Partly Cloudy	0	2015-01-06 05:51:00<br />	2015-01-05 22:51:00	1	22
112	2015-01-05 23:00:00	36.02	11:51 PM	12.2	1.1	47.0	1023.6	16.1	Calm	Calm	-			Clear	0	2015-01-06 06:51:00<br />	2015-01-05 23:51:00	1	23
113	2015-01-06 00:00:00	37.76	12:51 AM	11.1	0.6	49.0	1023.6	16.1	SE	11.1	-			Clear	130	2015-01-06 07:51:00<br />	2015-01-06 00:51:00	2	0
114	2015-01-06 01:00:00	30.64	1:51 AM	10.0	0.6	52.0	1023.7	16.1	East	5.6	-			Clear	100	2015-01-06 08:51:00<br />	2015-01-06 01:51:00	2	1
115	2015-01-06 02:00:00	29.07	2:51 AM	10.0	1.1	54.0	1023.9	16.1	East	11.1	-			Clear	80	2015-01-06 09:51:00<br />	2015-01-06 02:51:00	2	2
116	2015-01-06 03:00:00	28.82	3:51 AM	10.6	0.0	48.0	1024.0	16.1	Calm	Calm	-			Clear	0	2015-01-06 10:51:00<br />	2015-01-06 03:51:00	2	3
117	2015-01-06 04:00:00	27.06	4:51 AM	8.3	1.1	61.0	1023.9	16.1	Calm	Calm	-			Clear	0	2015-01-06 11:51:00<br />	2015-01-06 04:51:00	2	4
118	2015-01-06 05:00:00	25.2	5:51 AM	7.8	1.1	63.0	1024.4	16.1	ENE	5.6	-			Clear	60	2015-01-06 12:51:00<br />	2015-01-06 05:51:00	2	5
119	2015-01-06 06:00:00	23.28	6:51 AM	7.8	0.6	61.0	1024.9	16.1	ESE	5.6	-			Partly Cloudy	120	2015-01-06 13:51:00<br />	2015-01-06 06:51:00	2	6
120	2015-01-06 07:00:00	21.67	7:51 AM	7.8	0.6	61.0	1025.0	16.1	East	7.4	-			Partly Cloudy	90	2015-01-06 14:51:00<br />	2015-01-06 07:51:00	2	7
121	2015-01-06 08:00:00	20.44	8:51 AM	11.1	0.6	49.0	1025.4	16.1	Calm	Calm	-			Partly Cloudy	0	2015-01-06 15:51:00<br />	2015-01-06 08:51:00	2	8
122	2015-01-06 09:00:00	21.69	9:51 AM	15.0	-0.6	35.0	1025.7	16.1	East	9.3	-			Partly Cloudy	80	2015-01-06 16:51:00<br />	2015-01-06 09:51:00	2	9
123	2015-01-06 10:00:00	22.21	10:51 AM	17.2	0.0	31.0	1024.8	16.1	Calm	Calm	-			Partly Cloudy	0	2015-01-06 17:51:00<br />	2015-01-06 10:51:00	2	10
124	2015-01-06 11:00:00	24.95	11:51 AM	21.1	-1.7	22.0	1023.5	16.1	East	7.4	-			Partly Cloudy	90	2015-01-06 18:51:00<br />	2015-01-06 11:51:00	2	11
125	2015-01-06 12:00:00	32.13	12:51 PM	22.8	-2.8	18.0	1022.1	16.1	ENE	14.8	-			Partly Cloudy	70	2015-01-06 19:51:00<br />	2015-01-06 12:51:00	2	12
126	2015-01-06 13:00:00	28.06	1:51 PM	23.9	-3.9	16.0	1020.8	16.1	ENE	16.7	-			Partly Cloudy	70	2015-01-06 20:51:00<br />	2015-01-06 13:51:00	2	13
127	2015-01-06 14:00:00	21.9	2:51 PM	24.4	-3.3	16.0	1020.3	16.1	ENE	9.3	-			Partly Cloudy	60	2015-01-06 21:51:00<br />	2015-01-06 14:51:00	2	14
128	2015-01-06 15:00:00	29.31	3:51 PM	26.1	-2.8	15.0	1019.9	16.1	ESE	9.3	-			Partly Cloudy	120	2015-01-06 22:51:00<br />	2015-01-06 15:51:00	2	15
129	2015-01-06 16:00:00	39.02	4:51 PM	25.0	-2.8	16.0	1019.8	16.1	NNW	9.3	-			Partly Cloudy	330	2015-01-06 23:51:00<br />	2015-01-06 16:51:00	2	16
130	2015-01-06 17:00:00	45.16	5:51 PM	22.8	-1.1	20.0	1020.1	16.1	NW	9.3	-			Partly Cloudy	310	2015-01-07 00:51:00<br />	2015-01-06 17:51:00	2	17
131	2015-01-06 18:00:00	45.62	6:51 PM	18.9	0.6	29.0	1020.7	16.1	SW	9.3	-			Clear	230	2015-01-07 01:51:00<br />	2015-01-06 18:51:00	2	18
132	2015-01-06 19:00:00	48.73	7:51 PM	18.3	0.0	29.0	1020.9	16.1	Calm	Calm	-			Clear	0	2015-01-07 02:51:00<br />	2015-01-06 19:51:00	2	19
133	2015-01-06 20:00:00	48.92	8:51 PM	15.6	1.1	38.0	1021.1	16.1	Calm	Calm	-			Clear	0	2015-01-07 03:51:00<br />	2015-01-06 20:51:00	2	20
134	2015-01-06 21:00:00	47.07	9:51 PM	13.9	1.7	44.0	1021.2	16.1	WSW	5.6	-			Clear	240	2015-01-07 04:51:00<br />	2015-01-06 21:51:00	2	21
135	2015-01-06 22:00:00	47.13	10:51 PM	13.9	1.7	44.0	1021.1	16.1	Calm	Calm	-			Clear	0	2015-01-07 05:51:00<br />	2015-01-06 22:51:00	2	22
136	2015-01-06 23:00:00	47.06	11:51 PM	13.3	2.8	49.0	1020.9	16.1	Calm	Calm	-			Clear	0	2015-01-07 06:51:00<br />	2015-01-06 23:51:00	2	23
137	2015-01-07 00:00:00	46.43	12:51 AM	12.8	2.2	49.0	1020.8	16.1	Calm	Calm	-			Clear	0	2015-01-07 07:51:00<br />	2015-01-07 00:51:00	3	0
138	2015-01-07 01:00:00	36.7	1:51 AM	11.1	2.2	54.0	1020.7	16.1	South	7.4	-			Clear	170	2015-01-07 08:51:00<br />	2015-01-07 01:51:00	3	1
139	2015-01-07 02:00:00	28.97	2:51 AM	12.2	2.2	51.0	1020.9	16.1	NE	5.6	-			Clear	50	2015-01-07 09:51:00<br />	2015-01-07 02:51:00	3	2
140	2015-01-07 03:00:00	28.12	3:51 AM	11.7	2.2	52.0	1020.7	16.1	Calm	Calm	-			Clear	0	2015-01-07 10:51:00<br />	2015-01-07 03:51:00	3	3
141	2015-01-07 04:00:00	29.82	4:51 AM	10.0	2.8	61.0	1020.2	16.1	Calm	Calm	-			Clear	0	2015-01-07 11:51:00<br />	2015-01-07 04:51:00	3	4
142	2015-01-07 05:00:00	27.27	5:51 AM	10.0	2.8	61.0	1020.0	16.1	Calm	Calm	-			Partly Cloudy	0	2015-01-07 12:51:00<br />	2015-01-07 05:51:00	3	5
143	2015-01-07 06:00:00	23.43	6:51 AM	10.0	2.8	61.0	1020.5	16.1	Calm	Calm	-			Scattered Clouds	0	2015-01-07 13:51:00<br />	2015-01-07 06:51:00	3	6
144	2015-01-07 07:00:00	23.68	7:51 AM	9.4	2.8	64.0	1020.9	16.1	SSW	5.6	-			Scattered Clouds	210	2015-01-07 14:51:00<br />	2015-01-07 07:51:00	3	7
145	2015-01-07 08:00:00	23.92	8:51 AM	11.1	3.3	59.0	1021.5	16.1	SSW	5.6	-			Scattered Clouds	210	2015-01-07 15:51:00<br />	2015-01-07 08:51:00	3	8
146	2015-01-07 09:00:00	24.18	9:51 AM	16.1	3.3	42.0	1021.4	16.1	SW	5.6	-			Mostly Cloudy	220	2015-01-07 16:51:00<br />	2015-01-07 09:51:00	3	9
147	2015-01-07 10:00:00	23.67	10:51 AM	19.4	3.9	36.0	1021.1	16.1	SSW	5.6	-			Mostly Cloudy	200	2015-01-07 17:51:00<br />	2015-01-07 10:51:00	3	10
148	2015-01-07 11:00:00	27.47	11:51 AM	22.2	2.8	28.0	1019.7	16.1	East	11.1	-			Mostly Cloudy	100	2015-01-07 18:51:00<br />	2015-01-07 11:51:00	3	11
149	2015-01-07 12:00:00	33.99	12:51 PM	25.0	1.7	22.0	1018.7	16.1	ESE	14.8	-			Mostly Cloudy	110	2015-01-07 19:51:00<br />	2015-01-07 12:51:00	3	12
150	2015-01-07 13:00:00	36.92	1:51 PM	26.1	0.0	18.0	1017.9	16.1	East	13.0	-			Mostly Cloudy	90	2015-01-07 20:51:00<br />	2015-01-07 13:51:00	3	13
151	2015-01-07 14:00:00	33.76	2:51 PM	26.7	0.0	17.0	1017.3	16.1	Variable	5.6	-			Mostly Cloudy	0	2015-01-07 21:51:00<br />	2015-01-07 14:51:00	3	14
152	2015-01-07 15:00:00	40.97	3:51 PM	26.7	0.6	18.0	1017.2	16.1	ESE	5.6	-			Mostly Cloudy	110	2015-01-07 22:51:00<br />	2015-01-07 15:51:00	3	15
153	2015-01-07 16:00:00	40.47	4:51 PM	26.7	0.6	18.0	1017.1	16.1	ENE	11.1	-			Mostly Cloudy	70	2015-01-07 23:51:00<br />	2015-01-07 16:51:00	3	16
154	2015-01-07 17:00:00	42.95	5:51 PM	23.3	1.7	24.0	1017.2	16.1	East	9.3	-			Mostly Cloudy	80	2015-01-08 00:51:00<br />	2015-01-07 17:51:00	3	17
155	2015-01-07 18:00:00	45.3	6:51 PM	21.7	2.2	28.0	1017.5	16.1	East	11.1	-			Scattered Clouds	80	2015-01-08 01:51:00<br />	2015-01-07 18:51:00	3	18
156	2015-01-07 19:00:00	46.31	7:51 PM	19.4	2.8	33.0	1017.7	16.1	East	13.0	-			Clear	100	2015-01-08 02:51:00<br />	2015-01-07 19:51:00	3	19
157	2015-01-07 20:00:00	44.32	8:51 PM	18.3	2.8	36.0	1017.8	16.1	ESE	13.0	-			Scattered Clouds	110	2015-01-08 03:51:00<br />	2015-01-07 20:51:00	3	20
158	2015-01-07 21:00:00	42.61	9:51 PM	19.4	2.8	33.0	1017.9	16.1	ESE	14.8	-			Mostly Cloudy	110	2015-01-08 04:51:00<br />	2015-01-07 21:51:00	3	21
159	2015-01-07 22:00:00	42.48	10:51 PM	17.2	3.3	40.0	1018.1	16.1	East	9.3	-			Mostly Cloudy	100	2015-01-08 05:51:00<br />	2015-01-07 22:51:00	3	22
160	2015-01-07 23:00:00	40.03	11:51 PM	16.7	3.3	41.0	1017.7	16.1	Calm	Calm	-			Mostly Cloudy	0	2015-01-08 06:51:00<br />	2015-01-07 23:51:00	3	23
161	2015-01-08 00:00:00	39.09	12:51 AM	16.1	3.3	42.0	1017.5	16.1	SE	5.6	-			Mostly Cloudy	130	2015-01-08 07:51:00<br />	2015-01-08 00:51:00	4	0
162	2015-01-08 01:00:00	31.27	1:51 AM	15.6	3.3	44.0	1017.9	16.1	ESE	7.4	-			Mostly Cloudy	110	2015-01-08 08:51:00<br />	2015-01-08 01:51:00	4	1
163	2015-01-08 02:00:00	31.47	2:51 AM	14.4	3.3	47.0	1018.1	16.1	East	11.1	-			Mostly Cloudy	90	2015-01-08 09:51:00<br />	2015-01-08 02:51:00	4	2
164	2015-01-08 03:00:00	32.04	3:51 AM	15.6	2.8	42.0	1017.9	16.1	East	13.0	-			Mostly Cloudy	90	2015-01-08 10:51:00<br />	2015-01-08 03:51:00	4	3
165	2015-01-08 04:00:00	29.81	4:51 AM	17.2	1.1	34.0	1017.3	16.1	East	20.4	-			Overcast	90	2015-01-08 11:51:00<br />	2015-01-08 04:51:00	4	4
166	2015-01-08 05:00:00	28.7	5:51 AM	16.7	1.1	35.0	1017.5	16.1	East	27.8	-			Mostly Cloudy	80	2015-01-08 12:51:00<br />	2015-01-08 05:51:00	4	5
167	2015-01-08 06:00:00	27.41	6:51 AM	16.7	0.6	34.0	1017.7	16.1	East	25.9	-			Mostly Cloudy	90	2015-01-08 13:51:00<br />	2015-01-08 06:51:00	4	6
168	2015-01-08 07:00:00	27.58	7:51 AM	15.6	1.1	38.0	1018.1	16.1	East	14.8	-			Mostly Cloudy	90	2015-01-08 14:51:00<br />	2015-01-08 07:51:00	4	7
169	2015-01-08 08:00:00	27.56	8:51 AM	15.6	1.7	39.0	1018.9	16.1	East	18.5	-			Mostly Cloudy	90	2015-01-08 15:51:00<br />	2015-01-08 08:51:00	4	8
170	2015-01-08 09:00:00	27.36	9:51 AM	17.2	1.1	34.0	1019.2	16.1	East	22.2	-			Mostly Cloudy	80	2015-01-08 16:51:00<br />	2015-01-08 09:51:00	4	9
171	2015-01-08 10:00:00	26.97	10:51 AM	18.3	1.1	32.0	1019.0	16.1	East	22.2	-			Mostly Cloudy	90	2015-01-08 17:51:00<br />	2015-01-08 10:51:00	4	10
172	2015-01-08 11:00:00	29.74	11:51 AM	18.3	0.6	31.0	1017.9	16.1	East	22.2	-			Mostly Cloudy	90	2015-01-08 18:51:00<br />	2015-01-08 11:51:00	4	11
173	2015-01-08 12:00:00	37.35	12:51 PM	18.9	1.1	30.0	1016.7	16.1	ESE	13.0	-			Mostly Cloudy	110	2015-01-08 19:51:00<br />	2015-01-08 12:51:00	4	12
174	2015-01-08 13:00:00	38.25	1:51 PM	20.6	1.1	27.0	1015.7	16.1	SE	11.1	-			Mostly Cloudy	130	2015-01-08 20:51:00<br />	2015-01-08 13:51:00	4	13
175	2015-01-08 14:00:00	37.94	2:51 PM	21.7	1.7	27.0	1015.1	16.1	SE	14.8	-			Scattered Clouds	140	2015-01-08 21:51:00<br />	2015-01-08 14:51:00	4	14
176	2015-01-08 15:00:00	42.26	3:51 PM	20.0	2.8	32.0	1015.3	16.1	SE	13.0	-			Scattered Clouds	140	2015-01-08 22:51:00<br />	2015-01-08 15:51:00	4	15
177	2015-01-08 16:00:00	43.1	4:51 PM	18.9	2.2	33.0	1015.3	16.1	SE	22.2	-			Mostly Cloudy	140	2015-01-08 23:51:00<br />	2015-01-08 16:51:00	4	16
178	2015-01-08 17:00:00	42.62	5:51 PM	17.8	2.8	37.0	1015.5	16.1	ESE	11.1	-			Mostly Cloudy	120	2015-01-09 00:51:00<br />	2015-01-08 17:51:00	4	17
179	2015-01-08 18:00:00	44.69	6:51 PM	16.7	2.8	39.0	1015.6	16.1	SE	9.3	-			Mostly Cloudy	130	2015-01-09 01:51:00<br />	2015-01-08 18:51:00	4	18
180	2015-01-08 19:00:00	45.11	7:51 PM	15.0	2.8	44.0	1015.7	16.1	East	11.1	-			Mostly Cloudy	90	2015-01-09 02:51:00<br />	2015-01-08 19:51:00	4	19
181	2015-01-08 20:00:00	45.88	8:51 PM	15.0	3.3	46.0	1015.8	16.1	East	9.3	-			Scattered Clouds	80	2015-01-09 03:51:00<br />	2015-01-08 20:51:00	4	20
182	2015-01-08 21:00:00	46.19	9:51 PM	13.3	4.4	55.0	1015.6	16.1	East	11.1	-			Scattered Clouds	100	2015-01-09 04:51:00<br />	2015-01-08 21:51:00	4	21
183	2015-01-08 22:00:00	46.04	10:51 PM	14.4	2.8	46.0	1015.3	16.1	East	7.4	-			Scattered Clouds	100	2015-01-09 05:51:00<br />	2015-01-08 22:51:00	4	22
184	2015-01-08 23:00:00	45.68	11:51 PM	12.2	3.3	55.0	1015.4	16.1	SE	5.6	-			Scattered Clouds	130	2015-01-09 06:51:00<br />	2015-01-08 23:51:00	4	23
185	2015-01-09 00:00:00	45.28	12:51 AM	12.2	3.3	55.0	1015.2	16.1	East	5.6	-			Scattered Clouds	100	2015-01-09 07:51:00<br />	2015-01-09 00:51:00	5	0
186	2015-01-09 01:00:00	34.4	1:51 AM	12.2	2.8	53.0	1014.9	16.1	East	18.5	-			Scattered Clouds	80	2015-01-09 08:51:00<br />	2015-01-09 01:51:00	5	1
187	2015-01-09 02:00:00	31.58	2:51 AM	12.2	2.8	53.0	1014.8	16.1	ESE	11.1	-			Scattered Clouds	110	2015-01-09 09:51:00<br />	2015-01-09 02:51:00	5	2
188	2015-01-09 03:00:00	31.05	3:51 AM	12.2	2.8	53.0	1014.9	16.1	East	18.5	-			Scattered Clouds	90	2015-01-09 10:51:00<br />	2015-01-09 03:51:00	5	3
189	2015-01-09 04:00:00	29.82	4:51 AM	12.2	2.2	51.0	1014.7	16.1	East	11.1	-			Scattered Clouds	100	2015-01-09 11:51:00<br />	2015-01-09 04:51:00	5	4
190	2015-01-09 05:00:00	28.32	5:51 AM	11.7	2.2	52.0	1014.8	16.1	East	11.1	-			Scattered Clouds	90	2015-01-09 12:51:00<br />	2015-01-09 05:51:00	5	5
191	2015-01-09 06:00:00	28.42	6:51 AM	11.7	2.8	55.0	1015.5	16.1	East	5.6	-			Partly Cloudy	100	2015-01-09 13:51:00<br />	2015-01-09 06:51:00	5	6
192	2015-01-09 07:00:00	27.57	7:51 AM	11.1	2.8	57.0	1016.2	16.1	ESE	7.4	-			Partly Cloudy	110	2015-01-09 14:51:00<br />	2015-01-09 07:51:00	5	7
193	2015-01-09 08:00:00	25.14	8:51 AM	13.3	2.8	49.0	1017.0	16.1	East	11.1	-			Partly Cloudy	90	2015-01-09 15:51:00<br />	2015-01-09 08:51:00	5	8
194	2015-01-09 09:00:00	23.95	9:51 AM	16.1	3.9	44.0	1017.6	16.1	East	13.0	29.6			Partly Cloudy	80	2015-01-09 16:51:00<br />	2015-01-09 09:51:00	5	9
195	2015-01-09 10:00:00	23.92	10:51 AM	18.9	3.9	37.0	1017.2	16.1	East	18.5	-			Partly Cloudy	100	2015-01-09 17:51:00<br />	2015-01-09 10:51:00	5	10
196	2015-01-09 11:00:00	28.99	11:51 AM	20.0	3.9	35.0	1016.3	16.1	East	20.4	-			Partly Cloudy	90	2015-01-09 18:51:00<br />	2015-01-09 11:51:00	5	11
197	2015-01-09 12:00:00	35.32	12:51 PM	21.7	5.0	34.0	1015.2	16.1	ESE	9.3	-			Partly Cloudy	120	2015-01-09 19:51:00<br />	2015-01-09 12:51:00	5	12
198	2015-01-09 13:00:00	36.82	1:51 PM	22.2	5.0	33.0	1014.4	16.1	Variable	5.6	-			Partly Cloudy	0	2015-01-09 20:51:00<br />	2015-01-09 13:51:00	5	13
199	2015-01-09 14:00:00	35.21	2:51 PM	23.3	5.6	32.0	1013.9	16.1	Variable	9.3	-			Partly Cloudy	0	2015-01-09 21:51:00<br />	2015-01-09 14:51:00	5	14
200	2015-01-09 15:00:00	41.67	3:51 PM	22.8	6.1	34.0	1014.0	16.1	Calm	Calm	-			Partly Cloudy	0	2015-01-09 22:51:00<br />	2015-01-09 15:51:00	5	15
201	2015-01-09 16:00:00	43.61	4:51 PM	23.3	6.7	34.0	1014.0	16.1	SSE	16.7	-			Partly Cloudy	160	2015-01-09 23:51:00<br />	2015-01-09 16:51:00	5	16
202	2015-01-09 17:00:00	43.87	5:51 PM	21.1	5.6	36.0	1014.4	16.1	SE	11.1	-			Partly Cloudy	140	2015-01-10 00:51:00<br />	2015-01-09 17:51:00	5	17
203	2015-01-09 18:00:00	46.78	6:51 PM	20.0	5.0	37.0	1015.0	16.1	SE	11.1	-			Clear	140	2015-01-10 01:51:00<br />	2015-01-09 18:51:00	5	18
204	2015-01-09 19:00:00	44.84	7:51 PM	17.8	5.0	43.0	1015.7	16.1	ENE	9.3	-			Clear	60	2015-01-10 02:51:00<br />	2015-01-09 19:51:00	5	19
205	2015-01-09 20:00:00	39.94	8:51 PM	16.7	5.0	46.0	1016.0	16.1	East	7.4	-			Clear	80	2015-01-10 03:51:00<br />	2015-01-09 20:51:00	5	20
206	2015-01-09 21:00:00	40.33	9:51 PM	15.6	5.0	49.0	1016.1	16.1	East	9.3	-			Clear	100	2015-01-10 04:51:00<br />	2015-01-09 21:51:00	5	21
207	2015-01-09 22:00:00	40.69	10:51 PM	15.6	3.9	46.0	1016.1	16.1	East	13.0	-			Clear	100	2015-01-10 05:51:00<br />	2015-01-09 22:51:00	5	22
208	2015-01-09 23:00:00	41.69	11:51 PM	15.6	3.3	44.0	1015.9	16.1	East	13.0	-			Clear	100	2015-01-10 06:51:00<br />	2015-01-09 23:51:00	5	23
209	2015-01-10 00:00:00	46.97	12:51 AM	14.4	3.9	49.0	1016.1	16.1	ESE	11.1	-			Scattered Clouds	120	2015-01-10 07:51:00<br />	2015-01-10 00:51:00	6	0
210	2015-01-10 01:00:00	33.73	1:51 AM	14.4	3.3	47.0	1016.3	16.1	ESE	13.0	-			Mostly Cloudy	120	2015-01-10 08:51:00<br />	2015-01-10 01:51:00	6	1
211	2015-01-10 02:00:00	29.85	2:51 AM	14.4	3.3	47.0	1015.9	16.1	ESE	13.0	-			Mostly Cloudy	110	2015-01-10 09:51:00<br />	2015-01-10 02:51:00	6	2
212	2015-01-10 03:00:00	29.57	3:51 AM	13.9	3.3	49.0	1015.7	16.1	East	9.3	-			Mostly Cloudy	90	2015-01-10 10:51:00<br />	2015-01-10 03:51:00	6	3
213	2015-01-10 04:00:00	29.47	4:51 AM	13.3	3.3	51.0	1016.0	16.1	Calm	Calm	-			Scattered Clouds	0	2015-01-10 11:51:00<br />	2015-01-10 04:51:00	6	4
214	2015-01-10 05:00:00	28.24	5:51 AM	13.3	3.3	51.0	1015.9	16.1	East	11.1	-			Scattered Clouds	100	2015-01-10 12:51:00<br />	2015-01-10 05:51:00	6	5
215	2015-01-10 06:00:00	26.31	6:51 AM	13.3	2.8	49.0	1016.2	16.1	ESE	11.1	-			Mostly Cloudy	110	2015-01-10 13:51:00<br />	2015-01-10 06:51:00	6	6
216	2015-01-10 07:00:00	27.14	7:51 AM	13.9	2.8	47.0	1016.4	16.1	ESE	13.0	-			Mostly Cloudy	120	2015-01-10 14:51:00<br />	2015-01-10 07:51:00	6	7
217	2015-01-10 08:00:00	28.14	8:51 AM	13.9	2.8	47.0	1017.3	16.1	SE	11.1	-			Mostly Cloudy	130	2015-01-10 15:51:00<br />	2015-01-10 08:51:00	6	8
218	2015-01-10 09:00:00	26.3	9:51 AM	16.1	2.8	41.0	1017.9	16.1	ESE	16.7	-			Mostly Cloudy	120	2015-01-10 16:51:00<br />	2015-01-10 09:51:00	6	9
219	2015-01-10 10:00:00	31.41	10:51 AM	15.6	2.8	42.0	1018.0	16.1	SSE	9.3	-			Overcast	150	2015-01-10 17:51:00<br />	2015-01-10 10:51:00	6	10
220	2015-01-10 11:00:00	26.79	11:51 AM	16.7	3.3	41.0	1017.2	16.1	SSE	7.4	-			Mostly Cloudy	150	2015-01-10 18:51:00<br />	2015-01-10 11:51:00	6	11
221	2015-01-10 12:00:00	21.21	12:51 PM	17.2	3.3	40.0	1016.3	16.1	SE	9.3	-			Mostly Cloudy	130	2015-01-10 19:51:00<br />	2015-01-10 12:51:00	6	12
222	2015-01-10 13:00:00	25.96	1:51 PM	16.7	5.6	48.0	1015.3	16.1	East	13.0	-	0.0	Rain	Light Rain	80	2015-01-10 20:51:00<br />	2015-01-10 13:51:00	6	13
223	2015-01-10 14:00:00	36.28	2:51 PM	17.8	4.4	41.0	1015.0	16.1	Variable	7.4	-	0.0		Mostly Cloudy	0	2015-01-10 21:51:00<br />	2015-01-10 14:51:00	6	14
224	2015-01-10 15:00:00	42.27	3:51 PM	18.3	4.4	40.0	1015.1	16.1	Calm	Calm	-			Mostly Cloudy	0	2015-01-10 22:51:00<br />	2015-01-10 15:51:00	6	15
225	2015-01-10 16:00:00	40.34	4:51 PM	17.8	5.0	43.0	1015.2	16.1	ENE	7.4	-	0.0		Mostly Cloudy	70	2015-01-10 23:51:00<br />	2015-01-10 16:51:00	6	16
226	2015-01-10 17:00:00	39.4	5:51 PM	17.8	5.6	45.0	1015.4	16.1	NE	11.1	-			Mostly Cloudy	50	2015-01-11 00:51:00<br />	2015-01-10 17:51:00	6	17
227	2015-01-10 18:00:00	40.31	6:51 PM	17.2	6.1	48.0	1015.9	16.1	NNW	5.6	-			Scattered Clouds	330	2015-01-11 01:51:00<br />	2015-01-10 18:51:00	6	18
228	2015-01-10 19:00:00	39.84	7:51 PM	15.0	6.7	58.0	1016.2	16.1	Calm	Calm	-			Scattered Clouds	0	2015-01-11 02:51:00<br />	2015-01-10 19:51:00	6	19
229	2015-01-10 20:00:00	39.19	8:51 PM	13.9	6.7	62.0	1016.4	16.1	Calm	Calm	-			Mostly Cloudy	0	2015-01-11 03:51:00<br />	2015-01-10 20:51:00	6	20
230	2015-01-10 21:00:00	41.0	9:51 PM	13.9	6.7	62.0	1016.4	16.1	Calm	Calm	-			Mostly Cloudy	0	2015-01-11 04:51:00<br />	2015-01-10 21:51:00	6	21
231	2015-01-10 22:00:00	41.44	10:51 PM	13.9	7.2	64.0	1016.5	16.1	Calm	Calm	-			Mostly Cloudy	0	2015-01-11 05:51:00<br />	2015-01-10 22:51:00	6	22
232	2015-01-10 23:00:00	41.03	11:51 PM	12.2	7.8	75.0	1016.4	16.1	Calm	Calm	-			Mostly Cloudy	0	2015-01-11 06:51:00<br />	2015-01-10 23:51:00	6	23
233	2015-01-11 00:00:00	39.85	12:51 AM	12.8	7.8	72.0	1016.3	16.1	Calm	Calm	-			Mostly Cloudy	0	2015-01-11 07:51:00<br />	2015-01-11 00:51:00	7	0
234	2015-01-11 01:00:00	39.77	1:51 AM	13.3	7.8	69.0	1016.3	16.1	East	5.6	-			Mostly Cloudy	100	2015-01-11 08:51:00<br />	2015-01-11 01:51:00	7	1
235	2015-01-11 02:00:00	39.2	2:51 AM	12.2	7.8	75.0	1016.3	16.1	ENE	7.4	-			Scattered Clouds	70	2015-01-11 09:51:00<br />	2015-01-11 02:51:00	7	2
236	2015-01-11 03:00:00	38.93	3:51 AM	12.8	7.2	69.0	1016.5	16.1	East	5.6	-			Mostly Cloudy	90	2015-01-11 10:51:00<br />	2015-01-11 03:51:00	7	3
237	2015-01-11 04:00:00	24.94	4:51 AM	12.2	7.8	75.0	1016.5	16.1	Calm	Calm	-			Overcast	0	2015-01-11 11:51:00<br />	2015-01-11 04:51:00	7	4
238	2015-01-11 05:00:00	27.0	5:51 AM	12.8	7.2	69.0	1016.3	16.1	ESE	7.4	-			Overcast	110	2015-01-11 12:51:00<br />	2015-01-11 05:51:00	7	5
239	2015-01-11 06:00:00	26.66	6:51 AM	13.3	7.2	67.0	1016.4	16.1	East	9.3	-	0.0		Mostly Cloudy	100	2015-01-11 13:51:00<br />	2015-01-11 06:51:00	7	6
240	2015-01-11 07:00:00	24.28	7:51 AM	12.8	6.7	67.0	1016.7	16.1	ESE	7.4	-			Mostly Cloudy	110	2015-01-11 14:51:00<br />	2015-01-11 07:51:00	7	7
241	2015-01-11 08:00:00	24.3	8:51 AM	13.9	6.1	59.0	1017.5	16.1	East	16.7	-			Mostly Cloudy	90	2015-01-11 15:51:00<br />	2015-01-11 08:51:00	7	8
242	2015-01-11 09:00:00	24.25	9:51 AM	15.6	6.7	55.0	1018.1	16.1	East	13.0	-			Mostly Cloudy	100	2015-01-11 16:51:00<br />	2015-01-11 09:51:00	7	9
243	2015-01-11 10:00:00	24.3	10:51 AM	16.7	6.7	52.0	1018.2	16.1	East	13.0	-			Mostly Cloudy	90	2015-01-11 17:51:00<br />	2015-01-11 10:51:00	7	10
244	2015-01-11 11:00:00	24.3	11:51 AM	18.3	6.1	45.0	1017.5	16.1	East	16.7	-			Mostly Cloudy	90	2015-01-11 18:51:00<br />	2015-01-11 11:51:00	7	11
245	2015-01-11 12:00:00	22.68	12:51 PM	20.0	6.1	40.0	1016.2	16.1	East	11.1	-			Mostly Cloudy	90	2015-01-11 19:51:00<br />	2015-01-11 12:51:00	7	12
246	2015-01-11 13:00:00	21.7	1:51 PM	22.2	6.1	35.0	1015.4	16.1	ESE	13.0	-			Mostly Cloudy	110	2015-01-11 20:51:00<br />	2015-01-11 13:51:00	7	13
247	2015-01-11 14:00:00	34.01	2:51 PM	21.7	6.1	36.0	1015.1	16.1	East	16.7	-			Scattered Clouds	90	2015-01-11 21:51:00<br />	2015-01-11 14:51:00	7	14
248	2015-01-11 15:00:00	41.33	3:51 PM	21.7	6.7	38.0	1015.0	16.1	East	11.1	-			Mostly Cloudy	100	2015-01-11 22:51:00<br />	2015-01-11 15:51:00	7	15
249	2015-01-11 16:00:00	40.57	4:51 PM	21.7	6.7	38.0	1015.0	16.1	East	11.1	-			Mostly Cloudy	100	2015-01-11 23:51:00<br />	2015-01-11 16:51:00	7	16
250	2015-01-11 17:00:00	40.95	5:51 PM	20.6	7.2	42.0	1015.6	16.1	East	5.6	-			Overcast	90	2015-01-12 00:51:00<br />	2015-01-11 17:51:00	7	17
251	2015-01-11 18:00:00	40.16	6:51 PM	19.4	7.8	47.0	1016.1	16.1	East	5.6	-			Overcast	100	2015-01-12 01:51:00<br />	2015-01-11 18:51:00	7	18
252	2015-01-11 19:00:00	41.04	7:51 PM	18.3	10.0	58.0	1017.0	16.1	East	5.6	-	0.01	Rain	Light Rain	90	2015-01-12 02:51:00<br />	2015-01-11 19:51:00	7	19
253	2015-01-11 20:00:00	41.68	8:51 PM	17.2	11.7	70.0	1017.7	16.1	North	9.3	-	0.0		Overcast	350	2015-01-12 03:51:00<br />	2015-01-11 20:51:00	7	20
254	2015-01-11 21:00:00	42.21	9:51 PM	16.7	11.1	70.0	1017.7	16.1	NE	9.3	-	0.0		Scattered Clouds	40	2015-01-12 04:51:00<br />	2015-01-11 21:51:00	7	21
255	2015-01-11 22:00:00	42.86	10:51 PM	15.6	12.2	80.0	1018.2	16.1	SW	7.4	-	0.0		Mostly Cloudy	220	2015-01-12 05:51:00<br />	2015-01-11 22:51:00	7	22
256	2015-01-11 23:00:00	43.42	11:51 PM	15.0	12.2	83.0	1018.4	16.1	WSW	11.1	-			Overcast	240	2015-01-12 06:51:00<br />	2015-01-11 23:51:00	7	23
257	2015-01-12 00:00:00	43.89	12:51 AM	15.0	12.2	83.0	1018.1	16.1	West	13.0	-			Overcast	280	2015-01-12 07:51:00<br />	2015-01-12 00:51:00	1	0
258	2015-01-12 01:00:00	39.11	1:51 AM	14.4	12.2	87.0	1018.1	16.1	WSW	7.4	-			Overcast	250	2015-01-12 08:51:00<br />	2015-01-12 01:51:00	1	1
259	2015-01-12 02:00:00	34.92	2:51 AM	14.4	12.8	90.0	1018.4	16.1	SW	5.6	-	0.0		Overcast	220	2015-01-12 09:51:00<br />	2015-01-12 02:51:00	1	2
260	2015-01-12 03:00:00	24.57	3:51 AM	14.4	12.8	90.0	1018.1	16.1	Calm	Calm	-	0.01		Overcast	0	2015-01-12 10:51:00<br />	2015-01-12 03:51:00	1	3
261	2015-01-12 04:00:00	24.76	4:51 AM	14.4	13.3	93.0	1018.0	12.9	SW	5.6	-	0.01	Rain	Light Rain	220	2015-01-12 11:51:00<br />	2015-01-12 04:51:00	1	4
262	2015-01-12 05:00:00	25.62	5:51 AM	14.4	12.8	90.0	1018.2	16.1	Calm	Calm	-	0.0		Mostly Cloudy	0	2015-01-12 12:51:00<br />	2015-01-12 05:51:00	1	5
263	2015-01-12 06:00:00	23.98	6:51 AM	13.9	12.8	93.0	1018.5	16.1	Calm	Calm	-			Mostly Cloudy	0	2015-01-12 13:51:00<br />	2015-01-12 06:51:00	1	6
264	2015-01-12 07:00:00	26.07	7:33 AM	13.9	13.3	96.0	1019.5	11.3	Calm	Calm	-			Mostly Cloudy	0	2015-01-12 14:33:00<br />	2015-01-12 07:33:00	1	7
265	2015-01-12 08:00:00	27.22	8:51 AM	13.9	13.3	96.0	1019.3	12.9	SW	5.6	-			Mostly Cloudy	220	2015-01-12 15:51:00<br />	2015-01-12 08:51:00	1	8
266	2015-01-12 09:00:00	28.32	9:51 AM	15.0	13.3	90.0	1020.0	12.9	SW	7.4	-			Mostly Cloudy	220	2015-01-12 16:51:00<br />	2015-01-12 09:51:00	1	9
267	2015-01-12 10:00:00	24.32	10:51 AM	16.1	12.8	81.0	1020.3	14.5	Calm	Calm	-			Mostly Cloudy	0	2015-01-12 17:51:00<br />	2015-01-12 10:51:00	1	10
268	2015-01-12 11:00:00	28.98	11:51 AM	17.8	11.1	65.0	1019.3	16.1	Calm	Calm	-			Mostly Cloudy	0	2015-01-12 18:51:00<br />	2015-01-12 11:51:00	1	11
269	2015-01-12 12:00:00	36.51	12:51 PM	18.3	11.7	65.0	1018.0	16.1	South	7.4	-	0.0		Mostly Cloudy	190	2015-01-12 19:51:00<br />	2015-01-12 12:51:00	1	12
270	2015-01-12 13:00:00	37.1	1:51 PM	19.4	11.1	59.0	1016.9	16.1	Variable	7.4	-			Mostly Cloudy	0	2015-01-12 20:51:00<br />	2015-01-12 13:51:00	1	13
271	2015-01-12 14:00:00	36.24	2:51 PM	19.4	10.6	57.0	1016.5	16.1	Calm	Calm	-			Mostly Cloudy	0	2015-01-12 21:51:00<br />	2015-01-12 14:51:00	1	14
272	2015-01-12 15:00:00	41.61	3:51 PM	18.9	10.6	59.0	1016.3	16.1	WSW	13.0	-			Mostly Cloudy	240	2015-01-12 22:51:00<br />	2015-01-12 15:51:00	1	15
273	2015-01-12 16:00:00	43.14	4:51 PM	18.3	11.7	65.0	1016.4	16.1	SW	9.3	-			Mostly Cloudy	230	2015-01-12 23:51:00<br />	2015-01-12 16:51:00	1	16
274	2015-01-12 17:00:00	45.15	5:51 PM	17.8	11.7	67.0	1016.6	16.1	West	5.6	-			Mostly Cloudy	260	2015-01-13 00:51:00<br />	2015-01-12 17:51:00	1	17
275	2015-01-12 18:00:00	46.72	6:51 PM	17.2	11.7	70.0	1016.9	16.1	Calm	Calm	-			Mostly Cloudy	0	2015-01-13 01:51:00<br />	2015-01-12 18:51:00	1	18
276	2015-01-12 19:00:00	47.14	7:51 PM	16.7	11.1	70.0	1016.8	16.1	Calm	Calm	-			Scattered Clouds	0	2015-01-13 02:51:00<br />	2015-01-12 19:51:00	1	19
277	2015-01-12 20:00:00	45.67	8:51 PM	16.7	11.1	70.0	1017.4	16.1	West	7.4	-			Scattered Clouds	280	2015-01-13 03:51:00<br />	2015-01-12 20:51:00	1	20
278	2015-01-12 21:00:00	44.39	9:51 PM	13.9	11.1	83.0	1017.7	16.1	SW	7.4	-			Mostly Cloudy	230	2015-01-13 04:51:00<br />	2015-01-12 21:51:00	1	21
279	2015-01-12 22:00:00	44.36	10:51 PM	13.9	11.1	83.0	1017.4	16.1	Calm	Calm	-			Mostly Cloudy	0	2015-01-13 05:51:00<br />	2015-01-12 22:51:00	1	22
280	2015-01-12 23:00:00	47.69	11:51 PM	13.9	11.1	83.0	1016.7	16.1	Calm	Calm	-			Mostly Cloudy	0	2015-01-13 06:51:00<br />	2015-01-12 23:51:00	1	23
281	2015-01-13 00:00:00	48.02	12:51 AM	13.9	10.6	81.0	1016.7	16.1	Calm	Calm	-			Mostly Cloudy	0	2015-01-13 07:51:00<br />	2015-01-13 00:51:00	2	0
282	2015-01-13 01:00:00	48.26	1:51 AM	12.8	10.6	86.0	1016.5	14.5	Calm	Calm	-			Mostly Cloudy	0	2015-01-13 08:51:00<br />	2015-01-13 01:51:00	2	1
283	2015-01-13 02:00:00	47.87	2:51 AM	13.3	10.6	84.0	1016.4	16.1	Calm	Calm	-			Mostly Cloudy	0	2015-01-13 09:51:00<br />	2015-01-13 02:51:00	2	2
284	2015-01-13 03:00:00	40.48	3:51 AM	12.8	10.6	86.0	1016.0	16.1	ESE	5.6	-			Overcast	110	2015-01-13 10:51:00<br />	2015-01-13 03:51:00	2	3
285	2015-01-13 04:00:00	34.77	4:51 AM	12.8	10.0	83.0	1016.0	16.1	SE	7.4	-			Overcast	130	2015-01-13 11:51:00<br />	2015-01-13 04:51:00	2	4
286	2015-01-13 05:00:00	29.67	5:51 AM	12.8	10.6	86.0	1015.8	16.1	Calm	Calm	-			Overcast	0	2015-01-13 12:51:00<br />	2015-01-13 05:51:00	2	5
287	2015-01-13 06:00:00	24.81	6:51 AM	12.8	10.6	86.0	1015.8	16.1	WSW	7.4	-			Mostly Cloudy	240	2015-01-13 13:51:00<br />	2015-01-13 06:51:00	2	6
288	2015-01-13 07:00:00	26.21	7:51 AM	12.2	10.0	86.0	1015.5	16.1	SE	7.4	-			Scattered Clouds	130	2015-01-13 14:51:00<br />	2015-01-13 07:51:00	2	7
289	2015-01-13 08:00:00	30.54	8:51 AM	13.9	10.0	77.0	1016.2	16.1	Calm	Calm	-			Mostly Cloudy	0	2015-01-13 15:51:00<br />	2015-01-13 08:51:00	2	8
290	2015-01-13 09:00:00	23.57	9:51 AM	15.0	10.6	75.0	1016.9	16.1	Calm	Calm	-			Mostly Cloudy	0	2015-01-13 16:51:00<br />	2015-01-13 09:51:00	2	9
291	2015-01-13 10:00:00	22.39	10:51 AM	15.0	10.6	75.0	1017.1	11.3	Calm	Calm	-			Mostly Cloudy	0	2015-01-13 17:51:00<br />	2015-01-13 10:51:00	2	10
292	2015-01-13 11:00:00	26.62	11:19 AM	15.0	10.6	75.0	1017.8	12.9	WNW	13.0	-			Overcast	300	2015-01-13 18:19:00<br />	2015-01-13 11:19:00	2	11
293	2015-01-13 12:00:00	35.5	12:51 PM	12.0	11.0	94.0	1016.1	16.1	East	14.8	-		Rain	Light Rain	100	2015-01-13 19:51:00<br />	2015-01-13 12:51:00	2	12
294	2015-01-13 13:00:00	37.53	1:51 PM	14.0	10.0	77.0	1015.5	16.1	ESE	9.3	-			Mostly Cloudy	110	2015-01-13 20:51:00<br />	2015-01-13 13:51:00	2	13
295	2015-01-13 14:00:00	36.96	2:51 PM	15.0	8.9	67.0	1014.8	16.1	ENE	9.3	-			Mostly Cloudy	60	2015-01-13 21:51:00<br />	2015-01-13 14:51:00	2	14
296	2015-01-13 15:00:00	39.38	3:51 PM	17.2	8.9	58.0	1014.4	16.1	Calm	Calm	-			Scattered Clouds	0	2015-01-13 22:51:00<br />	2015-01-13 15:51:00	2	15
297	2015-01-13 16:00:00	42.94	4:51 PM	16.1	8.3	60.0	1014.8	16.1	Calm	Calm	-			Mostly Cloudy	0	2015-01-13 23:51:00<br />	2015-01-13 16:51:00	2	16
298	2015-01-13 17:00:00	43.78	5:51 PM	16.1	9.4	64.0	1015.0	16.1	East	7.4	-			Overcast	100	2015-01-14 00:51:00<br />	2015-01-13 17:51:00	2	17
299	2015-01-13 18:00:00	40.32	6:51 PM	14.4	10.0	75.0	1015.5	16.1	ESE	5.6	-			Scattered Clouds	110	2015-01-14 01:51:00<br />	2015-01-13 18:51:00	2	18
300	2015-01-13 19:00:00	40.58	7:51 PM	13.9	8.9	72.0	1015.6	16.1	East	5.6	-			Scattered Clouds	100	2015-01-14 02:51:00<br />	2015-01-13 19:51:00	2	19
301	2015-01-13 20:00:00	42.34	8:51 PM	13.9	8.9	72.0	1015.9	16.1	East	7.4	-			Scattered Clouds	90	2015-01-14 03:51:00<br />	2015-01-13 20:51:00	2	20
302	2015-01-13 21:00:00	41.75	9:51 PM	12.2	8.3	77.0	1016.1	16.1	East	11.1	-			Partly Cloudy	100	2015-01-14 04:51:00<br />	2015-01-13 21:51:00	2	21
303	2015-01-13 22:00:00	42.42	10:51 PM	11.1	7.8	80.0	1016.8	16.1	East	11.1	-			Partly Cloudy	100	2015-01-14 05:51:00<br />	2015-01-13 22:51:00	2	22
304	2015-01-13 23:00:00	42.57	11:51 PM	11.1	7.2	77.0	1016.9	16.1	ESE	11.1	-			Partly Cloudy	120	2015-01-14 06:51:00<br />	2015-01-13 23:51:00	2	23
305	2015-01-14 00:00:00	41.57	12:51 AM	10.6	7.8	83.0	1016.9	16.1	East	7.4	-			Mostly Cloudy	90	2015-01-14 07:51:00<br />	2015-01-14 00:51:00	3	0
306	2015-01-14 01:00:00	41.82	1:51 AM	9.4	7.8	90.0	1017.0	16.1	ESE	5.6	-			Partly Cloudy	110	2015-01-14 08:51:00<br />	2015-01-14 01:51:00	3	1
307	2015-01-14 02:00:00	38.28	2:51 AM	10.0	7.2	83.0	1017.2	16.1	East	9.3	-			Partly Cloudy	100	2015-01-14 09:51:00<br />	2015-01-14 02:51:00	3	2
308	2015-01-14 03:00:00	28.05	3:51 AM	9.4	6.7	83.0	1017.2	16.1	ENE	11.1	-			Clear	60	2015-01-14 10:51:00<br />	2015-01-14 03:51:00	3	3
309	2015-01-14 04:00:00	25.66	4:51 AM	8.3	6.7	90.0	1017.1	16.1	Calm	Calm	-			Partly Cloudy	0	2015-01-14 11:51:00<br />	2015-01-14 04:51:00	3	4
310	2015-01-14 05:00:00	25.26	5:51 AM	9.4	6.1	80.0	1017.9	16.1	NW	5.6	-			Partly Cloudy	310	2015-01-14 12:51:00<br />	2015-01-14 05:51:00	3	5
311	2015-01-14 06:00:00	21.92	6:51 AM	8.9	6.7	86.0	1018.3	16.1	SSW	5.6	-			Partly Cloudy	200	2015-01-14 13:51:00<br />	2015-01-14 06:51:00	3	6
312	2015-01-14 07:00:00	23.04	7:51 AM	8.3	6.1	86.0	1018.7	16.1	Calm	Calm	-			Partly Cloudy	0	2015-01-14 14:51:00<br />	2015-01-14 07:51:00	3	7
313	2015-01-14 08:00:00	23.88	8:51 AM	10.6	6.7	77.0	1019.1	16.1	North	5.6	-			Scattered Clouds	10	2015-01-14 15:51:00<br />	2015-01-14 08:51:00	3	8
314	2015-01-14 09:00:00	24.8	9:51 AM	11.7	6.7	71.0	1020.1	16.1	WNW	5.6	-			Scattered Clouds	290	2015-01-14 16:51:00<br />	2015-01-14 09:51:00	3	9
315	2015-01-14 10:00:00	23.48	10:51 AM	13.9	6.1	59.0	1020.7	16.1	North	5.6	-			Scattered Clouds	360	2015-01-14 17:51:00<br />	2015-01-14 10:51:00	3	10
316	2015-01-14 11:00:00	25.41	11:51 AM	15.6	5.6	51.0	1020.1	16.1	North	13.0	-			Partly Cloudy	10	2015-01-14 18:51:00<br />	2015-01-14 11:51:00	3	11
317	2015-01-14 12:00:00	31.18	12:51 PM	16.7	5.0	46.0	1019.0	16.1	Calm	Calm	-			Partly Cloudy	0	2015-01-14 19:51:00<br />	2015-01-14 12:51:00	3	12
318	2015-01-14 13:00:00	32.87	1:51 PM	17.8	5.0	43.0	1018.2	16.1	Variable	7.4	-			Partly Cloudy	0	2015-01-14 20:51:00<br />	2015-01-14 13:51:00	3	13
319	2015-01-14 14:00:00	39.06	2:51 PM	18.9	4.4	38.0	1018.3	16.1	SE	7.4	-			Partly Cloudy	130	2015-01-14 21:51:00<br />	2015-01-14 14:51:00	3	14
320	2015-01-14 15:00:00	34.28	3:51 PM	18.3	3.3	37.0	1018.2	16.1	Calm	Calm	-			Partly Cloudy	0	2015-01-14 22:51:00<br />	2015-01-14 15:51:00	3	15
321	2015-01-14 16:00:00	39.06	4:51 PM	18.9	3.3	36.0	1018.9	16.1	SSW	9.3	-			Partly Cloudy	210	2015-01-14 23:51:00<br />	2015-01-14 16:51:00	3	16
322	2015-01-14 17:00:00	41.71	5:51 PM	17.2	3.9	41.0	1019.5	16.1	SW	7.4	-			Partly Cloudy	220	2015-01-15 00:51:00<br />	2015-01-14 17:51:00	3	17
323	2015-01-14 18:00:00	42.36	6:51 PM	17.2	4.4	43.0	1020.4	16.1	WNW	11.1	-			Partly Cloudy	300	2015-01-15 01:51:00<br />	2015-01-14 18:51:00	3	18
324	2015-01-14 19:00:00	43.04	7:51 PM	14.4	6.1	58.0	1020.8	16.1	Calm	Calm	-			Clear	0	2015-01-15 02:51:00<br />	2015-01-14 19:51:00	3	19
325	2015-01-14 20:00:00	44.13	8:51 PM	14.4	5.6	56.0	1021.2	16.1	Calm	Calm	-			Clear	0	2015-01-15 03:51:00<br />	2015-01-14 20:51:00	3	20
326	2015-01-14 21:00:00	45.2475	9:51 PM	13.3	6.1	62.0	1022.0	16.1	ESE	5.6	-			Clear	110	2015-01-15 04:51:00<br />	2015-01-14 21:51:00	3	21
327	2015-01-14 22:00:00	45.3675	10:51 PM	11.7	6.7	71.0	1022.7	16.1	ESE	5.6	-			Clear	110	2015-01-15 05:51:00<br />	2015-01-14 22:51:00	3	22
328	2015-01-14 23:00:00	44.7625	11:51 PM	11.1	6.7	74.0	1023.0	16.1	Calm	Calm	-			Clear	0	2015-01-15 06:51:00<br />	2015-01-14 23:51:00	3	23
329	2015-01-15 00:00:00	43.49	12:51 AM	10.6	5.0	68.0	1023.0	16.1	Calm	Calm	-			Clear	0	2015-01-15 07:51:00<br />	2015-01-15 00:51:00	4	0
330	2015-01-15 01:00:00	41.5575	1:51 AM	10.6	3.9	63.0	1023.0	16.1	East	5.6	-			Clear	80	2015-01-15 08:51:00<br />	2015-01-15 01:51:00	4	1
331	2015-01-15 02:00:00	39.7625	2:51 AM	10.6	3.9	63.0	1022.8	16.1	North	5.6	-			Clear	350	2015-01-15 09:51:00<br />	2015-01-15 02:51:00	4	2
332	2015-01-15 03:00:00	39.205	3:51 AM	9.4	3.9	69.0	1022.7	16.1	East	7.4	-			Clear	100	2015-01-15 10:51:00<br />	2015-01-15 03:51:00	4	3
333	2015-01-15 04:00:00	38.3575	4:51 AM	10.0	2.8	61.0	1022.9	16.1	East	7.4	-			Clear	80	2015-01-15 11:51:00<br />	2015-01-15 04:51:00	4	4
334	2015-01-15 05:00:00	30.6125	5:51 AM	9.4	3.3	66.0	1023.4	16.1	East	9.3	-			Clear	90	2015-01-15 12:51:00<br />	2015-01-15 05:51:00	4	5
335	2015-01-15 06:00:00	25.9975	6:51 AM	9.4	2.8	64.0	1023.9	16.1	East	5.6	-			Clear	90	2015-01-15 13:51:00<br />	2015-01-15 06:51:00	4	6
336	2015-01-15 07:00:00	24.0225	7:51 AM	8.3	3.3	71.0	1024.3	16.1	Calm	Calm	-			Partly Cloudy	0	2015-01-15 14:51:00<br />	2015-01-15 07:51:00	4	7
337	2015-01-15 08:00:00	24.3275	8:51 AM	13.3	2.2	47.0	1024.9	16.1	NE	11.1	-			Partly Cloudy	40	2015-01-15 15:51:00<br />	2015-01-15 08:51:00	4	8
338	2015-01-15 09:00:00	24.45	9:51 AM	15.0	3.3	46.0	1025.9	16.1	Calm	Calm	-			Partly Cloudy	0	2015-01-15 16:51:00<br />	2015-01-15 09:51:00	4	9
339	2015-01-15 10:00:00	22.265	10:51 AM	17.2	2.2	37.0	1025.9	16.1	ENE	24.1	-			Partly Cloudy	70	2015-01-15 17:51:00<br />	2015-01-15 10:51:00	4	10
340	2015-01-15 11:00:00	23.29	11:51 AM	17.8	1.7	34.0	1024.8	16.1	ENE	22.2	-			Partly Cloudy	70	2015-01-15 18:51:00<br />	2015-01-15 11:51:00	4	11
341	2015-01-15 12:00:00	26.135	12:51 PM	18.9	1.7	32.0	1023.2	16.1	ENE	22.2	-			Partly Cloudy	70	2015-01-15 19:51:00<br />	2015-01-15 12:51:00	4	12
342	2015-01-15 13:00:00	29.1325	1:51 PM	20.6	0.6	26.0	1022.1	16.1	ENE	20.4	-			Partly Cloudy	60	2015-01-15 20:51:00<br />	2015-01-15 13:51:00	4	13
343	2015-01-15 14:00:00	27.4275	2:51 PM	21.1	0.6	26.0	1021.8	16.1	NE	11.1	-			Partly Cloudy	50	2015-01-15 21:51:00<br />	2015-01-15 14:51:00	4	14
344	2015-01-15 15:00:00	35.5725	3:51 PM	21.7	0.6	25.0	1021.4	16.1	Calm	Calm	-			Partly Cloudy	0	2015-01-15 22:51:00<br />	2015-01-15 15:51:00	4	15
345	2015-01-15 16:00:00	40.915	4:51 PM	21.7	-0.6	23.0	1020.9	16.1	East	9.3	-			Partly Cloudy	80	2015-01-15 23:51:00<br />	2015-01-15 16:51:00	4	16
346	2015-01-15 17:00:00	42.3975	5:51 PM	20.6	1.7	29.0	1021.3	16.1	East	5.6	-			Partly Cloudy	90	2015-01-16 00:51:00<br />	2015-01-15 17:51:00	4	17
347	2015-01-15 18:00:00	43.05	6:51 PM	18.3	2.8	36.0	1021.9	16.1	ESE	7.4	-			Clear	110	2015-01-16 01:51:00<br />	2015-01-15 18:51:00	4	18
348	2015-01-15 19:00:00	44.615	7:51 PM	16.7	2.8	39.0	1022.2	16.1	ENE	16.7	-			Clear	70	2015-01-16 02:51:00<br />	2015-01-15 19:51:00	4	19
349	2015-01-15 20:00:00	44.2575	8:51 PM	15.0	2.8	44.0	1022.2	16.1	ENE	13.0	-			Clear	70	2015-01-16 03:51:00<br />	2015-01-15 20:51:00	4	20
350	2015-01-15 21:00:00	43.395	9:51 PM	17.8	0.6	31.0	1022.1	16.1	ENE	13.0	-			Clear	60	2015-01-16 04:51:00<br />	2015-01-15 21:51:00	4	21
351	2015-01-15 22:00:00	43.005	10:51 PM	15.6	1.7	39.0	1022.5	16.1	East	11.1	-			Clear	80	2015-01-16 05:51:00<br />	2015-01-15 22:51:00	4	22
352	2015-01-15 23:00:00	42.7525	11:51 PM	15.6	2.2	41.0	1022.5	16.1	ENE	16.7	-			Clear	70	2015-01-16 06:51:00<br />	2015-01-15 23:51:00	4	23
353	2015-01-16 00:00:00	42.81	12:51 AM	14.0	2.0	44.0	1022.9	16.1	ENE	16.7	-			Clear	70	2015-01-16 07:51:00<br />	2015-01-16 00:51:00	5	0
354	2015-01-16 01:00:00	41.875	1:51 AM	13.3	2.8	49.0	1022.0	16.1	East	14.8	-			Clear	80	2015-01-16 08:51:00<br />	2015-01-16 01:51:00	5	1
355	2015-01-16 02:00:00	40.62	2:51 AM	12.8	2.8	51.0	1022.1	16.1	ESE	11.1	-			Clear	110	2015-01-16 09:51:00<br />	2015-01-16 02:51:00	5	2
356	2015-01-16 03:00:00	34.475	3:51 AM	13.3	2.2	47.0	1021.5	16.1	East	11.1	-			Clear	80	2015-01-16 10:51:00<br />	2015-01-16 03:51:00	5	3
357	2015-01-16 04:00:00	32.2675	4:51 AM	10.6	3.3	61.0	1021.1	16.1	Calm	Calm	-			Clear	0	2015-01-16 11:51:00<br />	2015-01-16 04:51:00	5	4
358	2015-01-16 05:00:00	29.3075	5:51 AM	11.7	2.2	52.0	1020.8	16.1	ESE	9.3	-			Clear	110	2015-01-16 12:51:00<br />	2015-01-16 05:51:00	5	5
359	2015-01-16 06:00:00	27.9225	6:51 AM	10.0	2.2	59.0	1021.6	16.1	SSW	5.6	-			Partly Cloudy	200	2015-01-16 13:51:00<br />	2015-01-16 06:51:00	5	6
360	2015-01-16 07:00:00	27.5175	7:51 AM	10.0	2.2	59.0	1022.3	16.1	Calm	Calm	-			Partly Cloudy	0	2015-01-16 14:51:00<br />	2015-01-16 07:51:00	5	7
361	2015-01-16 08:00:00	27.52	8:51 AM	13.3	3.3	51.0	1022.0	16.1	Calm	Calm	-			Partly Cloudy	0	2015-01-16 15:51:00<br />	2015-01-16 08:51:00	5	8
362	2015-01-16 09:00:00	26.8975	9:51 AM	16.7	0.6	34.0	1022.2	16.1	ENE	24.1	-			Partly Cloudy	70	2015-01-16 16:51:00<br />	2015-01-16 09:51:00	5	9
363	2015-01-16 10:00:00	26.7475	10:51 AM	18.3	-0.6	28.0	1022.7	16.1	ENE	22.2	-			Partly Cloudy	60	2015-01-16 17:51:00<br />	2015-01-16 10:51:00	5	10
364	2015-01-16 11:00:00	26.17	11:51 AM	20.0	-1.1	24.0	1021.8	16.1	ENE	13.0	-			Partly Cloudy	60	2015-01-16 18:51:00<br />	2015-01-16 11:51:00	5	11
365	2015-01-16 12:00:00	32.0075	12:51 PM	21.7	-2.8	19.0	1020.3	16.1	SSE	9.3	-			Clear	150	2015-01-16 19:51:00<br />	2015-01-16 12:51:00	5	12
366	2015-01-16 13:00:00	31.71	1:51 PM	21.1	-2.8	20.0	1019.1	16.1	Variable	5.6	-			Partly Cloudy	0	2015-01-16 20:51:00<br />	2015-01-16 13:51:00	5	13
367	2015-01-16 14:00:00	41.92	2:51 PM	22.8	-2.8	18.0	1018.3	16.1	Calm	Calm	-			Partly Cloudy	0	2015-01-16 21:51:00<br />	2015-01-16 14:51:00	5	14
368	2015-01-16 15:00:00	42.53	3:51 PM	22.8	-2.8	18.0	1018.0	16.1	Calm	Calm	-			Partly Cloudy	0	2015-01-16 22:51:00<br />	2015-01-16 15:51:00	5	15
369	2015-01-16 16:00:00	44.24	4:51 PM	22.2	-3.3	18.0	1018.1	16.1	Calm	Calm	-			Partly Cloudy	0	2015-01-16 23:51:00<br />	2015-01-16 16:51:00	5	16
370	2015-01-16 17:00:00	44.68	5:51 PM	21.1	-3.3	19.0	1017.8	16.1	Calm	Calm	-			Mostly Cloudy	0	2015-01-17 00:51:00<br />	2015-01-16 17:51:00	5	17
371	2015-01-16 18:00:00	46.24	6:51 PM	20.6	-3.3	20.0	1018.7	16.1	North	9.3	-			Mostly Cloudy	350	2015-01-17 01:51:00<br />	2015-01-16 18:51:00	5	18
372	2015-01-16 19:00:00	45.24	7:51 PM	16.1	1.1	36.0	1019.4	16.1	WSW	7.4	-			Scattered Clouds	240	2015-01-17 02:51:00<br />	2015-01-16 19:51:00	5	19
373	2015-01-16 20:00:00	44.37	8:51 PM	15.0	1.7	41.0	1019.5	16.1	SW	5.6	-			Scattered Clouds	230	2015-01-17 03:51:00<br />	2015-01-16 20:51:00	5	20
374	2015-01-16 21:00:00	43.87	9:51 PM	14.4	2.2	44.0	1019.7	16.1	East	11.1	-			Partly Cloudy	80	2015-01-17 04:51:00<br />	2015-01-16 21:51:00	5	21
375	2015-01-16 22:00:00	43.96	10:51 PM	14.4	1.1	41.0	1019.8	16.1	Calm	Calm	-			Partly Cloudy	0	2015-01-17 05:51:00<br />	2015-01-16 22:51:00	5	22
376	2015-01-16 23:00:00	44.01	11:51 PM	12.8	1.1	45.0	1019.5	16.1	ESE	9.3	-			Clear	110	2015-01-17 06:51:00<br />	2015-01-16 23:51:00	5	23
377	2015-01-17 00:00:00	40.5	12:51 AM	11.7	1.1	48.0	1019.3	16.1	East	5.6	-			Clear	100	2015-01-17 07:51:00<br />	2015-01-17 00:51:00	6	0
378	2015-01-17 01:00:00	40.52	1:51 AM	11.7	1.1	48.0	1019.8	16.1	East	9.3	-			Clear	90	2015-01-17 08:51:00<br />	2015-01-17 01:51:00	6	1
379	2015-01-17 02:00:00	40.49	2:51 AM	10.0	1.1	54.0	1020.1	16.1	SW	5.6	-			Clear	220	2015-01-17 09:51:00<br />	2015-01-17 02:51:00	6	2
380	2015-01-17 03:00:00	32.72	3:51 AM	10.0	1.1	54.0	1020.1	16.1	ESE	9.3	-			Clear	110	2015-01-17 10:51:00<br />	2015-01-17 03:51:00	6	3
381	2015-01-17 04:00:00	29.86	4:51 AM	9.4	1.7	59.0	1020.5	16.1	ENE	5.6	-			Clear	70	2015-01-17 11:51:00<br />	2015-01-17 04:51:00	6	4
382	2015-01-17 05:00:00	29.59	5:51 AM	8.9	1.7	61.0	1021.0	16.1	East	9.3	-			Clear	90	2015-01-17 12:51:00<br />	2015-01-17 05:51:00	6	5
383	2015-01-17 06:00:00	31.93	6:51 AM	8.9	1.1	58.0	1021.3	16.1	ESE	7.4	-			Clear	120	2015-01-17 13:51:00<br />	2015-01-17 06:51:00	6	6
384	2015-01-17 07:00:00	27.5	7:51 AM	9.4	1.1	56.0	1022.3	16.1	East	11.1	-			Partly Cloudy	100	2015-01-17 14:51:00<br />	2015-01-17 07:51:00	6	7
385	2015-01-17 08:00:00	25.28	8:51 AM	11.7	1.1	48.0	1022.7	16.1	ESE	14.8	-			Partly Cloudy	120	2015-01-17 15:51:00<br />	2015-01-17 08:51:00	6	8
386	2015-01-17 09:00:00	25.64	9:51 AM	14.4	0.6	39.0	1023.1	16.1	SE	13.0	-			Partly Cloudy	140	2015-01-17 16:51:00<br />	2015-01-17 09:51:00	6	9
387	2015-01-17 10:00:00	23.91	10:51 AM	17.2	0.6	33.0	1023.4	16.1	ESE	14.8	-			Partly Cloudy	110	2015-01-17 17:51:00<br />	2015-01-17 10:51:00	6	10
388	2015-01-17 11:00:00	23.78	11:51 AM	19.4	0.0	27.0	1022.8	16.1	ESE	9.3	-			Partly Cloudy	120	2015-01-17 18:51:00<br />	2015-01-17 11:51:00	6	11
389	2015-01-17 12:00:00	21.28	12:51 PM	20.0	-1.1	24.0	1021.2	16.1	Variable	5.6	-			Partly Cloudy	0	2015-01-17 19:51:00<br />	2015-01-17 12:51:00	6	12
390	2015-01-17 13:00:00	20.63	1:51 PM	20.6	-2.2	22.0	1020.3	16.1	WNW	7.4	-			Partly Cloudy	300	2015-01-17 20:51:00<br />	2015-01-17 13:51:00	6	13
391	2015-01-17 14:00:00	23.46	2:51 PM	21.7	-2.2	20.0	1020.3	16.1	WNW	7.4	-			Partly Cloudy	300	2015-01-17 21:51:00<br />	2015-01-17 14:51:00	6	14
392	2015-01-17 15:00:00	25.57	3:51 PM	22.2	-1.7	20.0	1020.2	16.1	NW	7.4	-			Partly Cloudy	320	2015-01-17 22:51:00<br />	2015-01-17 15:51:00	6	15
393	2015-01-17 16:00:00	25.41	4:51 PM	22.2	-1.7	20.0	1020.0	16.1	West	9.3	-			Scattered Clouds	270	2015-01-17 23:51:00<br />	2015-01-17 16:51:00	6	16
394	2015-01-17 17:00:00	27.71	5:51 PM	21.7	-2.2	20.0	1020.7	16.1	NW	9.3	-			Scattered Clouds	310	2015-01-18 00:51:00<br />	2015-01-17 17:51:00	6	17
395	2015-01-17 18:00:00	27.91	6:51 PM	18.9	1.1	30.0	1021.1	16.1	Calm	Calm	-			Scattered Clouds	0	2015-01-18 01:51:00<br />	2015-01-17 18:51:00	6	18
396	2015-01-17 19:00:00	29.1	7:51 PM	16.7	2.2	38.0	1021.4	16.1	SW	5.6	-			Clear	220	2015-01-18 02:51:00<br />	2015-01-17 19:51:00	6	19
397	2015-01-17 20:00:00	29.98	8:51 PM	16.1	2.2	39.0	1021.2	16.1	Calm	Calm	-			Clear	0	2015-01-18 03:51:00<br />	2015-01-17 20:51:00	6	20
398	2015-01-17 21:00:00	30.31	9:51 PM	16.7	1.1	35.0	1021.9	16.1	North	7.4	-			Clear	10	2015-01-18 04:51:00<br />	2015-01-17 21:51:00	6	21
399	2015-01-17 22:00:00	37.86	10:51 PM	13.9	2.8	47.0	1022.6	16.1	ESE	5.6	-			Clear	120	2015-01-18 05:51:00<br />	2015-01-17 22:51:00	6	22
400	2015-01-17 23:00:00	41.22	11:51 PM	13.9	2.8	47.0	1022.8	16.1	SE	5.6	-			Clear	140	2015-01-18 06:51:00<br />	2015-01-17 23:51:00	6	23
401	2015-01-18 00:00:00	46.97	12:51 AM	12.8	2.8	51.0	1023.0	16.1	ESE	5.6	-			Clear	120	2015-01-18 07:51:00<br />	2015-01-18 00:51:00	7	0
402	2015-01-18 01:00:00	45.16	1:51 AM	11.7	3.3	57.0	1022.7	16.1	East	9.3	-			Clear	100	2015-01-18 08:51:00<br />	2015-01-18 01:51:00	7	1
403	2015-01-18 02:00:00	39.41	2:51 AM	11.1	3.3	59.0	1022.6	16.1	East	11.1	-			Clear	100	2015-01-18 09:51:00<br />	2015-01-18 02:51:00	7	2
404	2015-01-18 03:00:00	28.54	3:51 AM	11.1	2.8	57.0	1022.4	16.1	East	13.0	-			Clear	100	2015-01-18 10:51:00<br />	2015-01-18 03:51:00	7	3
405	2015-01-18 04:00:00	25.01	4:51 AM	10.0	2.8	61.0	1022.5	16.1	East	7.4	-			Clear	80	2015-01-18 11:51:00<br />	2015-01-18 04:51:00	7	4
406	2015-01-18 05:00:00	25.64	5:51 AM	10.0	3.3	63.0	1022.7	16.1	ESE	5.6	-			Clear	110	2015-01-18 12:51:00<br />	2015-01-18 05:51:00	7	5
407	2015-01-18 06:00:00	23.76	6:51 AM	10.0	2.8	61.0	1023.2	16.1	ENE	5.6	-			Partly Cloudy	70	2015-01-18 13:51:00<br />	2015-01-18 06:51:00	7	6
408	2015-01-18 07:00:00	22.98	7:51 AM	10.0	2.8	61.0	1023.8	16.1	ENE	5.6	-			Scattered Clouds	70	2015-01-18 14:51:00<br />	2015-01-18 07:51:00	7	7
409	2015-01-18 08:00:00	22.06	8:51 AM	12.2	3.3	55.0	1023.9	16.1	ESE	5.6	-			Scattered Clouds	120	2015-01-18 15:51:00<br />	2015-01-18 08:51:00	7	8
410	2015-01-18 09:00:00	22.27	9:51 AM	14.4	2.8	46.0	1024.4	16.1	ENE	11.1	-			Scattered Clouds	60	2015-01-18 16:51:00<br />	2015-01-18 09:51:00	7	9
411	2015-01-18 10:00:00	22.15	10:51 AM	17.2	2.8	38.0	1024.2	16.1	ESE	9.3	-			Scattered Clouds	110	2015-01-18 17:51:00<br />	2015-01-18 10:51:00	7	10
412	2015-01-18 11:00:00	22.09	11:51 AM	19.4	1.7	31.0	1023.3	16.1	Calm	Calm	-			Scattered Clouds	0	2015-01-18 18:51:00<br />	2015-01-18 11:51:00	7	11
413	2015-01-18 12:00:00	20.87	12:51 PM	21.1	1.7	28.0	1021.8	16.1	Calm	Calm	-			Scattered Clouds	0	2015-01-18 19:51:00<br />	2015-01-18 12:51:00	7	12
414	2015-01-18 13:00:00	20.43	1:51 PM	22.2	1.1	25.0	1020.4	16.1	Calm	Calm	-			Scattered Clouds	0	2015-01-18 20:51:00<br />	2015-01-18 13:51:00	7	13
415	2015-01-18 14:00:00	31.33	2:51 PM	22.8	1.7	25.0	1019.7	16.1	West	5.6	-			Mostly Cloudy	280	2015-01-18 21:51:00<br />	2015-01-18 14:51:00	7	14
416	2015-01-18 15:00:00	39.15	3:51 PM	23.9	1.1	22.0	1019.3	16.1	West	5.6	-			Mostly Cloudy	260	2015-01-18 22:51:00<br />	2015-01-18 15:51:00	7	15
417	2015-01-18 16:00:00	38.68	4:51 PM	23.3	1.1	23.0	1019.2	16.1	NW	9.3	-			Mostly Cloudy	320	2015-01-18 23:51:00<br />	2015-01-18 16:51:00	7	16
418	2015-01-18 17:00:00	40.87	5:51 PM	22.2	0.6	24.0	1019.4	16.1	NNW	9.3	-			Scattered Clouds	330	2015-01-19 00:51:00<br />	2015-01-18 17:51:00	7	17
419	2015-01-18 18:00:00	43.93	6:51 PM	20.6	1.7	29.0	1019.8	16.1	NW	5.6	-			Scattered Clouds	310	2015-01-19 01:51:00<br />	2015-01-18 18:51:00	7	18
420	2015-01-18 19:00:00	45.44	7:51 PM	19.4	2.2	32.0	1019.9	16.1	Calm	Calm	-			Scattered Clouds	0	2015-01-19 02:51:00<br />	2015-01-18 19:51:00	7	19
421	2015-01-18 20:00:00	46.23	8:51 PM	17.2	3.9	41.0	1019.6	16.1	Calm	Calm	-			Scattered Clouds	0	2015-01-19 03:51:00<br />	2015-01-18 20:51:00	7	20
422	2015-01-18 21:00:00	45.13	9:51 PM	15.0	5.0	51.0	1019.6	16.1	ESE	5.6	-			Scattered Clouds	120	2015-01-19 04:51:00<br />	2015-01-18 21:51:00	7	21
423	2015-01-18 22:00:00	42.53	10:51 PM	14.4	4.4	51.0	1019.7	16.1	Calm	Calm	-			Scattered Clouds	0	2015-01-19 05:51:00<br />	2015-01-18 22:51:00	7	22
424	2015-01-18 23:00:00	42.49	11:51 PM	13.9	4.4	53.0	1019.9	16.1	Calm	Calm	-			Scattered Clouds	0	2015-01-19 06:51:00<br />	2015-01-18 23:51:00	7	23
425	2015-01-19 00:00:00	34.48	12:51 AM	13.9	4.4	53.0	1019.5	16.1	Calm	Calm	-			Partly Cloudy	0	2015-01-19 07:51:00<br />	2015-01-19 00:51:00	1	0
426	2015-01-19 01:00:00	29.22	1:51 AM	11.7	5.6	66.0	1019.6	16.1	Calm	Calm	-			Partly Cloudy	0	2015-01-19 08:51:00<br />	2015-01-19 01:51:00	1	1
427	2015-01-19 02:00:00	27.6	2:51 AM	11.7	5.0	64.0	1019.3	16.1	East	11.1	-			Partly Cloudy	90	2015-01-19 09:51:00<br />	2015-01-19 02:51:00	1	2
428	2015-01-19 03:00:00	27.7	3:51 AM	11.7	4.4	61.0	1019.3	16.1	SE	5.6	-			Clear	130	2015-01-19 10:51:00<br />	2015-01-19 03:51:00	1	3
429	2015-01-19 04:00:00	27.07	4:51 AM	11.1	4.4	63.0	1019.4	16.1	East	9.3	-			Clear	80	2015-01-19 11:51:00<br />	2015-01-19 04:51:00	1	4
430	2015-01-19 05:00:00	28.0	5:51 AM	10.6	4.4	66.0	1019.3	16.1	East	14.8	-			Partly Cloudy	100	2015-01-19 12:51:00<br />	2015-01-19 05:51:00	1	5
431	2015-01-19 06:00:00	27.55	6:51 AM	10.6	3.9	63.0	1019.5	16.1	East	14.8	-			Partly Cloudy	100	2015-01-19 13:51:00<br />	2015-01-19 06:51:00	1	6
432	2015-01-19 07:00:00	28.75	7:51 AM	10.0	4.4	68.0	1020.0	16.1	East	9.3	-			Partly Cloudy	100	2015-01-19 14:51:00<br />	2015-01-19 07:51:00	1	7
433	2015-01-19 08:00:00	29.18	8:51 AM	12.8	3.9	55.0	1020.1	16.1	SE	9.3	-			Scattered Clouds	130	2015-01-19 15:51:00<br />	2015-01-19 08:51:00	1	8
434	2015-01-19 09:00:00	25.95	9:51 AM	15.0	3.3	46.0	1020.4	16.1	SE	14.8	-			Mostly Cloudy	140	2015-01-19 16:51:00<br />	2015-01-19 09:51:00	1	9
435	2015-01-19 10:00:00	25.89	10:51 AM	17.8	3.3	38.0	1020.2	16.1	SE	13.0	-			Mostly Cloudy	130	2015-01-19 17:51:00<br />	2015-01-19 10:51:00	1	10
436	2015-01-19 11:00:00	24.48	11:51 AM	19.4	2.2	32.0	1019.5	16.1	SSE	11.1	-			Mostly Cloudy	150	2015-01-19 18:51:00<br />	2015-01-19 11:51:00	1	11
437	2015-01-19 12:00:00	24.56	12:51 PM	21.1	2.2	29.0	1018.1	16.1	South	5.6	-			Mostly Cloudy	170	2015-01-19 19:51:00<br />	2015-01-19 12:51:00	1	12
438	2015-01-19 13:00:00	23.96	1:51 PM	22.2	1.7	26.0	1017.0	16.1	SSE	5.6	-			Mostly Cloudy	150	2015-01-19 20:51:00<br />	2015-01-19 13:51:00	1	13
439	2015-01-19 14:00:00	25.86	2:51 PM	23.3	1.1	23.0	1016.1	16.1	Calm	Calm	-			Mostly Cloudy	0	2015-01-19 21:51:00<br />	2015-01-19 14:51:00	1	14
440	2015-01-19 15:00:00	26.28	3:51 PM	23.9	1.1	22.0	1015.7	16.1	Calm	Calm	-			Mostly Cloudy	0	2015-01-19 22:51:00<br />	2015-01-19 15:51:00	1	15
441	2015-01-19 16:00:00	24.14	4:51 PM	23.9	1.7	23.0	1015.1	16.1	SW	5.6	-			Mostly Cloudy	220	2015-01-19 23:51:00<br />	2015-01-19 16:51:00	1	16
442	2015-01-19 17:00:00	25.29	5:51 PM	22.2	2.2	27.0	1015.3	16.1	West	9.3	-			Scattered Clouds	280	2015-01-20 00:51:00<br />	2015-01-19 17:51:00	1	17
443	2015-01-19 18:00:00	29.99	6:51 PM	20.0	2.8	32.0	1015.5	16.1	Calm	Calm	-			Scattered Clouds	0	2015-01-20 01:51:00<br />	2015-01-19 18:51:00	1	18
444	2015-01-19 19:00:00	30.52	7:51 PM	18.3	3.9	39.0	1015.6	16.1	Calm	Calm	-			Scattered Clouds	0	2015-01-20 02:51:00<br />	2015-01-19 19:51:00	1	19
445	2015-01-19 20:00:00	30.83	8:51 PM	16.7	4.4	44.0	1015.5	16.1	Calm	Calm	-			Partly Cloudy	0	2015-01-20 03:51:00<br />	2015-01-19 20:51:00	1	20
446	2015-01-19 21:00:00	32.17	9:51 PM	15.0	5.0	51.0	1015.8	16.1	Calm	Calm	-			Clear	0	2015-01-20 04:51:00<br />	2015-01-19 21:51:00	1	21
447	2015-01-19 22:00:00	29.99	10:51 PM	13.3	5.6	60.0	1015.9	16.1	Calm	Calm	-			Clear	0	2015-01-20 05:51:00<br />	2015-01-19 22:51:00	1	22
448	2015-01-19 23:00:00	30.65	11:51 PM	13.3	5.0	57.0	1016.0	16.1	SE	7.4	-			Clear	130	2015-01-20 06:51:00<br />	2015-01-19 23:51:00	1	23
449	2015-01-20 00:00:00	29.73	12:51 AM	12.2	5.0	62.0	1015.7	16.1	East	7.4	-			Clear	100	2015-01-20 07:51:00<br />	2015-01-20 00:51:00	2	0
450	2015-01-20 01:00:00	30.69	1:51 AM	11.7	5.0	64.0	1015.6	16.1	East	13.0	-			Clear	100	2015-01-20 08:51:00<br />	2015-01-20 01:51:00	2	1
451	2015-01-20 02:00:00	29.91	2:51 AM	11.7	5.0	64.0	1015.6	16.1	Calm	Calm	-			Clear	0	2015-01-20 09:51:00<br />	2015-01-20 02:51:00	2	2
452	2015-01-20 03:00:00	30.44	3:51 AM	10.6	5.0	68.0	1015.4	16.1	East	7.4	-			Clear	90	2015-01-20 10:51:00<br />	2015-01-20 03:51:00	2	3
453	2015-01-20 04:00:00	29.68	4:51 AM	10.0	4.4	68.0	1015.1	16.1	East	7.4	-			Clear	90	2015-01-20 11:51:00<br />	2015-01-20 04:51:00	2	4
454	2015-01-20 05:00:00	31.34	5:51 AM	10.0	4.4	68.0	1015.3	16.1	East	11.1	-			Partly Cloudy	90	2015-01-20 12:51:00<br />	2015-01-20 05:51:00	2	5
455	2015-01-20 06:00:00	26.05	6:51 AM	9.4	4.4	71.0	1015.6	16.1	ESE	5.6	-			Partly Cloudy	120	2015-01-20 13:51:00<br />	2015-01-20 06:51:00	2	6
456	2015-01-20 07:00:00	25.72	7:51 AM	10.0	3.9	66.0	1016.1	16.1	East	9.3	-			Partly Cloudy	90	2015-01-20 14:51:00<br />	2015-01-20 07:51:00	2	7
457	2015-01-20 08:00:00	26.09	8:51 AM	12.2	3.9	57.0	1016.3	16.1	SE	9.3	-			Scattered Clouds	130	2015-01-20 15:51:00<br />	2015-01-20 08:51:00	2	8
458	2015-01-20 09:00:00	25.8	9:51 AM	15.0	4.4	49.0	1016.5	16.1	SE	9.3	-			Mostly Cloudy	130	2015-01-20 16:51:00<br />	2015-01-20 09:51:00	2	9
459	2015-01-20 10:00:00	25.98	10:51 AM	17.8	3.9	40.0	1016.8	16.1	SE	9.3	-			Mostly Cloudy	140	2015-01-20 17:51:00<br />	2015-01-20 10:51:00	2	10
460	2015-01-20 11:00:00	30.95	11:51 AM	19.4	3.9	36.0	1015.8	16.1	ESE	9.3	-			Mostly Cloudy	110	2015-01-20 18:51:00<br />	2015-01-20 11:51:00	2	11
461	2015-01-20 12:00:00	35.52	12:51 PM	20.6	3.3	32.0	1014.5	16.1	ENE	5.6	-			Mostly Cloudy	60	2015-01-20 19:51:00<br />	2015-01-20 12:51:00	2	12
462	2015-01-20 13:00:00	39.64	1:51 PM	21.7	1.7	27.0	1013.2	16.1	Variable	5.6	-			Mostly Cloudy	0	2015-01-20 20:51:00<br />	2015-01-20 13:51:00	2	13
463	2015-01-20 14:00:00	32.87	2:51 PM	22.8	1.1	24.0	1012.2	16.1	Calm	Calm	-			Mostly Cloudy	0	2015-01-20 21:51:00<br />	2015-01-20 14:51:00	2	14
464	2015-01-20 15:00:00	35.67	3:51 PM	23.3	0.6	22.0	1011.8	16.1	ENE	5.6	-			Mostly Cloudy	70	2015-01-20 22:51:00<br />	2015-01-20 15:51:00	2	15
465	2015-01-20 16:00:00	43.69	4:51 PM	22.8	1.1	24.0	1011.2	16.1	Calm	Calm	-			Mostly Cloudy	0	2015-01-20 23:51:00<br />	2015-01-20 16:51:00	2	16
466	2015-01-20 17:00:00	46.14	5:51 PM	22.2	1.1	25.0	1010.9	16.1	Calm	Calm	-			Mostly Cloudy	0	2015-01-21 00:51:00<br />	2015-01-20 17:51:00	2	17
467	2015-01-20 18:00:00	43.03	6:51 PM	19.4	3.9	36.0	1010.7	16.1	Calm	Calm	-			Clear	0	2015-01-21 01:51:00<br />	2015-01-20 18:51:00	2	18
468	2015-01-20 19:00:00	48.65	7:51 PM	18.3	4.4	40.0	1010.5	16.1	Calm	Calm	-			Mostly Cloudy	0	2015-01-21 02:51:00<br />	2015-01-20 19:51:00	2	19
469	2015-01-20 20:00:00	48.52	8:51 PM	17.2	5.0	45.0	1010.1	16.1	Calm	Calm	-			Mostly Cloudy	0	2015-01-21 03:51:00<br />	2015-01-20 20:51:00	2	20
470	2015-01-20 21:00:00	46.71	9:51 PM	16.7	5.0	46.0	1010.0	16.1	Calm	Calm	-			Mostly Cloudy	0	2015-01-21 04:51:00<br />	2015-01-20 21:51:00	2	21
471	2015-01-20 22:00:00	46.97	10:51 PM	15.6	5.6	51.0	1010.4	16.1	Calm	Calm	-			Mostly Cloudy	0	2015-01-21 05:51:00<br />	2015-01-20 22:51:00	2	22
472	2015-01-20 23:00:00	47.13	11:51 PM	15.6	5.6	51.0	1009.9	16.1	Calm	Calm	-			Overcast	0	2015-01-21 06:51:00<br />	2015-01-20 23:51:00	2	23
473	2015-01-21 00:00:00	46.88	12:51 AM	15.0	5.6	53.0	1009.7	16.1	East	7.4	-			Overcast	90	2015-01-21 07:51:00<br />	2015-01-21 00:51:00	3	0
474	2015-01-21 01:00:00	45.49	1:51 AM	15.0	5.0	51.0	1009.4	16.1	East	7.4	-			Overcast	100	2015-01-21 08:51:00<br />	2015-01-21 01:51:00	3	1
475	2015-01-21 02:00:00	45.01	2:51 AM	14.4	5.0	53.0	1009.3	16.1	Calm	Calm	-			Overcast	0	2015-01-21 09:51:00<br />	2015-01-21 02:51:00	3	2
476	2015-01-21 03:00:00	36.63	3:51 AM	13.3	5.0	57.0	1009.1	16.1	Calm	Calm	-			Overcast	0	2015-01-21 10:51:00<br />	2015-01-21 03:51:00	3	3
477	2015-01-21 04:00:00	32.0	4:51 AM	13.3	5.6	60.0	1008.8	16.1	East	9.3	-			Overcast	100	2015-01-21 11:51:00<br />	2015-01-21 04:51:00	3	4
478	2015-01-21 05:00:00	31.07	5:51 AM	13.9	3.3	49.0	1008.7	16.1	South	7.4	-			Mostly Cloudy	170	2015-01-21 12:51:00<br />	2015-01-21 05:51:00	3	5
479	2015-01-21 06:00:00	31.49	6:51 AM	13.3	3.9	53.0	1009.1	16.1	East	9.3	-			Mostly Cloudy	100	2015-01-21 13:51:00<br />	2015-01-21 06:51:00	3	6
480	2015-01-21 07:00:00	32.03	7:51 AM	13.9	3.9	51.0	1009.8	16.1	North	5.6	-			Scattered Clouds	350	2015-01-21 14:51:00<br />	2015-01-21 07:51:00	3	7
481	2015-01-21 08:00:00	33.58	8:51 AM	14.4	4.4	51.0	1010.5	16.1	Calm	Calm	-			Mostly Cloudy	0	2015-01-21 15:51:00<br />	2015-01-21 08:51:00	3	8
482	2015-01-21 09:00:00	30.86	9:51 AM	15.6	5.0	49.0	1011.1	16.1	SW	9.3	-			Scattered Clouds	220	2015-01-21 16:51:00<br />	2015-01-21 09:51:00	3	9
483	2015-01-21 10:00:00	30.25	10:51 AM	17.2	3.3	40.0	1011.5	16.1	West	7.4	-			Scattered Clouds	270	2015-01-21 17:51:00<br />	2015-01-21 10:51:00	3	10
484	2015-01-21 11:00:00	33.76	11:51 AM	18.9	2.8	34.0	1011.1	16.1	West	7.4	-			Scattered Clouds	270	2015-01-21 18:51:00<br />	2015-01-21 11:51:00	3	11
485	2015-01-21 12:00:00	39.21	12:51 PM	19.4	2.2	32.0	1010.5	16.1	Calm	Calm	-			Scattered Clouds	0	2015-01-21 19:51:00<br />	2015-01-21 12:51:00	3	12
486	2015-01-21 13:00:00	39.28	1:51 PM	20.6	2.2	30.0	1009.7	16.1	NW	9.3	-			Scattered Clouds	320	2015-01-21 20:51:00<br />	2015-01-21 13:51:00	3	13
487	2015-01-21 14:00:00	42.75	2:51 PM	21.7	2.2	28.0	1009.8	16.1	NNW	5.6	-			Scattered Clouds	340	2015-01-21 21:51:00<br />	2015-01-21 14:51:00	3	14
488	2015-01-21 15:00:00	44.97	3:51 PM	22.8	2.8	27.0	1009.7	16.1	Calm	Calm	-			Scattered Clouds	0	2015-01-21 22:51:00<br />	2015-01-21 15:51:00	3	15
489	2015-01-21 16:00:00	48.3	4:51 PM	21.7	1.7	27.0	1010.4	16.1	North	31.5	40.7			Mostly Cloudy	10	2015-01-21 23:51:00<br />	2015-01-21 16:51:00	3	16
490	2015-01-21 17:00:00	47.81	5:51 PM	20.6	2.8	31.0	1011.4	16.1	North	25.9	-			Mostly Cloudy	350	2015-01-22 00:51:00<br />	2015-01-21 17:51:00	3	17
491	2015-01-21 18:00:00	48.09	6:51 PM	18.9	1.1	30.0	1012.4	16.1	North	22.2	-			Scattered Clouds	360	2015-01-22 01:51:00<br />	2015-01-21 18:51:00	3	18
492	2015-01-21 19:00:00	49.22	7:51 PM	18.3	1.7	33.0	1013.3	16.1	North	11.1	-			Clear	350	2015-01-22 02:51:00<br />	2015-01-21 19:51:00	3	19
493	2015-01-21 20:00:00	47.79	8:51 PM	17.2	0.6	33.0	1014.1	16.1	North	13.0	-			Clear	350	2015-01-22 03:51:00<br />	2015-01-21 20:51:00	3	20
494	2015-01-21 21:00:00	45.82	9:51 PM	17.2	0.0	31.0	1014.6	16.1	NNW	14.8	-			Clear	330	2015-01-22 04:51:00<br />	2015-01-21 21:51:00	3	21
495	2015-01-21 22:00:00	45.57	10:51 PM	16.7	-0.6	31.0	1015.4	16.1	North	14.8	-			Clear	350	2015-01-22 05:51:00<br />	2015-01-21 22:51:00	3	22
496	2015-01-21 23:00:00	45.32	11:51 PM	15.0	-0.6	35.0	1015.8	16.1	Calm	Calm	-			Clear	0	2015-01-22 06:51:00<br />	2015-01-21 23:51:00	3	23
497	2015-01-22 00:00:00	45.12	12:51 AM	13.3	0.0	40.0	1016.1	16.1	Calm	Calm	-			Clear	0	2015-01-22 07:51:00<br />	2015-01-22 00:51:00	4	0
498	2015-01-22 01:00:00	45.16	1:51 AM	10.6	1.1	52.0	1016.8	16.1	South	5.6	-			Clear	170	2015-01-22 08:51:00<br />	2015-01-22 01:51:00	4	1
499	2015-01-22 02:00:00	45.38	2:51 AM	9.4	0.6	54.0	1017.7	16.1	South	11.1	-			Clear	190	2015-01-22 09:51:00<br />	2015-01-22 02:51:00	4	2
500	2015-01-22 03:00:00	45.8	3:51 AM	11.1	-1.1	43.0	1018.1	16.1	Calm	Calm	-			Clear	0	2015-01-22 10:51:00<br />	2015-01-22 03:51:00	4	3
501	2015-01-22 04:00:00	45.05	4:51 AM	14.4	-10.6	17.0	1018.4	16.1	NE	27.8	-			Clear	40	2015-01-22 11:51:00<br />	2015-01-22 04:51:00	4	4
502	2015-01-22 05:00:00	33.32	5:02 AM	14.4	-10.6	17.0	1019.2	16.1	NE	22.2	-			Clear	40	2015-01-22 12:02:00<br />	2015-01-22 05:02:00	4	5
503	2015-01-22 06:00:00	34.51	6:51 AM	11.1	-9.4	23.0	1020.7	16.1	North	14.8	-			Clear	360	2015-01-22 13:51:00<br />	2015-01-22 06:51:00	4	6
504	2015-01-22 07:00:00	29.47	7:51 AM	11.1	-10.0	22.0	1021.4	16.1	North	7.4	-			Clear	350	2015-01-22 14:51:00<br />	2015-01-22 07:51:00	4	7
505	2015-01-22 08:00:00	29.11	8:51 AM	12.8	-12.2	17.0	1022.3	16.1	NNE	16.7	-			Clear	30	2015-01-22 15:51:00<br />	2015-01-22 08:51:00	4	8
506	2015-01-22 09:00:00	27.62	9:51 AM	13.3	-13.9	14.0	1023.2	16.1	NE	31.5	40.7			Clear	50	2015-01-22 16:51:00<br />	2015-01-22 09:51:00	4	9
507	2015-01-22 10:00:00	26.13	10:51 AM	13.9	-14.4	13.0	1023.8	16.1	NE	27.8	-			Clear	40	2015-01-22 17:51:00<br />	2015-01-22 10:51:00	4	10
508	2015-01-22 11:00:00	29.9	11:51 AM	14.4	-14.4	13.0	1023.8	16.1	North	18.5	-			Partly Cloudy	360	2015-01-22 18:51:00<br />	2015-01-22 11:51:00	4	11
509	2015-01-22 12:00:00	37.74	12:51 PM	15.6	-13.9	12.0	1022.9	16.1	NNE	18.5	25.9			Partly Cloudy	20	2015-01-22 19:51:00<br />	2015-01-22 12:51:00	4	12
510	2015-01-22 13:00:00	40.29	1:51 PM	16.7	-12.8	12.0	1021.9	16.1	North	16.7	-			Partly Cloudy	360	2015-01-22 20:51:00<br />	2015-01-22 13:51:00	4	13
511	2015-01-22 14:00:00	38.68	2:51 PM	17.2	-12.2	13.0	1021.9	16.1	NNE	18.5	-			Partly Cloudy	20	2015-01-22 21:51:00<br />	2015-01-22 14:51:00	4	14
512	2015-01-22 15:00:00	41.4	3:51 PM	18.3	-13.9	10.0	1021.7	16.1	NNE	20.4	33.3			Partly Cloudy	30	2015-01-22 22:51:00<br />	2015-01-22 15:51:00	4	15
513	2015-01-22 16:00:00	46.06	4:51 PM	18.3	-15.0	9.0	1021.8	16.1	NE	18.5	-			Partly Cloudy	40	2015-01-22 23:51:00<br />	2015-01-22 16:51:00	4	16
514	2015-01-22 17:00:00	44.55	5:51 PM	17.2	-12.8	12.0	1022.3	16.1	NE	18.5	-			Partly Cloudy	50	2015-01-23 00:51:00<br />	2015-01-22 17:51:00	4	17
515	2015-01-22 18:00:00	43.2	6:51 PM	16.1	-11.1	15.0	1022.9	16.1	NE	18.5	-			Partly Cloudy	40	2015-01-23 01:51:00<br />	2015-01-22 18:51:00	4	18
516	2015-01-22 19:00:00	45.28	7:51 PM	15.6	-8.9	18.0	1023.6	16.1	NE	22.2	-			Clear	50	2015-01-23 02:51:00<br />	2015-01-22 19:51:00	4	19
517	2015-01-22 20:00:00	45.86	8:51 PM	15.0	-7.8	20.0	1024.0	16.1	NE	24.1	-			Clear	50	2015-01-23 03:51:00<br />	2015-01-22 20:51:00	4	20
518	2015-01-22 21:00:00	46.56	9:51 PM	13.9	-7.2	23.0	1024.7	16.1	ENE	16.7	-			Clear	60	2015-01-23 04:51:00<br />	2015-01-22 21:51:00	4	21
519	2015-01-22 22:00:00	46.62	10:51 PM	12.8	-6.7	25.0	1025.5	16.1	ENE	14.8	-			Clear	70	2015-01-23 05:51:00<br />	2015-01-22 22:51:00	4	22
520	2015-01-22 23:00:00	45.75	11:51 PM	12.2	-6.7	26.0	1026.0	16.1	NNE	5.6	-			Clear	30	2015-01-23 06:51:00<br />	2015-01-22 23:51:00	4	23
521	2015-01-23 00:00:00	46.57	12:51 AM	11.1	-6.1	30.0	1026.2	16.1	East	7.4	-			Clear	90	2015-01-23 07:51:00<br />	2015-01-23 00:51:00	5	0
522	2015-01-23 01:00:00	44.6	1:51 AM	10.0	-6.1	32.0	1026.5	16.1	NE	7.4	-			Clear	50	2015-01-23 08:51:00<br />	2015-01-23 01:51:00	5	1
523	2015-01-23 02:00:00	41.14	2:51 AM	8.9	-5.6	36.0	1026.4	16.1	SE	7.4	-			Clear	140	2015-01-23 09:51:00<br />	2015-01-23 02:51:00	5	2
524	2015-01-23 03:00:00	33.48	3:51 AM	8.3	-5.6	37.0	1026.0	16.1	East	7.4	-			Clear	100	2015-01-23 10:51:00<br />	2015-01-23 03:51:00	5	3
525	2015-01-23 04:00:00	30.34	4:51 AM	7.2	-5.0	42.0	1025.4	16.1	East	9.3	-			Clear	80	2015-01-23 11:51:00<br />	2015-01-23 04:51:00	5	4
526	2015-01-23 05:00:00	25.67	5:51 AM	7.2	-5.0	42.0	1025.2	16.1	East	7.4	-			Partly Cloudy	90	2015-01-23 12:51:00<br />	2015-01-23 05:51:00	5	5
527	2015-01-23 06:00:00	22.08	6:51 AM	7.2	-6.1	39.0	1025.5	16.1	ESE	9.3	-			Scattered Clouds	110	2015-01-23 13:51:00<br />	2015-01-23 06:51:00	5	6
528	2015-01-23 07:00:00	25.28	7:51 AM	7.2	-6.1	39.0	1026.0	16.1	SE	7.4	-			Partly Cloudy	130	2015-01-23 14:51:00<br />	2015-01-23 07:51:00	5	7
529	2015-01-23 08:00:00	25.82	8:51 AM	10.0	-7.2	29.0	1026.0	16.1	East	11.1	-			Partly Cloudy	100	2015-01-23 15:51:00<br />	2015-01-23 08:51:00	5	8
530	2015-01-23 09:00:00	22.97	9:51 AM	12.2	-5.6	29.0	1026.4	16.1	SE	13.0	-			Scattered Clouds	130	2015-01-23 16:51:00<br />	2015-01-23 09:51:00	5	9
531	2015-01-23 10:00:00	21.13	10:51 AM	13.3	-5.6	27.0	1026.3	16.1	East	9.3	-			Scattered Clouds	80	2015-01-23 17:51:00<br />	2015-01-23 10:51:00	5	10
532	2015-01-23 11:00:00	25.67	11:51 AM	13.9	-6.1	25.0	1025.4	16.1	Variable	5.6	-			Mostly Cloudy	0	2015-01-23 18:51:00<br />	2015-01-23 11:51:00	5	11
533	2015-01-23 12:00:00	22.21	12:51 PM	15.0	-7.2	21.0	1023.8	16.1	Calm	Calm	-			Mostly Cloudy	0	2015-01-23 19:51:00<br />	2015-01-23 12:51:00	5	12
534	2015-01-23 13:00:00	23.02	1:51 PM	16.1	-7.8	19.0	1022.5	16.1	WSW	7.4	-			Mostly Cloudy	250	2015-01-23 20:51:00<br />	2015-01-23 13:51:00	5	13
535	2015-01-23 14:00:00	21.88	2:51 PM	16.7	-8.3	18.0	1021.4	16.1	Variable	7.4	-			Mostly Cloudy	0	2015-01-23 21:51:00<br />	2015-01-23 14:51:00	5	14
536	2015-01-23 15:00:00	21.94	3:51 PM	17.2	-8.3	17.0	1020.7	16.1	WNW	7.4	-			Mostly Cloudy	300	2015-01-23 22:51:00<br />	2015-01-23 15:51:00	5	15
537	2015-01-23 16:00:00	32.17	4:51 PM	16.7	-8.3	18.0	1020.2	16.1	WSW	9.3	-			Mostly Cloudy	240	2015-01-23 23:51:00<br />	2015-01-23 16:51:00	5	16
538	2015-01-23 17:00:00	43.42	5:51 PM	16.1	-9.4	17.0	1019.9	16.1	WNW	7.4	-			Mostly Cloudy	300	2015-01-24 00:51:00<br />	2015-01-23 17:51:00	5	17
539	2015-01-23 18:00:00	44.15	6:51 PM	16.1	-8.3	18.0	1020.3	16.1	NNW	9.3	-			Mostly Cloudy	340	2015-01-24 01:51:00<br />	2015-01-23 18:51:00	5	18
540	2015-01-23 19:00:00	42.43	7:51 PM	16.1	-9.4	17.0	1020.5	16.1	NW	9.3	-			Mostly Cloudy	310	2015-01-24 02:51:00<br />	2015-01-23 19:51:00	5	19
541	2015-01-23 20:00:00	42.46	8:51 PM	15.0	-8.9	19.0	1020.6	16.1	Variable	7.4	-			Mostly Cloudy	0	2015-01-24 03:51:00<br />	2015-01-23 20:51:00	5	20
542	2015-01-23 21:00:00	43.2	9:51 PM	12.8	-6.1	27.0	1020.4	16.1	Calm	Calm	-			Mostly Cloudy	0	2015-01-24 04:51:00<br />	2015-01-23 21:51:00	5	21
543	2015-01-23 22:00:00	42.09	10:51 PM	11.7	-4.4	32.0	1020.1	16.1	East	13.0	-			Mostly Cloudy	100	2015-01-24 05:51:00<br />	2015-01-23 22:51:00	5	22
544	2015-01-23 23:00:00	42.82	11:51 PM	12.2	-4.4	31.0	1019.9	16.1	Calm	Calm	-			Mostly Cloudy	0	2015-01-24 06:51:00<br />	2015-01-23 23:51:00	5	23
545	2015-01-24 00:00:00	42.67	12:51 AM	11.1	-3.9	35.0	1019.8	16.1	Variable	5.6	-			Mostly Cloudy	0	2015-01-24 07:51:00<br />	2015-01-24 00:51:00	6	0
546	2015-01-24 01:00:00	40.6	1:51 AM	12.2	-5.6	29.0	1019.4	16.1	ENE	9.3	-			Mostly Cloudy	60	2015-01-24 08:51:00<br />	2015-01-24 01:51:00	6	1
547	2015-01-24 02:00:00	42.02	2:51 AM	13.3	-6.7	25.0	1019.3	16.1	Variable	7.4	-			Mostly Cloudy	0	2015-01-24 09:51:00<br />	2015-01-24 02:51:00	6	2
548	2015-01-24 03:00:00	34.15	3:51 AM	14.4	-7.2	22.0	1018.8	16.1	ENE	14.8	-			Mostly Cloudy	70	2015-01-24 10:51:00<br />	2015-01-24 03:51:00	6	3
549	2015-01-24 04:00:00	29.75	4:51 AM	14.4	-7.8	21.0	1018.6	16.1	ENE	24.1	-			Mostly Cloudy	60	2015-01-24 11:51:00<br />	2015-01-24 04:51:00	6	4
550	2015-01-24 05:00:00	28.39	5:51 AM	13.3	-7.2	24.0	1018.4	16.1	ENE	22.2	-			Clear	70	2015-01-24 12:51:00<br />	2015-01-24 05:51:00	6	5
551	2015-01-24 06:00:00	28.14	6:51 AM	13.3	-7.8	23.0	1018.6	16.1	ENE	16.7	-			Clear	70	2015-01-24 13:51:00<br />	2015-01-24 06:51:00	6	6
552	2015-01-24 07:00:00	25.84	7:51 AM	13.3	-7.8	23.0	1019.2	16.1	ENE	22.2	-			Partly Cloudy	70	2015-01-24 14:51:00<br />	2015-01-24 07:51:00	6	7
553	2015-01-24 08:00:00	26.21	8:51 AM	15.0	-7.8	20.0	1020.0	16.1	ENE	18.5	-			Partly Cloudy	70	2015-01-24 15:51:00<br />	2015-01-24 08:51:00	6	8
554	2015-01-24 09:00:00	25.23	9:51 AM	17.2	-8.9	16.0	1020.2	16.1	ENE	20.4	-			Partly Cloudy	60	2015-01-24 16:51:00<br />	2015-01-24 09:51:00	6	9
555	2015-01-24 10:00:00	24.01	10:51 AM	18.9	-7.8	16.0	1019.9	16.1	ENE	24.1	-			Partly Cloudy	70	2015-01-24 17:51:00<br />	2015-01-24 10:51:00	6	10
556	2015-01-24 11:00:00	24.0	11:51 AM	20.6	-8.3	14.0	1019.3	16.1	ENE	27.8	38.9			Partly Cloudy	60	2015-01-24 18:51:00<br />	2015-01-24 11:51:00	6	11
557	2015-01-24 12:00:00	22.1	12:51 PM	22.2	-9.4	11.0	1018.0	16.1	East	25.9	-			Partly Cloudy	80	2015-01-24 19:51:00<br />	2015-01-24 12:51:00	6	12
558	2015-01-24 13:00:00	21.04	1:51 PM	23.3	-11.7	9.0	1017.0	16.1	East	35.2	-			Partly Cloudy	80	2015-01-24 20:51:00<br />	2015-01-24 13:51:00	6	13
559	2015-01-24 14:00:00	25.36	2:51 PM	23.9	-11.7	9.0	1015.7	16.1	ENE	18.5	-			Partly Cloudy	70	2015-01-24 21:51:00<br />	2015-01-24 14:51:00	6	14
560	2015-01-24 15:00:00	28.13	3:51 PM	23.9	-11.1	9.0	1015.1	16.1	East	7.4	-			Partly Cloudy	80	2015-01-24 22:51:00<br />	2015-01-24 15:51:00	6	15
561	2015-01-24 16:00:00	27.88	4:51 PM	23.9	-11.7	9.0	1015.1	16.1	East	14.8	-			Partly Cloudy	90	2015-01-24 23:51:00<br />	2015-01-24 16:51:00	6	16
562	2015-01-24 17:00:00	28.82	5:51 PM	23.3	-10.0	10.0	1015.0	16.1	Calm	Calm	-			Partly Cloudy	0	2015-01-25 00:51:00<br />	2015-01-24 17:51:00	6	17
563	2015-01-24 18:00:00	33.48	6:51 PM	19.4	-7.8	15.0	1015.2	16.1	Calm	Calm	-			Partly Cloudy	0	2015-01-25 01:51:00<br />	2015-01-24 18:51:00	6	18
564	2015-01-24 19:00:00	36.34	7:51 PM	17.8	-6.7	18.0	1015.8	16.1	Calm	Calm	-			Clear	0	2015-01-25 02:51:00<br />	2015-01-24 19:51:00	6	19
565	2015-01-24 20:00:00	36.54	8:51 PM	16.7	-5.6	21.0	1016.6	16.1	ENE	9.3	-			Clear	70	2015-01-25 03:51:00<br />	2015-01-24 20:51:00	6	20
566	2015-01-24 21:00:00	30.35	9:51 PM	16.7	-5.6	21.0	1017.3	16.1	ENE	5.6	-			Clear	60	2015-01-25 04:51:00<br />	2015-01-24 21:51:00	6	21
567	2015-01-24 22:00:00	37.79	10:51 PM	15.6	-4.4	25.0	1017.5	16.1	East	13.0	-			Clear	90	2015-01-25 05:51:00<br />	2015-01-24 22:51:00	6	22
568	2015-01-24 23:00:00	40.38	11:51 PM	16.1	-7.2	20.0	1017.7	16.1	East	7.4	-			Clear	90	2015-01-25 06:51:00<br />	2015-01-24 23:51:00	6	23
569	2015-01-25 00:00:00	45.02	12:51 AM	13.9	-6.1	25.0	1017.6	16.1	Calm	Calm	-			Clear	0	2015-01-25 07:51:00<br />	2015-01-25 00:51:00	7	0
570	2015-01-25 01:00:00	44.58	1:51 AM	12.8	-5.0	29.0	1017.5	16.1	Calm	Calm	-			Clear	0	2015-01-25 08:51:00<br />	2015-01-25 01:51:00	7	1
571	2015-01-25 02:00:00	39.54	2:51 AM	13.3	-6.7	25.0	1017.3	16.1	NE	5.6	-			Clear	50	2015-01-25 09:51:00<br />	2015-01-25 02:51:00	7	2
572	2015-01-25 03:00:00	27.27	3:51 AM	11.1	-3.9	35.0	1017.3	16.1	Calm	Calm	-			Clear	0	2015-01-25 10:51:00<br />	2015-01-25 03:51:00	7	3
573	2015-01-25 04:00:00	24.62	4:51 AM	10.0	-3.3	39.0	1017.4	16.1	Calm	Calm	-			Clear	0	2015-01-25 11:51:00<br />	2015-01-25 04:51:00	7	4
574	2015-01-25 05:00:00	25.57	5:51 AM	10.6	-3.9	36.0	1017.5	16.1	Calm	Calm	-			Clear	0	2015-01-25 12:51:00<br />	2015-01-25 05:51:00	7	5
575	2015-01-25 06:00:00	25.79	6:51 AM	11.7	-5.6	30.0	1017.9	16.1	NE	13.0	-			Scattered Clouds	40	2015-01-25 13:51:00<br />	2015-01-25 06:51:00	7	6
576	2015-01-25 07:00:00	27.99	7:51 AM	11.7	-5.0	31.0	1018.6	16.1	ESE	9.3	-			Scattered Clouds	110	2015-01-25 14:51:00<br />	2015-01-25 07:51:00	7	7
577	2015-01-25 08:00:00	25.51	8:51 AM	11.7	-5.6	30.0	1018.9	16.1	East	11.1	-			Scattered Clouds	80	2015-01-25 15:51:00<br />	2015-01-25 08:51:00	7	8
578	2015-01-25 09:00:00	28.05	9:51 AM	16.1	-4.4	24.0	1018.7	16.1	ESE	9.3	-			Mostly Cloudy	110	2015-01-25 16:51:00<br />	2015-01-25 09:51:00	7	9
579	2015-01-25 10:00:00	26.1	10:51 AM	19.4	-5.0	19.0	1018.4	16.1	East	14.8	-			Mostly Cloudy	100	2015-01-25 17:51:00<br />	2015-01-25 10:51:00	7	10
580	2015-01-25 11:00:00	23.78	11:51 AM	21.7	-6.1	15.0	1017.8	16.1	ENE	18.5	-			Mostly Cloudy	70	2015-01-25 18:51:00<br />	2015-01-25 11:51:00	7	11
581	2015-01-25 12:00:00	21.93	12:51 PM	23.3	-5.0	15.0	1016.6	16.1	SSE	7.4	-			Mostly Cloudy	160	2015-01-25 19:51:00<br />	2015-01-25 12:51:00	7	12
582	2015-01-25 13:00:00	21.13	1:51 PM	23.9	-5.0	14.0	1015.6	16.1	Calm	Calm	-			Mostly Cloudy	0	2015-01-25 20:51:00<br />	2015-01-25 13:51:00	7	13
583	2015-01-25 14:00:00	34.23	2:51 PM	24.4	-5.0	14.0	1015.0	16.1	South	7.4	-			Mostly Cloudy	190	2015-01-25 21:51:00<br />	2015-01-25 14:51:00	7	14
584	2015-01-25 15:00:00	37.78	3:51 PM	23.9	-6.1	13.0	1015.3	16.1	SSE	11.1	-			Mostly Cloudy	160	2015-01-25 22:51:00<br />	2015-01-25 15:51:00	7	15
585	2015-01-25 16:00:00	40.47	4:51 PM	23.3	-5.0	15.0	1015.4	16.1	SSE	7.4	-			Mostly Cloudy	150	2015-01-25 23:51:00<br />	2015-01-25 16:51:00	7	16
586	2015-01-25 17:00:00	40.76	5:51 PM	22.2	-5.0	16.0	1015.8	16.1	Calm	Calm	-			Mostly Cloudy	0	2015-01-26 00:51:00<br />	2015-01-25 17:51:00	7	17
587	2015-01-25 18:00:00	42.47	6:51 PM	19.4	-3.3	21.0	1016.4	16.1	East	7.4	-			Mostly Cloudy	80	2015-01-26 01:51:00<br />	2015-01-25 18:51:00	7	18
588	2015-01-25 19:00:00	43.38	7:51 PM	17.2	-1.7	28.0	1017.3	16.1	East	5.6	-			Mostly Cloudy	100	2015-01-26 02:51:00<br />	2015-01-25 19:51:00	7	19
589	2015-01-25 20:00:00	43.59	8:51 PM	16.1	-1.1	31.0	1017.6	16.1	Calm	Calm	-			Mostly Cloudy	0	2015-01-26 03:51:00<br />	2015-01-25 20:51:00	7	20
590	2015-01-25 21:00:00	41.9	9:51 PM	13.3	0.0	40.0	1017.5	16.1	SSW	9.3	-			Mostly Cloudy	200	2015-01-26 04:51:00<br />	2015-01-25 21:51:00	7	21
591	2015-01-25 22:00:00	40.2	10:51 PM	13.9	-1.1	36.0	1018.0	16.1	East	5.6	-			Mostly Cloudy	80	2015-01-26 05:51:00<br />	2015-01-25 22:51:00	7	22
592	2015-01-25 23:00:00	40.02	11:51 PM	13.9	-0.6	37.0	1018.1	16.1	Calm	Calm	-			Mostly Cloudy	0	2015-01-26 06:51:00<br />	2015-01-25 23:51:00	7	23
593	2015-01-26 00:00:00	32.18	12:51 AM	13.3	-0.6	39.0	1018.2	16.1	East	5.6	-			Mostly Cloudy	90	2015-01-26 07:51:00<br />	2015-01-26 00:51:00	1	0
594	2015-01-26 01:00:00	26.38	1:51 AM	12.2	0.6	45.0	1018.3	16.1	ESE	5.6	-			Mostly Cloudy	120	2015-01-26 08:51:00<br />	2015-01-26 01:51:00	1	1
595	2015-01-26 02:00:00	24.7	2:51 AM	13.3	-1.1	37.0	1017.9	16.1	ESE	7.4	-			Mostly Cloudy	110	2015-01-26 09:51:00<br />	2015-01-26 02:51:00	1	2
596	2015-01-26 03:00:00	24.69	3:51 AM	13.9	-0.6	37.0	1017.4	16.1	ESE	9.3	-			Mostly Cloudy	120	2015-01-26 10:51:00<br />	2015-01-26 03:51:00	1	3
597	2015-01-26 04:00:00	24.38	4:51 AM	13.3	-0.6	39.0	1017.3	16.1	SSE	13.0	-			Mostly Cloudy	160	2015-01-26 11:51:00<br />	2015-01-26 04:51:00	1	4
598	2015-01-26 05:00:00	25.08	5:51 AM	13.9	-1.7	34.0	1017.3	16.1	Calm	Calm	-			Mostly Cloudy	0	2015-01-26 12:51:00<br />	2015-01-26 05:51:00	1	5
599	2015-01-26 06:00:00	26.08	6:51 AM	13.9	-1.1	36.0	1017.8	16.1	Calm	Calm	-			Mostly Cloudy	0	2015-01-26 13:51:00<br />	2015-01-26 06:51:00	1	6
600	2015-01-26 07:00:00	23.69	7:51 AM	12.2	0.6	45.0	1018.5	16.1	Calm	Calm	-			Mostly Cloudy	0	2015-01-26 14:51:00<br />	2015-01-26 07:51:00	1	7
601	2015-01-26 08:00:00	23.49	8:51 AM	14.4	-0.6	36.0	1018.8	16.1	East	11.1	-			Mostly Cloudy	90	2015-01-26 15:51:00<br />	2015-01-26 08:51:00	1	8
602	2015-01-26 09:00:00	23.69	9:51 AM	16.1	-0.6	32.0	1019.6	16.1	SE	9.3	-			Mostly Cloudy	130	2015-01-26 16:51:00<br />	2015-01-26 09:51:00	1	9
603	2015-01-26 10:00:00	23.52	10:51 AM	18.9	-1.1	26.0	1020.6	16.1	Calm	Calm	-			Mostly Cloudy	0	2015-01-26 17:51:00<br />	2015-01-26 10:51:00	1	10
604	2015-01-26 11:00:00	29.05	11:51 AM	20.0	-3.3	21.0	1020.1	16.1	Calm	Calm	-			Mostly Cloudy	0	2015-01-26 18:51:00<br />	2015-01-26 11:51:00	1	11
605	2015-01-26 12:00:00	34.1	12:51 PM	21.1	-3.9	18.0	1019.2	16.1	Calm	Calm	-			Mostly Cloudy	0	2015-01-26 19:51:00<br />	2015-01-26 12:51:00	1	12
606	2015-01-26 13:00:00	38.02	1:51 PM	21.1	-3.9	18.0	1018.1	16.1	WNW	5.6	-			Overcast	300	2015-01-26 20:51:00<br />	2015-01-26 13:51:00	1	13
607	2015-01-26 14:00:00	37.16	2:51 PM	20.6	-2.2	22.0	1017.7	16.1	NW	7.4	-			Overcast	310	2015-01-26 21:51:00<br />	2015-01-26 14:51:00	1	14
608	2015-01-26 15:00:00	40.38	3:51 PM	20.6	-1.7	22.0	1017.1	16.1	NW	7.4	-			Overcast	320	2015-01-26 22:51:00<br />	2015-01-26 15:51:00	1	15
609	2015-01-26 16:00:00	42.58	4:51 PM	19.4	-1.1	25.0	1017.4	16.1	WSW	11.1	-			Overcast	250	2015-01-26 23:51:00<br />	2015-01-26 16:51:00	1	16
610	2015-01-26 17:00:00	43.65	5:51 PM	19.4	-1.7	24.0	1017.5	16.1	West	7.4	-			Mostly Cloudy	270	2015-01-27 00:51:00<br />	2015-01-26 17:51:00	1	17
611	2015-01-26 18:00:00	43.56	6:51 PM	17.8	0.6	31.0	1017.9	16.1	SSW	5.6	-			Overcast	210	2015-01-27 01:51:00<br />	2015-01-26 18:51:00	1	18
612	2015-01-26 19:00:00	43.49	7:51 PM	17.2	2.2	37.0	1018.9	16.1	Calm	Calm	-	0.0	Rain	Light Rain	0	2015-01-27 02:51:00<br />	2015-01-26 19:51:00	1	19
613	2015-01-26 20:00:00	43.45	8:51 PM	16.1	7.2	56.0	1019.5	16.1	ESE	5.6	-	0.0		Overcast	120	2015-01-27 03:51:00<br />	2015-01-26 20:51:00	1	20
614	2015-01-26 21:00:00	43.35	9:51 PM	15.6	7.8	60.0	1020.4	16.1	SSW	11.1	-	0.0		Overcast	200	2015-01-27 04:51:00<br />	2015-01-26 21:51:00	1	21
615	2015-01-26 22:00:00	43.58	10:51 PM	15.0	8.9	67.0	1020.8	16.1	East	9.3	-	0.0	Rain	Light Rain	80	2015-01-27 05:51:00<br />	2015-01-26 22:51:00	1	22
616	2015-01-26 23:00:00	43.55	11:51 PM	13.9	9.4	74.0	1020.7	16.1	Calm	Calm	-	0.01		Overcast	0	2015-01-27 06:51:00<br />	2015-01-26 23:51:00	1	23
617	2015-01-27 00:00:00	42.82	12:51 AM	14.4	9.4	72.0	1020.7	16.1	South	7.4	-			Mostly Cloudy	180	2015-01-27 07:51:00<br />	2015-01-27 00:51:00	2	0
618	2015-01-27 01:00:00	43.11	1:51 AM	14.4	9.4	72.0	1020.8	16.1	West	7.4	-			Overcast	280	2015-01-27 08:51:00<br />	2015-01-27 01:51:00	2	1
619	2015-01-27 02:00:00	43.04	2:51 AM	13.9	10.0	77.0	1020.7	16.1	NNW	7.4	-			Mostly Cloudy	330	2015-01-27 09:51:00<br />	2015-01-27 02:51:00	2	2
620	2015-01-27 03:00:00	35.72	3:51 AM	13.3	10.0	80.0	1021.0	16.1	SW	5.6	-			Mostly Cloudy	220	2015-01-27 10:51:00<br />	2015-01-27 03:51:00	2	3
621	2015-01-27 04:00:00	32.58	4:51 AM	13.9	10.0	77.0	1021.2	16.1	WSW	9.3	-			Mostly Cloudy	250	2015-01-27 11:51:00<br />	2015-01-27 04:51:00	2	4
622	2015-01-27 05:00:00	30.48	5:51 AM	11.7	10.0	89.0	1021.2	16.1	SW	7.4	-			Scattered Clouds	230	2015-01-27 12:51:00<br />	2015-01-27 05:51:00	2	5
623	2015-01-27 06:00:00	30.17	6:51 AM	12.8	10.0	83.0	1021.8	16.1	Calm	Calm	-			Mostly Cloudy	0	2015-01-27 13:51:00<br />	2015-01-27 06:51:00	2	6
624	2015-01-27 07:00:00	29.51	7:51 AM	13.3	10.6	84.0	1022.4	16.1	Calm	Calm	-			Mostly Cloudy	0	2015-01-27 14:51:00<br />	2015-01-27 07:51:00	2	7
625	2015-01-27 08:00:00	28.24	8:51 AM	14.4	11.1	81.0	1022.9	16.1	Calm	Calm	-			Mostly Cloudy	0	2015-01-27 15:51:00<br />	2015-01-27 08:51:00	2	8
626	2015-01-27 09:00:00	27.04	9:51 AM	15.0	10.6	75.0	1023.4	16.1	SE	9.3	-			Mostly Cloudy	140	2015-01-27 16:51:00<br />	2015-01-27 09:51:00	2	9
627	2015-01-27 10:00:00	29.21	10:51 AM	15.6	10.6	72.0	1023.6	16.1	East	9.3	-			Mostly Cloudy	80	2015-01-27 17:51:00<br />	2015-01-27 10:51:00	2	10
628	2015-01-27 11:00:00	28.95	11:51 AM	17.8	9.4	58.0	1023.0	16.1	East	7.4	-			Mostly Cloudy	80	2015-01-27 18:51:00<br />	2015-01-27 11:51:00	2	11
629	2015-01-27 12:00:00	37.11	12:51 PM	20.6	8.3	45.0	1021.3	16.1	East	14.8	-			Scattered Clouds	90	2015-01-27 19:51:00<br />	2015-01-27 12:51:00	2	12
630	2015-01-27 13:00:00	37.75	1:51 PM	21.7	8.3	42.0	1020.2	16.1	East	9.3	-			Scattered Clouds	100	2015-01-27 20:51:00<br />	2015-01-27 13:51:00	2	13
631	2015-01-27 14:00:00	38.11	2:51 PM	22.8	8.3	39.0	1019.9	16.1	South	7.4	-			Mostly Cloudy	190	2015-01-27 21:51:00<br />	2015-01-27 14:51:00	2	14
632	2015-01-27 15:00:00	37.58	3:51 PM	22.2	8.9	43.0	1019.4	16.1	Calm	Calm	-			Mostly Cloudy	0	2015-01-27 22:51:00<br />	2015-01-27 15:51:00	2	15
633	2015-01-27 16:00:00	40.88	4:51 PM	22.8	8.9	41.0	1019.1	16.1	Calm	Calm	-			Mostly Cloudy	0	2015-01-27 23:51:00<br />	2015-01-27 16:51:00	2	16
634	2015-01-27 17:00:00	40.94	5:51 PM	22.2	9.4	44.0	1019.1	16.1	Calm	Calm	-			Mostly Cloudy	0	2015-01-28 00:51:00<br />	2015-01-27 17:51:00	2	17
635	2015-01-27 18:00:00	40.46	6:51 PM	20.0	10.0	52.0	1019.3	16.1	WSW	5.6	-			Scattered Clouds	240	2015-01-28 01:51:00<br />	2015-01-27 18:51:00	2	18
636	2015-01-27 19:00:00	46.32	7:51 PM	19.4	10.0	54.0	1019.4	16.1	WSW	5.6	-			Scattered Clouds	250	2015-01-28 02:51:00<br />	2015-01-27 19:51:00	2	19
637	2015-01-27 20:00:00	45.66	8:51 PM	17.2	10.0	63.0	1019.4	16.1	SW	5.6	-			Partly Cloudy	230	2015-01-28 03:51:00<br />	2015-01-27 20:51:00	2	20
638	2015-01-27 21:00:00	44.37	9:51 PM	17.2	10.0	63.0	1019.6	16.1	Calm	Calm	-			Scattered Clouds	0	2015-01-28 04:51:00<br />	2015-01-27 21:51:00	2	21
639	2015-01-27 22:00:00	44.65	10:51 PM	17.2	10.0	63.0	1020.1	16.1	Calm	Calm	-			Mostly Cloudy	0	2015-01-28 05:51:00<br />	2015-01-27 22:51:00	2	22
640	2015-01-27 23:00:00	44.54	11:51 PM	16.1	10.6	70.0	1020.2	16.1	Calm	Calm	-			Partly Cloudy	0	2015-01-28 06:51:00<br />	2015-01-27 23:51:00	2	23
641	2015-01-28 00:00:00	44.43	12:51 AM	16.1	10.0	67.0	1019.7	16.1	West	5.6	-			Clear	280	2015-01-28 07:51:00<br />	2015-01-28 00:51:00	3	0
642	2015-01-28 01:00:00	43.09	1:51 AM	13.9	10.0	77.0	1019.3	16.1	East	9.3	-			Clear	90	2015-01-28 08:51:00<br />	2015-01-28 01:51:00	3	1
643	2015-01-28 02:00:00	42.63	2:51 AM	13.9	10.6	81.0	1019.5	16.1	Calm	Calm	-			Clear	0	2015-01-28 09:51:00<br />	2015-01-28 02:51:00	3	2
644	2015-01-28 03:00:00	34.17	3:51 AM	12.2	10.0	86.0	1020.1	16.1	Calm	Calm	-			Clear	0	2015-01-28 10:51:00<br />	2015-01-28 03:51:00	3	3
645	2015-01-28 04:00:00	29.96	4:51 AM	13.3	10.0	80.0	1019.9	16.1	NNE	5.6	-			Partly Cloudy	20	2015-01-28 11:51:00<br />	2015-01-28 04:51:00	3	4
646	2015-01-28 05:00:00	26.29	5:51 AM	11.7	9.4	86.0	1020.1	16.1	Calm	Calm	-			Clear	0	2015-01-28 12:51:00<br />	2015-01-28 05:51:00	3	5
647	2015-01-28 06:00:00	26.42	6:51 AM	11.7	9.4	86.0	1020.2	16.1	East	11.1	-			Mostly Cloudy	80	2015-01-28 13:51:00<br />	2015-01-28 06:51:00	3	6
648	2015-01-28 07:00:00	28.02	7:51 AM	11.1	9.4	89.0	1020.5	16.1	ESE	5.6	-			Mostly Cloudy	120	2015-01-28 14:51:00<br />	2015-01-28 07:51:00	3	7
649	2015-01-28 08:00:00	28.55	8:51 AM	15.0	10.0	72.0	1020.9	16.1	SE	5.6	-			Mostly Cloudy	130	2015-01-28 15:51:00<br />	2015-01-28 08:51:00	3	8
650	2015-01-28 09:00:00	27.02	9:51 AM	16.7	9.4	62.0	1021.0	16.1	ENE	7.4	-			Mostly Cloudy	70	2015-01-28 16:51:00<br />	2015-01-28 09:51:00	3	9
651	2015-01-28 10:00:00	25.08	10:51 AM	19.4	10.0	54.0	1020.8	16.1	SE	11.1	-			Mostly Cloudy	140	2015-01-28 17:51:00<br />	2015-01-28 10:51:00	3	10
652	2015-01-28 11:00:00	27.25	11:51 AM	21.1	8.9	46.0	1019.5	16.1	ESE	9.3	-			Mostly Cloudy	110	2015-01-28 18:51:00<br />	2015-01-28 11:51:00	3	11
653	2015-01-28 12:00:00	36.47	12:51 PM	21.7	8.9	44.0	1018.2	16.1	Variable	5.6	-			Mostly Cloudy	0	2015-01-28 19:51:00<br />	2015-01-28 12:51:00	3	12
654	2015-01-28 13:00:00	36.97	1:51 PM	22.8	8.9	41.0	1017.4	16.1	West	7.4	-			Mostly Cloudy	280	2015-01-28 20:51:00<br />	2015-01-28 13:51:00	3	13
655	2015-01-28 14:00:00	37.09	2:51 PM	23.3	8.9	40.0	1016.4	16.1	NNW	11.1	-			Mostly Cloudy	330	2015-01-28 21:51:00<br />	2015-01-28 14:51:00	3	14
656	2015-01-28 15:00:00	39.87	3:51 PM	23.3	8.3	38.0	1016.5	16.1	West	9.3	-			Mostly Cloudy	280	2015-01-28 22:51:00<br />	2015-01-28 15:51:00	3	15
657	2015-01-28 16:00:00	41.45	4:51 PM	22.8	8.9	41.0	1016.7	16.1	West	14.8	-			Mostly Cloudy	270	2015-01-28 23:51:00<br />	2015-01-28 16:51:00	3	16
658	2015-01-28 17:00:00	42.36	5:51 PM	22.8	7.8	38.0	1016.2	16.1	NW	13.0	-			Mostly Cloudy	310	2015-01-29 00:51:00<br />	2015-01-28 17:51:00	3	17
659	2015-01-28 18:00:00	44.26	6:51 PM	20.6	11.1	54.0	1016.5	16.1	WSW	11.1	-			Mostly Cloudy	250	2015-01-29 01:51:00<br />	2015-01-28 18:51:00	3	18
660	2015-01-28 19:00:00	44.38	7:51 PM	20.0	11.1	56.0	1017.0	16.1	West	11.1	-			Mostly Cloudy	260	2015-01-29 02:51:00<br />	2015-01-28 19:51:00	3	19
661	2015-01-28 20:00:00	44.79	8:51 PM	18.3	11.1	63.0	1017.0	16.1	WSW	7.4	-			Overcast	240	2015-01-29 03:51:00<br />	2015-01-28 20:51:00	3	20
662	2015-01-28 21:00:00	44.25	9:51 PM	19.4	10.6	57.0	1017.3	16.1	West	9.3	-			Overcast	270	2015-01-29 04:51:00<br />	2015-01-28 21:51:00	3	21
663	2015-01-28 22:00:00	45.21	10:51 PM	18.3	10.6	61.0	1017.0	16.1	West	7.4	-			Overcast	260	2015-01-29 05:51:00<br />	2015-01-28 22:51:00	3	22
664	2015-01-28 23:00:00	44.85	11:51 PM	17.8	10.6	63.0	1017.3	16.1	Calm	Calm	-			Overcast	0	2015-01-29 06:51:00<br />	2015-01-28 23:51:00	3	23
665	2015-01-29 00:00:00	44.0	12:51 AM	17.2	10.0	63.0	1017.0	16.1	Calm	Calm	-			Overcast	0	2015-01-29 07:51:00<br />	2015-01-29 00:51:00	4	0
666	2015-01-29 01:00:00	43.66	1:51 AM	17.2	10.6	65.0	1016.6	16.1	Calm	Calm	-			Overcast	0	2015-01-29 08:51:00<br />	2015-01-29 01:51:00	4	1
667	2015-01-29 02:00:00	43.76	2:51 AM	16.1	10.6	70.0	1016.8	16.1	East	5.6	-			Overcast	90	2015-01-29 09:51:00<br />	2015-01-29 02:51:00	4	2
668	2015-01-29 03:00:00	43.71	3:51 AM	15.0	10.6	75.0	1016.2	16.1	Calm	Calm	-			Overcast	0	2015-01-29 10:51:00<br />	2015-01-29 03:51:00	4	3
669	2015-01-29 04:00:00	43.84	4:51 AM	15.0	10.6	75.0	1015.9	16.1	East	7.4	-			Mostly Cloudy	90	2015-01-29 11:51:00<br />	2015-01-29 04:51:00	4	4
670	2015-01-29 05:00:00	34.33	5:51 AM	15.0	10.6	75.0	1015.9	16.1	ESE	5.6	-			Mostly Cloudy	120	2015-01-29 12:51:00<br />	2015-01-29 05:51:00	4	5
671	2015-01-29 06:00:00	31.79	6:51 AM	15.0	10.6	75.0	1016.2	16.1	Calm	Calm	-			Mostly Cloudy	0	2015-01-29 13:51:00<br />	2015-01-29 06:51:00	4	6
672	2015-01-29 07:00:00	31.04	7:51 AM	15.0	10.6	75.0	1016.5	16.1	East	7.4	-			Overcast	90	2015-01-29 14:51:00<br />	2015-01-29 07:51:00	4	7
673	2015-01-29 08:00:00	31.56	8:51 AM	16.1	8.3	60.0	1016.9	16.1	East	7.4	-			Overcast	100	2015-01-29 15:51:00<br />	2015-01-29 08:51:00	4	8
674	2015-01-29 09:00:00	31.22	9:51 AM	17.8	7.8	52.0	1017.3	16.1	Calm	Calm	-			Overcast	0	2015-01-29 16:51:00<br />	2015-01-29 09:51:00	4	9
675	2015-01-29 10:00:00	28.75	10:51 AM	18.9	8.3	50.0	1017.4	16.1	Calm	Calm	-			Overcast	0	2015-01-29 17:51:00<br />	2015-01-29 10:51:00	4	10
676	2015-01-29 11:00:00	31.1	11:51 AM	19.4	8.3	49.0	1017.1	16.1	SSE	5.6	-			Overcast	150	2015-01-29 18:51:00<br />	2015-01-29 11:51:00	4	11
677	2015-01-29 12:00:00	38.23	12:51 PM	20.0	6.1	40.0	1016.0	16.1	NE	9.3	-			Overcast	50	2015-01-29 19:51:00<br />	2015-01-29 12:51:00	4	12
678	2015-01-29 13:00:00	39.66	1:51 PM	20.6	6.7	40.0	1014.8	16.1	Calm	Calm	-			Overcast	0	2015-01-29 20:51:00<br />	2015-01-29 13:51:00	4	13
679	2015-01-29 14:00:00	39.03	2:51 PM	21.7	6.7	38.0	1014.3	16.1	SE	9.3	-			Overcast	130	2015-01-29 21:51:00<br />	2015-01-29 14:51:00	4	14
680	2015-01-29 15:00:00	38.18	3:51 PM	21.1	8.9	46.0	1014.4	16.1	South	11.1	-			Overcast	180	2015-01-29 22:51:00<br />	2015-01-29 15:51:00	4	15
681	2015-01-29 16:00:00	42.9	4:51 PM	19.4	12.8	66.0	1015.4	16.1	SSE	9.3	-	0.0	Rain	Light Rain	150	2015-01-29 23:51:00<br />	2015-01-29 16:51:00	4	16
682	2015-01-29 17:00:00	42.66	5:51 PM	17.2	12.8	75.0	1016.5	11.3	South	7.4	-	0.03	Rain	Light Rain	190	2015-01-30 00:51:00<br />	2015-01-29 17:51:00	4	17
683	2015-01-29 18:00:00	44.79	6:51 PM	16.7	13.9	84.0	1016.5	12.9	East	9.3	-	0.05	Rain	Light Rain	80	2015-01-30 01:51:00<br />	2015-01-29 18:51:00	4	18
684	2015-01-29 19:00:00	45.29	7:51 PM	16.1	14.4	90.0	1016.7	12.9	East	7.4	-	0.05	Rain	Light Rain	100	2015-01-30 02:51:00<br />	2015-01-29 19:51:00	4	19
685	2015-01-29 20:00:00	45.04	8:51 PM	15.6	13.9	90.0	1016.0	16.1	Calm	Calm	-	0.02		Overcast	0	2015-01-30 03:51:00<br />	2015-01-29 20:51:00	4	20
686	2015-01-29 21:00:00	43.85	9:51 PM	15.6	13.9	90.0	1015.4	14.5	Calm	Calm	-	0.0		Overcast	0	2015-01-30 04:51:00<br />	2015-01-29 21:51:00	4	21
687	2015-01-29 22:00:00	43.83	10:51 PM	15.6	13.9	90.0	1015.1	9.7	SW	5.6	-	0.02	Rain	Light Rain	230	2015-01-30 05:51:00<br />	2015-01-29 22:51:00	4	22
688	2015-01-29 23:00:00	43.8	11:51 PM	15.0	13.3	90.0	1014.8	8.0	Calm	Calm	-	0.06	Rain	Rain	0	2015-01-30 06:51:00<br />	2015-01-29 23:51:00	4	23
689	2015-01-30 00:00:00	43.43	12:51 AM	15.0	13.9	93.0	1014.0	14.5	East	5.6	-	0.04	Rain	Light Rain	80	2015-01-30 07:51:00<br />	2015-01-30 00:51:00	5	0
690	2015-01-30 01:00:00	42.13	1:38 AM	15.0	13.9	93.0	1014.4	9.7	East	9.3	-	0.05	Rain	Light Rain	80	2015-01-30 08:38:00<br />	2015-01-30 01:38:00	5	1
691	2015-01-30 02:00:00	42.68	2:51 AM	15.0	13.9	93.0	1012.9	16.1	East	9.3	-	0.05	Rain	Light Rain	100	2015-01-30 09:51:00<br />	2015-01-30 02:51:00	5	2
692	2015-01-30 03:00:00	34.73	3:51 AM	14.4	12.8	90.0	1012.0	16.1	East	16.7	-	0.03	Rain	Light Rain	80	2015-01-30 10:51:00<br />	2015-01-30 03:51:00	5	3
693	2015-01-30 04:00:00	34.14	4:51 AM	14.4	13.3	93.0	1011.6	14.5	East	11.1	-	0.0	Rain	Light Rain	100	2015-01-30 11:51:00<br />	2015-01-30 04:51:00	5	4
694	2015-01-30 05:00:00	29.5	5:11 AM	14.4	13.3	93.0	1012.4	6.4	ESE	9.3	-	0.02	Rain	Light Rain	110	2015-01-30 12:11:00<br />	2015-01-30 05:11:00	5	5
695	2015-01-30 06:00:00	31.47	6:51 AM	14.4	12.8	90.0	1011.6	3.2	ESE	18.5	-	0.0		Overcast	110	2015-01-30 13:51:00<br />	2015-01-30 06:51:00	5	6
696	2015-01-30 07:00:00	28.87	7:25 AM	14.4	12.8	90.0	1012.4	12.9	East	11.1	-			Overcast	90	2015-01-30 14:25:00<br />	2015-01-30 07:25:00	5	7
697	2015-01-30 08:00:00	27.48	8:17 AM	13.9	13.3	96.0	1012.1	4.0	ESE	18.5	-	0.02	Rain	Light Rain	110	2015-01-30 15:17:00<br />	2015-01-30 08:17:00	5	8
698	2015-01-30 09:00:00	28.46	9:02 AM	13.9	13.3	96.0	1012.1	6.4	East	20.4	-	0.0	Rain	Light Rain	100	2015-01-30 16:02:00<br />	2015-01-30 09:02:00	5	9
699	2015-01-30 10:00:00	27.07	10:51 AM	13.9	12.8	93.0	1011.6	2.4	East	16.7	-	0.01	Rain	Light Rain	80	2015-01-30 17:51:00<br />	2015-01-30 10:51:00	5	10
700	2015-01-30 11:00:00	30.28	11:51 AM	13.9	13.3	96.0	1011.2	4.8	ENE	14.8	-	0.0		Overcast	60	2015-01-30 18:51:00<br />	2015-01-30 11:51:00	5	11
701	2015-01-30 12:00:00	37.46	12:19 PM	13.9	13.3	96.0	1011.4	2.8	East	14.8	-	0.01	Rain	Light Rain	80	2015-01-30 19:19:00<br />	2015-01-30 12:19:00	5	12
702	2015-01-30 13:00:00	37.31	1:32 PM	14.4	13.3	93.0	1010.0	4.8	East	11.1	-	0.01		Overcast	80	2015-01-30 20:32:00<br />	2015-01-30 13:32:00	5	13
703	2015-01-30 14:00:00	37.05	2:51 PM	14.4	13.9	97.0	1009.0	4.8	WSW	7.4	-	0.03	Rain	Light Rain	240	2015-01-30 21:51:00<br />	2015-01-30 14:51:00	5	14
704	2015-01-30 15:00:00	37.8	3:12 PM	14.4	13.3	93.0	1009.4	11.3	NW	9.3	-	0.01	Rain	Light Rain	320	2015-01-30 22:12:00<br />	2015-01-30 15:12:00	5	15
705	2015-01-30 16:00:00	38.94	4:04 PM	15.0	13.3	90.0	1009.7	16.1	North	7.4	-	0.0		Overcast	360	2015-01-30 23:04:00<br />	2015-01-30 16:04:00	5	16
706	2015-01-30 17:00:00	45.12	5:51 PM	13.9	12.8	93.0	1009.2	16.1	East	16.7	-			Overcast	80	2015-01-31 00:51:00<br />	2015-01-30 17:51:00	5	17
707	2015-01-30 18:00:00	45.58	6:11 PM	13.9	12.8	93.0	1010.0	16.1	East	13.0	-			Mostly Cloudy	90	2015-01-31 01:11:00<br />	2015-01-30 18:11:00	5	18
708	2015-01-30 19:00:00	44.42	7:51 PM	13.9	12.2	89.0	1009.8	16.1	East	9.3	-	0.0	Rain	Light Rain	90	2015-01-31 02:51:00<br />	2015-01-30 19:51:00	5	19
709	2015-01-30 20:00:00	44.27	8:51 PM	13.9	12.2	89.0	1009.9	16.1	East	14.8	-	0.0		Overcast	80	2015-01-31 03:51:00<br />	2015-01-30 20:51:00	5	20
710	2015-01-30 21:00:00	42.59	9:27 PM	13.3	12.2	93.0	1010.7	16.1	ESE	7.4	-			Mostly Cloudy	110	2015-01-31 04:27:00<br />	2015-01-30 21:27:00	5	21
711	2015-01-30 22:00:00	42.31	10:51 PM	12.8	11.7	93.0	1010.2	16.1	ESE	5.6	-			Mostly Cloudy	120	2015-01-31 05:51:00<br />	2015-01-30 22:51:00	5	22
712	2015-01-30 23:00:00	40.74	11:51 PM	13.3	11.7	90.0	1009.7	16.1	SE	9.3	-			Overcast	130	2015-01-31 06:51:00<br />	2015-01-30 23:51:00	5	23
713	2015-01-31 00:00:00	38.99	12:15 AM	13.3	11.7	90.0	1010.0	16.1	East	9.3	-			Overcast	100	2015-01-31 07:15:00<br />	2015-01-31 00:15:00	6	0
714	2015-01-31 01:00:00	38.02	1:51 AM	13.3	11.7	90.0	1008.9	16.1	East	7.4	-			Overcast	90	2015-01-31 08:51:00<br />	2015-01-31 01:51:00	6	1
715	2015-01-31 02:00:00	38.78	2:51 AM	13.3	11.7	90.0	1008.4	16.1	ESE	7.4	-			Overcast	110	2015-01-31 09:51:00<br />	2015-01-31 02:51:00	6	2
716	2015-01-31 03:00:00	30.8	3:51 AM	13.3	11.7	90.0	1008.0	16.1	East	7.4	-			Overcast	90	2015-01-31 10:51:00<br />	2015-01-31 03:51:00	6	3
717	2015-01-31 04:00:00	28.38	4:51 AM	13.3	11.7	90.0	1007.9	16.1	East	7.4	-			Overcast	90	2015-01-31 11:51:00<br />	2015-01-31 04:51:00	6	4
718	2015-01-31 05:00:00	27.94	5:51 AM	12.8	11.7	93.0	1008.0	16.1	Calm	Calm	-			Mostly Cloudy	0	2015-01-31 12:51:00<br />	2015-01-31 05:51:00	6	5
719	2015-01-31 06:00:00	25.7	6:51 AM	12.8	11.7	93.0	1008.2	16.1	Calm	Calm	-			Overcast	0	2015-01-31 13:51:00<br />	2015-01-31 06:51:00	6	6
720	2015-01-31 07:00:00	24.97	7:51 AM	12.8	11.7	93.0	1008.6	16.1	Calm	Calm	-			Overcast	0	2015-01-31 14:51:00<br />	2015-01-31 07:51:00	6	7
721	2015-01-31 08:00:00	21.81	8:51 AM	13.9	12.2	89.0	1008.9	16.1	Calm	Calm	-			Overcast	0	2015-01-31 15:51:00<br />	2015-01-31 08:51:00	6	8
722	2015-01-31 09:00:00	24.44	9:51 AM	13.9	12.2	89.0	1009.6	16.1	Calm	Calm	-			Overcast	0	2015-01-31 16:51:00<br />	2015-01-31 09:51:00	6	9
723	2015-01-31 10:00:00	23.48	10:51 AM	13.9	11.7	87.0	1010.3	16.1	ENE	11.1	-	0.0	Rain	Light Rain	60	2015-01-31 17:51:00<br />	2015-01-31 10:51:00	6	10
724	2015-01-31 11:00:00	22.11	11:51 AM	13.9	12.2	89.0	1010.1	11.3	Calm	Calm	-	0.05	Rain	Light Rain	0	2015-01-31 18:51:00<br />	2015-01-31 11:51:00	6	11
725	2015-01-31 12:00:00	21.32	12:51 PM	14.4	12.2	87.0	1009.7	16.1	Calm	Calm	-	0.01	Rain	Light Rain	0	2015-01-31 19:51:00<br />	2015-01-31 12:51:00	6	12
726	2015-01-31 13:00:00	20.92	1:51 PM	15.0	12.2	83.0	1009.4	16.1	SE	5.6	-	0.01		Overcast	140	2015-01-31 20:51:00<br />	2015-01-31 13:51:00	6	13
727	2015-01-31 14:00:00	27.65	2:51 PM	14.4	12.2	87.0	1009.5	16.1	South	13.0	-			Overcast	170	2015-01-31 21:51:00<br />	2015-01-31 14:51:00	6	14
728	2015-01-31 15:00:00	38.38	3:51 PM	15.0	12.2	83.0	1009.8	16.1	South	11.1	-			Mostly Cloudy	170	2015-01-31 22:51:00<br />	2015-01-31 15:51:00	6	15
729	2015-01-31 16:00:00	37.3	4:51 PM	15.0	11.1	78.0	1010.1	16.1	South	13.0	-			Mostly Cloudy	180	2015-01-31 23:51:00<br />	2015-01-31 16:51:00	6	16
730	2015-01-31 17:00:00	36.74	5:51 PM	14.4	11.7	84.0	1010.8	16.1	Calm	Calm	-			Mostly Cloudy	0	2015-02-01 00:51:00<br />	2015-01-31 17:51:00	6	17
731	2015-01-31 18:00:00	37.22	6:51 PM	13.9	11.7	87.0	1011.6	16.1	SE	7.4	-			Mostly Cloudy	140	2015-02-01 01:51:00<br />	2015-01-31 18:51:00	6	18
732	2015-01-31 19:00:00	37.16	7:51 PM	13.9	11.7	87.0	1012.1	16.1	Calm	Calm	-			Mostly Cloudy	0	2015-02-01 02:51:00<br />	2015-01-31 19:51:00	6	19
733	2015-01-31 20:00:00	37.61	8:51 PM	13.3	11.7	90.0	1012.4	16.1	ENE	5.6	-			Overcast	70	2015-02-01 03:51:00<br />	2015-01-31 20:51:00	6	20
734	2015-01-31 21:00:00	37.62	9:51 PM	12.8	11.1	89.0	1012.9	16.1	Calm	Calm	-			Mostly Cloudy	0	2015-02-01 04:51:00<br />	2015-01-31 21:51:00	6	21
735	2015-01-31 22:00:00	37.49	10:51 PM	12.2	11.1	93.0	1013.1	16.1	Calm	Calm	-			Mostly Cloudy	0	2015-02-01 05:51:00<br />	2015-01-31 22:51:00	6	22
736	2015-01-31 23:00:00	41.02	11:51 PM	12.8	11.1	89.0	1013.8	16.1	WNW	5.6	-			Partly Cloudy	290	2015-02-01 06:51:00<br />	2015-01-31 23:51:00	6	23
737	2015-02-01 00:00:00	44.39	12:51 AM	11.7	10.6	93.0	1014.1	16.1	Calm	Calm	-			Partly Cloudy	0	2015-02-01 07:51:00<br />	2015-02-01 00:51:00	7	0
738	2015-02-01 01:00:00	42.16	1:51 AM	11.1	10.0	93.0	1014.2	16.1	ENE	5.6	-			Partly Cloudy	60	2015-02-01 08:51:00<br />	2015-02-01 01:51:00	7	1
739	2015-02-01 02:00:00	37.06	2:51 AM	11.1	10.0	93.0	1014.6	16.1	ENE	5.6	-			Scattered Clouds	60	2015-02-01 09:51:00<br />	2015-02-01 02:51:00	7	2
740	2015-02-01 03:00:00	28.21	3:51 AM	10.0	9.4	96.0	1014.6	12.9	Calm	Calm	-			Scattered Clouds	0	2015-02-01 10:51:00<br />	2015-02-01 03:51:00	7	3
741	2015-02-01 04:00:00	20.64	4:51 AM	10.6	9.4	92.0	1014.9	14.5	NNE	5.6	-			Mostly Cloudy	20	2015-02-01 11:51:00<br />	2015-02-01 04:51:00	7	4
742	2015-02-01 05:00:00	22.56	5:18 AM	10.0	9.4	96.0	1015.8	11.3	Calm	Calm	-			Mostly Cloudy	0	2015-02-01 12:18:00<br />	2015-02-01 05:18:00	7	5
743	2015-02-01 06:00:00	22.67	6:25 AM	10.6	10.6	100.0	1016.5	0.4	South	5.6	-		Fog	Fog	170	2015-02-01 13:25:00<br />	2015-02-01 06:25:00	7	6
744	2015-02-01 07:00:00	21.57	7:39 AM	10.6	10.6	100.0	1017.5	0.4	Calm	Calm	-		Fog	Fog	0	2015-02-01 14:39:00<br />	2015-02-01 07:39:00	7	7
745	2015-02-01 08:00:00	21.69	8:33 AM	11.1	10.6	97.0	1018.5	0.4	East	5.6	-		Fog	Fog	80	2015-02-01 15:33:00<br />	2015-02-01 08:33:00	7	8
746	2015-02-01 09:00:00	21.48	9:25 AM	11.1	11.1	100.0	1019.2	0.4	Calm	Calm	-		Fog	Fog	0	2015-02-01 16:25:00<br />	2015-02-01 09:25:00	7	9
747	2015-02-01 10:00:00	21.47	10:11 AM	11.1	11.1	100.0	1019.5	0.4	Calm	Calm	-		Fog	Fog	0	2015-02-01 17:11:00<br />	2015-02-01 10:11:00	7	10
748	2015-02-01 11:00:00	21.31	11:05 AM	11.7	11.1	96.0	1019.9	4.0	Calm	Calm	-			Overcast	0	2015-02-01 18:05:00<br />	2015-02-01 11:05:00	7	11
749	2015-02-01 12:00:00	20.8	12:25 PM	14.4	11.7	84.0	1018.8	11.3	Variable	7.4	-			Scattered Clouds	0	2015-02-01 19:25:00<br />	2015-02-01 12:25:00	7	12
750	2015-02-01 13:00:00	20.56	1:51 PM	17.8	10.6	63.0	1016.8	16.1	Variable	7.4	-			Partly Cloudy	0	2015-02-01 20:51:00<br />	2015-02-01 13:51:00	7	13
751	2015-02-01 14:00:00	31.32	2:51 PM	19.4	8.3	49.0	1016.0	16.1	WSW	7.4	-			Partly Cloudy	240	2015-02-01 21:51:00<br />	2015-02-01 14:51:00	7	14
752	2015-02-01 15:00:00	41.69	3:51 PM	20.0	8.3	47.0	1015.6	16.1	Calm	Calm	-			Partly Cloudy	0	2015-02-01 22:51:00<br />	2015-02-01 15:51:00	7	15
753	2015-02-01 16:00:00	37.81	4:51 PM	20.0	7.2	43.0	1015.8	16.1	West	7.4	-			Partly Cloudy	270	2015-02-01 23:51:00<br />	2015-02-01 16:51:00	7	16
754	2015-02-01 17:00:00	37.45	5:51 PM	19.4	7.2	45.0	1016.1	16.1	WSW	9.3	-			Partly Cloudy	250	2015-02-02 00:51:00<br />	2015-02-01 17:51:00	7	17
755	2015-02-01 18:00:00	38.6	6:51 PM	17.2	11.1	67.0	1016.8	16.1	ESE	7.4	-			Partly Cloudy	120	2015-02-02 01:51:00<br />	2015-02-01 18:51:00	7	18
756	2015-02-01 19:00:00	41.54	7:51 PM	16.1	10.0	67.0	1017.5	16.1	Calm	Calm	-			Partly Cloudy	0	2015-02-02 02:51:00<br />	2015-02-01 19:51:00	7	19
757	2015-02-01 20:00:00	41.7	8:51 PM	15.0	9.4	69.0	1017.6	16.1	East	9.3	-			Partly Cloudy	100	2015-02-02 03:51:00<br />	2015-02-01 20:51:00	7	20
758	2015-02-01 21:00:00	39.27	9:51 PM	13.9	10.6	81.0	1017.8	16.1	ESE	9.3	-			Partly Cloudy	110	2015-02-02 04:51:00<br />	2015-02-01 21:51:00	7	21
759	2015-02-01 22:00:00	37.65	10:51 PM	13.3	10.0	80.0	1018.1	16.1	East	14.8	-			Partly Cloudy	90	2015-02-02 05:51:00<br />	2015-02-01 22:51:00	7	22
760	2015-02-01 23:00:00	39.17	11:51 PM	12.8	10.6	86.0	1018.5	16.1	East	14.8	-			Partly Cloudy	90	2015-02-02 06:51:00<br />	2015-02-01 23:51:00	7	23
761	2015-02-02 00:00:00	31.77	12:51 AM	12.2	10.0	86.0	1018.3	16.1	East	11.1	-			Partly Cloudy	100	2015-02-02 07:51:00<br />	2015-02-02 00:51:00	1	0
762	2015-02-02 01:00:00	26.12	1:51 AM	12.2	10.0	86.0	1018.2	14.5	East	13.0	-			Partly Cloudy	100	2015-02-02 08:51:00<br />	2015-02-02 01:51:00	1	1
763	2015-02-02 02:00:00	26.18	2:51 AM	11.1	10.0	93.0	1018.0	16.1	East	7.4	-			Partly Cloudy	90	2015-02-02 09:51:00<br />	2015-02-02 02:51:00	1	2
764	2015-02-02 03:00:00	24.91	3:51 AM	11.1	9.4	89.0	1018.2	16.1	Calm	Calm	-			Partly Cloudy	0	2015-02-02 10:51:00<br />	2015-02-02 03:51:00	1	3
765	2015-02-02 04:00:00	23.14	4:51 AM	10.0	8.9	93.0	1018.1	16.1	SE	7.4	-			Partly Cloudy	140	2015-02-02 11:51:00<br />	2015-02-02 04:51:00	1	4
766	2015-02-02 05:00:00	32.1	5:51 AM	10.6	8.9	89.0	1018.6	16.1	East	7.4	-			Partly Cloudy	100	2015-02-02 12:51:00<br />	2015-02-02 05:51:00	1	5
767	2015-02-02 06:00:00	22.1	6:51 AM	9.4	8.3	93.0	1019.1	16.1	East	5.6	-			Partly Cloudy	100	2015-02-02 13:51:00<br />	2015-02-02 06:51:00	1	6
768	2015-02-02 07:00:00	21.94	7:51 AM	10.0	7.8	86.0	1018.9	16.1	SE	14.8	-			Scattered Clouds	130	2015-02-02 14:51:00<br />	2015-02-02 07:51:00	1	7
769	2015-02-02 08:00:00	21.95	8:51 AM	11.7	6.7	71.0	1019.7	16.1	East	11.1	-			Scattered Clouds	80	2015-02-02 15:51:00<br />	2015-02-02 08:51:00	1	8
770	2015-02-02 09:00:00	22.05	9:51 AM	13.9	6.1	59.0	1019.5	16.1	East	11.1	-			Scattered Clouds	80	2015-02-02 16:51:00<br />	2015-02-02 09:51:00	1	9
771	2015-02-02 10:00:00	21.93	10:51 AM	16.7	6.1	50.0	1019.3	16.1	East	9.3	-			Mostly Cloudy	90	2015-02-02 17:51:00<br />	2015-02-02 10:51:00	1	10
772	2015-02-02 11:00:00	24.13	11:51 AM	18.9	3.9	37.0	1018.3	16.1	ESE	7.4	-			Mostly Cloudy	110	2015-02-02 18:51:00<br />	2015-02-02 11:51:00	1	11
773	2015-02-02 12:00:00	32.27	12:51 PM	20.0	3.3	33.0	1017.2	16.1	Calm	Calm	-			Mostly Cloudy	0	2015-02-02 19:51:00<br />	2015-02-02 12:51:00	1	12
774	2015-02-02 13:00:00	33.25	1:51 PM	21.1	1.1	27.0	1016.0	16.1	Calm	Calm	-			Mostly Cloudy	0	2015-02-02 20:51:00<br />	2015-02-02 13:51:00	1	13
775	2015-02-02 14:00:00	36.26	2:51 PM	22.2	1.7	26.0	1015.0	16.1	WNW	7.4	-			Mostly Cloudy	290	2015-02-02 21:51:00<br />	2015-02-02 14:51:00	1	14
776	2015-02-02 15:00:00	34.89	3:51 PM	22.8	1.7	25.0	1014.5	16.1	WNW	9.3	-			Scattered Clouds	300	2015-02-02 22:51:00<br />	2015-02-02 15:51:00	1	15
777	2015-02-02 16:00:00	40.08	4:51 PM	22.8	2.8	27.0	1014.2	16.1	WSW	5.6	-			Partly Cloudy	240	2015-02-02 23:51:00<br />	2015-02-02 16:51:00	1	16
778	2015-02-02 17:00:00	41.22	5:51 PM	22.2	1.1	25.0	1014.2	16.1	West	9.3	-			Partly Cloudy	280	2015-02-03 00:51:00<br />	2015-02-02 17:51:00	1	17
779	2015-02-02 18:00:00	43.5	6:51 PM	21.1	2.2	29.0	1014.8	16.1	WNW	11.1	-			Partly Cloudy	290	2015-02-03 01:51:00<br />	2015-02-02 18:51:00	1	18
780	2015-02-02 19:00:00	42.29	7:51 PM	17.2	7.2	52.0	1015.1	16.1	Calm	Calm	-			Clear	0	2015-02-03 02:51:00<br />	2015-02-02 19:51:00	1	19
781	2015-02-02 20:00:00	43.47	8:51 PM	16.7	7.8	56.0	1015.6	16.1	Variable	5.6	-			Clear	0	2015-02-03 03:51:00<br />	2015-02-02 20:51:00	1	20
782	2015-02-02 21:00:00	44.09	9:51 PM	15.6	8.3	62.0	1015.7	16.1	Calm	Calm	-			Clear	0	2015-02-03 04:51:00<br />	2015-02-02 21:51:00	1	21
783	2015-02-02 22:00:00	44.28	10:51 PM	15.0	8.9	67.0	1016.0	16.1	Calm	Calm	-			Partly Cloudy	0	2015-02-03 05:51:00<br />	2015-02-02 22:51:00	1	22
784	2015-02-02 23:00:00	44.21	11:51 PM	13.3	8.3	72.0	1015.9	16.1	Calm	Calm	-			Partly Cloudy	0	2015-02-03 06:51:00<br />	2015-02-02 23:51:00	1	23
785	2015-02-03 00:00:00	43.46	12:51 AM	13.3	8.3	72.0	1015.8	16.1	ESE	5.6	-			Scattered Clouds	110	2015-02-03 07:51:00<br />	2015-02-03 00:51:00	2	0
786	2015-02-03 01:00:00	43.74	1:51 AM	12.8	7.8	72.0	1015.8	16.1	East	5.6	-			Mostly Cloudy	100	2015-02-03 08:51:00<br />	2015-02-03 01:51:00	2	1
787	2015-02-03 02:00:00	43.64	2:51 AM	12.2	7.8	75.0	1015.6	16.1	ESE	9.3	-			Mostly Cloudy	120	2015-02-03 09:51:00<br />	2015-02-03 02:51:00	2	2
788	2015-02-03 03:00:00	36.25	3:51 AM	11.7	7.8	77.0	1015.7	16.1	SE	5.6	-			Scattered Clouds	140	2015-02-03 10:51:00<br />	2015-02-03 03:51:00	2	3
789	2015-02-03 04:00:00	31.54	4:51 AM	11.7	7.2	74.0	1015.7	16.1	Calm	Calm	-			Partly Cloudy	0	2015-02-03 11:51:00<br />	2015-02-03 04:51:00	2	4
790	2015-02-03 05:00:00	27.35	5:51 AM	11.1	7.2	77.0	1016.0	16.1	SE	11.1	-			Partly Cloudy	130	2015-02-03 12:51:00<br />	2015-02-03 05:51:00	2	5
791	2015-02-03 06:00:00	25.67	6:51 AM	11.1	7.8	80.0	1016.6	16.1	SE	13.0	-			Partly Cloudy	130	2015-02-03 13:51:00<br />	2015-02-03 06:51:00	2	6
792	2015-02-03 07:00:00	24.8	7:51 AM	11.1	7.2	77.0	1017.2	16.1	East	11.1	-			Partly Cloudy	100	2015-02-03 14:51:00<br />	2015-02-03 07:51:00	2	7
793	2015-02-03 08:00:00	29.17	8:51 AM	13.3	8.3	72.0	1018.0	16.1	ESE	9.3	-			Partly Cloudy	120	2015-02-03 15:51:00<br />	2015-02-03 08:51:00	2	8
794	2015-02-03 09:00:00	25.6	9:51 AM	15.6	8.3	62.0	1018.1	16.1	East	13.0	-			Partly Cloudy	90	2015-02-03 16:51:00<br />	2015-02-03 09:51:00	2	9
795	2015-02-03 10:00:00	23.58	10:51 AM	18.3	7.8	50.0	1018.1	16.1	Variable	5.6	-			Partly Cloudy	0	2015-02-03 17:51:00<br />	2015-02-03 10:51:00	2	10
796	2015-02-03 11:00:00	26.08	11:51 AM	19.4	6.7	44.0	1017.8	16.1	NE	5.6	-			Partly Cloudy	50	2015-02-03 18:51:00<br />	2015-02-03 11:51:00	2	11
797	2015-02-03 12:00:00	35.03	12:51 PM	21.1	7.2	41.0	1016.8	16.1	East	9.3	-			Partly Cloudy	80	2015-02-03 19:51:00<br />	2015-02-03 12:51:00	2	12
798	2015-02-03 13:00:00	35.91	1:51 PM	22.8	7.2	37.0	1015.7	16.1	East	7.4	-			Partly Cloudy	100	2015-02-03 20:51:00<br />	2015-02-03 13:51:00	2	13
799	2015-02-03 14:00:00	36.45	2:51 PM	23.3	6.7	34.0	1015.0	16.1	ENE	5.6	-			Scattered Clouds	60	2015-02-03 21:51:00<br />	2015-02-03 14:51:00	2	14
800	2015-02-03 15:00:00	35.58	3:51 PM	23.9	5.6	31.0	1014.6	16.1	Calm	Calm	-			Mostly Cloudy	0	2015-02-03 22:51:00<br />	2015-02-03 15:51:00	2	15
801	2015-02-03 16:00:00	41.83	4:51 PM	23.9	6.7	33.0	1014.5	16.1	West	11.1	-			Mostly Cloudy	260	2015-02-03 23:51:00<br />	2015-02-03 16:51:00	2	16
802	2015-02-03 17:00:00	41.75	5:51 PM	22.8	7.8	38.0	1014.7	16.1	WSW	9.3	-			Mostly Cloudy	240	2015-02-04 00:51:00<br />	2015-02-03 17:51:00	2	17
803	2015-02-03 18:00:00	41.48	6:51 PM	20.0	10.0	52.0	1015.2	16.1	SW	7.4	-			Mostly Cloudy	230	2015-02-04 01:51:00<br />	2015-02-03 18:51:00	2	18
804	2015-02-03 19:00:00	45.85	7:51 PM	19.4	9.4	52.0	1015.3	16.1	Calm	Calm	-			Mostly Cloudy	0	2015-02-04 02:51:00<br />	2015-02-03 19:51:00	2	19
805	2015-02-03 20:00:00	45.18	8:51 PM	19.4	8.3	49.0	1015.8	16.1	Calm	Calm	-			Mostly Cloudy	0	2015-02-04 03:51:00<br />	2015-02-03 20:51:00	2	20
806	2015-02-03 21:00:00	43.96	9:51 PM	17.2	10.6	65.0	1016.2	16.1	East	9.3	-			Mostly Cloudy	90	2015-02-04 04:51:00<br />	2015-02-03 21:51:00	2	21
807	2015-02-03 22:00:00	44.4	10:51 PM	16.1	10.6	70.0	1016.3	16.1	East	9.3	-			Mostly Cloudy	100	2015-02-04 05:51:00<br />	2015-02-03 22:51:00	2	22
808	2015-02-03 23:00:00	44.46	11:51 PM	15.0	10.0	72.0	1016.9	16.1	East	11.1	-			Scattered Clouds	80	2015-02-04 06:51:00<br />	2015-02-03 23:51:00	2	23
809	2015-02-04 00:00:00	44.13	12:51 AM	14.4	9.4	72.0	1016.1	16.1	ESE	7.4	-			Partly Cloudy	120	2015-02-04 07:51:00<br />	2015-02-04 00:51:00	3	0
810	2015-02-04 01:00:00	42.48	1:51 AM	13.3	9.4	77.0	1016.2	16.1	ESE	13.0	-			Clear	110	2015-02-04 08:51:00<br />	2015-02-04 01:51:00	3	1
811	2015-02-04 02:00:00	42.22	2:51 AM	12.8	9.4	80.0	1016.7	16.1	East	11.1	-			Clear	90	2015-02-04 09:51:00<br />	2015-02-04 02:51:00	3	2
812	2015-02-04 03:00:00	34.32	3:51 AM	12.2	8.9	80.0	1016.5	16.1	ESE	7.4	-			Partly Cloudy	110	2015-02-04 10:51:00<br />	2015-02-04 03:51:00	3	3
813	2015-02-04 04:00:00	31.39	4:51 AM	12.2	8.3	77.0	1016.6	16.1	ESE	5.6	-			Partly Cloudy	110	2015-02-04 11:51:00<br />	2015-02-04 04:51:00	3	4
814	2015-02-04 05:00:00	26.55	5:51 AM	12.2	8.3	77.0	1017.0	16.1	ESE	9.3	-			Clear	110	2015-02-04 12:51:00<br />	2015-02-04 05:51:00	3	5
815	2015-02-04 06:00:00	24.31	6:51 AM	11.7	8.3	80.0	1018.0	16.1	East	11.1	-			Scattered Clouds	100	2015-02-04 13:51:00<br />	2015-02-04 06:51:00	3	6
816	2015-02-04 07:00:00	24.22	7:51 AM	11.7	8.3	80.0	1018.7	16.1	East	13.0	-			Partly Cloudy	90	2015-02-04 14:51:00<br />	2015-02-04 07:51:00	3	7
817	2015-02-04 08:00:00	24.83	8:51 AM	14.4	7.8	65.0	1019.3	16.1	SE	11.1	-			Partly Cloudy	130	2015-02-04 15:51:00<br />	2015-02-04 08:51:00	3	8
818	2015-02-04 09:00:00	26.31	9:51 AM	16.7	8.3	58.0	1019.4	16.1	ESE	14.8	-			Partly Cloudy	120	2015-02-04 16:51:00<br />	2015-02-04 09:51:00	3	9
819	2015-02-04 10:00:00	24.88	10:51 AM	18.3	8.9	54.0	1019.8	16.1	SE	9.3	-			Partly Cloudy	130	2015-02-04 17:51:00<br />	2015-02-04 10:51:00	3	10
820	2015-02-04 11:00:00	27.89	11:51 AM	20.0	8.9	49.0	1019.3	16.1	East	5.6	-			Partly Cloudy	90	2015-02-04 18:51:00<br />	2015-02-04 11:51:00	3	11
821	2015-02-04 12:00:00	35.08	12:51 PM	22.2	8.3	41.0	1018.0	16.1	Calm	Calm	-			Partly Cloudy	0	2015-02-04 19:51:00<br />	2015-02-04 12:51:00	3	12
822	2015-02-04 13:00:00	36.17	1:51 PM	23.3	7.2	35.0	1016.9	16.1	NNE	5.6	-			Partly Cloudy	30	2015-02-04 20:51:00<br />	2015-02-04 13:51:00	3	13
823	2015-02-04 14:00:00	37.66	2:51 PM	24.4	6.7	32.0	1016.3	16.1	Calm	Calm	-			Partly Cloudy	0	2015-02-04 21:51:00<br />	2015-02-04 14:51:00	3	14
824	2015-02-04 15:00:00	39.72	3:51 PM	25.0	7.8	33.0	1016.0	16.1	West	11.1	-			Partly Cloudy	280	2015-02-04 22:51:00<br />	2015-02-04 15:51:00	3	15
825	2015-02-04 16:00:00	41.73	4:51 PM	24.4	6.7	32.0	1016.1	16.1	WNW	7.4	-			Partly Cloudy	300	2015-02-04 23:51:00<br />	2015-02-04 16:51:00	3	16
826	2015-02-04 17:00:00	43.67	5:51 PM	23.9	7.8	36.0	1016.1	16.1	WSW	7.4	-			Partly Cloudy	240	2015-02-05 00:51:00<br />	2015-02-04 17:51:00	3	17
827	2015-02-04 18:00:00	44.02	6:51 PM	23.3	8.3	38.0	1016.7	16.1	WNW	7.4	-			Clear	300	2015-02-05 01:51:00<br />	2015-02-04 18:51:00	3	18
828	2015-02-04 19:00:00	44.32	7:51 PM	20.6	9.4	49.0	1017.4	16.1	Calm	Calm	-			Partly Cloudy	0	2015-02-05 02:51:00<br />	2015-02-04 19:51:00	3	19
829	2015-02-04 20:00:00	44.57	8:51 PM	19.4	9.4	52.0	1017.8	16.1	Calm	Calm	-			Partly Cloudy	0	2015-02-05 03:51:00<br />	2015-02-04 20:51:00	3	20
830	2015-02-04 21:00:00	45.15	9:51 PM	18.3	9.4	56.0	1017.8	16.1	Calm	Calm	-			Clear	0	2015-02-05 04:51:00<br />	2015-02-04 21:51:00	3	21
831	2015-02-04 22:00:00	46.38	10:51 PM	16.1	10.0	67.0	1018.3	16.1	East	13.0	-			Clear	90	2015-02-05 05:51:00<br />	2015-02-04 22:51:00	3	22
832	2015-02-04 23:00:00	47.2	11:51 PM	15.6	10.0	69.0	1018.4	16.1	East	7.4	-			Clear	90	2015-02-05 06:51:00<br />	2015-02-04 23:51:00	3	23
833	2015-02-05 00:00:00	46.6	12:51 AM	15.0	8.9	67.0	1017.9	16.1	ESE	9.3	-			Clear	110	2015-02-05 07:51:00<br />	2015-02-05 00:51:00	4	0
834	2015-02-05 01:00:00	46.45	1:51 AM	15.0	8.9	67.0	1017.8	16.1	ESE	11.1	-			Clear	110	2015-02-05 08:51:00<br />	2015-02-05 01:51:00	4	1
835	2015-02-05 02:00:00	46.16	2:51 AM	13.9	8.9	72.0	1017.9	16.1	Calm	Calm	-			Clear	0	2015-02-05 09:51:00<br />	2015-02-05 02:51:00	4	2
836	2015-02-05 03:00:00	45.32	3:51 AM	13.3	8.9	75.0	1018.1	16.1	ESE	5.6	-			Clear	120	2015-02-05 10:51:00<br />	2015-02-05 03:51:00	4	3
837	2015-02-05 04:00:00	45.13	4:51 AM	13.3	8.3	72.0	1018.4	16.1	ENE	7.4	-			Clear	60	2015-02-05 11:51:00<br />	2015-02-05 04:51:00	4	4
838	2015-02-05 05:00:00	31.57	5:51 AM	12.2	8.9	80.0	1018.8	16.1	East	11.1	-			Clear	90	2015-02-05 12:51:00<br />	2015-02-05 05:51:00	4	5
839	2015-02-05 06:00:00	29.28	6:51 AM	11.7	8.9	83.0	1019.2	16.1	East	7.4	-			Partly Cloudy	100	2015-02-05 13:51:00<br />	2015-02-05 06:51:00	4	6
840	2015-02-05 07:00:00	29.69	7:51 AM	11.7	8.3	80.0	1019.8	16.1	East	5.6	-			Partly Cloudy	90	2015-02-05 14:51:00<br />	2015-02-05 07:51:00	4	7
841	2015-02-05 08:00:00	25.72	8:51 AM	14.4	7.8	65.0	1019.7	16.1	East	5.6	-			Partly Cloudy	90	2015-02-05 15:51:00<br />	2015-02-05 08:51:00	4	8
842	2015-02-05 09:00:00	27.1	9:51 AM	17.8	6.7	48.0	1019.5	16.1	East	11.1	-			Partly Cloudy	80	2015-02-05 16:51:00<br />	2015-02-05 09:51:00	4	9
843	2015-02-05 10:00:00	24.2	10:51 AM	20.0	6.7	42.0	1019.4	16.1	Variable	7.4	-			Partly Cloudy	0	2015-02-05 17:51:00<br />	2015-02-05 10:51:00	4	10
844	2015-02-05 11:00:00	27.05	11:51 AM	22.8	5.0	31.0	1018.7	16.1	East	16.7	-			Partly Cloudy	90	2015-02-05 18:51:00<br />	2015-02-05 11:51:00	4	11
845	2015-02-05 12:00:00	37.0	12:51 PM	25.0	4.4	26.0	1017.6	16.1	East	14.8	-			Partly Cloudy	90	2015-02-05 19:51:00<br />	2015-02-05 12:51:00	4	12
846	2015-02-05 13:00:00	37.96	1:51 PM	25.6	5.0	27.0	1016.4	16.1	ENE	7.4	-			Partly Cloudy	60	2015-02-05 20:51:00<br />	2015-02-05 13:51:00	4	13
847	2015-02-05 14:00:00	38.09	2:51 PM	26.7	3.9	23.0	1015.8	16.1	West	5.6	-			Partly Cloudy	270	2015-02-05 21:51:00<br />	2015-02-05 14:51:00	4	14
848	2015-02-05 15:00:00	37.38	3:51 PM	27.2	2.2	20.0	1015.2	16.1	Calm	Calm	-			Partly Cloudy	0	2015-02-05 22:51:00<br />	2015-02-05 15:51:00	4	15
849	2015-02-05 16:00:00	41.59	4:51 PM	27.8	1.7	18.0	1014.7	16.1	Calm	Calm	-			Partly Cloudy	0	2015-02-05 23:51:00<br />	2015-02-05 16:51:00	4	16
850	2015-02-05 17:00:00	43.44	5:51 PM	27.2	1.7	19.0	1014.4	16.1	Calm	Calm	-			Partly Cloudy	0	2015-02-06 00:51:00<br />	2015-02-05 17:51:00	4	17
851	2015-02-05 18:00:00	45.5	6:51 PM	22.8	6.1	34.0	1015.1	16.1	SW	9.3	-			Clear	230	2015-02-06 01:51:00<br />	2015-02-05 18:51:00	4	18
852	2015-02-05 19:00:00	46.87	7:51 PM	21.7	6.1	36.0	1016.0	16.1	West	5.6	-			Clear	260	2015-02-06 02:51:00<br />	2015-02-05 19:51:00	4	19
853	2015-02-05 20:00:00	44.02	8:51 PM	18.3	8.9	54.0	1016.4	16.1	SW	9.3	-			Clear	230	2015-02-06 03:51:00<br />	2015-02-05 20:51:00	4	20
854	2015-02-05 21:00:00	42.05	9:51 PM	18.9	7.2	47.0	1016.6	16.1	Calm	Calm	-			Clear	0	2015-02-06 04:51:00<br />	2015-02-05 21:51:00	4	21
855	2015-02-05 22:00:00	41.87	10:51 PM	17.8	7.2	50.0	1016.7	16.1	SW	5.6	-			Clear	230	2015-02-06 05:51:00<br />	2015-02-05 22:51:00	4	22
856	2015-02-05 23:00:00	40.69	11:51 PM	16.1	8.9	62.0	1017.2	16.1	East	5.6	-			Clear	100	2015-02-06 06:51:00<br />	2015-02-05 23:51:00	4	23
857	2015-02-06 00:00:00	38.66	12:51 AM	15.6	8.3	62.0	1017.2	16.1	ESE	7.4	-			Clear	120	2015-02-06 07:51:00<br />	2015-02-06 00:51:00	5	0
858	2015-02-06 01:00:00	37.35	1:51 AM	15.0	6.1	55.0	1017.4	16.1	East	11.1	-			Clear	100	2015-02-06 08:51:00<br />	2015-02-06 01:51:00	5	1
859	2015-02-06 02:00:00	40.48	2:51 AM	15.6	5.0	49.0	1017.5	16.1	ESE	9.3	-			Clear	110	2015-02-06 09:51:00<br />	2015-02-06 02:51:00	5	2
860	2015-02-06 03:00:00	38.46	3:51 AM	15.0	6.7	58.0	1017.5	16.1	ESE	9.3	-			Clear	110	2015-02-06 10:51:00<br />	2015-02-06 03:51:00	5	3
861	2015-02-06 04:00:00	35.58	4:51 AM	13.9	7.2	64.0	1017.6	16.1	SE	7.4	-			Clear	130	2015-02-06 11:51:00<br />	2015-02-06 04:51:00	5	4
862	2015-02-06 05:00:00	33.91	5:51 AM	13.9	5.6	57.0	1017.7	16.1	ESE	9.3	-			Clear	110	2015-02-06 12:51:00<br />	2015-02-06 05:51:00	5	5
863	2015-02-06 06:00:00	27.15	6:51 AM	12.8	6.1	64.0	1018.4	16.1	ESE	7.4	-			Partly Cloudy	110	2015-02-06 13:51:00<br />	2015-02-06 06:51:00	5	6
864	2015-02-06 07:00:00	26.98	7:51 AM	13.9	4.4	53.0	1018.8	16.1	ESE	9.3	-			Partly Cloudy	110	2015-02-06 14:51:00<br />	2015-02-06 07:51:00	5	7
865	2015-02-06 08:00:00	30.51	8:51 AM	17.2	3.3	40.0	1019.4	16.1	East	7.4	-			Partly Cloudy	100	2015-02-06 15:51:00<br />	2015-02-06 08:51:00	5	8
866	2015-02-06 09:00:00	27.57	9:51 AM	19.4	2.2	32.0	1019.5	16.1	East	14.8	-			Partly Cloudy	100	2015-02-06 16:51:00<br />	2015-02-06 09:51:00	5	9
867	2015-02-06 10:00:00	28.36	10:51 AM	21.7	3.3	30.0	1019.7	16.1	ESE	7.4	-			Scattered Clouds	110	2015-02-06 17:51:00<br />	2015-02-06 10:51:00	5	10
868	2015-02-06 11:00:00	28.46	11:51 AM	23.3	2.2	25.0	1019.7	16.1	NE	7.4	-			Partly Cloudy	50	2015-02-06 18:51:00<br />	2015-02-06 11:51:00	5	11
869	2015-02-06 12:00:00	37.61	12:51 PM	25.6	2.2	22.0	1018.5	16.1	SE	5.6	-			Partly Cloudy	130	2015-02-06 19:51:00<br />	2015-02-06 12:51:00	5	12
870	2015-02-06 13:00:00	37.95	1:51 PM	27.2	2.2	20.0	1017.4	16.1	Calm	Calm	-			Partly Cloudy	0	2015-02-06 20:51:00<br />	2015-02-06 13:51:00	5	13
871	2015-02-06 14:00:00	41.66	2:51 PM	27.8	2.2	19.0	1016.6	16.1	Calm	Calm	-			Partly Cloudy	0	2015-02-06 21:51:00<br />	2015-02-06 14:51:00	5	14
872	2015-02-06 15:00:00	47.43	3:51 PM	28.3	2.2	19.0	1016.3	16.1	Calm	Calm	-			Partly Cloudy	0	2015-02-06 22:51:00<br />	2015-02-06 15:51:00	5	15
873	2015-02-06 16:00:00	46.45	4:51 PM	28.3	1.7	18.0	1016.0	16.1	Calm	Calm	-			Partly Cloudy	0	2015-02-06 23:51:00<br />	2015-02-06 16:51:00	5	16
874	2015-02-06 17:00:00	48.85	5:51 PM	26.7	5.0	25.0	1016.0	16.1	SW	5.6	-			Partly Cloudy	220	2015-02-07 00:51:00<br />	2015-02-06 17:51:00	5	17
875	2015-02-06 18:00:00	49.63	6:51 PM	23.3	7.8	37.0	1016.6	16.1	WSW	7.4	-			Clear	240	2015-02-07 01:51:00<br />	2015-02-06 18:51:00	5	18
876	2015-02-06 19:00:00	46.99	7:51 PM	22.2	7.8	40.0	1017.0	16.1	SW	5.6	-			Clear	220	2015-02-07 02:51:00<br />	2015-02-06 19:51:00	5	19
877	2015-02-06 20:00:00	42.21	8:51 PM	21.7	7.8	41.0	1017.5	16.1	Calm	Calm	-			Clear	0	2015-02-07 03:51:00<br />	2015-02-06 20:51:00	5	20
878	2015-02-06 21:00:00	40.22	9:51 PM	21.1	7.8	42.0	1017.6	16.1	Calm	Calm	-			Clear	0	2015-02-07 04:51:00<br />	2015-02-06 21:51:00	5	21
879	2015-02-06 22:00:00	37.59	10:51 PM	17.8	9.4	58.0	1018.0	16.1	East	9.3	-			Clear	90	2015-02-07 05:51:00<br />	2015-02-06 22:51:00	5	22
880	2015-02-06 23:00:00	36.66	11:51 PM	16.7	8.3	58.0	1018.1	16.1	East	5.6	-			Clear	100	2015-02-07 06:51:00<br />	2015-02-06 23:51:00	5	23
881	2015-02-07 00:00:00	36.48	12:51 AM	16.1	7.2	56.0	1017.7	16.1	East	11.1	-			Clear	90	2015-02-07 07:51:00<br />	2015-02-07 00:51:00	6	0
882	2015-02-07 01:00:00	36.43	1:51 AM	16.1	7.2	56.0	1017.7	16.1	ESE	7.4	-			Clear	110	2015-02-07 08:51:00<br />	2015-02-07 01:51:00	6	1
883	2015-02-07 02:00:00	36.54	2:51 AM	14.4	8.3	67.0	1018.0	16.1	Calm	Calm	-			Clear	0	2015-02-07 09:51:00<br />	2015-02-07 02:51:00	6	2
884	2015-02-07 03:00:00	33.74	3:51 AM	13.9	8.3	69.0	1017.8	16.1	Calm	Calm	-			Clear	0	2015-02-07 10:51:00<br />	2015-02-07 03:51:00	6	3
885	2015-02-07 04:00:00	32.92	4:51 AM	13.9	7.2	64.0	1017.7	16.1	East	7.4	-			Clear	90	2015-02-07 11:51:00<br />	2015-02-07 04:51:00	6	4
886	2015-02-07 05:00:00	30.04	5:51 AM	12.2	6.1	66.0	1017.6	16.1	ESE	9.3	-			Clear	110	2015-02-07 12:51:00<br />	2015-02-07 05:51:00	6	5
887	2015-02-07 06:00:00	32.16	6:51 AM	12.2	5.6	64.0	1018.1	16.1	ESE	11.1	-			Clear	110	2015-02-07 13:51:00<br />	2015-02-07 06:51:00	6	6
888	2015-02-07 07:00:00	28.91	7:51 AM	12.8	5.0	59.0	1018.7	16.1	East	7.4	-			Clear	80	2015-02-07 14:51:00<br />	2015-02-07 07:51:00	6	7
889	2015-02-07 08:00:00	30.82	8:51 AM	15.6	5.0	49.0	1019.2	16.1	ESE	11.1	-			Clear	120	2015-02-07 15:51:00<br />	2015-02-07 08:51:00	6	8
890	2015-02-07 09:00:00	30.13	9:51 AM	18.3	5.6	43.0	1019.6	16.1	SE	11.1	-			Clear	140	2015-02-07 16:51:00<br />	2015-02-07 09:51:00	6	9
891	2015-02-07 10:00:00	30.03	10:51 AM	20.6	5.6	38.0	1019.5	16.1	ESE	7.4	-			Clear	120	2015-02-07 17:51:00<br />	2015-02-07 10:51:00	6	10
892	2015-02-07 11:00:00	28.38	11:51 AM	22.2	5.6	34.0	1018.8	16.1	Calm	Calm	-			Clear	0	2015-02-07 18:51:00<br />	2015-02-07 11:51:00	6	11
893	2015-02-07 12:00:00	26.89	12:51 PM	24.4	6.1	31.0	1017.6	16.1	Calm	Calm	-			Clear	0	2015-02-07 19:51:00<br />	2015-02-07 12:51:00	6	12
894	2015-02-07 13:00:00	23.71	1:51 PM	25.6	5.0	27.0	1016.4	16.1	SE	5.6	-			Clear	140	2015-02-07 20:51:00<br />	2015-02-07 13:51:00	6	13
895	2015-02-07 14:00:00	31.09	2:51 PM	27.2	3.9	22.0	1015.6	16.1	Variable	5.6	-			Clear	0	2015-02-07 21:51:00<br />	2015-02-07 14:51:00	6	14
896	2015-02-07 15:00:00	39.83	3:51 PM	26.7	3.9	23.0	1015.2	16.1	SW	9.3	-			Clear	220	2015-02-07 22:51:00<br />	2015-02-07 15:51:00	6	15
897	2015-02-07 16:00:00	40.9	4:51 PM	26.7	2.8	21.0	1015.2	16.1	SW	7.4	-			Clear	220	2015-02-07 23:51:00<br />	2015-02-07 16:51:00	6	16
898	2015-02-07 17:00:00	41.81	5:51 PM	25.6	3.3	24.0	1015.3	16.1	Calm	Calm	-			Clear	0	2015-02-08 00:51:00<br />	2015-02-07 17:51:00	6	17
899	2015-02-07 18:00:00	42.69	6:51 PM	22.8	6.1	34.0	1016.1	16.1	SSW	7.4	-			Clear	210	2015-02-08 01:51:00<br />	2015-02-07 18:51:00	6	18
900	2015-02-07 19:00:00	42.86	7:51 PM	21.7	7.2	39.0	1016.5	16.1	Calm	Calm	-			Clear	0	2015-02-08 02:51:00<br />	2015-02-07 19:51:00	6	19
901	2015-02-07 20:00:00	41.39	8:51 PM	20.6	7.2	42.0	1016.7	16.1	Calm	Calm	-			Clear	0	2015-02-08 03:51:00<br />	2015-02-07 20:51:00	6	20
902	2015-02-07 21:00:00	39.24	9:51 PM	18.9	6.1	43.0	1017.0	16.1	East	9.3	-			Clear	90	2015-02-08 04:51:00<br />	2015-02-07 21:51:00	6	21
903	2015-02-07 22:00:00	35.62	10:51 PM	17.2	7.2	52.0	1017.2	16.1	East	11.1	-			Clear	100	2015-02-08 05:51:00<br />	2015-02-07 22:51:00	6	22
904	2015-02-07 23:00:00	36.62	11:51 PM	16.7	7.2	53.0	1017.3	16.1	East	11.1	-			Clear	100	2015-02-08 06:51:00<br />	2015-02-07 23:51:00	6	23
905	2015-02-08 00:00:00	41.76	12:51 AM	15.6	7.2	57.0	1017.4	16.1	East	14.8	-			Clear	90	2015-02-08 07:51:00<br />	2015-02-08 00:51:00	7	0
906	2015-02-08 01:00:00	40.3	1:51 AM	15.6	6.7	55.0	1017.3	16.1	ESE	11.1	-			Clear	110	2015-02-08 08:51:00<br />	2015-02-08 01:51:00	7	1
907	2015-02-08 02:00:00	39.07	2:51 AM	14.4	6.7	60.0	1017.2	16.1	ESE	11.1	-			Clear	110	2015-02-08 09:51:00<br />	2015-02-08 02:51:00	7	2
908	2015-02-08 03:00:00	35.17	3:51 AM	13.9	6.7	62.0	1017.0	16.1	ESE	9.3	-			Clear	110	2015-02-08 10:51:00<br />	2015-02-08 03:51:00	7	3
909	2015-02-08 04:00:00	28.0	4:51 AM	13.9	6.1	59.0	1017.3	16.1	ESE	9.3	-			Clear	110	2015-02-08 11:51:00<br />	2015-02-08 04:51:00	7	4
910	2015-02-08 05:00:00	27.97	5:51 AM	13.3	6.7	64.0	1017.6	16.1	East	9.3	-			Clear	100	2015-02-08 12:51:00<br />	2015-02-08 05:51:00	7	5
911	2015-02-08 06:00:00	26.62	6:51 AM	13.3	6.1	62.0	1017.8	16.1	ESE	9.3	-			Clear	120	2015-02-08 13:51:00<br />	2015-02-08 06:51:00	7	6
912	2015-02-08 07:00:00	27.55	7:51 AM	13.0	6.0	63.0	1019.5	16.1	SE	5.6	-			Clear	140	2015-02-08 14:51:00<br />	2015-02-08 07:51:00	7	7
913	2015-02-08 08:00:00	26.71	8:51 AM	16.1	5.0	48.0	1019.3	16.1	ESE	9.3	-			Clear	110	2015-02-08 15:51:00<br />	2015-02-08 08:51:00	7	8
914	2015-02-08 09:00:00	26.82	9:51 AM	18.9	5.0	40.0	1019.6	16.1	East	7.4	-			Clear	90	2015-02-08 16:51:00<br />	2015-02-08 09:51:00	7	9
915	2015-02-08 10:00:00	26.8	10:51 AM	20.6	4.4	35.0	1019.7	16.1	Calm	Calm	-			Clear	0	2015-02-08 17:51:00<br />	2015-02-08 10:51:00	7	10
916	2015-02-08 11:00:00	26.4	11:51 AM	22.8	4.4	30.0	1018.9	16.1	East	11.1	-			Clear	80	2015-02-08 18:51:00<br />	2015-02-08 11:51:00	7	11
917	2015-02-08 12:00:00	26.48	12:51 PM	24.4	3.9	26.0	1017.7	16.1	Calm	Calm	-			Clear	0	2015-02-08 19:51:00<br />	2015-02-08 12:51:00	7	12
918	2015-02-08 13:00:00	23.45	1:51 PM	25.0	2.2	23.0	1016.2	16.1	Calm	Calm	-			Clear	0	2015-02-08 20:51:00<br />	2015-02-08 13:51:00	7	13
919	2015-02-08 14:00:00	37.55	2:51 PM	26.1	2.2	21.0	1015.4	16.1	Calm	Calm	-			Clear	0	2015-02-08 21:51:00<br />	2015-02-08 14:51:00	7	14
920	2015-02-08 15:00:00	45.46	3:51 PM	26.7	1.7	20.0	1015.1	16.1	West	9.3	-			Clear	260	2015-02-08 22:51:00<br />	2015-02-08 15:51:00	7	15
921	2015-02-08 16:00:00	45.64	4:51 PM	27.2	2.8	21.0	1014.8	16.1	SW	9.3	-			Clear	230	2015-02-08 23:51:00<br />	2015-02-08 16:51:00	7	16
922	2015-02-08 17:00:00	44.29	5:51 PM	26.7	-0.6	17.0	1015.1	16.1	WNW	13.0	-			Clear	290	2015-02-09 00:51:00<br />	2015-02-08 17:51:00	7	17
923	2015-02-08 18:00:00	45.37	6:51 PM	26.1	0.6	19.0	1015.1	14.5	NW	5.6	-			Clear	310	2015-02-09 01:51:00<br />	2015-02-08 18:51:00	7	18
924	2015-02-08 19:00:00	45.74	7:51 PM	22.8	3.3	28.0	1015.4	16.1	Calm	Calm	-			Clear	0	2015-02-09 02:51:00<br />	2015-02-08 19:51:00	7	19
925	2015-02-08 20:00:00	41.27	8:51 PM	20.6	4.4	35.0	1016.0	16.1	Calm	Calm	-			Clear	0	2015-02-09 03:51:00<br />	2015-02-08 20:51:00	7	20
926	2015-02-08 21:00:00	40.39	9:51 PM	19.4	5.6	40.0	1016.3	16.1	Calm	Calm	-			Clear	0	2015-02-09 04:51:00<br />	2015-02-08 21:51:00	7	21
927	2015-02-08 22:00:00	36.28	10:51 PM	18.9	6.7	45.0	1016.7	16.1	East	7.4	-			Clear	90	2015-02-09 05:51:00<br />	2015-02-08 22:51:00	7	22
928	2015-02-08 23:00:00	34.28	11:51 PM	17.2	7.2	52.0	1016.8	16.1	East	11.1	-			Clear	90	2015-02-09 06:51:00<br />	2015-02-08 23:51:00	7	23
929	2015-02-09 00:00:00	26.18	12:51 AM	16.1	8.3	60.0	1016.8	16.1	East	9.3	-			Clear	90	2015-02-09 07:51:00<br />	2015-02-09 00:51:00	1	0
930	2015-02-09 01:00:00	21.41	1:51 AM	15.6	7.8	60.0	1016.8	16.1	East	9.3	-			Clear	100	2015-02-09 08:51:00<br />	2015-02-09 01:51:00	1	1
931	2015-02-09 02:00:00	20.01	2:51 AM	15.6	7.2	57.0	1016.7	16.1	ESE	5.6	-			Clear	110	2015-02-09 09:51:00<br />	2015-02-09 02:51:00	1	2
932	2015-02-09 03:00:00	25.82	3:51 AM	15.0	7.2	60.0	1016.7	16.1	ESE	7.4	-			Clear	110	2015-02-09 10:51:00<br />	2015-02-09 03:51:00	1	3
933	2015-02-09 04:00:00	27.5	4:51 AM	14.4	7.2	62.0	1016.9	16.1	ENE	7.4	-			Clear	70	2015-02-09 11:51:00<br />	2015-02-09 04:51:00	1	4
934	2015-02-09 05:00:00	28.01	5:51 AM	13.3	7.8	69.0	1017.2	16.1	ESE	9.3	-			Clear	110	2015-02-09 12:51:00<br />	2015-02-09 05:51:00	1	5
935	2015-02-09 06:00:00	28.41	6:51 AM	13.3	7.2	67.0	1017.3	16.1	East	14.8	-			Clear	90	2015-02-09 13:51:00<br />	2015-02-09 06:51:00	1	6
936	2015-02-09 07:00:00	28.19	7:51 AM	14.4	7.2	62.0	1017.6	16.1	SE	13.0	-			Clear	140	2015-02-09 14:51:00<br />	2015-02-09 07:51:00	1	7
937	2015-02-09 08:00:00	27.58	8:51 AM	16.1	7.2	56.0	1018.0	16.1	East	14.8	-			Clear	90	2015-02-09 15:51:00<br />	2015-02-09 08:51:00	1	8
938	2015-02-09 09:00:00	28.06	9:51 AM	18.3	7.2	48.0	1018.2	16.1	East	13.0	-			Clear	90	2015-02-09 16:51:00<br />	2015-02-09 09:51:00	1	9
939	2015-02-09 10:00:00	28.84	10:51 AM	21.1	6.7	39.0	1018.1	16.1	ESE	9.3	-			Clear	120	2015-02-09 17:51:00<br />	2015-02-09 10:51:00	1	10
940	2015-02-09 11:00:00	30.33	11:51 AM	22.8	6.7	35.0	1017.5	16.1	Calm	Calm	-			Clear	0	2015-02-09 18:51:00<br />	2015-02-09 11:51:00	1	11
941	2015-02-09 12:00:00	37.69	12:51 PM	23.9	5.6	31.0	1016.3	16.1	Calm	Calm	-			Clear	0	2015-02-09 19:51:00<br />	2015-02-09 12:51:00	1	12
942	2015-02-09 13:00:00	39.82	1:51 PM	25.6	5.0	27.0	1014.9	16.1	NNW	7.4	-			Clear	340	2015-02-09 20:51:00<br />	2015-02-09 13:51:00	1	13
943	2015-02-09 14:00:00	40.5	2:51 PM	26.7	5.6	26.0	1013.8	16.1	Variable	7.4	-			Clear	0	2015-02-09 21:51:00<br />	2015-02-09 14:51:00	1	14
944	2015-02-09 15:00:00	42.76	3:51 PM	27.8	5.0	23.0	1013.0	16.1	WSW	9.3	-			Clear	240	2015-02-09 22:51:00<br />	2015-02-09 15:51:00	1	15
945	2015-02-09 16:00:00	44.98	4:51 PM	28.3	5.0	23.0	1012.6	16.1	WSW	5.6	-			Clear	240	2015-02-09 23:51:00<br />	2015-02-09 16:51:00	1	16
946	2015-02-09 17:00:00	45.99	5:51 PM	27.2	5.6	25.0	1012.4	16.1	WSW	7.4	-			Clear	240	2015-02-10 00:51:00<br />	2015-02-09 17:51:00	1	17
947	2015-02-09 18:00:00	46.86	6:51 PM	24.4	6.7	32.0	1012.7	16.1	WSW	7.4	-			Clear	240	2015-02-10 01:51:00<br />	2015-02-09 18:51:00	1	18
948	2015-02-09 19:00:00	47.17	7:51 PM	22.8	7.2	37.0	1012.9	16.1	Calm	Calm	-			Clear	0	2015-02-10 02:51:00<br />	2015-02-09 19:51:00	1	19
949	2015-02-09 20:00:00	43.89	8:51 PM	22.2	6.7	37.0	1013.0	16.1	Calm	Calm	-			Clear	0	2015-02-10 03:51:00<br />	2015-02-09 20:51:00	1	20
950	2015-02-09 21:00:00	43.48	9:51 PM	20.6	6.7	40.0	1013.0	16.1	Calm	Calm	-			Clear	0	2015-02-10 04:51:00<br />	2015-02-09 21:51:00	1	21
951	2015-02-09 22:00:00	40.64	10:51 PM	18.3	8.9	54.0	1012.9	16.1	East	11.1	-			Clear	90	2015-02-10 05:51:00<br />	2015-02-09 22:51:00	1	22
952	2015-02-09 23:00:00	39.7	11:51 PM	17.8	8.9	56.0	1012.8	16.1	ESE	7.4	-			Clear	120	2015-02-10 06:51:00<br />	2015-02-09 23:51:00	1	23
953	2015-02-10 00:00:00	38.89	12:51 AM	16.7	8.9	60.0	1012.7	16.1	ESE	9.3	-			Clear	110	2015-02-10 07:51:00<br />	2015-02-10 00:51:00	2	0
954	2015-02-10 01:00:00	38.86	1:51 AM	16.1	8.9	62.0	1012.8	16.1	East	9.3	-			Clear	80	2015-02-10 08:51:00<br />	2015-02-10 01:51:00	2	1
955	2015-02-10 02:00:00	38.93	2:51 AM	15.0	8.9	67.0	1012.7	16.1	East	9.3	-			Clear	90	2015-02-10 09:51:00<br />	2015-02-10 02:51:00	2	2
956	2015-02-10 03:00:00	34.39	3:51 AM	14.4	8.3	67.0	1012.4	16.1	East	9.3	-			Clear	100	2015-02-10 10:51:00<br />	2015-02-10 03:51:00	2	3
957	2015-02-10 04:00:00	33.59	4:51 AM	13.9	8.3	69.0	1012.3	16.1	East	11.1	-			Clear	100	2015-02-10 11:51:00<br />	2015-02-10 04:51:00	2	4
958	2015-02-10 05:00:00	30.88	5:51 AM	13.9	7.8	67.0	1012.5	16.1	East	11.1	-			Clear	100	2015-02-10 12:51:00<br />	2015-02-10 05:51:00	2	5
959	2015-02-10 06:00:00	28.75	6:51 AM	14.4	7.2	62.0	1013.0	16.1	ESE	14.8	-			Clear	120	2015-02-10 13:51:00<br />	2015-02-10 06:51:00	2	6
960	2015-02-10 07:00:00	29.18	7:51 AM	14.4	7.2	62.0	1013.5	16.1	ESE	9.3	-			Clear	120	2015-02-10 14:51:00<br />	2015-02-10 07:51:00	2	7
961	2015-02-10 08:00:00	29.48	8:51 AM	16.7	6.7	52.0	1013.8	16.1	ESE	7.4	-			Clear	120	2015-02-10 15:51:00<br />	2015-02-10 08:51:00	2	8
962	2015-02-10 09:00:00	34.09	9:51 AM	18.9	5.6	42.0	1014.1	16.1	Variable	9.3	-			Clear	0	2015-02-10 16:51:00<br />	2015-02-10 09:51:00	2	9
963	2015-02-10 10:00:00	29.15	10:51 AM	21.7	5.6	35.0	1014.1	16.1	East	11.1	-			Clear	90	2015-02-10 17:51:00<br />	2015-02-10 10:51:00	2	10
964	2015-02-10 11:00:00	30.35	11:51 AM	24.4	5.0	29.0	1013.1	16.1	SE	11.1	-			Clear	130	2015-02-10 18:51:00<br />	2015-02-10 11:51:00	2	11
965	2015-02-10 12:00:00	39.15	12:51 PM	25.0	3.9	25.0	1012.3	16.1	Calm	Calm	-			Clear	0	2015-02-10 19:51:00<br />	2015-02-10 12:51:00	2	12
966	2015-02-10 13:00:00	41.26	1:51 PM	26.1	3.9	24.0	1011.3	16.1	Calm	Calm	-			Clear	0	2015-02-10 20:51:00<br />	2015-02-10 13:51:00	2	13
967	2015-02-10 14:00:00	41.55	2:51 PM	27.8	3.3	21.0	1010.1	16.1	WSW	11.1	-			Clear	250	2015-02-10 21:51:00<br />	2015-02-10 14:51:00	2	14
968	2015-02-10 15:00:00	40.48	3:51 PM	27.8	2.2	19.0	1009.8	16.1	Variable	9.3	-			Clear	0	2015-02-10 22:51:00<br />	2015-02-10 15:51:00	2	15
969	2015-02-10 16:00:00	44.72	4:51 PM	27.2	0.0	17.0	1009.7	16.1	WNW	18.5	-			Clear	300	2015-02-10 23:51:00<br />	2015-02-10 16:51:00	2	16
970	2015-02-10 17:00:00	46.37	5:51 PM	26.1	2.2	21.0	1010.1	16.1	West	22.2	-			Clear	270	2015-02-11 00:51:00<br />	2015-02-10 17:51:00	2	17
971	2015-02-10 18:00:00	45.1	6:51 PM	23.3	3.3	27.0	1010.2	16.1	WSW	5.6	-			Clear	240	2015-02-11 01:51:00<br />	2015-02-10 18:51:00	2	18
972	2015-02-10 19:00:00	47.94	7:51 PM	22.2	3.9	30.0	1010.8	16.1	SSW	5.6	-			Clear	210	2015-02-11 02:51:00<br />	2015-02-10 19:51:00	2	19
973	2015-02-10 20:00:00	46.27	8:51 PM	22.2	3.3	29.0	1011.0	16.1	WSW	13.0	-			Clear	240	2015-02-11 03:51:00<br />	2015-02-10 20:51:00	2	20
974	2015-02-10 21:00:00	44.07	9:51 PM	21.7	3.3	30.0	1011.4	16.1	NNW	7.4	-			Clear	340	2015-02-11 04:51:00<br />	2015-02-10 21:51:00	2	21
975	2015-02-10 22:00:00	44.08	10:51 PM	21.1	3.3	31.0	1011.6	16.1	Calm	Calm	-			Clear	0	2015-02-11 05:51:00<br />	2015-02-10 22:51:00	2	22
976	2015-02-10 23:00:00	44.28	11:51 PM	18.9	4.4	38.0	1011.9	16.1	Calm	Calm	-			Clear	0	2015-02-11 06:51:00<br />	2015-02-10 23:51:00	2	23
977	2015-02-11 00:00:00	43.81	12:51 AM	16.7	5.6	48.0	1012.3	16.1	Calm	Calm	-			Clear	0	2015-02-11 07:51:00<br />	2015-02-11 00:51:00	3	0
978	2015-02-11 01:00:00	40.73	1:51 AM	15.6	6.7	55.0	1012.1	16.1	East	7.4	-			Clear	80	2015-02-11 08:51:00<br />	2015-02-11 01:51:00	3	1
979	2015-02-11 02:00:00	37.21	2:51 AM	15.6	6.7	55.0	1012.2	16.1	East	7.4	-			Clear	90	2015-02-11 09:51:00<br />	2015-02-11 02:51:00	3	2
980	2015-02-11 03:00:00	32.93	3:51 AM	14.4	6.1	58.0	1012.6	16.1	Calm	Calm	-			Clear	0	2015-02-11 10:51:00<br />	2015-02-11 03:51:00	3	3
981	2015-02-11 04:00:00	32.38	4:51 AM	13.3	6.7	64.0	1012.9	16.1	Calm	Calm	-			Clear	0	2015-02-11 11:51:00<br />	2015-02-11 04:51:00	3	4
982	2015-02-11 05:00:00	33.44	5:51 AM	13.3	6.1	62.0	1013.4	16.1	Calm	Calm	-			Partly Cloudy	0	2015-02-11 12:51:00<br />	2015-02-11 05:51:00	3	5
983	2015-02-11 06:00:00	29.66	6:51 AM	13.3	6.1	62.0	1014.4	16.1	Calm	Calm	-			Partly Cloudy	0	2015-02-11 13:51:00<br />	2015-02-11 06:51:00	3	6
984	2015-02-11 07:00:00	28.36	7:51 AM	13.9	6.1	59.0	1015.4	16.1	Calm	Calm	-			Partly Cloudy	0	2015-02-11 14:51:00<br />	2015-02-11 07:51:00	3	7
985	2015-02-11 08:00:00	28.1	8:51 AM	16.7	5.6	48.0	1016.3	16.1	Calm	Calm	-			Partly Cloudy	0	2015-02-11 15:51:00<br />	2015-02-11 08:51:00	3	8
986	2015-02-11 09:00:00	30.46	9:51 AM	18.9	4.4	38.0	1016.6	16.1	Calm	Calm	-			Partly Cloudy	0	2015-02-11 16:51:00<br />	2015-02-11 09:51:00	3	9
987	2015-02-11 10:00:00	28.81	10:51 AM	21.1	2.8	30.0	1016.8	16.1	Calm	Calm	-			Partly Cloudy	0	2015-02-11 17:51:00<br />	2015-02-11 10:51:00	3	10
988	2015-02-11 11:00:00	29.25	11:51 AM	23.3	0.0	21.0	1016.6	16.1	Variable	5.6	-			Partly Cloudy	0	2015-02-11 18:51:00<br />	2015-02-11 11:51:00	3	11
989	2015-02-11 12:00:00	39.28	12:51 PM	25.0	-4.4	14.0	1015.6	16.1	NNE	16.7	-			Partly Cloudy	20	2015-02-11 19:51:00<br />	2015-02-11 12:51:00	3	12
990	2015-02-11 13:00:00	40.26	1:51 PM	26.1	-6.7	11.0	1014.6	16.1	North	16.7	-			Partly Cloudy	10	2015-02-11 20:51:00<br />	2015-02-11 13:51:00	3	13
991	2015-02-11 14:00:00	41.37	2:51 PM	26.7	-6.1	11.0	1014.2	16.1	North	14.8	27.8			Partly Cloudy	10	2015-02-11 21:51:00<br />	2015-02-11 14:51:00	3	14
992	2015-02-11 15:00:00	41.99	3:51 PM	26.7	-7.2	10.0	1014.3	16.1	North	9.3	-			Partly Cloudy	360	2015-02-11 22:51:00<br />	2015-02-11 15:51:00	3	15
993	2015-02-11 16:00:00	43.46	4:51 PM	26.7	-7.8	10.0	1014.5	16.1	ENE	16.7	-			Partly Cloudy	60	2015-02-11 23:51:00<br />	2015-02-11 16:51:00	3	16
994	2015-02-11 17:00:00	43.78	5:51 PM	26.1	-6.7	11.0	1015.3	16.1	NE	18.5	-			Partly Cloudy	50	2015-02-12 00:51:00<br />	2015-02-11 17:51:00	3	17
995	2015-02-11 18:00:00	45.0	6:51 PM	25.0	-6.1	12.0	1016.1	16.1	NE	13.0	-			Clear	40	2015-02-12 01:51:00<br />	2015-02-11 18:51:00	3	18
996	2015-02-11 19:00:00	41.91	7:51 PM	24.4	-6.1	13.0	1016.6	16.1	NNE	16.7	-			Clear	30	2015-02-12 02:51:00<br />	2015-02-11 19:51:00	3	19
997	2015-02-11 20:00:00	41.17	8:51 PM	23.3	-3.9	16.0	1017.4	16.1	NE	18.5	-			Clear	50	2015-02-12 03:51:00<br />	2015-02-11 20:51:00	3	20
998	2015-02-11 21:00:00	40.87	9:51 PM	21.7	-2.2	20.0	1018.1	16.1	ENE	18.5	-			Clear	60	2015-02-12 04:51:00<br />	2015-02-11 21:51:00	3	21
999	2015-02-11 22:00:00	38.68	10:51 PM	20.6	-1.1	23.0	1018.0	16.1	East	13.0	-			Clear	90	2015-02-12 05:51:00<br />	2015-02-11 22:51:00	3	22
1000	2015-02-11 23:00:00	37.65	11:51 PM	20.6	-1.1	23.0	1018.4	16.1	ENE	20.4	-			Clear	60	2015-02-12 06:51:00<br />	2015-02-11 23:51:00	3	23
1001	2015-02-12 00:00:00	36.88	12:51 AM	20.6	-1.1	23.0	1019.0	16.1	NE	20.4	-			Clear	50	2015-02-12 07:51:00<br />	2015-02-12 00:51:00	4	0
1002	2015-02-12 01:00:00	36.67	1:51 AM	19.4	-1.1	25.0	1019.3	16.1	East	9.3	-			Clear	80	2015-02-12 08:51:00<br />	2015-02-12 01:51:00	4	1
1003	2015-02-12 02:00:00	39.45	2:51 AM	18.3	-1.1	27.0	1019.0	16.1	ENE	22.2	-			Clear	70	2015-02-12 09:51:00<br />	2015-02-12 02:51:00	4	2
1004	2015-02-12 03:00:00	39.31	3:51 AM	17.2	-1.1	29.0	1019.3	16.1	East	16.7	-			Clear	80	2015-02-12 10:51:00<br />	2015-02-12 03:51:00	4	3
1005	2015-02-12 04:00:00	40.35	4:51 AM	16.7	-0.6	31.0	1020.0	16.1	SE	5.6	-			Clear	140	2015-02-12 11:51:00<br />	2015-02-12 04:51:00	4	4
1006	2015-02-12 05:00:00	32.34	5:51 AM	15.6	0.0	35.0	1020.9	16.1	East	7.4	-			Clear	100	2015-02-12 12:51:00<br />	2015-02-12 05:51:00	4	5
1007	2015-02-12 06:00:00	26.13	6:51 AM	15.0	0.0	36.0	1021.8	16.1	Calm	Calm	-			Clear	0	2015-02-12 13:51:00<br />	2015-02-12 06:51:00	4	6
1008	2015-02-12 07:00:00	25.92	7:51 AM	16.0	-1.0	31.0	1023.2	16.1	ENE	14.8	-			Partly Cloudy	70	2015-02-12 14:51:00<br />	2015-02-12 07:51:00	4	7
1009	2015-02-12 08:00:00	30.38	8:51 AM	18.9	-1.7	25.0	1022.9	16.1	East	18.5	-			Partly Cloudy	80	2015-02-12 15:51:00<br />	2015-02-12 08:51:00	4	8
1010	2015-02-12 09:00:00	27.68	9:51 AM	20.6	-2.2	22.0	1023.0	16.1	East	24.1	-			Partly Cloudy	80	2015-02-12 16:51:00<br />	2015-02-12 09:51:00	4	9
1011	2015-02-12 10:00:00	25.58	10:51 AM	21.1	-2.2	21.0	1022.7	16.1	East	22.2	-			Scattered Clouds	80	2015-02-12 17:51:00<br />	2015-02-12 10:51:00	4	10
1012	2015-02-12 11:00:00	28.28	11:51 AM	22.8	-2.8	18.0	1021.7	16.1	ENE	25.9	37.0			Partly Cloudy	70	2015-02-12 18:51:00<br />	2015-02-12 11:51:00	4	11
1013	2015-02-12 12:00:00	37.87	12:51 PM	24.4	-2.2	17.0	1020.4	16.1	ESE	18.5	-			Partly Cloudy	120	2015-02-12 19:51:00<br />	2015-02-12 12:51:00	4	12
1014	2015-02-12 13:00:00	38.23	1:51 PM	23.9	-2.2	18.0	1019.3	16.1	Variable	7.4	-			Partly Cloudy	0	2015-02-12 20:51:00<br />	2015-02-12 13:51:00	4	13
1015	2015-02-12 14:00:00	39.91	2:51 PM	25.0	-1.7	17.0	1018.5	16.1	ESE	14.8	25.9			Partly Cloudy	110	2015-02-12 21:51:00<br />	2015-02-12 14:51:00	4	14
1016	2015-02-12 15:00:00	40.69	3:51 PM	25.6	-1.1	17.0	1017.6	16.1	South	13.0	-			Partly Cloudy	170	2015-02-12 22:51:00<br />	2015-02-12 15:51:00	4	15
1017	2015-02-12 16:00:00	43.43	4:51 PM	25.6	-1.1	17.0	1017.4	16.1	South	13.0	-			Mostly Cloudy	180	2015-02-12 23:51:00<br />	2015-02-12 16:51:00	4	16
1018	2015-02-12 17:00:00	43.71	5:51 PM	23.9	-1.1	19.0	1017.8	16.1	SW	9.3	-			Mostly Cloudy	220	2015-02-13 00:51:00<br />	2015-02-12 17:51:00	4	17
1019	2015-02-12 18:00:00	43.45	6:51 PM	23.9	-1.7	18.0	1018.0	16.1	Calm	Calm	-			Mostly Cloudy	0	2015-02-13 01:51:00<br />	2015-02-12 18:51:00	4	18
1020	2015-02-12 19:00:00	46.81	7:51 PM	21.1	0.6	26.0	1018.1	16.1	Calm	Calm	-			Scattered Clouds	0	2015-02-13 02:51:00<br />	2015-02-12 19:51:00	4	19
1021	2015-02-12 20:00:00	46.36	8:51 PM	20.0	1.7	30.0	1018.1	16.1	East	7.4	-			Clear	100	2015-02-13 03:51:00<br />	2015-02-12 20:51:00	4	20
1022	2015-02-12 21:00:00	45.25	9:51 PM	18.3	2.2	34.0	1018.4	16.1	Calm	Calm	-			Clear	0	2015-02-13 04:51:00<br />	2015-02-12 21:51:00	4	21
1023	2015-02-12 22:00:00	45.57	10:51 PM	17.2	2.8	38.0	1018.7	16.1	East	11.1	-			Clear	100	2015-02-13 05:51:00<br />	2015-02-12 22:51:00	4	22
1024	2015-02-12 23:00:00	45.2	11:51 PM	16.7	2.8	39.0	1019.1	16.1	SE	7.4	-			Clear	130	2015-02-13 06:51:00<br />	2015-02-12 23:51:00	4	23
1025	2015-02-13 00:00:00	48.19	12:51 AM	15.0	3.3	46.0	1018.8	16.1	South	9.3	-			Clear	180	2015-02-13 07:51:00<br />	2015-02-13 00:51:00	5	0
1026	2015-02-13 01:00:00	47.71	1:51 AM	14.4	2.8	46.0	1018.6	16.1	East	11.1	-			Clear	90	2015-02-13 08:51:00<br />	2015-02-13 01:51:00	5	1
1027	2015-02-13 02:00:00	46.24	2:51 AM	16.1	1.7	38.0	1018.1	16.1	East	11.1	-			Clear	100	2015-02-13 09:51:00<br />	2015-02-13 02:51:00	5	2
1028	2015-02-13 03:00:00	34.8	3:51 AM	14.4	2.2	44.0	1018.0	16.1	ESE	7.4	-			Clear	120	2015-02-13 10:51:00<br />	2015-02-13 03:51:00	5	3
1029	2015-02-13 04:00:00	31.83	4:51 AM	14.4	2.2	44.0	1018.1	16.1	Calm	Calm	-			Clear	0	2015-02-13 11:51:00<br />	2015-02-13 04:51:00	5	4
1030	2015-02-13 05:00:00	26.83	5:51 AM	14.4	2.2	44.0	1018.3	16.1	East	11.1	-			Clear	100	2015-02-13 12:51:00<br />	2015-02-13 05:51:00	5	5
1031	2015-02-13 06:00:00	25.2	6:51 AM	13.9	1.7	44.0	1018.4	16.1	Calm	Calm	-			Partly Cloudy	0	2015-02-13 13:51:00<br />	2015-02-13 06:51:00	5	6
1032	2015-02-13 07:00:00	28.1	7:51 AM	15.0	1.7	41.0	1019.2	16.1	East	16.7	-			Partly Cloudy	100	2015-02-13 14:51:00<br />	2015-02-13 07:51:00	5	7
1033	2015-02-13 08:00:00	29.56	8:51 AM	17.2	1.1	34.0	1019.8	16.1	East	16.7	-			Partly Cloudy	80	2015-02-13 15:51:00<br />	2015-02-13 08:51:00	5	8
1034	2015-02-13 09:00:00	27.9	9:51 AM	20.6	0.6	26.0	1020.3	16.1	East	18.5	-			Partly Cloudy	100	2015-02-13 16:51:00<br />	2015-02-13 09:51:00	5	9
1035	2015-02-13 10:00:00	28.76	10:51 AM	22.8	0.6	23.0	1020.5	16.1	ESE	14.8	-			Partly Cloudy	120	2015-02-13 17:51:00<br />	2015-02-13 10:51:00	5	10
1036	2015-02-13 11:00:00	29.52	11:51 AM	23.3	-1.1	20.0	1020.0	16.1	East	7.4	-			Partly Cloudy	80	2015-02-13 18:51:00<br />	2015-02-13 11:51:00	5	11
1037	2015-02-13 12:00:00	38.49	12:51 PM	23.9	-0.6	20.0	1018.7	16.1	Variable	7.4	-			Partly Cloudy	0	2015-02-13 19:51:00<br />	2015-02-13 12:51:00	5	12
1038	2015-02-13 13:00:00	40.16	1:51 PM	25.6	-1.1	17.0	1017.6	16.1	East	13.0	-			Partly Cloudy	80	2015-02-13 20:51:00<br />	2015-02-13 13:51:00	5	13
1039	2015-02-13 14:00:00	40.25	2:51 PM	26.1	-1.1	17.0	1016.8	16.1	ESE	13.0	-			Partly Cloudy	110	2015-02-13 21:51:00<br />	2015-02-13 14:51:00	5	14
1040	2015-02-13 15:00:00	38.66	3:51 PM	26.1	-0.6	17.0	1016.4	16.1	East	13.0	-			Partly Cloudy	80	2015-02-13 22:51:00<br />	2015-02-13 15:51:00	5	15
1041	2015-02-13 16:00:00	39.46	4:51 PM	26.1	-0.6	17.0	1016.2	16.1	Calm	Calm	-			Partly Cloudy	0	2015-02-13 23:51:00<br />	2015-02-13 16:51:00	5	16
1042	2015-02-13 17:00:00	42.57	5:51 PM	25.6	0.0	19.0	1016.3	16.1	Calm	Calm	-			Partly Cloudy	0	2015-02-14 00:51:00<br />	2015-02-13 17:51:00	5	17
1043	2015-02-13 18:00:00	44.79	6:51 PM	25.0	0.0	19.0	1016.4	16.1	Calm	Calm	-			Clear	0	2015-02-14 01:51:00<br />	2015-02-13 18:51:00	5	18
1044	2015-02-13 19:00:00	45.29	7:51 PM	24.4	0.6	21.0	1016.3	16.1	North	13.0	-			Clear	350	2015-02-14 02:51:00<br />	2015-02-13 19:51:00	5	19
1045	2015-02-13 20:00:00	42.6	8:51 PM	20.0	3.3	33.0	1016.7	16.1	WSW	9.3	-			Clear	240	2015-02-14 03:51:00<br />	2015-02-13 20:51:00	5	20
1046	2015-02-13 21:00:00	40.87	9:51 PM	19.4	3.3	34.0	1017.1	16.1	South	5.6	-			Clear	180	2015-02-14 04:51:00<br />	2015-02-13 21:51:00	5	21
1047	2015-02-13 22:00:00	41.39	10:51 PM	19.4	2.2	32.0	1017.1	16.1	Calm	Calm	-			Clear	0	2015-02-14 05:51:00<br />	2015-02-13 22:51:00	5	22
1048	2015-02-13 23:00:00	41.26	11:51 PM	17.8	3.9	40.0	1017.5	16.1	East	5.6	-			Clear	90	2015-02-14 06:51:00<br />	2015-02-13 23:51:00	5	23
1049	2015-02-14 00:00:00	38.26	12:51 AM	16.7	3.9	43.0	1017.6	16.1	East	7.4	-			Clear	90	2015-02-14 07:51:00<br />	2015-02-14 00:51:00	6	0
1050	2015-02-14 01:00:00	36.89	1:51 AM	15.6	5.0	49.0	1017.3	16.1	Calm	Calm	-			Clear	0	2015-02-14 08:51:00<br />	2015-02-14 01:51:00	6	1
1051	2015-02-14 02:00:00	36.18	2:51 AM	15.0	4.4	49.0	1017.2	16.1	Calm	Calm	-			Clear	0	2015-02-14 09:51:00<br />	2015-02-14 02:51:00	6	2
1052	2015-02-14 03:00:00	32.86	3:51 AM	15.0	3.3	46.0	1017.2	16.1	Calm	Calm	-			Clear	0	2015-02-14 10:51:00<br />	2015-02-14 03:51:00	6	3
1053	2015-02-14 04:00:00	30.37	4:51 AM	14.4	3.9	49.0	1017.1	16.1	Calm	Calm	-			Clear	0	2015-02-14 11:51:00<br />	2015-02-14 04:51:00	6	4
1054	2015-02-14 05:00:00	27.97	5:51 AM	12.8	5.0	59.0	1017.0	16.1	Variable	5.6	-			Partly Cloudy	0	2015-02-14 12:51:00<br />	2015-02-14 05:51:00	6	5
1055	2015-02-14 06:00:00	29.28	6:51 AM	14.4	3.3	47.0	1017.6	16.1	Calm	Calm	-			Scattered Clouds	0	2015-02-14 13:51:00<br />	2015-02-14 06:51:00	6	6
1056	2015-02-14 07:00:00	26.02	7:51 AM	15.0	3.9	48.0	1017.9	16.1	Calm	Calm	-			Scattered Clouds	0	2015-02-14 14:51:00<br />	2015-02-14 07:51:00	6	7
1057	2015-02-14 08:00:00	27.4	8:51 AM	17.8	2.8	37.0	1018.5	16.1	Calm	Calm	-			Scattered Clouds	0	2015-02-14 15:51:00<br />	2015-02-14 08:51:00	6	8
1058	2015-02-14 09:00:00	28.31	9:51 AM	21.1	3.9	32.0	1018.1	16.1	East	7.4	-			Mostly Cloudy	100	2015-02-14 16:51:00<br />	2015-02-14 09:51:00	6	9
1059	2015-02-14 10:00:00	26.22	10:51 AM	23.9	3.3	26.0	1017.7	16.1	ESE	14.8	-			Mostly Cloudy	110	2015-02-14 17:51:00<br />	2015-02-14 10:51:00	6	10
1060	2015-02-14 11:00:00	26.17	11:51 AM	25.0	2.8	24.0	1016.8	16.1	NE	7.4	-			Mostly Cloudy	40	2015-02-14 18:51:00<br />	2015-02-14 11:51:00	6	11
1061	2015-02-14 12:00:00	25.93	12:51 PM	26.1	2.2	21.0	1015.7	16.1	Variable	5.6	-			Mostly Cloudy	0	2015-02-14 19:51:00<br />	2015-02-14 12:51:00	6	12
1062	2015-02-14 13:00:00	26.12	1:51 PM	27.8	2.2	19.0	1014.3	16.1	East	11.1	-			Mostly Cloudy	100	2015-02-14 20:51:00<br />	2015-02-14 13:51:00	6	13
1063	2015-02-14 14:00:00	30.63	2:51 PM	27.8	2.2	19.0	1013.5	16.1	East	5.6	-			Mostly Cloudy	100	2015-02-14 21:51:00<br />	2015-02-14 14:51:00	6	14
1064	2015-02-14 15:00:00	38.55	3:51 PM	27.8	2.2	19.0	1013.1	16.1	ESE	5.6	-			Mostly Cloudy	110	2015-02-14 22:51:00<br />	2015-02-14 15:51:00	6	15
1065	2015-02-14 16:00:00	39.72	4:51 PM	27.2	3.3	21.0	1012.9	16.1	SSW	7.4	-			Mostly Cloudy	210	2015-02-14 23:51:00<br />	2015-02-14 16:51:00	6	16
1066	2015-02-14 17:00:00	40.44	5:51 PM	26.1	3.9	24.0	1013.0	16.1	WSW	11.1	-			Mostly Cloudy	240	2015-02-15 00:51:00<br />	2015-02-14 17:51:00	6	17
1067	2015-02-14 18:00:00	39.68	6:51 PM	24.4	4.4	27.0	1013.3	16.1	SW	7.4	-			Mostly Cloudy	230	2015-02-15 01:51:00<br />	2015-02-14 18:51:00	6	18
1068	2015-02-14 19:00:00	39.82	7:51 PM	24.4	4.4	27.0	1013.3	16.1	West	5.6	-			Mostly Cloudy	280	2015-02-15 02:51:00<br />	2015-02-14 19:51:00	6	19
1069	2015-02-14 20:00:00	35.12	8:51 PM	23.3	5.0	30.0	1013.4	16.1	Calm	Calm	-			Mostly Cloudy	0	2015-02-15 03:51:00<br />	2015-02-14 20:51:00	6	20
1070	2015-02-14 21:00:00	33.81	9:51 PM	21.7	5.6	35.0	1013.5	16.1	Calm	Calm	-			Mostly Cloudy	0	2015-02-15 04:51:00<br />	2015-02-14 21:51:00	6	21
1071	2015-02-14 22:00:00	34.04	10:51 PM	21.7	6.7	38.0	1013.4	16.1	Calm	Calm	-			Mostly Cloudy	0	2015-02-15 05:51:00<br />	2015-02-14 22:51:00	6	22
1072	2015-02-14 23:00:00	33.52	11:51 PM	21.1	7.8	42.0	1013.6	16.1	Calm	Calm	-			Mostly Cloudy	0	2015-02-15 06:51:00<br />	2015-02-14 23:51:00	6	23
1073	2015-02-15 00:00:00	33.4	12:51 AM	21.1	6.1	38.0	1013.4	16.1	East	5.6	-			Mostly Cloudy	80	2015-02-15 07:51:00<br />	2015-02-15 00:51:00	7	0
1074	2015-02-15 01:00:00	31.92	1:51 AM	20.6	6.7	40.0	1013.2	16.1	ENE	9.3	-			Mostly Cloudy	60	2015-02-15 08:51:00<br />	2015-02-15 01:51:00	7	1
1075	2015-02-15 02:00:00	33.57	2:51 AM	18.9	7.2	47.0	1013.3	16.1	East	11.1	-			Mostly Cloudy	90	2015-02-15 09:51:00<br />	2015-02-15 02:51:00	7	2
1076	2015-02-15 03:00:00	33.33	3:51 AM	18.3	7.8	50.0	1013.4	16.1	East	7.4	-			Mostly Cloudy	100	2015-02-15 10:51:00<br />	2015-02-15 03:51:00	7	3
1077	2015-02-15 04:00:00	19.89	4:51 AM	18.3	8.3	52.0	1013.5	16.1	ESE	11.1	-			Overcast	110	2015-02-15 11:51:00<br />	2015-02-15 04:51:00	7	4
1078	2015-02-15 05:00:00	25.68	5:51 AM	17.8	8.9	56.0	1013.6	16.1	East	13.0	-			Overcast	80	2015-02-15 12:51:00<br />	2015-02-15 05:51:00	7	5
1079	2015-02-15 06:00:00	25.18	6:51 AM	17.2	8.9	58.0	1013.8	16.1	East	9.3	-			Mostly Cloudy	90	2015-02-15 13:51:00<br />	2015-02-15 06:51:00	7	6
1080	2015-02-15 07:00:00	26.72	7:51 AM	17.8	9.4	58.0	1014.3	16.1	East	7.4	-			Mostly Cloudy	100	2015-02-15 14:51:00<br />	2015-02-15 07:51:00	7	7
1081	2015-02-15 08:00:00	25.71	8:51 AM	18.9	9.4	54.0	1014.6	16.1	ESE	9.3	-			Mostly Cloudy	110	2015-02-15 15:51:00<br />	2015-02-15 08:51:00	7	8
1082	2015-02-15 09:00:00	25.6	9:51 AM	19.4	9.4	52.0	1014.9	16.1	East	7.4	-			Mostly Cloudy	100	2015-02-15 16:51:00<br />	2015-02-15 09:51:00	7	9
1083	2015-02-15 10:00:00	25.57	10:51 AM	21.1	8.3	44.0	1015.1	16.1	SSW	7.4	-			Mostly Cloudy	210	2015-02-15 17:51:00<br />	2015-02-15 10:51:00	7	10
1084	2015-02-15 11:00:00	25.6	11:51 AM	22.2	8.3	41.0	1014.9	16.1	Variable	5.6	-			Mostly Cloudy	0	2015-02-15 18:51:00<br />	2015-02-15 11:51:00	7	11
1085	2015-02-15 12:00:00	25.04	12:51 PM	24.4	7.2	33.0	1013.7	16.1	Variable	5.6	-			Mostly Cloudy	0	2015-02-15 19:51:00<br />	2015-02-15 12:51:00	7	12
1086	2015-02-15 13:00:00	24.91	1:51 PM	24.4	6.7	32.0	1012.4	16.1	WNW	11.1	-			Mostly Cloudy	290	2015-02-15 20:51:00<br />	2015-02-15 13:51:00	7	13
1087	2015-02-15 14:00:00	35.52	2:51 PM	26.1	7.2	30.0	1011.3	16.1	West	14.8	-			Mostly Cloudy	280	2015-02-15 21:51:00<br />	2015-02-15 14:51:00	7	14
1088	2015-02-15 15:00:00	42.92	3:51 PM	25.6	7.8	32.0	1010.7	16.1	WNW	16.7	-			Mostly Cloudy	290	2015-02-15 22:51:00<br />	2015-02-15 15:51:00	7	15
1089	2015-02-15 16:00:00	43.1	4:51 PM	25.0	8.3	34.0	1010.4	16.1	WNW	20.4	-			Mostly Cloudy	290	2015-02-15 23:51:00<br />	2015-02-15 16:51:00	7	16
1090	2015-02-15 17:00:00	42.77	5:51 PM	24.4	8.9	37.0	1011.2	16.1	WNW	22.2	-			Mostly Cloudy	290	2015-02-16 00:51:00<br />	2015-02-15 17:51:00	7	17
1091	2015-02-15 18:00:00	43.52	6:51 PM	23.3	8.9	40.0	1011.4	16.1	West	14.8	-			Mostly Cloudy	260	2015-02-16 01:51:00<br />	2015-02-15 18:51:00	7	18
1092	2015-02-15 19:00:00	41.62	7:51 PM	21.1	9.4	47.0	1011.7	16.1	SSW	5.6	-			Scattered Clouds	200	2015-02-16 02:51:00<br />	2015-02-15 19:51:00	7	19
1093	2015-02-15 20:00:00	41.34	8:51 PM	20.6	11.1	54.0	1012.1	16.1	ESE	7.4	-			Partly Cloudy	110	2015-02-16 03:51:00<br />	2015-02-15 20:51:00	7	20
1094	2015-02-15 21:00:00	39.25	9:51 PM	19.4	11.1	59.0	1012.6	16.1	ENE	5.6	-			Scattered Clouds	60	2015-02-16 04:51:00<br />	2015-02-15 21:51:00	7	21
1095	2015-02-15 22:00:00	36.74	10:51 PM	18.9	11.1	60.0	1012.9	16.1	ENE	7.4	-			Scattered Clouds	60	2015-02-16 05:51:00<br />	2015-02-15 22:51:00	7	22
1096	2015-02-15 23:00:00	36.94	11:51 PM	17.8	11.1	65.0	1012.8	16.1	East	9.3	-			Partly Cloudy	90	2015-02-16 06:51:00<br />	2015-02-15 23:51:00	7	23
1097	2015-02-16 00:00:00	36.69	12:51 AM	17.2	10.6	65.0	1012.7	16.1	East	5.6	-			Partly Cloudy	90	2015-02-16 07:51:00<br />	2015-02-16 00:51:00	1	0
1098	2015-02-16 01:00:00	35.87	1:51 AM	16.1	9.4	64.0	1012.8	16.1	East	13.0	-			Clear	100	2015-02-16 08:51:00<br />	2015-02-16 01:51:00	1	1
1099	2015-02-16 02:00:00	36.11	2:51 AM	15.6	9.4	67.0	1012.6	16.1	East	11.1	-			Clear	90	2015-02-16 09:51:00<br />	2015-02-16 02:51:00	1	2
1100	2015-02-16 03:00:00	28.64	3:51 AM	15.0	9.4	69.0	1012.3	16.1	East	13.0	-			Partly Cloudy	80	2015-02-16 10:51:00<br />	2015-02-16 03:51:00	1	3
1101	2015-02-16 04:00:00	29.28	4:51 AM	14.4	8.9	70.0	1012.5	16.1	East	9.3	-			Partly Cloudy	80	2015-02-16 11:51:00<br />	2015-02-16 04:51:00	1	4
1102	2015-02-16 05:00:00	28.47	5:51 AM	13.3	8.9	75.0	1012.7	16.1	East	9.3	-			Clear	90	2015-02-16 12:51:00<br />	2015-02-16 05:51:00	1	5
1103	2015-02-16 06:00:00	26.27	6:51 AM	13.3	8.9	75.0	1013.4	16.1	East	11.1	-			Partly Cloudy	90	2015-02-16 13:51:00<br />	2015-02-16 06:51:00	1	6
1104	2015-02-16 07:00:00	25.16	7:51 AM	13.9	8.3	69.0	1013.9	16.1	ESE	7.4	-			Partly Cloudy	110	2015-02-16 14:51:00<br />	2015-02-16 07:51:00	1	7
1105	2015-02-16 08:00:00	25.22	8:51 AM	16.7	8.9	60.0	1014.5	16.1	ESE	7.4	-			Partly Cloudy	110	2015-02-16 15:51:00<br />	2015-02-16 08:51:00	1	8
1106	2015-02-16 09:00:00	25.24	9:51 AM	18.9	9.4	54.0	1014.8	16.1	SE	11.1	-			Partly Cloudy	140	2015-02-16 16:51:00<br />	2015-02-16 09:51:00	1	9
1107	2015-02-16 10:00:00	25.39	10:51 AM	20.0	10.6	55.0	1014.7	16.1	Calm	Calm	-			Partly Cloudy	0	2015-02-16 17:51:00<br />	2015-02-16 10:51:00	1	10
1108	2015-02-16 11:00:00	28.67	11:51 AM	21.1	10.6	51.0	1013.9	16.1	West	7.4	-			Partly Cloudy	270	2015-02-16 18:51:00<br />	2015-02-16 11:51:00	1	11
1109	2015-02-16 12:00:00	36.58	12:51 PM	22.8	10.6	46.0	1012.8	16.1	Variable	5.6	-			Partly Cloudy	0	2015-02-16 19:51:00<br />	2015-02-16 12:51:00	1	12
1110	2015-02-16 13:00:00	38.7	1:51 PM	24.4	10.0	40.0	1011.5	16.1	West	14.8	-			Partly Cloudy	260	2015-02-16 20:51:00<br />	2015-02-16 13:51:00	1	13
1111	2015-02-16 14:00:00	37.88	2:51 PM	24.4	8.9	37.0	1011.0	16.1	West	13.0	-			Partly Cloudy	280	2015-02-16 21:51:00<br />	2015-02-16 14:51:00	1	14
1112	2015-02-16 15:00:00	40.58	3:51 PM	25.0	7.8	33.0	1010.2	16.1	West	20.4	-			Partly Cloudy	260	2015-02-16 22:51:00<br />	2015-02-16 15:51:00	1	15
1113	2015-02-16 16:00:00	42.65	4:51 PM	25.0	6.1	30.0	1009.7	16.1	West	22.2	-			Partly Cloudy	280	2015-02-16 23:51:00<br />	2015-02-16 16:51:00	1	16
1114	2015-02-16 17:00:00	44.11	5:51 PM	25.0	6.1	30.0	1009.7	16.1	West	18.5	-			Scattered Clouds	260	2015-02-17 00:51:00<br />	2015-02-16 17:51:00	1	17
1115	2015-02-16 18:00:00	44.69	6:51 PM	23.9	6.1	32.0	1009.8	16.1	WSW	9.3	-			Scattered Clouds	250	2015-02-17 01:51:00<br />	2015-02-16 18:51:00	1	18
1116	2015-02-16 19:00:00	44.94	7:51 PM	21.7	6.7	38.0	1010.4	16.1	SSW	5.6	-			Scattered Clouds	200	2015-02-17 02:51:00<br />	2015-02-16 19:51:00	1	19
1117	2015-02-16 20:00:00	43.74	8:51 PM	22.0	7.0	38.0	1011.7	16.1	Variable	5.6	-			Scattered Clouds	0	2015-02-17 03:51:00<br />	2015-02-16 20:51:00	1	20
1118	2015-02-16 21:00:00	41.02	9:51 PM	22.2	6.7	37.0	1011.6	16.1	WNW	7.4	-			Scattered Clouds	300	2015-02-17 04:51:00<br />	2015-02-16 21:51:00	1	21
1119	2015-02-16 22:00:00	43.49	10:51 PM	20.0	7.8	45.0	1012.1	16.1	Calm	Calm	-			Scattered Clouds	0	2015-02-17 05:51:00<br />	2015-02-16 22:51:00	1	22
1120	2015-02-16 23:00:00	42.97	11:51 PM	18.3	8.3	52.0	1012.5	16.1	SSW	5.6	-			Scattered Clouds	210	2015-02-17 06:51:00<br />	2015-02-16 23:51:00	1	23
1121	2015-02-17 00:00:00	42.61	12:51 AM	20.0	10.0	52.0	1012.8	16.1	West	20.4	-			Partly Cloudy	280	2015-02-17 07:51:00<br />	2015-02-17 00:51:00	2	0
1122	2015-02-17 01:00:00	42.64	1:51 AM	18.9	10.6	59.0	1013.4	16.1	Variable	7.4	-			Partly Cloudy	0	2015-02-17 08:51:00<br />	2015-02-17 01:51:00	2	1
1123	2015-02-17 02:00:00	43.25	2:51 AM	16.7	10.0	65.0	1014.3	16.1	North	5.6	-			Partly Cloudy	10	2015-02-17 09:51:00<br />	2015-02-17 02:51:00	2	2
1124	2015-02-17 03:00:00	38.36	3:51 AM	15.6	8.9	64.0	1014.5	16.1	East	5.6	-			Partly Cloudy	80	2015-02-17 10:51:00<br />	2015-02-17 03:51:00	2	3
1125	2015-02-17 04:00:00	37.08	4:51 AM	15.0	8.3	64.0	1015.0	16.1	NE	5.6	-			Partly Cloudy	50	2015-02-17 11:51:00<br />	2015-02-17 04:51:00	2	4
1126	2015-02-17 05:00:00	33.17	5:51 AM	14.4	-1.7	33.0	1015.9	16.1	SE	5.6	-			Partly Cloudy	130	2015-02-17 12:51:00<br />	2015-02-17 05:51:00	2	5
1127	2015-02-17 06:00:00	31.72	6:51 AM	12.8	-2.8	34.0	1017.0	16.1	SSE	7.4	-			Partly Cloudy	150	2015-02-17 13:51:00<br />	2015-02-17 06:51:00	2	6
1128	2015-02-17 07:00:00	27.45	7:51 AM	13.9	-5.0	27.0	1018.0	16.1	East	14.8	-			Clear	90	2015-02-17 14:51:00<br />	2015-02-17 07:51:00	2	7
1129	2015-02-17 08:00:00	29.28	8:51 AM	17.2	-8.3	17.0	1018.7	16.1	ENE	27.8	-			Clear	70	2015-02-17 15:51:00<br />	2015-02-17 08:51:00	2	8
1130	2015-02-17 09:00:00	29.33	9:51 AM	18.3	-8.3	16.0	1019.4	16.1	ENE	20.4	-			Clear	70	2015-02-17 16:51:00<br />	2015-02-17 09:51:00	2	9
1131	2015-02-17 10:00:00	27.2	10:51 AM	20.0	-8.9	14.0	1019.7	16.1	NE	18.5	-			Clear	50	2015-02-17 17:51:00<br />	2015-02-17 10:51:00	2	10
1132	2015-02-17 11:00:00	29.91	11:51 AM	21.1	-9.4	12.0	1019.3	16.1	ENE	13.0	-			Partly Cloudy	70	2015-02-17 18:51:00<br />	2015-02-17 11:51:00	2	11
1133	2015-02-17 12:00:00	37.09	12:51 PM	22.2	-11.1	10.0	1018.3	16.1	Calm	Calm	-			Partly Cloudy	0	2015-02-17 19:51:00<br />	2015-02-17 12:51:00	2	12
1134	2015-02-17 13:00:00	39.94	1:51 PM	23.3	-11.7	9.0	1017.2	16.1	Variable	5.6	-			Clear	0	2015-02-17 20:51:00<br />	2015-02-17 13:51:00	2	13
1135	2015-02-17 14:00:00	39.48	2:51 PM	23.3	-11.1	9.0	1016.6	16.1	NNE	7.4	-			Clear	20	2015-02-17 21:51:00<br />	2015-02-17 14:51:00	2	14
1136	2015-02-17 15:00:00	39.78	3:51 PM	24.4	-11.7	8.0	1016.0	16.1	Variable	7.4	-			Clear	0	2015-02-17 22:51:00<br />	2015-02-17 15:51:00	2	15
1137	2015-02-17 16:00:00	41.22	4:51 PM	24.4	-11.1	9.0	1015.7	16.1	West	11.1	-			Clear	260	2015-02-17 23:51:00<br />	2015-02-17 16:51:00	2	16
1138	2015-02-17 17:00:00	43.39	5:51 PM	23.9	-10.6	9.0	1015.7	16.1	NW	13.0	-			Partly Cloudy	310	2015-02-18 00:51:00<br />	2015-02-17 17:51:00	2	17
1139	2015-02-17 18:00:00	42.79	6:51 PM	21.1	-7.2	14.0	1016.4	16.1	SSW	7.4	-			Clear	210	2015-02-18 01:51:00<br />	2015-02-17 18:51:00	2	18
1140	2015-02-17 19:00:00	48.15	7:51 PM	20.6	-7.2	15.0	1016.9	16.1	Calm	Calm	-			Clear	0	2015-02-18 02:51:00<br />	2015-02-17 19:51:00	2	19
1141	2015-02-17 20:00:00	47.27	8:51 PM	17.8	-1.7	27.0	1016.9	16.1	SW	5.6	-			Clear	230	2015-02-18 03:51:00<br />	2015-02-17 20:51:00	2	20
1142	2015-02-17 21:00:00	47.2	9:51 PM	17.8	-5.0	21.0	1017.0	16.1	East	9.3	-			Clear	100	2015-02-18 04:51:00<br />	2015-02-17 21:51:00	2	21
1143	2015-02-17 22:00:00	48.32	10:51 PM	16.1	-3.3	26.0	1017.3	16.1	East	13.0	-			Clear	90	2015-02-18 05:51:00<br />	2015-02-17 22:51:00	2	22
1144	2015-02-17 23:00:00	48.69	11:51 PM	15.0	-3.3	28.0	1017.5	16.1	East	11.1	-			Clear	100	2015-02-18 06:51:00<br />	2015-02-17 23:51:00	2	23
1145	2015-02-18 00:00:00	48.35	12:51 AM	14.4	-3.3	30.0	1017.7	16.1	East	11.1	-			Clear	100	2015-02-18 07:51:00<br />	2015-02-18 00:51:00	3	0
1146	2015-02-18 01:00:00	47.34	1:51 AM	14.4	-3.3	30.0	1017.9	16.1	ESE	11.1	-			Clear	120	2015-02-18 08:51:00<br />	2015-02-18 01:51:00	3	1
1147	2015-02-18 02:00:00	46.98	2:51 AM	13.9	-2.2	33.0	1018.0	16.1	East	7.4	-			Clear	90	2015-02-18 09:51:00<br />	2015-02-18 02:51:00	3	2
1148	2015-02-18 03:00:00	34.35	3:51 AM	13.3	-2.8	33.0	1018.2	16.1	East	9.3	-			Clear	100	2015-02-18 10:51:00<br />	2015-02-18 03:51:00	3	3
1149	2015-02-18 04:00:00	31.16	4:51 AM	12.8	-2.8	34.0	1018.5	16.1	East	16.7	-			Clear	100	2015-02-18 11:51:00<br />	2015-02-18 04:51:00	3	4
1150	2015-02-18 05:00:00	28.23	5:51 AM	11.7	-2.8	37.0	1018.9	16.1	East	7.4	-			Clear	90	2015-02-18 12:51:00<br />	2015-02-18 05:51:00	3	5
1151	2015-02-18 06:00:00	31.29	6:51 AM	11.1	-2.2	40.0	1019.7	16.1	ENE	5.6	-			Clear	70	2015-02-18 13:51:00<br />	2015-02-18 06:51:00	3	6
1152	2015-02-18 07:00:00	26.54	7:51 AM	11.7	-2.2	38.0	1020.7	16.1	Calm	Calm	-			Clear	0	2015-02-18 14:51:00<br />	2015-02-18 07:51:00	3	7
1153	2015-02-18 08:00:00	26.17	8:51 AM	14.4	-2.2	32.0	1021.3	16.1	ESE	13.0	-			Clear	110	2015-02-18 15:51:00<br />	2015-02-18 08:51:00	3	8
1154	2015-02-18 09:00:00	29.82	9:51 AM	17.2	-3.3	25.0	1021.0	16.1	ESE	11.1	-			Partly Cloudy	110	2015-02-18 16:51:00<br />	2015-02-18 09:51:00	3	9
1155	2015-02-18 10:00:00	25.28	10:51 AM	19.4	-3.3	21.0	1020.5	16.1	East	16.7	-			Partly Cloudy	90	2015-02-18 17:51:00<br />	2015-02-18 10:51:00	3	10
1156	2015-02-18 11:00:00	29.22	11:51 AM	21.7	-5.0	16.0	1019.5	16.1	East	11.1	-			Partly Cloudy	80	2015-02-18 18:51:00<br />	2015-02-18 11:51:00	3	11
1157	2015-02-18 12:00:00	36.59	12:51 PM	23.3	-5.6	14.0	1018.0	16.1	ENE	7.4	-			Partly Cloudy	60	2015-02-18 19:51:00<br />	2015-02-18 12:51:00	3	12
1158	2015-02-18 13:00:00	38.61	1:51 PM	24.4	-6.7	12.0	1016.8	16.1	Calm	Calm	-			Mostly Cloudy	0	2015-02-18 20:51:00<br />	2015-02-18 13:51:00	3	13
1159	2015-02-18 14:00:00	37.51	2:51 PM	25.6	-5.6	12.0	1015.9	16.1	WSW	9.3	-			Mostly Cloudy	250	2015-02-18 21:51:00<br />	2015-02-18 14:51:00	3	14
1160	2015-02-18 15:00:00	38.92	3:51 PM	25.0	-6.7	12.0	1015.7	16.1	Variable	7.4	-			Mostly Cloudy	0	2015-02-18 22:51:00<br />	2015-02-18 15:51:00	3	15
1161	2015-02-18 16:00:00	41.98	4:51 PM	25.0	-8.3	10.0	1015.4	16.1	Variable	7.4	-			Mostly Cloudy	0	2015-02-18 23:51:00<br />	2015-02-18 16:51:00	3	16
1162	2015-02-18 17:00:00	44.41	5:51 PM	25.0	-8.3	10.0	1015.9	16.1	West	9.3	-			Mostly Cloudy	260	2015-02-19 00:51:00<br />	2015-02-18 17:51:00	3	17
1163	2015-02-18 18:00:00	44.67	6:51 PM	24.4	-8.9	10.0	1016.8	16.1	West	7.4	-			Mostly Cloudy	270	2015-02-19 01:51:00<br />	2015-02-18 18:51:00	3	18
1164	2015-02-18 19:00:00	45.23	7:51 PM	23.3	-6.1	14.0	1017.1	16.1	WNW	9.3	-			Mostly Cloudy	290	2015-02-19 02:51:00<br />	2015-02-18 19:51:00	3	19
1165	2015-02-18 20:00:00	42.83	8:51 PM	20.0	-3.9	20.0	1017.6	16.1	East	9.3	-			Partly Cloudy	100	2015-02-19 03:51:00<br />	2015-02-18 20:51:00	3	20
1166	2015-02-18 21:00:00	40.96	9:51 PM	18.3	-1.1	27.0	1017.6	16.1	East	11.1	-			Scattered Clouds	90	2015-02-19 04:51:00<br />	2015-02-18 21:51:00	3	21
1167	2015-02-18 22:00:00	41.05	10:51 PM	17.2	-1.1	29.0	1017.7	16.1	East	13.0	-			Scattered Clouds	100	2015-02-19 05:51:00<br />	2015-02-18 22:51:00	3	22
1168	2015-02-18 23:00:00	40.64	11:51 PM	16.1	0.0	34.0	1017.7	16.1	East	13.0	-			Partly Cloudy	100	2015-02-19 06:51:00<br />	2015-02-18 23:51:00	3	23
1169	2015-02-19 00:00:00	39.93	12:51 AM	15.6	0.0	35.0	1017.4	16.1	East	9.3	-			Partly Cloudy	100	2015-02-19 07:51:00<br />	2015-02-19 00:51:00	4	0
1170	2015-02-19 01:00:00	39.7	1:51 AM	14.4	0.6	39.0	1017.1	16.1	ESE	7.4	-			Partly Cloudy	120	2015-02-19 08:51:00<br />	2015-02-19 01:51:00	4	1
1171	2015-02-19 02:00:00	42.02	2:51 AM	14.4	0.0	37.0	1016.9	16.1	ESE	5.6	-			Mostly Cloudy	110	2015-02-19 09:51:00<br />	2015-02-19 02:51:00	4	2
1172	2015-02-19 03:00:00	43.27	3:51 AM	13.9	-0.6	37.0	1016.4	16.1	East	11.1	-			Mostly Cloudy	80	2015-02-19 10:51:00<br />	2015-02-19 03:51:00	4	3
1173	2015-02-19 04:00:00	43.73	4:51 AM	13.3	0.0	40.0	1016.2	16.1	East	9.3	-			Mostly Cloudy	90	2015-02-19 11:51:00<br />	2015-02-19 04:51:00	4	4
1174	2015-02-19 05:00:00	30.96	5:51 AM	12.2	1.1	47.0	1016.7	16.1	East	9.3	-			Scattered Clouds	80	2015-02-19 12:51:00<br />	2015-02-19 05:51:00	4	5
1175	2015-02-19 06:00:00	26.32	6:51 AM	12.2	1.7	49.0	1017.2	16.1	East	11.1	-			Mostly Cloudy	80	2015-02-19 13:51:00<br />	2015-02-19 06:51:00	4	6
1176	2015-02-19 07:00:00	26.62	7:51 AM	12.2	1.7	49.0	1017.8	16.1	ESE	11.1	-			Mostly Cloudy	110	2015-02-19 14:51:00<br />	2015-02-19 07:51:00	4	7
1177	2015-02-19 08:00:00	30.62	8:51 AM	13.3	1.7	45.0	1018.3	16.1	ESE	9.3	-			Mostly Cloudy	110	2015-02-19 15:51:00<br />	2015-02-19 08:51:00	4	8
1178	2015-02-19 09:00:00	28.06	9:51 AM	15.6	1.1	38.0	1018.7	16.1	ESE	5.6	-			Mostly Cloudy	110	2015-02-19 16:51:00<br />	2015-02-19 09:51:00	4	9
1179	2015-02-19 10:00:00	26.96	10:51 AM	18.3	0.6	31.0	1018.2	16.1	East	7.4	-			Mostly Cloudy	90	2015-02-19 17:51:00<br />	2015-02-19 10:51:00	4	10
1180	2015-02-19 11:00:00	29.63	11:51 AM	20.6	0.0	25.0	1017.7	16.1	ESE	9.3	-			Mostly Cloudy	110	2015-02-19 18:51:00<br />	2015-02-19 11:51:00	4	11
1181	2015-02-19 12:00:00	38.33	12:51 PM	22.8	-1.1	20.0	1016.7	16.1	Calm	Calm	-			Mostly Cloudy	0	2015-02-19 19:51:00<br />	2015-02-19 12:51:00	4	12
1182	2015-02-19 13:00:00	46.19	1:51 PM	25.0	-2.8	16.0	1015.2	16.1	South	5.6	-			Mostly Cloudy	170	2015-02-19 20:51:00<br />	2015-02-19 13:51:00	4	13
1183	2015-02-19 14:00:00	43.8	2:51 PM	25.0	-3.3	15.0	1014.2	16.1	West	7.4	-			Mostly Cloudy	270	2015-02-19 21:51:00<br />	2015-02-19 14:51:00	4	14
1184	2015-02-19 15:00:00	43.4	3:51 PM	26.1	-5.6	12.0	1013.4	16.1	Calm	Calm	-			Mostly Cloudy	0	2015-02-19 22:51:00<br />	2015-02-19 15:51:00	4	15
1185	2015-02-19 16:00:00	45.75	4:51 PM	26.1	-5.0	13.0	1013.2	16.1	Calm	Calm	-			Mostly Cloudy	0	2015-02-19 23:51:00<br />	2015-02-19 16:51:00	4	16
1186	2015-02-19 17:00:00	44.03	5:51 PM	25.6	-3.3	15.0	1012.8	16.1	WSW	7.4	-			Mostly Cloudy	240	2015-02-20 00:51:00<br />	2015-02-19 17:51:00	4	17
1187	2015-02-19 18:00:00	40.56	6:51 PM	25.0	-2.2	17.0	1013.3	16.1	WNW	7.4	-			Mostly Cloudy	290	2015-02-20 01:51:00<br />	2015-02-19 18:51:00	4	18
1188	2015-02-19 19:00:00	47.87	7:51 PM	22.8	-1.1	20.0	1013.5	16.1	Calm	Calm	-			Mostly Cloudy	0	2015-02-20 02:51:00<br />	2015-02-19 19:51:00	4	19
1189	2015-02-19 20:00:00	47.02	8:51 PM	20.6	-0.6	24.0	1013.5	16.1	ESE	7.4	-			Scattered Clouds	110	2015-02-20 03:51:00<br />	2015-02-19 20:51:00	4	20
1190	2015-02-19 21:00:00	45.57	9:51 PM	18.9	0.6	29.0	1013.8	16.1	ESE	9.3	-			Mostly Cloudy	110	2015-02-20 04:51:00<br />	2015-02-19 21:51:00	4	21
1191	2015-02-19 22:00:00	42.68	10:51 PM	16.7	1.1	35.0	1013.9	16.1	SE	11.1	-			Mostly Cloudy	130	2015-02-20 05:51:00<br />	2015-02-19 22:51:00	4	22
1192	2015-02-19 23:00:00	41.57	11:51 PM	16.7	1.1	35.0	1013.8	16.1	East	11.1	-			Scattered Clouds	100	2015-02-20 06:51:00<br />	2015-02-19 23:51:00	4	23
1193	2015-02-20 00:00:00	41.06	12:51 AM	16.1	1.1	36.0	1013.6	16.1	East	13.0	-			Scattered Clouds	100	2015-02-20 07:51:00<br />	2015-02-20 00:51:00	5	0
1194	2015-02-20 01:00:00	39.57	1:51 AM	15.0	1.1	39.0	1013.6	16.1	East	11.1	-			Scattered Clouds	100	2015-02-20 08:51:00<br />	2015-02-20 01:51:00	5	1
1195	2015-02-20 02:00:00	41.57	2:51 AM	14.4	1.1	41.0	1013.5	16.1	East	9.3	-			Scattered Clouds	100	2015-02-20 09:51:00<br />	2015-02-20 02:51:00	5	2
1196	2015-02-20 03:00:00	35.31	3:51 AM	13.9	0.0	39.0	1012.6	16.1	East	18.5	-			Scattered Clouds	90	2015-02-20 10:51:00<br />	2015-02-20 03:51:00	5	3
1197	2015-02-20 04:00:00	33.62	4:51 AM	13.9	0.6	40.0	1012.4	16.1	ESE	7.4	-			Scattered Clouds	120	2015-02-20 11:51:00<br />	2015-02-20 04:51:00	5	4
1198	2015-02-20 05:00:00	28.03	5:51 AM	13.3	1.7	45.0	1012.4	16.1	East	11.1	-			Mostly Cloudy	90	2015-02-20 12:51:00<br />	2015-02-20 05:51:00	5	5
1199	2015-02-20 06:00:00	27.73	6:51 AM	13.3	1.1	44.0	1012.7	16.1	East	11.1	-			Mostly Cloudy	100	2015-02-20 13:51:00<br />	2015-02-20 06:51:00	5	6
1200	2015-02-20 07:00:00	27.23	7:51 AM	13.9	0.6	40.0	1013.5	16.1	ESE	11.1	-			Overcast	110	2015-02-20 14:51:00<br />	2015-02-20 07:51:00	5	7
1201	2015-02-20 08:00:00	25.55	8:51 AM	16.1	0.6	35.0	1013.6	16.1	ESE	13.0	-			Overcast	120	2015-02-20 15:51:00<br />	2015-02-20 08:51:00	5	8
1202	2015-02-20 09:00:00	27.27	9:51 AM	18.3	0.0	29.0	1013.5	16.1	East	9.3	-			Overcast	100	2015-02-20 16:51:00<br />	2015-02-20 09:51:00	5	9
1203	2015-02-20 10:00:00	26.3	10:51 AM	19.4	0.0	27.0	1013.3	16.1	East	11.1	-			Overcast	90	2015-02-20 17:51:00<br />	2015-02-20 10:51:00	5	10
1204	2015-02-20 11:00:00	27.78	11:51 AM	21.1	0.0	25.0	1012.7	16.1	East	9.3	-			Mostly Cloudy	100	2015-02-20 18:51:00<br />	2015-02-20 11:51:00	5	11
1205	2015-02-20 12:00:00	36.86	12:51 PM	23.9	-0.6	20.0	1011.9	16.1	Calm	Calm	-			Mostly Cloudy	0	2015-02-20 19:51:00<br />	2015-02-20 12:51:00	5	12
1206	2015-02-20 13:00:00	39.14	1:51 PM	23.9	-0.6	20.0	1010.8	16.1	Calm	Calm	-			Mostly Cloudy	0	2015-02-20 20:51:00<br />	2015-02-20 13:51:00	5	13
1207	2015-02-20 14:00:00	36.55	2:51 PM	24.4	-1.1	19.0	1010.2	16.1	Calm	Calm	-			Mostly Cloudy	0	2015-02-20 21:51:00<br />	2015-02-20 14:51:00	5	14
1208	2015-02-20 15:00:00	38.05	3:51 PM	25.6	-0.6	18.0	1009.7	16.1	Calm	Calm	-			Overcast	0	2015-02-20 22:51:00<br />	2015-02-20 15:51:00	5	15
1209	2015-02-20 16:00:00	38.77	4:51 PM	25.0	-0.6	19.0	1009.3	16.1	SSW	5.6	-			Overcast	200	2015-02-20 23:51:00<br />	2015-02-20 16:51:00	5	16
1210	2015-02-20 17:00:00	43.22	5:51 PM	24.4	0.0	20.0	1009.2	16.1	South	7.4	-			Overcast	180	2015-02-21 00:51:00<br />	2015-02-20 17:51:00	5	17
1211	2015-02-20 18:00:00	47.04	6:51 PM	23.3	0.0	21.0	1009.4	16.1	Calm	Calm	-			Overcast	0	2015-02-21 01:51:00<br />	2015-02-20 18:51:00	5	18
1212	2015-02-20 19:00:00	47.37	7:51 PM	22.8	0.0	22.0	1009.8	16.1	Calm	Calm	-			Overcast	0	2015-02-21 02:51:00<br />	2015-02-20 19:51:00	5	19
1213	2015-02-20 20:00:00	44.98	8:51 PM	21.1	1.7	28.0	1009.8	16.1	ESE	5.6	-			Overcast	120	2015-02-21 03:51:00<br />	2015-02-20 20:51:00	5	20
1214	2015-02-20 21:00:00	40.72	9:51 PM	20.0	2.2	31.0	1010.0	16.1	Calm	Calm	-			Mostly Cloudy	0	2015-02-21 04:51:00<br />	2015-02-20 21:51:00	5	21
1215	2015-02-20 22:00:00	40.01	10:51 PM	18.3	2.8	36.0	1010.4	16.1	East	11.1	-			Mostly Cloudy	90	2015-02-21 05:51:00<br />	2015-02-20 22:51:00	5	22
1216	2015-02-20 23:00:00	38.13	11:51 PM	17.8	3.3	38.0	1010.5	16.1	East	5.6	-			Scattered Clouds	100	2015-02-21 06:51:00<br />	2015-02-20 23:51:00	5	23
1217	2015-02-21 00:00:00	37.25	12:51 AM	17.2	3.3	40.0	1010.4	16.1	East	11.1	-			Mostly Cloudy	90	2015-02-21 07:51:00<br />	2015-02-21 00:51:00	6	0
1218	2015-02-21 01:00:00	36.89	1:51 AM	16.7	3.3	41.0	1010.3	16.1	ESE	7.4	-			Mostly Cloudy	110	2015-02-21 08:51:00<br />	2015-02-21 01:51:00	6	1
1219	2015-02-21 02:00:00	37.63	2:51 AM	15.6	3.3	44.0	1010.3	16.1	ENE	9.3	-			Mostly Cloudy	70	2015-02-21 09:51:00<br />	2015-02-21 02:51:00	6	2
1220	2015-02-21 03:00:00	32.96	3:51 AM	14.4	3.3	47.0	1009.6	16.1	East	16.7	-			Clear	80	2015-02-21 10:51:00<br />	2015-02-21 03:51:00	6	3
1221	2015-02-21 04:00:00	30.43	4:51 AM	13.3	2.8	49.0	1009.6	16.1	ESE	11.1	-			Clear	110	2015-02-21 11:51:00<br />	2015-02-21 04:51:00	6	4
1222	2015-02-21 05:00:00	28.0	5:51 AM	13.3	3.3	51.0	1010.0	16.1	East	11.1	-			Scattered Clouds	90	2015-02-21 12:51:00<br />	2015-02-21 05:51:00	6	5
1223	2015-02-21 06:00:00	28.94	6:51 AM	12.8	2.8	51.0	1010.5	16.1	East	13.0	-			Mostly Cloudy	90	2015-02-21 13:51:00<br />	2015-02-21 06:51:00	6	6
1224	2015-02-21 07:00:00	25.18	7:51 AM	13.3	3.3	51.0	1011.1	16.1	East	14.8	-			Mostly Cloudy	90	2015-02-21 14:51:00<br />	2015-02-21 07:51:00	6	7
1225	2015-02-21 08:00:00	28.81	8:51 AM	16.1	3.3	42.0	1011.4	16.1	East	16.7	-			Mostly Cloudy	80	2015-02-21 15:51:00<br />	2015-02-21 08:51:00	6	8
1226	2015-02-21 09:00:00	26.19	9:51 AM	18.3	3.9	39.0	1011.4	16.1	East	13.0	-			Mostly Cloudy	90	2015-02-21 16:51:00<br />	2015-02-21 09:51:00	6	9
1227	2015-02-21 10:00:00	24.89	10:51 AM	21.1	2.8	30.0	1011.3	16.1	ESE	9.3	-			Mostly Cloudy	110	2015-02-21 17:51:00<br />	2015-02-21 10:51:00	6	10
1228	2015-02-21 11:00:00	25.04	11:51 AM	22.8	1.7	25.0	1010.7	16.1	Variable	7.4	-			Mostly Cloudy	0	2015-02-21 18:51:00<br />	2015-02-21 11:51:00	6	11
1229	2015-02-21 12:00:00	24.65	12:51 PM	23.9	1.1	22.0	1009.2	16.1	Calm	Calm	-			Mostly Cloudy	0	2015-02-21 19:51:00<br />	2015-02-21 12:51:00	6	12
1230	2015-02-21 13:00:00	24.62	1:51 PM	24.4	0.6	21.0	1007.9	16.1	Variable	11.1	-			Mostly Cloudy	0	2015-02-21 20:51:00<br />	2015-02-21 13:51:00	6	13
1231	2015-02-21 14:00:00	29.49	2:51 PM	24.4	0.6	21.0	1007.5	16.1	Variable	7.4	-			Mostly Cloudy	0	2015-02-21 21:51:00<br />	2015-02-21 14:51:00	6	14
1232	2015-02-21 15:00:00	38.51	3:51 PM	25.6	1.1	20.0	1006.8	16.1	Calm	Calm	-			Mostly Cloudy	0	2015-02-21 22:51:00<br />	2015-02-21 15:51:00	6	15
1233	2015-02-21 16:00:00	37.84	4:51 PM	25.6	1.1	20.0	1006.4	16.1	WSW	9.3	-			Mostly Cloudy	250	2015-02-21 23:51:00<br />	2015-02-21 16:51:00	6	16
1234	2015-02-21 17:00:00	39.72	5:51 PM	25.0	1.7	22.0	1006.0	16.1	West	5.6	-			Mostly Cloudy	270	2015-02-22 00:51:00<br />	2015-02-21 17:51:00	6	17
1235	2015-02-21 18:00:00	40.31	6:51 PM	23.9	2.2	24.0	1006.1	16.1	WSW	7.4	-			Mostly Cloudy	250	2015-02-22 01:51:00<br />	2015-02-21 18:51:00	6	18
1236	2015-02-21 19:00:00	40.72	7:51 PM	22.2	2.8	28.0	1006.2	16.1	Calm	Calm	-			Mostly Cloudy	0	2015-02-22 02:51:00<br />	2015-02-21 19:51:00	6	19
1237	2015-02-21 20:00:00	39.04	8:51 PM	21.1	3.3	31.0	1006.7	16.1	Calm	Calm	-			Mostly Cloudy	0	2015-02-22 03:51:00<br />	2015-02-21 20:51:00	6	20
1238	2015-02-21 21:00:00	37.58	9:51 PM	21.1	3.3	31.0	1007.0	16.1	Calm	Calm	-			Mostly Cloudy	0	2015-02-22 04:51:00<br />	2015-02-21 21:51:00	6	21
1239	2015-02-21 22:00:00	37.56	10:51 PM	20.0	3.9	35.0	1007.0	16.1	NNE	9.3	-			Mostly Cloudy	20	2015-02-22 05:51:00<br />	2015-02-21 22:51:00	6	22
1240	2015-02-21 23:00:00	38.23	11:51 PM	17.8	3.9	40.0	1007.1	16.1	East	11.1	-			Mostly Cloudy	90	2015-02-22 06:51:00<br />	2015-02-21 23:51:00	6	23
1241	2015-02-22 00:00:00	40.81	12:51 AM	16.1	4.4	46.0	1007.6	16.1	East	7.4	-			Mostly Cloudy	80	2015-02-22 07:51:00<br />	2015-02-22 00:51:00	7	0
1242	2015-02-22 01:00:00	39.43	1:51 AM	16.7	3.9	43.0	1007.5	16.1	East	9.3	-			Mostly Cloudy	100	2015-02-22 08:51:00<br />	2015-02-22 01:51:00	7	1
1243	2015-02-22 02:00:00	36.55	2:51 AM	15.6	4.4	47.0	1007.6	16.1	ESE	9.3	-			Mostly Cloudy	120	2015-02-22 09:51:00<br />	2015-02-22 02:51:00	7	2
1244	2015-02-22 03:00:00	32.8	3:51 AM	15.0	4.4	49.0	1007.0	16.1	East	9.3	-			Mostly Cloudy	90	2015-02-22 10:51:00<br />	2015-02-22 03:51:00	7	3
1245	2015-02-22 04:00:00	25.93	4:51 AM	14.4	4.4	51.0	1007.3	16.1	East	7.4	-			Mostly Cloudy	90	2015-02-22 11:51:00<br />	2015-02-22 04:51:00	7	4
1246	2015-02-22 05:00:00	25.45	5:51 AM	13.9	5.0	55.0	1007.5	16.1	East	9.3	-			Mostly Cloudy	90	2015-02-22 12:51:00<br />	2015-02-22 05:51:00	7	5
1247	2015-02-22 06:00:00	24.96	6:51 AM	13.3	5.6	60.0	1007.8	16.1	SW	7.4	-			Mostly Cloudy	230	2015-02-22 13:51:00<br />	2015-02-22 06:51:00	7	6
1248	2015-02-22 07:00:00	24.36	7:51 AM	13.9	5.0	55.0	1008.6	16.1	Calm	Calm	-			Mostly Cloudy	0	2015-02-22 14:51:00<br />	2015-02-22 07:51:00	7	7
1249	2015-02-22 08:00:00	24.18	8:51 AM	15.6	5.0	49.0	1009.7	16.1	Calm	Calm	-			Mostly Cloudy	0	2015-02-22 15:51:00<br />	2015-02-22 08:51:00	7	8
1250	2015-02-22 09:00:00	24.77	9:51 AM	17.2	6.7	50.0	1010.2	16.1	West	16.7	-			Scattered Clouds	280	2015-02-22 16:51:00<br />	2015-02-22 09:51:00	7	9
1251	2015-02-22 10:00:00	24.72	10:51 AM	19.4	8.3	49.0	1010.1	16.1	Variable	7.4	-			Mostly Cloudy	0	2015-02-22 17:51:00<br />	2015-02-22 10:51:00	7	10
1252	2015-02-22 11:00:00	26.13	11:51 AM	21.1	7.2	41.0	1009.9	16.1	SE	11.1	-			Mostly Cloudy	140	2015-02-22 18:51:00<br />	2015-02-22 11:51:00	7	11
1253	2015-02-22 12:00:00	24.42	12:51 PM	21.1	6.7	39.0	1008.9	16.1	North	-9999.0	-			Mostly Cloudy	0	2015-02-22 19:51:00<br />	2015-02-22 12:51:00	7	12
1254	2015-02-22 13:00:00	24.86	1:51 PM	21.1	6.7	39.0	1008.1	16.1	WNW	5.6	-			Mostly Cloudy	300	2015-02-22 20:51:00<br />	2015-02-22 13:51:00	7	13
1255	2015-02-22 14:00:00	34.83	2:51 PM	21.7	6.7	38.0	1008.2	16.1	SW	13.0	-			Mostly Cloudy	220	2015-02-22 21:51:00<br />	2015-02-22 14:51:00	7	14
1256	2015-02-22 15:00:00	42.3	3:51 PM	21.7	7.2	39.0	1008.3	16.1	West	20.4	-			Mostly Cloudy	270	2015-02-22 22:51:00<br />	2015-02-22 15:51:00	7	15
1257	2015-02-22 16:00:00	42.6	4:51 PM	20.6	7.8	44.0	1008.3	16.1	WNW	22.2	37.0			Mostly Cloudy	300	2015-02-22 23:51:00<br />	2015-02-22 16:51:00	7	16
1258	2015-02-22 17:00:00	41.73	5:51 PM	20.0	7.8	45.0	1008.6	16.1	WNW	16.7	-			Mostly Cloudy	290	2015-02-23 00:51:00<br />	2015-02-22 17:51:00	7	17
1259	2015-02-22 18:00:00	42.49	6:51 PM	20.0	7.8	45.0	1008.9	16.1	WNW	9.3	-			Mostly Cloudy	290	2015-02-23 01:51:00<br />	2015-02-22 18:51:00	7	18
1260	2015-02-22 19:00:00	43.45	7:51 PM	19.4	7.8	47.0	1009.5	16.1	NW	9.3	-			Mostly Cloudy	320	2015-02-23 02:51:00<br />	2015-02-22 19:51:00	7	19
1261	2015-02-22 20:00:00	43.2	8:51 PM	19.4	8.3	49.0	1009.8	16.1	SSW	7.4	-			Mostly Cloudy	210	2015-02-23 03:51:00<br />	2015-02-22 20:51:00	7	20
1262	2015-02-22 21:00:00	40.77	9:51 PM	18.9	8.3	50.0	1010.2	16.1	SW	5.6	-			Mostly Cloudy	230	2015-02-23 04:51:00<br />	2015-02-22 21:51:00	7	21
1263	2015-02-22 22:00:00	40.17	10:51 PM	17.8	7.2	50.0	1009.6	16.1	SSE	13.0	-			Mostly Cloudy	150	2015-02-23 05:51:00<br />	2015-02-22 22:51:00	7	22
1264	2015-02-22 23:00:00	39.92	11:51 PM	17.2	5.6	46.0	1009.6	16.1	SSE	16.7	-			Mostly Cloudy	150	2015-02-23 06:51:00<br />	2015-02-22 23:51:00	7	23
1265	2015-02-23 00:00:00	39.72	12:51 AM	17.2	6.1	48.0	1010.2	16.1	Calm	Calm	-			Mostly Cloudy	0	2015-02-23 07:51:00<br />	2015-02-23 00:51:00	1	0
1266	2015-02-23 01:00:00	37.16	1:51 AM	16.1	6.1	52.0	1010.1	16.1	SE	9.3	-			Mostly Cloudy	140	2015-02-23 08:51:00<br />	2015-02-23 01:51:00	1	1
1267	2015-02-23 02:00:00	35.12	2:51 AM	15.6	6.1	53.0	1010.0	16.1	SSE	14.8	-			Mostly Cloudy	160	2015-02-23 09:51:00<br />	2015-02-23 02:51:00	1	2
1268	2015-02-23 03:00:00	25.98	3:51 AM	16.1	6.7	54.0	1010.3	16.1	South	16.7	-			Mostly Cloudy	180	2015-02-23 10:51:00<br />	2015-02-23 03:51:00	1	3
1269	2015-02-23 04:00:00	25.4	4:51 AM	16.1	7.2	56.0	1010.9	16.1	SSE	11.1	-			Mostly Cloudy	150	2015-02-23 11:51:00<br />	2015-02-23 04:51:00	1	4
1270	2015-02-23 05:00:00	26.01	5:51 AM	16.1	7.8	58.0	1011.3	16.1	South	16.7	-			Mostly Cloudy	170	2015-02-23 12:51:00<br />	2015-02-23 05:51:00	1	5
1271	2015-02-23 06:00:00	24.93	6:51 AM	15.6	7.8	60.0	1011.3	16.1	SSE	22.2	-			Partly Cloudy	160	2015-02-23 13:51:00<br />	2015-02-23 06:51:00	1	6
1272	2015-02-23 07:00:00	24.82	7:51 AM	15.6	7.2	57.0	1012.5	16.1	South	16.7	-			Mostly Cloudy	170	2015-02-23 14:51:00<br />	2015-02-23 07:51:00	1	7
1273	2015-02-23 08:00:00	25.5	8:51 AM	16.7	7.8	56.0	1013.0	16.1	South	31.5	38.9			Scattered Clouds	170	2015-02-23 15:51:00<br />	2015-02-23 08:51:00	1	8
1274	2015-02-23 09:00:00	25.0	9:51 AM	18.3	7.2	48.0	1013.5	16.1	South	29.6	37.0			Scattered Clouds	170	2015-02-23 16:51:00<br />	2015-02-23 09:51:00	1	9
1275	2015-02-23 10:00:00	25.29	10:51 AM	18.3	7.2	48.0	1014.1	16.1	SSW	22.2	-			Mostly Cloudy	200	2015-02-23 17:51:00<br />	2015-02-23 10:51:00	1	10
1276	2015-02-23 11:00:00	27.9	11:51 AM	19.4	7.2	45.0	1014.0	16.1	South	7.4	-			Mostly Cloudy	170	2015-02-23 18:51:00<br />	2015-02-23 11:51:00	1	11
1277	2015-02-23 12:00:00	36.42	12:51 PM	20.0	7.8	45.0	1013.7	16.1	SW	14.8	-	0.0	Rain	Light Rain	220	2015-02-23 19:51:00<br />	2015-02-23 12:51:00	1	12
1278	2015-02-23 13:00:00	38.55	1:51 PM	17.8	11.7	67.0	1013.9	16.1	WNW	16.7	-	0.0		Mostly Cloudy	290	2015-02-23 20:51:00<br />	2015-02-23 13:51:00	1	13
1279	2015-02-23 14:00:00	39.87	2:51 PM	17.8	11.1	65.0	1013.4	16.1	NW	11.1	-	0.0		Mostly Cloudy	310	2015-02-23 21:51:00<br />	2015-02-23 14:51:00	1	14
1280	2015-02-23 15:00:00	44.31	3:51 PM	17.8	10.6	63.0	1013.7	16.1	Variable	7.4	-			Mostly Cloudy	0	2015-02-23 22:51:00<br />	2015-02-23 15:51:00	1	15
1281	2015-02-23 16:00:00	44.78	4:51 PM	18.3	10.0	58.0	1013.5	16.1	Calm	Calm	-	0.0		Mostly Cloudy	0	2015-02-23 23:51:00<br />	2015-02-23 16:51:00	1	16
1282	2015-02-23 17:00:00	46.22	5:51 PM	17.8	10.0	60.0	1013.9	16.1	Calm	Calm	-			Mostly Cloudy	0	2015-02-24 00:51:00<br />	2015-02-23 17:51:00	1	17
1283	2015-02-23 18:00:00	47.01	6:51 PM	17.8	8.9	56.0	1014.1	16.1	SSW	5.6	-			Mostly Cloudy	200	2015-02-24 01:51:00<br />	2015-02-23 18:51:00	1	18
1284	2015-02-23 19:00:00	47.45	7:51 PM	17.2	10.0	63.0	1014.4	16.1	North	13.0	-	0.0		Mostly Cloudy	350	2015-02-24 02:51:00<br />	2015-02-23 19:51:00	1	19
1285	2015-02-23 20:00:00	45.91	8:51 PM	16.1	12.8	81.0	1014.8	16.1	ESE	7.4	-	0.01	Rain	Light Rain	120	2015-02-24 03:51:00<br />	2015-02-23 20:51:00	1	20
1286	2015-02-23 21:00:00	44.06	9:51 PM	16.7	9.4	62.0	1014.8	16.1	NW	9.3	-	0.0		Mostly Cloudy	320	2015-02-24 04:51:00<br />	2015-02-23 21:51:00	1	21
1287	2015-02-23 22:00:00	44.24	10:51 PM	16.1	9.4	64.0	1014.4	16.1	NW	9.3	-			Mostly Cloudy	310	2015-02-24 05:51:00<br />	2015-02-23 22:51:00	1	22
1288	2015-02-23 23:00:00	44.16	11:51 PM	15.0	6.7	58.0	1014.7	16.1	SW	11.1	-			Overcast	220	2015-02-24 06:51:00<br />	2015-02-23 23:51:00	1	23
1289	2015-02-24 00:00:00	43.27	12:51 AM	14.4	5.6	56.0	1014.0	16.1	WSW	7.4	-			Mostly Cloudy	250	2015-02-24 07:51:00<br />	2015-02-24 00:51:00	2	0
1290	2015-02-24 01:00:00	43.17	1:51 AM	12.8	5.6	62.0	1014.4	16.1	SW	11.1	-			Partly Cloudy	230	2015-02-24 08:51:00<br />	2015-02-24 01:51:00	2	1
1291	2015-02-24 02:00:00	43.58	2:51 AM	11.7	5.0	64.0	1014.4	16.1	WSW	11.1	-			Scattered Clouds	240	2015-02-24 09:51:00<br />	2015-02-24 02:51:00	2	2
1292	2015-02-24 03:00:00	36.71	3:51 AM	11.7	5.0	64.0	1014.4	16.1	WSW	11.1	-			Mostly Cloudy	240	2015-02-24 10:51:00<br />	2015-02-24 03:51:00	2	3
1293	2015-02-24 04:00:00	30.97	4:51 AM	11.1	4.4	63.0	1014.4	16.1	WSW	7.4	-			Mostly Cloudy	240	2015-02-24 11:51:00<br />	2015-02-24 04:51:00	2	4
1294	2015-02-24 05:00:00	26.71	5:51 AM	11.1	3.9	61.0	1014.7	16.1	SW	13.0	-			Scattered Clouds	230	2015-02-24 12:51:00<br />	2015-02-24 05:51:00	2	5
1295	2015-02-24 06:00:00	26.2	6:51 AM	11.1	3.9	61.0	1015.5	16.1	WSW	20.4	-			Mostly Cloudy	250	2015-02-24 13:51:00<br />	2015-02-24 06:51:00	2	6
1296	2015-02-24 07:00:00	26.12	7:51 AM	10.6	3.3	61.0	1015.5	16.1	West	7.4	-			Scattered Clouds	260	2015-02-24 14:51:00<br />	2015-02-24 07:51:00	2	7
1297	2015-02-24 08:00:00	30.06	8:51 AM	11.7	2.8	55.0	1016.1	16.1	West	22.2	-			Scattered Clouds	270	2015-02-24 15:51:00<br />	2015-02-24 08:51:00	2	8
1298	2015-02-24 09:00:00	28.7	9:51 AM	13.9	2.8	47.0	1016.1	16.1	West	18.5	-			Mostly Cloudy	280	2015-02-24 16:51:00<br />	2015-02-24 09:51:00	2	9
1299	2015-02-24 10:00:00	29.09	10:51 AM	13.9	2.8	47.0	1016.0	16.1	WNW	13.0	-			Scattered Clouds	300	2015-02-24 17:51:00<br />	2015-02-24 10:51:00	2	10
1300	2015-02-24 11:00:00	26.0	11:51 AM	15.0	2.2	42.0	1015.7	16.1	West	16.7	27.8			Scattered Clouds	270	2015-02-24 18:51:00<br />	2015-02-24 11:51:00	2	11
1301	2015-02-24 12:00:00	35.72	12:51 PM	17.8	2.8	37.0	1015.1	16.1	West	20.4	27.8			Partly Cloudy	270	2015-02-24 19:51:00<br />	2015-02-24 12:51:00	2	12
1302	2015-02-24 13:00:00	37.76	1:51 PM	17.8	1.1	33.0	1014.8	16.1	West	24.1	37.0			Scattered Clouds	260	2015-02-24 20:51:00<br />	2015-02-24 13:51:00	2	13
1303	2015-02-24 14:00:00	38.79	2:51 PM	18.3	0.6	31.0	1014.5	16.1	NW	37.0	42.6			Mostly Cloudy	310	2015-02-24 21:51:00<br />	2015-02-24 14:51:00	2	14
1304	2015-02-24 15:00:00	38.74	3:04 PM	17.2	1.1	34.0	1015.5	16.1	WNW	46.3	53.7	0.0	Rain	Light Rain	290	2015-02-24 22:04:00<br />	2015-02-24 15:04:00	2	15
1305	2015-02-24 16:00:00	40.94	4:51 PM	17.8	1.7	34.0	1015.1	16.1	SW	11.1	-			Scattered Clouds	230	2015-02-24 23:51:00<br />	2015-02-24 16:51:00	2	16
1306	2015-02-24 17:00:00	42.14	5:51 PM	17.8	1.1	33.0	1015.4	16.1	WSW	9.3	-			Scattered Clouds	240	2015-02-25 00:51:00<br />	2015-02-24 17:51:00	2	17
1307	2015-02-24 18:00:00	41.05	6:51 PM	17.8	0.6	31.0	1016.2	16.1	NNW	7.4	-			Partly Cloudy	340	2015-02-25 01:51:00<br />	2015-02-24 18:51:00	2	18
1308	2015-02-24 19:00:00	45.45	7:51 PM	15.0	3.3	46.0	1017.5	16.1	East	16.7	-			Partly Cloudy	80	2015-02-25 02:51:00<br />	2015-02-24 19:51:00	2	19
1309	2015-02-24 20:00:00	44.08	8:51 PM	13.9	5.0	55.0	1018.0	16.1	East	13.0	-			Partly Cloudy	90	2015-02-25 03:51:00<br />	2015-02-24 20:51:00	2	20
1310	2015-02-24 21:00:00	42.77	9:51 PM	13.3	4.4	55.0	1018.6	16.1	East	11.1	-			Partly Cloudy	80	2015-02-25 04:51:00<br />	2015-02-24 21:51:00	2	21
1311	2015-02-24 22:00:00	44.81	10:51 PM	12.8	4.4	57.0	1019.2	16.1	East	9.3	-			Clear	80	2015-02-25 05:51:00<br />	2015-02-24 22:51:00	2	22
1312	2015-02-24 23:00:00	44.42	11:51 PM	12.2	4.4	59.0	1019.4	16.1	SE	9.3	-			Clear	130	2015-02-25 06:51:00<br />	2015-02-24 23:51:00	2	23
1313	2015-02-25 00:00:00	44.54	12:51 AM	11.7	5.0	64.0	1019.6	16.1	East	13.0	-			Clear	80	2015-02-25 07:51:00<br />	2015-02-25 00:51:00	3	0
1314	2015-02-25 01:00:00	44.53	1:51 AM	11.1	5.0	66.0	1019.7	16.1	East	9.3	-			Clear	100	2015-02-25 08:51:00<br />	2015-02-25 01:51:00	3	1
1315	2015-02-25 02:00:00	43.4	2:51 AM	10.6	5.0	68.0	1019.4	16.1	ESE	5.6	-			Clear	110	2015-02-25 09:51:00<br />	2015-02-25 02:51:00	3	2
1316	2015-02-25 03:00:00	34.75	3:51 AM	10.0	4.4	68.0	1019.3	16.1	SE	7.4	-			Clear	140	2015-02-25 10:51:00<br />	2015-02-25 03:51:00	3	3
1317	2015-02-25 04:00:00	29.47	4:51 AM	10.0	4.4	68.0	1019.4	16.1	East	11.1	-			Clear	100	2015-02-25 11:51:00<br />	2015-02-25 04:51:00	3	4
1318	2015-02-25 05:00:00	25.86	5:51 AM	9.4	3.9	69.0	1019.7	16.1	East	11.1	-			Partly Cloudy	100	2015-02-25 12:51:00<br />	2015-02-25 05:51:00	3	5
1319	2015-02-25 06:00:00	28.74	6:51 AM	8.9	4.4	74.0	1020.0	16.1	East	9.3	-			Partly Cloudy	80	2015-02-25 13:51:00<br />	2015-02-25 06:51:00	3	6
1320	2015-02-25 07:00:00	27.83	7:51 AM	10.0	3.9	66.0	1020.1	16.1	ESE	9.3	-			Partly Cloudy	120	2015-02-25 14:51:00<br />	2015-02-25 07:51:00	3	7
1321	2015-02-25 08:00:00	29.42	8:51 AM	11.7	2.2	52.0	1020.5	16.1	East	16.7	-			Partly Cloudy	90	2015-02-25 15:51:00<br />	2015-02-25 08:51:00	3	8
1322	2015-02-25 09:00:00	25.5	9:51 AM	13.9	2.8	47.0	1020.1	16.1	East	11.1	-			Partly Cloudy	90	2015-02-25 16:51:00<br />	2015-02-25 09:51:00	3	9
1323	2015-02-25 10:00:00	25.31	10:51 AM	16.1	2.2	39.0	1019.7	16.1	Variable	5.6	-			Partly Cloudy	0	2015-02-25 17:51:00<br />	2015-02-25 10:51:00	3	10
1324	2015-02-25 11:00:00	27.38	11:51 AM	17.2	1.1	34.0	1018.4	16.1	ESE	9.3	-			Partly Cloudy	120	2015-02-25 18:51:00<br />	2015-02-25 11:51:00	3	11
1325	2015-02-25 12:00:00	33.13	12:51 PM	18.3	1.1	32.0	1016.6	16.1	Variable	7.4	-			Partly Cloudy	0	2015-02-25 19:51:00<br />	2015-02-25 12:51:00	3	12
1326	2015-02-25 13:00:00	36.5	1:51 PM	19.4	-1.1	25.0	1015.6	16.1	West	5.6	-			Partly Cloudy	270	2015-02-25 20:51:00<br />	2015-02-25 13:51:00	3	13
1327	2015-02-25 14:00:00	37.77	2:51 PM	20.6	-2.2	22.0	1014.3	16.1	Variable	11.1	-			Partly Cloudy	0	2015-02-25 21:51:00<br />	2015-02-25 14:51:00	3	14
1328	2015-02-25 15:00:00	37.52	3:51 PM	20.6	-1.7	22.0	1013.5	16.1	Variable	9.3	-			Partly Cloudy	0	2015-02-25 22:51:00<br />	2015-02-25 15:51:00	3	15
1329	2015-02-25 16:00:00	43.1	4:51 PM	21.1	-2.2	21.0	1013.2	16.1	West	9.3	-			Partly Cloudy	280	2015-02-25 23:51:00<br />	2015-02-25 16:51:00	3	16
1330	2015-02-25 17:00:00	43.95	5:51 PM	21.1	-2.2	21.0	1012.7	16.1	SW	14.8	-			Partly Cloudy	230	2015-02-26 00:51:00<br />	2015-02-25 17:51:00	3	17
1331	2015-02-25 18:00:00	43.97	6:51 PM	19.4	-1.1	25.0	1012.5	16.1	Calm	Calm	-			Partly Cloudy	0	2015-02-26 01:51:00<br />	2015-02-25 18:51:00	3	18
1332	2015-02-25 19:00:00	45.28	7:51 PM	18.9	-1.1	26.0	1012.9	16.1	SE	5.6	-			Partly Cloudy	130	2015-02-26 02:51:00<br />	2015-02-25 19:51:00	3	19
1333	2015-02-25 20:00:00	45.2	8:51 PM	17.2	0.0	31.0	1013.2	16.1	East	13.0	-			Clear	90	2015-02-26 03:51:00<br />	2015-02-25 20:51:00	3	20
1334	2015-02-25 21:00:00	45.02	9:51 PM	16.1	0.6	35.0	1013.6	16.1	ESE	11.1	-			Scattered Clouds	120	2015-02-26 04:51:00<br />	2015-02-25 21:51:00	3	21
1335	2015-02-25 22:00:00	45.04	10:51 PM	15.6	0.6	36.0	1013.5	16.1	East	13.0	-			Mostly Cloudy	90	2015-02-26 05:51:00<br />	2015-02-25 22:51:00	3	22
1336	2015-02-25 23:00:00	45.27	11:51 PM	15.0	1.1	39.0	1013.1	16.1	ESE	14.8	-			Mostly Cloudy	110	2015-02-26 06:51:00<br />	2015-02-25 23:51:00	3	23
1337	2015-02-26 00:00:00	45.41	12:51 AM	14.4	1.7	42.0	1012.7	16.1	East	14.8	-			Mostly Cloudy	90	2015-02-26 07:51:00<br />	2015-02-26 00:51:00	4	0
1338	2015-02-26 01:00:00	45.32	1:51 AM	13.9	1.7	44.0	1012.8	16.1	East	14.8	-			Scattered Clouds	90	2015-02-26 08:51:00<br />	2015-02-26 01:51:00	4	1
1339	2015-02-26 02:00:00	44.95	2:51 AM	12.2	2.2	51.0	1012.7	16.1	East	7.4	-			Scattered Clouds	100	2015-02-26 09:51:00<br />	2015-02-26 02:51:00	4	2
1340	2015-02-26 03:00:00	44.95	3:51 AM	12.2	2.2	51.0	1012.2	16.1	East	7.4	-			Mostly Cloudy	100	2015-02-26 10:51:00<br />	2015-02-26 03:51:00	4	3
1341	2015-02-26 04:00:00	42.77	4:51 AM	12.2	1.7	49.0	1012.0	16.1	East	11.1	-			Scattered Clouds	100	2015-02-26 11:51:00<br />	2015-02-26 04:51:00	4	4
1342	2015-02-26 05:00:00	31.89	5:51 AM	11.7	1.1	48.0	1012.3	16.1	East	11.1	-			Partly Cloudy	100	2015-02-26 12:51:00<br />	2015-02-26 05:51:00	4	5
1343	2015-02-26 06:00:00	32.57	6:51 AM	11.1	1.7	53.0	1012.2	16.1	East	11.1	-			Partly Cloudy	100	2015-02-26 13:51:00<br />	2015-02-26 06:51:00	4	6
1344	2015-02-26 07:00:00	27.85	7:51 AM	11.7	2.2	52.0	1012.1	16.1	ESE	11.1	-			Partly Cloudy	120	2015-02-26 14:51:00<br />	2015-02-26 07:51:00	4	7
1345	2015-02-26 08:00:00	27.79	8:51 AM	13.9	2.2	45.0	1012.7	16.1	East	14.8	-			Partly Cloudy	100	2015-02-26 15:51:00<br />	2015-02-26 08:51:00	4	8
1346	2015-02-26 09:00:00	27.46	9:51 AM	16.7	2.2	38.0	1012.3	16.1	East	11.1	-			Partly Cloudy	90	2015-02-26 16:51:00<br />	2015-02-26 09:51:00	4	9
1347	2015-02-26 10:00:00	27.16	10:51 AM	18.9	1.7	32.0	1012.2	16.1	SSE	7.4	-			Scattered Clouds	160	2015-02-26 17:51:00<br />	2015-02-26 10:51:00	4	10
1348	2015-02-26 11:00:00	27.42	11:51 AM	20.6	-0.6	24.0	1011.1	16.1	Calm	Calm	-			Scattered Clouds	0	2015-02-26 18:51:00<br />	2015-02-26 11:51:00	4	11
1349	2015-02-26 12:00:00	34.33	12:51 PM	22.8	-2.8	18.0	1009.6	16.1	Calm	Calm	-			Scattered Clouds	0	2015-02-26 19:51:00<br />	2015-02-26 12:51:00	4	12
1350	2015-02-26 13:00:00	36.8	1:51 PM	23.9	-3.3	16.0	1008.4	16.1	Variable	11.1	-			Partly Cloudy	0	2015-02-26 20:51:00<br />	2015-02-26 13:51:00	4	13
1351	2015-02-26 14:00:00	36.26	2:51 PM	24.4	-4.4	15.0	1007.2	16.1	Variable	11.1	-			Partly Cloudy	0	2015-02-26 21:51:00<br />	2015-02-26 14:51:00	4	14
1352	2015-02-26 15:00:00	38.66	3:51 PM	23.9	-5.0	14.0	1006.4	16.1	West	9.3	-			Partly Cloudy	260	2015-02-26 22:51:00<br />	2015-02-26 15:51:00	4	15
1353	2015-02-26 16:00:00	41.72	4:51 PM	23.9	-5.6	14.0	1005.9	16.1	West	20.4	-			Scattered Clouds	270	2015-02-26 23:51:00<br />	2015-02-26 16:51:00	4	16
1354	2015-02-26 17:00:00	44.13	5:51 PM	23.3	-6.1	14.0	1005.8	16.1	WNW	20.4	-			Scattered Clouds	300	2015-02-27 00:51:00<br />	2015-02-26 17:51:00	4	17
1355	2015-02-26 18:00:00	43.57	6:51 PM	22.8	-5.0	15.0	1006.1	16.1	WNW	13.0	-			Scattered Clouds	300	2015-02-27 01:51:00<br />	2015-02-26 18:51:00	4	18
1356	2015-02-26 19:00:00	47.86	7:51 PM	20.0	-3.3	21.0	1006.3	16.1	South	5.6	-			Scattered Clouds	190	2015-02-27 02:51:00<br />	2015-02-26 19:51:00	4	19
1357	2015-02-26 20:00:00	46.6	8:51 PM	19.4	-3.3	21.0	1006.2	16.1	SSW	5.6	-			Scattered Clouds	200	2015-02-27 03:51:00<br />	2015-02-26 20:51:00	4	20
1358	2015-02-26 21:00:00	46.14	9:51 PM	18.3	-2.8	24.0	1006.3	16.1	SSW	5.6	-			Scattered Clouds	210	2015-02-27 04:51:00<br />	2015-02-26 21:51:00	4	21
1359	2015-02-26 22:00:00	46.94	10:51 PM	17.2	-1.7	28.0	1006.5	16.1	Calm	Calm	-			Partly Cloudy	0	2015-02-27 05:51:00<br />	2015-02-26 22:51:00	4	22
1360	2015-02-26 23:00:00	47.1	11:51 PM	15.0	-0.6	35.0	1006.3	16.1	East	18.5	-			Partly Cloudy	80	2015-02-27 06:51:00<br />	2015-02-26 23:51:00	4	23
1361	2015-02-27 00:00:00	46.39	12:51 AM	13.9	0.0	39.0	1006.6	16.1	East	13.0	-			Partly Cloudy	90	2015-02-27 07:51:00<br />	2015-02-27 00:51:00	5	0
1362	2015-02-27 01:00:00	46.17	1:51 AM	13.3	0.0	40.0	1006.2	16.1	ESE	13.0	-			Clear	110	2015-02-27 08:51:00<br />	2015-02-27 01:51:00	5	1
1363	2015-02-27 02:00:00	43.35	2:51 AM	12.2	0.0	43.0	1006.0	16.1	East	14.8	-			Clear	80	2015-02-27 09:51:00<br />	2015-02-27 02:51:00	5	2
1364	2015-02-27 03:00:00	35.01	3:51 AM	11.7	0.6	47.0	1005.6	16.1	East	13.0	-			Partly Cloudy	90	2015-02-27 10:51:00<br />	2015-02-27 03:51:00	5	3
1365	2015-02-27 04:00:00	31.48	4:51 AM	11.1	-0.6	45.0	1005.6	16.1	East	14.8	-			Clear	90	2015-02-27 11:51:00<br />	2015-02-27 04:51:00	5	4
1366	2015-02-27 05:00:00	27.43	5:51 AM	10.0	0.6	52.0	1005.9	16.1	East	13.0	-			Partly Cloudy	100	2015-02-27 12:51:00<br />	2015-02-27 05:51:00	5	5
1367	2015-02-27 06:00:00	26.41	6:51 AM	10.6	0.0	48.0	1006.5	16.1	East	13.0	-			Partly Cloudy	80	2015-02-27 13:51:00<br />	2015-02-27 06:51:00	5	6
1368	2015-02-27 07:00:00	26.02	7:51 AM	11.1	0.0	47.0	1006.9	16.1	East	13.0	-			Scattered Clouds	100	2015-02-27 14:51:00<br />	2015-02-27 07:51:00	5	7
1369	2015-02-27 08:00:00	30.25	8:51 AM	14.4	-0.6	36.0	1007.2	16.1	ESE	13.0	-			Partly Cloudy	110	2015-02-27 15:51:00<br />	2015-02-27 08:51:00	5	8
1370	2015-02-27 09:00:00	27.78	9:51 AM	17.2	-2.8	26.0	1006.8	16.1	SE	16.7	-			Scattered Clouds	140	2015-02-27 16:51:00<br />	2015-02-27 09:51:00	5	9
1371	2015-02-27 10:00:00	26.3	10:51 AM	18.9	-2.2	24.0	1006.5	16.1	SE	14.8	-			Partly Cloudy	130	2015-02-27 17:51:00<br />	2015-02-27 10:51:00	5	10
1372	2015-02-27 11:00:00	28.87	11:51 AM	21.7	-1.7	21.0	1005.6	16.1	South	16.7	-			Partly Cloudy	180	2015-02-27 18:51:00<br />	2015-02-27 11:51:00	5	11
1373	2015-02-27 12:00:00	34.67	12:51 PM	23.9	-2.8	17.0	1004.7	16.1	South	20.4	-			Partly Cloudy	180	2015-02-27 19:51:00<br />	2015-02-27 12:51:00	5	12
1374	2015-02-27 13:00:00	36.83	1:51 PM	23.9	-3.9	16.0	1003.3	16.1	WNW	13.0	27.8			Scattered Clouds	290	2015-02-27 20:51:00<br />	2015-02-27 13:51:00	5	13
1375	2015-02-27 14:00:00	36.74	2:51 PM	24.4	-3.9	15.0	1002.2	16.1	Variable	9.3	-			Scattered Clouds	0	2015-02-27 21:51:00<br />	2015-02-27 14:51:00	5	14
1376	2015-02-27 15:00:00	37.68	3:51 PM	24.4	-2.2	17.0	1001.4	16.1	SSW	9.3	-			Partly Cloudy	210	2015-02-27 22:51:00<br />	2015-02-27 15:51:00	5	15
1377	2015-02-27 16:00:00	44.2	4:51 PM	24.4	-1.7	18.0	1001.3	16.1	West	22.2	35.2			Scattered Clouds	270	2015-02-27 23:51:00<br />	2015-02-27 16:51:00	5	16
1378	2015-02-27 17:00:00	45.99	5:51 PM	23.3	1.1	23.0	1001.5	16.1	West	24.1	-			Mostly Cloudy	260	2015-02-28 00:51:00<br />	2015-02-27 17:51:00	5	17
1379	2015-02-27 18:00:00	47.56	6:51 PM	22.2	4.4	31.0	1001.9	16.1	SW	16.7	-			Mostly Cloudy	230	2015-02-28 01:51:00<br />	2015-02-27 18:51:00	5	18
1380	2015-02-27 19:00:00	47.5	7:51 PM	21.1	5.6	36.0	1002.1	16.1	SW	13.0	-			Mostly Cloudy	220	2015-02-28 02:51:00<br />	2015-02-27 19:51:00	5	19
1381	2015-02-27 20:00:00	46.47	8:51 PM	20.0	3.3	33.0	1002.8	16.1	WSW	13.0	-			Mostly Cloudy	250	2015-02-28 03:51:00<br />	2015-02-27 20:51:00	5	20
1382	2015-02-27 21:00:00	41.2	9:51 PM	19.4	2.8	33.0	1003.5	16.1	SW	11.1	-			Scattered Clouds	220	2015-02-28 04:51:00<br />	2015-02-27 21:51:00	5	21
1383	2015-02-27 22:00:00	39.74	10:51 PM	18.9	3.3	36.0	1003.7	16.1	WSW	13.0	-			Scattered Clouds	240	2015-02-28 05:51:00<br />	2015-02-27 22:51:00	5	22
1384	2015-02-27 23:00:00	39.61	11:51 PM	18.9	3.3	36.0	1003.8	16.1	South	13.0	-			Scattered Clouds	170	2015-02-28 06:51:00<br />	2015-02-27 23:51:00	5	23
1385	2015-02-28 00:00:00	39.51	12:51 AM	18.3	2.2	34.0	1004.0	16.1	South	13.0	-			Mostly Cloudy	170	2015-02-28 07:51:00<br />	2015-02-28 00:51:00	6	0
1386	2015-02-28 01:00:00	39.3	1:51 AM	17.8	2.8	37.0	1004.5	16.1	North	7.4	-			Mostly Cloudy	350	2015-02-28 08:51:00<br />	2015-02-28 01:51:00	6	1
1387	2015-02-28 02:00:00	40.85	2:51 AM	16.7	3.3	41.0	1004.8	16.1	NE	5.6	-			Mostly Cloudy	50	2015-02-28 09:51:00<br />	2015-02-28 02:51:00	6	2
1388	2015-02-28 03:00:00	34.45	3:51 AM	16.1	4.4	46.0	1004.9	16.1	Calm	Calm	-			Mostly Cloudy	0	2015-02-28 10:51:00<br />	2015-02-28 03:51:00	6	3
1389	2015-02-28 04:00:00	30.78	4:51 AM	16.7	5.0	46.0	1004.9	16.1	Calm	Calm	-			Mostly Cloudy	0	2015-02-28 11:51:00<br />	2015-02-28 04:51:00	6	4
1390	2015-02-28 05:00:00	28.43	5:51 AM	16.1	6.1	52.0	1005.8	16.1	SE	11.1	-			Overcast	140	2015-02-28 12:51:00<br />	2015-02-28 05:51:00	6	5
1391	2015-02-28 06:00:00	31.49	6:51 AM	16.1	6.1	52.0	1006.4	16.1	SSE	11.1	-			Overcast	150	2015-02-28 13:51:00<br />	2015-02-28 06:51:00	6	6
1392	2015-02-28 07:00:00	27.76	7:51 AM	15.6	6.1	53.0	1007.3	16.1	South	13.0	-			Overcast	170	2015-02-28 14:51:00<br />	2015-02-28 07:51:00	6	7
1393	2015-02-28 08:00:00	27.62	8:51 AM	16.1	6.7	54.0	1008.2	16.1	South	9.3	-			Overcast	180	2015-02-28 15:51:00<br />	2015-02-28 08:51:00	6	8
1394	2015-02-28 09:00:00	28.6	9:51 AM	18.3	7.8	50.0	1008.7	16.1	South	13.0	-			Mostly Cloudy	180	2015-02-28 16:51:00<br />	2015-02-28 09:51:00	6	9
1395	2015-02-28 10:00:00	27.3	10:51 AM	18.3	8.3	52.0	1008.9	16.1	South	18.5	-			Mostly Cloudy	190	2015-02-28 17:51:00<br />	2015-02-28 10:51:00	6	10
1396	2015-02-28 11:00:00	28.21	11:51 AM	19.4	6.7	44.0	1009.0	16.1	SW	20.4	33.3			Mostly Cloudy	220	2015-02-28 18:51:00<br />	2015-02-28 11:51:00	6	11
1397	2015-02-28 12:00:00	29.18	12:51 PM	19.4	6.1	42.0	1008.7	16.1	SW	16.7	-			Overcast	220	2015-02-28 19:51:00<br />	2015-02-28 12:51:00	6	12
1398	2015-02-28 13:00:00	28.01	1:51 PM	19.4	6.7	44.0	1008.2	16.1	West	11.1	-			Overcast	260	2015-02-28 20:51:00<br />	2015-02-28 13:51:00	6	13
1399	2015-02-28 14:00:00	32.85	2:51 PM	20.6	6.1	39.0	1007.7	16.1	WSW	16.7	31.5			Overcast	250	2015-02-28 21:51:00<br />	2015-02-28 14:51:00	6	14
1400	2015-02-28 15:00:00	40.29	3:51 PM	20.6	6.1	39.0	1008.0	16.1	SSW	13.0	-			Overcast	210	2015-02-28 22:51:00<br />	2015-02-28 15:51:00	6	15
1401	2015-02-28 16:00:00	39.03	4:51 PM	21.1	5.6	36.0	1008.0	16.1	SSW	13.0	-			Mostly Cloudy	200	2015-02-28 23:51:00<br />	2015-02-28 16:51:00	6	16
1402	2015-02-28 17:00:00	38.42	5:51 PM	20.6	5.6	38.0	1008.3	16.1	SW	5.6	-	0.0		Mostly Cloudy	220	2015-03-01 00:51:00<br />	2015-02-28 17:51:00	6	17
1403	2015-02-28 18:00:00	39.04	6:51 PM	18.9	7.2	47.0	1008.7	16.1	Calm	Calm	-	0.0		Overcast	0	2015-03-01 01:51:00<br />	2015-02-28 18:51:00	6	18
1404	2015-02-28 19:00:00	40.28	7:51 PM	18.9	7.8	48.0	1009.4	16.1	Calm	Calm	-			Mostly Cloudy	0	2015-03-01 02:51:00<br />	2015-02-28 19:51:00	6	19
1405	2015-02-28 20:00:00	40.27	8:51 PM	18.3	7.8	50.0	1010.0	16.1	South	13.0	-			Mostly Cloudy	170	2015-03-01 03:51:00<br />	2015-02-28 20:51:00	6	20
1406	2015-02-28 21:00:00	39.88	9:51 PM	18.3	7.8	50.0	1010.6	16.1	SSW	11.1	-			Mostly Cloudy	200	2015-03-01 04:51:00<br />	2015-02-28 21:51:00	6	21
1407	2015-02-28 22:00:00	39.68	10:51 PM	17.8	8.3	54.0	1011.0	16.1	South	5.6	-			Mostly Cloudy	180	2015-03-01 05:51:00<br />	2015-02-28 22:51:00	6	22
1408	2015-02-28 23:00:00	40.28	11:51 PM	17.8	7.8	52.0	1011.2	16.1	Calm	Calm	-			Mostly Cloudy	0	2015-03-01 06:51:00<br />	2015-02-28 23:51:00	6	23
1409	2015-03-01 00:00:00	40.43	12:51 AM	17.2	8.3	56.0	1011.5	16.1	SE	11.1	-			Mostly Cloudy	140	2015-03-01 07:51:00<br />	2015-03-01 00:51:00	7	0
1410	2015-03-01 01:00:00	40.23	1:51 AM	16.7	8.3	58.0	1011.8	16.1	SE	5.6	-			Mostly Cloudy	130	2015-03-01 08:51:00<br />	2015-03-01 01:51:00	7	1
1411	2015-03-01 02:00:00	37.89	2:51 AM	16.7	8.3	58.0	1011.7	16.1	East	7.4	-			Mostly Cloudy	100	2015-03-01 09:51:00<br />	2015-03-01 02:51:00	7	2
1412	2015-03-01 03:00:00	33.9	3:51 AM	16.1	8.9	62.0	1011.6	16.1	ESE	11.1	-			Overcast	110	2015-03-01 10:51:00<br />	2015-03-01 03:51:00	7	3
1413	2015-03-01 04:00:00	26.49	4:51 AM	16.1	8.3	60.0	1011.8	16.1	SE	9.3	-			Overcast	140	2015-03-01 11:51:00<br />	2015-03-01 04:51:00	7	4
1414	2015-03-01 05:00:00	25.52	5:51 AM	16.1	8.3	60.0	1012.2	16.1	East	9.3	-			Overcast	90	2015-03-01 12:51:00<br />	2015-03-01 05:51:00	7	5
1415	2015-03-01 06:00:00	26.3	6:51 AM	16.1	8.9	62.0	1012.6	16.1	ESE	9.3	-			Mostly Cloudy	110	2015-03-01 13:51:00<br />	2015-03-01 06:51:00	7	6
1416	2015-03-01 07:00:00	25.72	7:51 AM	16.1	8.9	62.0	1013.2	16.1	SE	13.0	-			Mostly Cloudy	140	2015-03-01 14:51:00<br />	2015-03-01 07:51:00	7	7
1417	2015-03-01 08:00:00	26.33	8:51 AM	16.7	8.9	60.0	1013.8	16.1	SSE	20.4	-			Mostly Cloudy	160	2015-03-01 15:51:00<br />	2015-03-01 08:51:00	7	8
1418	2015-03-01 09:00:00	26.68	9:51 AM	18.3	9.4	56.0	1014.1	16.1	SSE	16.7	-			Mostly Cloudy	160	2015-03-01 16:51:00<br />	2015-03-01 09:51:00	7	9
1419	2015-03-01 10:00:00	27.13	10:51 AM	18.9	8.9	52.0	1014.0	16.1	South	18.5	-			Mostly Cloudy	170	2015-03-01 17:51:00<br />	2015-03-01 10:51:00	7	10
1420	2015-03-01 11:00:00	26.52	11:51 AM	20.6	9.4	49.0	1013.4	16.1	South	16.7	-			Mostly Cloudy	180	2015-03-01 18:51:00<br />	2015-03-01 11:51:00	7	11
1421	2015-03-01 12:00:00	25.85	12:51 PM	22.2	8.9	43.0	1012.4	16.1	South	16.7	37.0			Mostly Cloudy	190	2015-03-01 19:51:00<br />	2015-03-01 12:51:00	7	12
1422	2015-03-01 13:00:00	25.32	1:51 PM	23.9	7.8	36.0	1011.2	16.1	South	25.9	38.9			Mostly Cloudy	180	2015-03-01 20:51:00<br />	2015-03-01 13:51:00	7	13
1423	2015-03-01 14:00:00	36.5	2:51 PM	25.0	7.2	32.0	1010.4	16.1	South	20.4	31.5			Mostly Cloudy	190	2015-03-01 21:51:00<br />	2015-03-01 14:51:00	7	14
1424	2015-03-01 15:00:00	42.74	3:51 PM	24.4	6.7	32.0	1010.0	16.1	SSW	20.4	-			Mostly Cloudy	200	2015-03-01 22:51:00<br />	2015-03-01 15:51:00	7	15
1425	2015-03-01 16:00:00	42.04	4:51 PM	24.4	6.7	32.0	1009.7	16.1	SSW	27.8	38.9			Mostly Cloudy	200	2015-03-01 23:51:00<br />	2015-03-01 16:51:00	7	16
1426	2015-03-01 17:00:00	42.09	5:51 PM	23.3	6.1	33.0	1010.0	16.1	South	22.2	38.9			Scattered Clouds	190	2015-03-02 00:51:00<br />	2015-03-01 17:51:00	7	17
1427	2015-03-01 18:00:00	42.81	6:51 PM	22.2	6.7	37.0	1010.4	16.1	South	11.1	-			Mostly Cloudy	190	2015-03-02 01:51:00<br />	2015-03-01 18:51:00	7	18
1428	2015-03-01 19:00:00	43.43	7:51 PM	21.1	7.2	41.0	1010.7	16.1	SSW	5.6	-			Mostly Cloudy	210	2015-03-02 02:51:00<br />	2015-03-01 19:51:00	7	19
1429	2015-03-01 20:00:00	44.58	8:51 PM	21.1	8.3	44.0	1011.2	16.1	WNW	13.0	-			Scattered Clouds	290	2015-03-02 03:51:00<br />	2015-03-01 20:51:00	7	20
1430	2015-03-01 21:00:00	40.06	9:51 PM	20.0	8.9	49.0	1011.8	16.1	West	11.1	-			Mostly Cloudy	260	2015-03-02 04:51:00<br />	2015-03-01 21:51:00	7	21
1431	2015-03-01 22:00:00	36.74	10:51 PM	19.4	9.4	52.0	1012.3	16.1	South	7.4	-			Overcast	190	2015-03-02 05:51:00<br />	2015-03-01 22:51:00	7	22
1432	2015-03-01 23:00:00	36.72	11:51 PM	18.9	10.0	56.0	1012.3	16.1	SSE	11.1	-			Mostly Cloudy	160	2015-03-02 06:51:00<br />	2015-03-01 23:51:00	7	23
1433	2015-03-02 00:00:00	28.98	12:51 AM	18.3	9.4	56.0	1011.9	16.1	South	11.1	-			Mostly Cloudy	180	2015-03-02 07:51:00<br />	2015-03-02 00:51:00	1	0
1434	2015-03-02 01:00:00	23.67	1:51 AM	18.3	8.9	54.0	1011.5	16.1	SSE	14.8	-			Overcast	160	2015-03-02 08:51:00<br />	2015-03-02 01:51:00	1	1
1435	2015-03-02 02:00:00	23.84	2:51 AM	17.8	9.4	58.0	1010.9	16.1	SE	5.6	-			Overcast	140	2015-03-02 09:51:00<br />	2015-03-02 02:51:00	1	2
1436	2015-03-02 03:00:00	25.39	3:51 AM	17.8	10.0	60.0	1010.3	16.1	South	11.1	-			Overcast	170	2015-03-02 10:51:00<br />	2015-03-02 03:51:00	1	3
1437	2015-03-02 04:00:00	28.29	4:51 AM	17.8	9.4	58.0	1010.0	16.1	SSE	11.1	-			Overcast	150	2015-03-02 11:51:00<br />	2015-03-02 04:51:00	1	4
1438	2015-03-02 05:00:00	25.58	5:51 AM	17.8	9.4	58.0	1009.8	16.1	SSE	14.8	-			Overcast	160	2015-03-02 12:51:00<br />	2015-03-02 05:51:00	1	5
1439	2015-03-02 06:00:00	25.94	6:51 AM	17.8	9.4	58.0	1009.8	16.1	SSE	13.0	-			Overcast	160	2015-03-02 13:51:00<br />	2015-03-02 06:51:00	1	6
1440	2015-03-02 07:00:00	25.44	7:51 AM	17.8	9.4	58.0	1009.7	16.1	South	25.9	37.0			Mostly Cloudy	170	2015-03-02 14:51:00<br />	2015-03-02 07:51:00	1	7
1441	2015-03-02 08:00:00	26.18	8:40 AM	13.3	10.6	84.0	1011.4	14.5	West	27.8	37.0	0.0	Rain	Light Rain	260	2015-03-02 15:40:00<br />	2015-03-02 08:40:00	1	8
1442	2015-03-02 09:00:00	26.42	9:24 AM	11.1	9.4	89.0	1012.8	16.1	West	33.3	48.2	0.0	Rain	Light Rain	260	2015-03-02 16:24:00<br />	2015-03-02 09:24:00	1	9
1443	2015-03-02 10:00:00	25.97	10:51 AM	11.7	9.4	86.0	1012.8	16.1	West	20.4	-	0.02	Rain	Light Rain	270	2015-03-02 17:51:00<br />	2015-03-02 10:51:00	1	10
1444	2015-03-02 11:00:00	28.5	11:51 AM	11.7	9.4	86.0	1012.8	6.4	West	22.2	-	0.03	Rain	Rain	270	2015-03-02 18:51:00<br />	2015-03-02 11:51:00	1	11
1445	2015-03-02 12:00:00	37.56	12:51 PM	11.7	8.9	83.0	1012.6	11.3	West	18.5	-	0.07	Rain	Light Rain	270	2015-03-02 19:51:00<br />	2015-03-02 12:51:00	1	12
1446	2015-03-02 13:00:00	39.78	1:34 PM	11.7	9.4	86.0	1013.1	14.5	WNW	14.8	-	0.06	Rain	Light Rain	290	2015-03-02 20:34:00<br />	2015-03-02 13:34:00	1	13
1447	2015-03-02 14:00:00	38.97	2:44 PM	11.7	8.9	83.0	1013.1	16.1	Calm	Calm	-	0.02	Rain	Light Rain	0	2015-03-02 21:44:00<br />	2015-03-02 14:44:00	1	14
1448	2015-03-02 15:00:00	42.72	3:51 PM	12.2	8.9	80.0	1012.7	16.1	Calm	Calm	-	0.01		Overcast	0	2015-03-02 22:51:00<br />	2015-03-02 15:51:00	1	15
1449	2015-03-02 16:00:00	43.47	4:51 PM	12.8	8.3	74.0	1013.3	16.1	NE	5.6	-			Overcast	50	2015-03-02 23:51:00<br />	2015-03-02 16:51:00	1	16
1450	2015-03-02 17:00:00	43.88	5:13 PM	13.3	9.4	77.0	1013.8	16.1	Variable	9.3	-			Mostly Cloudy	0	2015-03-03 00:13:00<br />	2015-03-02 17:13:00	1	17
1451	2015-03-02 18:00:00	44.04	6:51 PM	12.2	8.9	80.0	1013.6	16.1	ESE	13.0	-			Mostly Cloudy	120	2015-03-03 01:51:00<br />	2015-03-02 18:51:00	1	18
1452	2015-03-02 19:00:00	42.67	7:51 PM	11.7	8.9	83.0	1014.3	16.1	ESE	11.1	-			Scattered Clouds	120	2015-03-03 02:51:00<br />	2015-03-02 19:51:00	1	19
1453	2015-03-02 20:00:00	43.44	8:51 PM	11.1	8.9	86.0	1014.9	16.1	SE	11.1	-			Mostly Cloudy	130	2015-03-03 03:51:00<br />	2015-03-02 20:51:00	1	20
1454	2015-03-02 21:00:00	42.63	9:51 PM	11.1	8.9	86.0	1015.1	16.1	ESE	7.4	-			Mostly Cloudy	110	2015-03-03 04:51:00<br />	2015-03-02 21:51:00	1	21
1455	2015-03-02 22:00:00	43.02	10:51 PM	11.1	8.9	86.0	1015.3	16.1	ENE	5.6	-			Overcast	70	2015-03-03 05:51:00<br />	2015-03-02 22:51:00	1	22
1456	2015-03-02 23:00:00	42.46	11:51 PM	11.1	9.4	89.0	1014.7	16.1	ESE	5.6	-			Overcast	110	2015-03-03 06:51:00<br />	2015-03-02 23:51:00	1	23
1457	2015-03-03 00:00:00	42.13	12:51 AM	11.1	8.3	83.0	1014.0	16.1	ENE	9.3	-			Overcast	70	2015-03-03 07:51:00<br />	2015-03-03 00:51:00	2	0
1458	2015-03-03 01:00:00	42.12	1:29 AM	11.7	9.4	86.0	1014.4	16.1	WNW	14.8	-	0.0	Rain	Light Rain	300	2015-03-03 08:29:00<br />	2015-03-03 01:29:00	2	1
1459	2015-03-03 02:00:00	43.62	2:51 AM	11.1	8.3	83.0	1013.0	16.1	East	7.4	-			Overcast	90	2015-03-03 09:51:00<br />	2015-03-03 02:51:00	2	2
1460	2015-03-03 03:00:00	36.02	3:51 AM	11.1	8.9	86.0	1012.3	16.1	East	9.3	-			Mostly Cloudy	90	2015-03-03 10:51:00<br />	2015-03-03 03:51:00	2	3
1461	2015-03-03 04:00:00	30.23	4:51 AM	10.6	8.3	86.0	1012.1	16.1	Calm	Calm	-			Mostly Cloudy	0	2015-03-03 11:51:00<br />	2015-03-03 04:51:00	2	4
1462	2015-03-03 05:00:00	27.89	5:51 AM	10.0	8.3	89.0	1012.2	16.1	Calm	Calm	-			Mostly Cloudy	0	2015-03-03 12:51:00<br />	2015-03-03 05:51:00	2	5
1463	2015-03-03 06:00:00	27.75	6:51 AM	9.4	8.3	93.0	1012.4	12.9	WSW	11.1	-			Scattered Clouds	240	2015-03-03 13:51:00<br />	2015-03-03 06:51:00	2	6
1464	2015-03-03 07:00:00	27.2	7:01 AM	8.9	8.3	96.0	1012.8	9.7	SSW	5.6	-			Scattered Clouds	210	2015-03-03 14:01:00<br />	2015-03-03 07:01:00	2	7
1465	2015-03-03 08:00:00	30.5	8:51 AM	10.6	9.4	92.0	1013.3	6.4	Calm	Calm	-		Fog	Patches of Fog	0	2015-03-03 15:51:00<br />	2015-03-03 08:51:00	2	8
1466	2015-03-03 09:00:00	29.44	9:51 AM	13.3	8.9	75.0	1012.9	16.1	ESE	7.4	-			Scattered Clouds	120	2015-03-03 16:51:00<br />	2015-03-03 09:51:00	2	9
1467	2015-03-03 10:00:00	30.17	10:51 AM	15.0	6.7	58.0	1013.0	16.1	ENE	9.3	-			Partly Cloudy	70	2015-03-03 17:51:00<br />	2015-03-03 10:51:00	2	10
1468	2015-03-03 11:00:00	27.48	11:51 AM	17.2	6.7	50.0	1012.3	16.1	South	11.1	-			Mostly Cloudy	180	2015-03-03 18:51:00<br />	2015-03-03 11:51:00	2	11
1469	2015-03-03 12:00:00	34.42	12:51 PM	16.7	6.7	52.0	1011.4	16.1	SSE	11.1	-			Mostly Cloudy	150	2015-03-03 19:51:00<br />	2015-03-03 12:51:00	2	12
1470	2015-03-03 13:00:00	36.25	1:51 PM	16.7	3.3	41.0	1010.4	16.1	Calm	Calm	-	0.07		Mostly Cloudy	0	2015-03-03 20:51:00<br />	2015-03-03 13:51:00	2	13
1471	2015-03-03 14:00:00	37.92	2:51 PM	16.7	6.7	52.0	1009.7	16.1	South	14.8	-			Mostly Cloudy	180	2015-03-03 21:51:00<br />	2015-03-03 14:51:00	2	14
1472	2015-03-03 15:00:00	40.95	3:51 PM	15.0	7.2	60.0	1009.6	16.1	SSW	14.8	-			Mostly Cloudy	210	2015-03-03 22:51:00<br />	2015-03-03 15:51:00	2	15
1473	2015-03-03 16:00:00	42.57	4:51 PM	15.6	5.6	51.0	1009.5	16.1	SW	14.8	-			Mostly Cloudy	220	2015-03-03 23:51:00<br />	2015-03-03 16:51:00	2	16
1474	2015-03-03 17:00:00	43.0	5:51 PM	16.1	4.4	46.0	1009.3	16.1	WSW	7.4	-			Mostly Cloudy	240	2015-03-04 00:51:00<br />	2015-03-03 17:51:00	2	17
1475	2015-03-03 18:00:00	42.97	6:51 PM	16.1	3.9	44.0	1009.5	16.1	West	9.3	-			Mostly Cloudy	260	2015-03-04 01:51:00<br />	2015-03-03 18:51:00	2	18
1476	2015-03-03 19:00:00	47.26	7:51 PM	15.0	4.4	49.0	1009.9	16.1	NW	11.1	-			Scattered Clouds	320	2015-03-04 02:51:00<br />	2015-03-03 19:51:00	2	19
1477	2015-03-03 20:00:00	45.54	8:51 PM	15.0	3.9	48.0	1010.0	16.1	NNW	9.3	-			Scattered Clouds	330	2015-03-04 03:51:00<br />	2015-03-03 20:51:00	2	20
1478	2015-03-03 21:00:00	44.31	9:51 PM	12.8	6.1	64.0	1010.4	16.1	Calm	Calm	-			Scattered Clouds	0	2015-03-04 04:51:00<br />	2015-03-03 21:51:00	2	21
1479	2015-03-03 22:00:00	44.35	10:51 PM	13.3	5.6	60.0	1010.7	16.1	West	7.4	-			Scattered Clouds	260	2015-03-04 05:51:00<br />	2015-03-03 22:51:00	2	22
1480	2015-03-03 23:00:00	44.71	11:51 PM	11.7	6.7	71.0	1010.7	16.1	Calm	Calm	-			Partly Cloudy	0	2015-03-04 06:51:00<br />	2015-03-03 23:51:00	2	23
1481	2015-03-04 00:00:00	43.98	12:51 AM	10.6	7.2	80.0	1010.7	16.1	SW	7.4	-			Clear	220	2015-03-04 07:51:00<br />	2015-03-04 00:51:00	3	0
1482	2015-03-04 01:00:00	42.85	1:51 AM	10.6	6.7	77.0	1010.8	16.1	WSW	5.6	-			Scattered Clouds	240	2015-03-04 08:51:00<br />	2015-03-04 01:51:00	3	1
1483	2015-03-04 02:00:00	42.26	2:51 AM	9.4	6.7	83.0	1010.8	16.1	SW	5.6	-			Partly Cloudy	220	2015-03-04 09:51:00<br />	2015-03-04 02:51:00	3	2
1484	2015-03-04 03:00:00	33.02	3:51 AM	8.9	6.7	86.0	1010.9	16.1	SW	5.6	-			Partly Cloudy	230	2015-03-04 10:51:00<br />	2015-03-04 03:51:00	3	3
1485	2015-03-04 04:00:00	31.45	4:51 AM	8.9	6.1	83.0	1011.0	16.1	WSW	9.3	-			Clear	240	2015-03-04 11:51:00<br />	2015-03-04 04:51:00	3	4
1486	2015-03-04 05:00:00	27.45	5:51 AM	8.9	5.6	80.0	1011.8	16.1	WSW	5.6	-			Clear	240	2015-03-04 12:51:00<br />	2015-03-04 05:51:00	3	5
1487	2015-03-04 06:00:00	25.45	6:51 AM	8.9	5.0	77.0	1012.4	16.1	West	7.4	-			Partly Cloudy	260	2015-03-04 13:51:00<br />	2015-03-04 06:51:00	3	6
1488	2015-03-04 07:00:00	26.44	7:51 AM	10.0	5.0	71.0	1013.4	16.1	WSW	7.4	-			Partly Cloudy	250	2015-03-04 14:51:00<br />	2015-03-04 07:51:00	3	7
1489	2015-03-04 08:00:00	30.69	8:51 AM	11.7	5.0	64.0	1014.5	16.1	WSW	5.6	-			Partly Cloudy	250	2015-03-04 15:51:00<br />	2015-03-04 08:51:00	3	8
1490	2015-03-04 09:00:00	28.04	9:51 AM	13.9	3.9	51.0	1015.3	16.1	South	7.4	-			Partly Cloudy	190	2015-03-04 16:51:00<br />	2015-03-04 09:51:00	3	9
1491	2015-03-04 10:00:00	26.8	10:51 AM	15.6	3.9	46.0	1015.3	16.1	WSW	11.1	-			Partly Cloudy	240	2015-03-04 17:51:00<br />	2015-03-04 10:51:00	3	10
1492	2015-03-04 11:00:00	27.55	11:51 AM	16.7	3.3	41.0	1015.4	16.1	Calm	Calm	-			Partly Cloudy	0	2015-03-04 18:51:00<br />	2015-03-04 11:51:00	3	11
1493	2015-03-04 12:00:00	34.49	12:51 PM	18.3	1.1	32.0	1015.1	16.1	Variable	7.4	-			Partly Cloudy	0	2015-03-04 19:51:00<br />	2015-03-04 12:51:00	3	12
1494	2015-03-04 13:00:00	36.23	1:51 PM	20.0	-2.2	22.0	1014.7	16.1	NW	16.7	-			Partly Cloudy	310	2015-03-04 20:51:00<br />	2015-03-04 13:51:00	3	13
1495	2015-03-04 14:00:00	37.42	2:51 PM	20.0	-2.8	21.0	1014.4	16.1	West	9.3	-			Partly Cloudy	280	2015-03-04 21:51:00<br />	2015-03-04 14:51:00	3	14
1496	2015-03-04 15:00:00	41.58	3:51 PM	21.0	1.0	27.0	1015.1	16.1	SW	24.1	29.6			Partly Cloudy	230	2015-03-04 22:51:00<br />	2015-03-04 15:51:00	3	15
1497	2015-03-04 16:00:00	46.56	4:51 PM	20.0	-1.7	23.0	1015.1	16.1	NNW	11.1	-			Partly Cloudy	340	2015-03-04 23:51:00<br />	2015-03-04 16:51:00	3	16
1498	2015-03-04 17:00:00	46.58	5:51 PM	19.4	0.6	28.0	1015.7	16.1	WSW	14.8	-			Partly Cloudy	250	2015-03-05 00:51:00<br />	2015-03-04 17:51:00	3	17
1499	2015-03-04 18:00:00	45.82	6:51 PM	18.9	1.1	30.0	1016.4	16.1	West	16.7	-			Clear	260	2015-03-05 01:51:00<br />	2015-03-04 18:51:00	3	18
1500	2015-03-04 19:00:00	45.33	7:51 PM	17.8	1.1	33.0	1017.3	16.1	West	16.7	-			Clear	270	2015-03-05 02:51:00<br />	2015-03-04 19:51:00	3	19
1501	2015-03-04 20:00:00	45.02	8:51 PM	17.2	0.6	33.0	1018.1	16.1	West	20.4	-			Clear	270	2015-03-05 03:51:00<br />	2015-03-04 20:51:00	3	20
1502	2015-03-04 21:00:00	44.21	9:51 PM	15.6	0.6	36.0	1018.8	16.1	West	14.8	-			Clear	260	2015-03-05 04:51:00<br />	2015-03-04 21:51:00	3	21
1503	2015-03-04 22:00:00	43.68	10:51 PM	15.6	1.1	38.0	1019.7	16.1	West	5.6	-			Clear	270	2015-03-05 05:51:00<br />	2015-03-04 22:51:00	3	22
1504	2015-03-04 23:00:00	44.32	11:51 PM	13.3	3.3	51.0	1020.1	16.1	Calm	Calm	-			Clear	0	2015-03-05 06:51:00<br />	2015-03-04 23:51:00	3	23
1505	2015-03-05 00:00:00	43.35	12:51 AM	12.8	2.8	51.0	1020.4	16.1	Calm	Calm	-			Clear	0	2015-03-05 07:51:00<br />	2015-03-05 00:51:00	4	0
1506	2015-03-05 01:00:00	42.98	1:51 AM	11.7	3.3	57.0	1020.6	16.1	ESE	5.6	-			Clear	120	2015-03-05 08:51:00<br />	2015-03-05 01:51:00	4	1
1507	2015-03-05 02:00:00	43.78	2:51 AM	10.6	3.9	63.0	1021.0	16.1	Calm	Calm	-			Clear	0	2015-03-05 09:51:00<br />	2015-03-05 02:51:00	4	2
1508	2015-03-05 03:00:00	42.36	3:51 AM	10.0	3.3	63.0	1021.1	16.1	Calm	Calm	-			Clear	0	2015-03-05 10:51:00<br />	2015-03-05 03:51:00	4	3
1509	2015-03-05 04:00:00	43.31	4:51 AM	10.0	0.0	50.0	1021.4	16.1	Calm	Calm	-			Partly Cloudy	0	2015-03-05 11:51:00<br />	2015-03-05 04:51:00	4	4
1510	2015-03-05 05:00:00	31.86	5:51 AM	8.9	0.6	56.0	1022.5	16.1	Calm	Calm	-			Partly Cloudy	0	2015-03-05 12:51:00<br />	2015-03-05 05:51:00	4	5
1511	2015-03-05 06:00:00	27.69	6:51 AM	7.8	2.2	68.0	1023.2	16.1	Calm	Calm	-			Clear	0	2015-03-05 13:51:00<br />	2015-03-05 06:51:00	4	6
1512	2015-03-05 07:00:00	25.54	7:51 AM	11.1	1.1	50.0	1024.2	16.1	Calm	Calm	-			Clear	0	2015-03-05 14:51:00<br />	2015-03-05 07:51:00	4	7
1513	2015-03-05 08:00:00	30.09	8:51 AM	14.4	-7.2	22.0	1024.7	16.1	NNE	22.2	-			Clear	30	2015-03-05 15:51:00<br />	2015-03-05 08:51:00	4	8
1514	2015-03-05 09:00:00	25.13	9:51 AM	16.1	-9.4	17.0	1025.2	16.1	ENE	18.5	-			Clear	60	2015-03-05 16:51:00<br />	2015-03-05 09:51:00	4	9
1515	2015-03-05 10:00:00	28.07	10:51 AM	18.3	-8.9	15.0	1025.0	16.1	ENE	14.8	-			Clear	60	2015-03-05 17:51:00<br />	2015-03-05 10:51:00	4	10
1516	2015-03-05 11:00:00	28.05	11:51 AM	19.4	-8.9	14.0	1024.4	16.1	ENE	18.5	-			Clear	60	2015-03-05 18:51:00<br />	2015-03-05 11:51:00	4	11
1517	2015-03-05 12:00:00	32.31	12:51 PM	20.6	-9.4	13.0	1023.3	16.1	East	13.0	-			Clear	80	2015-03-05 19:51:00<br />	2015-03-05 12:51:00	4	12
1518	2015-03-05 13:00:00	35.74	1:51 PM	22.2	-9.4	11.0	1022.0	16.1	Variable	5.6	-			Clear	0	2015-03-05 20:51:00<br />	2015-03-05 13:51:00	4	13
1519	2015-03-05 14:00:00	36.06	2:51 PM	22.2	-10.6	10.0	1021.0	16.1	East	13.0	-			Clear	80	2015-03-05 21:51:00<br />	2015-03-05 14:51:00	4	14
1520	2015-03-05 15:00:00	35.7	3:51 PM	22.8	-12.2	9.0	1020.4	16.1	NE	11.1	-			Clear	50	2015-03-05 22:51:00<br />	2015-03-05 15:51:00	4	15
1521	2015-03-05 16:00:00	40.92	4:51 PM	23.3	-11.1	9.0	1019.8	16.1	Calm	Calm	-			Clear	0	2015-03-05 23:51:00<br />	2015-03-05 16:51:00	4	16
1522	2015-03-05 17:00:00	42.6	5:51 PM	22.8	-10.6	10.0	1019.8	16.1	Calm	Calm	-			Clear	0	2015-03-06 00:51:00<br />	2015-03-05 17:51:00	4	17
1523	2015-03-05 18:00:00	41.05	6:51 PM	22.8	-10.6	10.0	1020.1	16.1	Calm	Calm	-			Clear	0	2015-03-06 01:51:00<br />	2015-03-05 18:51:00	4	18
1524	2015-03-05 19:00:00	46.71	7:51 PM	18.9	-0.6	27.0	1020.4	16.1	SW	5.6	-			Clear	230	2015-03-06 02:51:00<br />	2015-03-05 19:51:00	4	19
1525	2015-03-05 20:00:00	45.63	8:51 PM	18.9	-6.1	18.0	1020.4	16.1	West	7.4	-			Clear	280	2015-03-06 03:51:00<br />	2015-03-05 20:51:00	4	20
1526	2015-03-05 21:00:00	43.55	9:51 PM	16.7	-2.8	26.0	1020.7	16.1	Calm	Calm	-			Clear	0	2015-03-06 04:51:00<br />	2015-03-05 21:51:00	4	21
1527	2015-03-05 22:00:00	46.55	10:51 PM	15.0	0.0	36.0	1020.8	16.1	East	9.3	-			Clear	90	2015-03-06 05:51:00<br />	2015-03-05 22:51:00	4	22
1528	2015-03-05 23:00:00	46.67	11:51 PM	16.1	-2.2	29.0	1020.5	16.1	NE	14.8	-			Clear	50	2015-03-06 06:51:00<br />	2015-03-05 23:51:00	4	23
1529	2015-03-06 00:00:00	46.49	12:51 AM	16.1	-6.1	21.0	1020.3	16.1	East	13.0	-			Clear	100	2015-03-06 07:51:00<br />	2015-03-06 00:51:00	5	0
1530	2015-03-06 01:00:00	44.67	1:51 AM	14.4	-3.3	30.0	1020.4	16.1	ESE	5.6	-			Clear	110	2015-03-06 08:51:00<br />	2015-03-06 01:51:00	5	1
1531	2015-03-06 02:00:00	44.39	2:51 AM	12.2	-1.1	40.0	1020.4	16.1	South	7.4	-			Clear	190	2015-03-06 09:51:00<br />	2015-03-06 02:51:00	5	2
1532	2015-03-06 03:00:00	34.64	3:51 AM	11.1	-1.7	41.0	1019.7	16.1	Calm	Calm	-			Clear	0	2015-03-06 10:51:00<br />	2015-03-06 03:51:00	5	3
1533	2015-03-06 04:00:00	31.73	4:51 AM	12.2	-3.9	33.0	1019.6	16.1	ENE	5.6	-			Clear	70	2015-03-06 11:51:00<br />	2015-03-06 04:51:00	5	4
1534	2015-03-06 05:00:00	27.48	5:51 AM	12.2	-4.4	31.0	1019.7	16.1	East	11.1	-			Clear	90	2015-03-06 12:51:00<br />	2015-03-06 05:51:00	5	5
1535	2015-03-06 06:00:00	29.11	6:51 AM	13.9	-7.2	23.0	1019.9	16.1	NE	16.7	-			Clear	50	2015-03-06 13:51:00<br />	2015-03-06 06:51:00	5	6
1536	2015-03-06 07:00:00	27.37	7:51 AM	15.6	-7.8	20.0	1020.1	16.1	ENE	27.8	-			Clear	60	2015-03-06 14:51:00<br />	2015-03-06 07:51:00	5	7
1537	2015-03-06 08:00:00	25.79	8:51 AM	16.7	-6.1	21.0	1020.4	16.1	NE	18.5	-			Clear	50	2015-03-06 15:51:00<br />	2015-03-06 08:51:00	5	8
1538	2015-03-06 09:00:00	28.23	9:51 AM	19.4	-7.2	16.0	1020.2	16.1	ENE	27.8	42.6			Clear	70	2015-03-06 16:51:00<br />	2015-03-06 09:51:00	5	9
1539	2015-03-06 10:00:00	25.04	10:51 AM	22.2	-8.9	12.0	1019.2	16.1	ENE	38.9	53.7			Clear	70	2015-03-06 17:51:00<br />	2015-03-06 10:51:00	5	10
1540	2015-03-06 11:00:00	25.87	11:51 AM	23.9	-9.4	10.0	1018.3	16.1	ENE	29.6	-			Clear	70	2015-03-06 18:51:00<br />	2015-03-06 11:51:00	5	11
1541	2015-03-06 12:00:00	34.07	12:51 PM	25.0	-8.9	10.0	1017.0	16.1	ENE	27.8	42.6			Clear	70	2015-03-06 19:51:00<br />	2015-03-06 12:51:00	5	12
1542	2015-03-06 13:00:00	36.67	1:51 PM	26.1	-9.4	9.0	1015.6	16.1	NE	25.9	42.6			Clear	50	2015-03-06 20:51:00<br />	2015-03-06 13:51:00	5	13
1543	2015-03-06 14:00:00	37.1	2:51 PM	27.2	-10.0	8.0	1014.7	16.1	NE	24.1	35.2			Clear	40	2015-03-06 21:51:00<br />	2015-03-06 14:51:00	5	14
1544	2015-03-06 15:00:00	43.98	3:51 PM	28.3	-12.8	6.0	1014.0	16.1	ESE	20.4	-			Clear	110	2015-03-06 22:51:00<br />	2015-03-06 15:51:00	5	15
1545	2015-03-06 16:00:00	42.58	4:51 PM	27.8	-13.3	6.0	1013.7	16.1	ESE	20.4	-			Clear	120	2015-03-06 23:51:00<br />	2015-03-06 16:51:00	5	16
1546	2015-03-06 17:00:00	47.08	5:51 PM	26.7	-12.8	7.0	1013.6	16.1	SE	14.8	-			Clear	140	2015-03-07 00:51:00<br />	2015-03-06 17:51:00	5	17
1547	2015-03-06 18:00:00	47.16	6:51 PM	24.4	-10.0	10.0	1013.8	16.1	SE	9.3	-			Clear	130	2015-03-07 01:51:00<br />	2015-03-06 18:51:00	5	18
1548	2015-03-06 19:00:00	44.68	7:51 PM	21.7	-4.4	17.0	1014.0	16.1	East	9.3	-			Clear	80	2015-03-07 02:51:00<br />	2015-03-06 19:51:00	5	19
1549	2015-03-06 20:00:00	41.99	8:51 PM	22.8	-8.3	12.0	1014.4	16.1	NE	13.0	-			Clear	50	2015-03-07 03:51:00<br />	2015-03-06 20:51:00	5	20
1550	2015-03-06 21:00:00	43.07	9:51 PM	20.6	-7.8	14.0	1014.8	16.1	ENE	16.7	-			Clear	70	2015-03-07 04:51:00<br />	2015-03-06 21:51:00	5	21
1551	2015-03-06 22:00:00	42.42	10:51 PM	18.9	-6.1	18.0	1015.0	16.1	ESE	11.1	-			Clear	110	2015-03-07 05:51:00<br />	2015-03-06 22:51:00	5	22
1552	2015-03-06 23:00:00	42.28	11:51 PM	17.8	-5.6	20.0	1015.2	16.1	East	7.4	-			Clear	90	2015-03-07 06:51:00<br />	2015-03-06 23:51:00	5	23
1553	2015-03-07 00:00:00	42.16	12:51 AM	15.0	-1.1	33.0	1015.3	16.1	Calm	Calm	-			Clear	0	2015-03-07 07:51:00<br />	2015-03-07 00:51:00	6	0
1554	2015-03-07 01:00:00	42.04	1:51 AM	13.9	-0.6	37.0	1015.4	16.1	SSW	7.4	-			Clear	210	2015-03-07 08:51:00<br />	2015-03-07 01:51:00	6	1
1555	2015-03-07 02:00:00	42.62	2:51 AM	13.9	-0.6	37.0	1015.0	16.1	SSW	5.6	-			Clear	200	2015-03-07 09:51:00<br />	2015-03-07 02:51:00	6	2
1556	2015-03-07 03:00:00	35.8	3:51 AM	13.3	0.0	40.0	1014.8	16.1	Calm	Calm	-			Clear	0	2015-03-07 10:51:00<br />	2015-03-07 03:51:00	6	3
1557	2015-03-07 04:00:00	30.42	4:51 AM	13.9	-1.7	34.0	1014.8	16.1	Calm	Calm	-			Clear	0	2015-03-07 11:51:00<br />	2015-03-07 04:51:00	6	4
1558	2015-03-07 05:00:00	27.56	5:51 AM	16.1	-4.4	24.0	1014.8	16.1	East	14.8	-			Clear	80	2015-03-07 12:51:00<br />	2015-03-07 05:51:00	6	5
1559	2015-03-07 06:00:00	30.29	6:51 AM	16.1	-4.4	24.0	1015.0	16.1	East	13.0	-			Partly Cloudy	80	2015-03-07 13:51:00<br />	2015-03-07 06:51:00	6	6
1560	2015-03-07 07:00:00	27.44	7:51 AM	17.8	-5.0	21.0	1015.5	16.1	ENE	18.5	-			Partly Cloudy	70	2015-03-07 14:51:00<br />	2015-03-07 07:51:00	6	7
1561	2015-03-07 08:00:00	31.88	8:51 AM	20.6	-5.0	18.0	1015.7	16.1	ENE	22.2	-			Partly Cloudy	70	2015-03-07 15:51:00<br />	2015-03-07 08:51:00	6	8
1562	2015-03-07 09:00:00	27.83	9:51 AM	22.2	-5.0	16.0	1015.7	16.1	East	22.2	-			Partly Cloudy	80	2015-03-07 16:51:00<br />	2015-03-07 09:51:00	6	9
1563	2015-03-07 10:00:00	25.72	10:51 AM	23.3	-5.0	15.0	1015.4	16.1	NE	11.1	-			Partly Cloudy	50	2015-03-07 17:51:00<br />	2015-03-07 10:51:00	6	10
1564	2015-03-07 11:00:00	25.97	11:51 AM	25.0	-3.9	15.0	1014.7	16.1	East	16.7	-			Scattered Clouds	80	2015-03-07 18:51:00<br />	2015-03-07 11:51:00	6	11
1565	2015-03-07 12:00:00	25.79	12:51 PM	26.7	-3.3	14.0	1013.7	16.1	Variable	5.6	-			Scattered Clouds	0	2015-03-07 19:51:00<br />	2015-03-07 12:51:00	6	12
1566	2015-03-07 13:00:00	26.2	1:51 PM	26.7	-2.8	14.0	1012.6	16.1	Variable	7.4	-			Scattered Clouds	0	2015-03-07 20:51:00<br />	2015-03-07 13:51:00	6	13
1567	2015-03-07 14:00:00	31.03	2:51 PM	26.7	-2.8	14.0	1011.7	16.1	NNW	11.1	-			Partly Cloudy	340	2015-03-07 21:51:00<br />	2015-03-07 14:51:00	6	14
1568	2015-03-07 15:00:00	38.46	3:51 PM	27.2	-2.2	14.0	1011.3	16.1	NW	5.6	-			Partly Cloudy	310	2015-03-07 22:51:00<br />	2015-03-07 15:51:00	6	15
1569	2015-03-07 16:00:00	40.28	4:51 PM	27.2	-2.2	14.0	1011.2	16.1	Variable	5.6	-			Partly Cloudy	0	2015-03-07 23:51:00<br />	2015-03-07 16:51:00	6	16
1570	2015-03-07 17:00:00	40.72	5:51 PM	27.2	-2.2	14.0	1010.9	16.1	Calm	Calm	-			Partly Cloudy	0	2015-03-08 00:51:00<br />	2015-03-07 17:51:00	6	17
1571	2015-03-07 18:00:00	39.8	6:51 PM	26.7	-2.2	15.0	1011.0	16.1	WNW	13.0	-			Partly Cloudy	300	2015-03-08 01:51:00<br />	2015-03-07 18:51:00	6	18
1572	2015-03-07 19:00:00	43.82	7:51 PM	22.8	1.7	25.0	1011.5	16.1	SW	9.3	-			Clear	220	2015-03-08 02:51:00<br />	2015-03-07 19:51:00	6	19
1573	2015-03-07 20:00:00	39.48	8:51 PM	21.7	1.1	26.0	1011.8	16.1	Calm	Calm	-			Clear	0	2015-03-08 03:51:00<br />	2015-03-07 20:51:00	6	20
1574	2015-03-07 21:00:00	39.22	9:51 PM	21.7	0.0	24.0	1012.0	16.1	WSW	9.3	-			Partly Cloudy	250	2015-03-08 04:51:00<br />	2015-03-07 21:51:00	6	21
1575	2015-03-07 22:00:00	41.89	10:51 PM	21.1	1.1	27.0	1012.5	16.1	Calm	Calm	-			Partly Cloudy	0	2015-03-08 05:51:00<br />	2015-03-07 22:51:00	6	22
1576	2015-03-07 23:00:00	41.7	11:51 PM	18.3	2.8	36.0	1012.5	16.1	SW	9.3	-			Partly Cloudy	230	2015-03-08 06:51:00<br />	2015-03-07 23:51:00	6	23
1577	2015-03-08 00:00:00	41.99	12:51 AM	18.3	1.1	32.0	1012.6	16.1	West	7.4	-			Partly Cloudy	260	2015-03-08 07:51:00<br />	2015-03-08 00:51:00	7	0
1578	2015-03-08 01:00:00	41.18	1:51 AM	16.7	3.3	41.0	1012.9	16.1	ESE	7.4	-			Partly Cloudy	110	2015-03-08 08:51:00<br />	2015-03-08 01:51:00	7	1
1579	2015-03-08 02:00:00	41.38	2:51 AM	16.1	3.3	42.0	1012.7	16.1	Calm	Calm	-			Partly Cloudy	0	2015-03-08 09:51:00<br />	2015-03-08 02:51:00	7	2
1580	2015-03-08 03:00:00	38.91	3:51 AM	16.1	3.9	44.0	1012.4	16.1	Calm	Calm	-			Partly Cloudy	0	2015-03-08 10:51:00<br />	2015-03-08 03:51:00	7	3
1581	2015-03-08 04:00:00	25.83	4:51 AM	15.0	3.9	48.0	1012.5	16.1	Calm	Calm	-			Partly Cloudy	0	2015-03-08 11:51:00<br />	2015-03-08 04:51:00	7	4
1582	2015-03-08 05:00:00	25.32	5:51 AM	13.9	5.0	55.0	1012.9	16.1	Calm	Calm	-			Clear	0	2015-03-08 12:51:00<br />	2015-03-08 05:51:00	7	5
1583	2015-03-08 06:00:00	26.17	6:51 AM	13.3	5.0	57.0	1013.8	16.1	ESE	7.4	-			Partly Cloudy	110	2015-03-08 13:51:00<br />	2015-03-08 06:51:00	7	6
1584	2015-03-08 07:00:00	25.57	7:51 AM	16.1	3.3	42.0	1014.3	16.1	East	16.7	-			Partly Cloudy	90	2015-03-08 14:51:00<br />	2015-03-08 07:51:00	7	7
1585	2015-03-08 08:00:00	26.16	8:51 AM	18.3	3.3	37.0	1014.7	16.1	SSE	11.1	-			Partly Cloudy	150	2015-03-08 15:51:00<br />	2015-03-08 08:51:00	7	8
1586	2015-03-08 09:00:00	25.39	9:51 AM	21.1	1.7	28.0	1014.4	16.1	ESE	11.1	-			Partly Cloudy	120	2015-03-08 16:51:00<br />	2015-03-08 09:51:00	7	9
1587	2015-03-08 10:00:00	26.64	10:51 AM	22.8	3.3	28.0	1014.2	16.1	Calm	Calm	-			Clear	0	2015-03-08 17:51:00<br />	2015-03-08 10:51:00	7	10
1588	2015-03-08 11:00:00	25.2	11:51 AM	23.9	2.2	24.0	1013.8	16.1	Variable	5.6	-			Partly Cloudy	0	2015-03-08 18:51:00<br />	2015-03-08 11:51:00	7	11
1589	2015-03-08 12:00:00	26.93	12:51 PM	26.7	1.7	20.0	1012.6	16.1	Variable	5.6	-			Partly Cloudy	0	2015-03-08 19:51:00<br />	2015-03-08 12:51:00	7	12
1590	2015-03-08 13:00:00	25.95	1:51 PM	26.7	-1.7	15.0	1011.3	16.1	West	9.3	-			Partly Cloudy	260	2015-03-08 20:51:00<br />	2015-03-08 13:51:00	7	13
1591	2015-03-08 14:00:00	39.96	2:51 PM	27.8	-3.3	13.0	1010.4	16.1	West	13.0	-			Partly Cloudy	260	2015-03-08 21:51:00<br />	2015-03-08 14:51:00	7	14
1592	2015-03-08 15:00:00	41.81	3:51 PM	27.8	-4.4	12.0	1009.9	16.1	West	14.8	-			Partly Cloudy	270	2015-03-08 22:51:00<br />	2015-03-08 15:51:00	7	15
1593	2015-03-08 16:00:00	42.85	4:51 PM	27.2	-3.3	13.0	1009.6	16.1	WNW	18.5	-			Partly Cloudy	290	2015-03-08 23:51:00<br />	2015-03-08 16:51:00	7	16
1594	2015-03-08 17:00:00	43.28	5:51 PM	26.7	-2.8	14.0	1009.6	16.1	West	22.2	-			Clear	270	2015-03-09 00:51:00<br />	2015-03-08 17:51:00	7	17
1595	2015-03-08 18:00:00	43.23	6:51 PM	25.6	-1.7	17.0	1009.7	16.1	West	16.7	-			Partly Cloudy	270	2015-03-09 01:51:00<br />	2015-03-08 18:51:00	7	18
1596	2015-03-08 19:00:00	39.69	7:51 PM	22.2	0.6	24.0	1009.9	16.1	WSW	7.4	-			Clear	240	2015-03-09 02:51:00<br />	2015-03-08 19:51:00	7	19
1597	2015-03-08 20:00:00	42.14	8:51 PM	21.7	1.1	26.0	1010.2	16.1	Calm	Calm	-			Clear	0	2015-03-09 03:51:00<br />	2015-03-08 20:51:00	7	20
1598	2015-03-08 21:00:00	40.54	9:51 PM	21.7	0.0	24.0	1010.2	16.1	Calm	Calm	-			Clear	0	2015-03-09 04:51:00<br />	2015-03-08 21:51:00	7	21
1599	2015-03-08 22:00:00	37.08	10:51 PM	18.9	1.7	32.0	1010.8	16.1	East	9.3	-			Clear	90	2015-03-09 05:51:00<br />	2015-03-08 22:51:00	7	22
1600	2015-03-08 23:00:00	37.03	11:51 PM	17.8	2.2	35.0	1010.9	16.1	ESE	5.6	-			Clear	110	2015-03-09 06:51:00<br />	2015-03-08 23:51:00	7	23
1601	2015-03-09 00:00:00	37.08	12:51 AM	17.2	2.8	38.0	1010.7	16.1	ESE	9.3	-			Clear	120	2015-03-09 07:51:00<br />	2015-03-09 00:51:00	1	0
1602	2015-03-09 01:00:00	34.0	1:51 AM	16.1	3.9	44.0	1010.6	16.1	East	9.3	-			Clear	80	2015-03-09 08:51:00<br />	2015-03-09 01:51:00	1	1
1603	2015-03-09 02:00:00	32.88	2:51 AM	15.6	3.3	44.0	1010.5	16.1	East	9.3	-			Clear	100	2015-03-09 09:51:00<br />	2015-03-09 02:51:00	1	2
1604	2015-03-09 03:00:00	23.48	3:51 AM	15.0	2.8	44.0	1010.4	16.1	East	7.4	-			Clear	90	2015-03-09 10:51:00<br />	2015-03-09 03:51:00	1	3
1605	2015-03-09 04:00:00	26.84	4:51 AM	13.9	3.3	49.0	1010.6	16.1	ESE	7.4	-			Clear	110	2015-03-09 11:51:00<br />	2015-03-09 04:51:00	1	4
1606	2015-03-09 05:00:00	25.71	5:51 AM	13.9	2.2	45.0	1010.9	16.1	ESE	11.1	-			Clear	110	2015-03-09 12:51:00<br />	2015-03-09 05:51:00	1	5
1607	2015-03-09 06:00:00	25.89	6:51 AM	13.9	1.7	44.0	1011.4	16.1	East	9.3	-			Partly Cloudy	80	2015-03-09 13:51:00<br />	2015-03-09 06:51:00	1	6
1608	2015-03-09 07:00:00	25.82	7:51 AM	15.0	3.3	46.0	1011.9	16.1	East	11.1	-			Partly Cloudy	90	2015-03-09 14:51:00<br />	2015-03-09 07:51:00	1	7
1609	2015-03-09 08:00:00	26.07	8:51 AM	17.8	1.1	33.0	1012.2	16.1	ESE	14.8	-			Partly Cloudy	120	2015-03-09 15:51:00<br />	2015-03-09 08:51:00	1	8
1610	2015-03-09 09:00:00	26.29	9:51 AM	20.0	0.6	27.0	1012.2	16.1	ESE	9.3	-			Clear	110	2015-03-09 16:51:00<br />	2015-03-09 09:51:00	1	9
1611	2015-03-09 10:00:00	25.26	10:51 AM	21.7	0.0	24.0	1012.0	16.1	Calm	Calm	-			Partly Cloudy	0	2015-03-09 17:51:00<br />	2015-03-09 10:51:00	1	10
1612	2015-03-09 11:00:00	28.28	11:51 AM	24.4	-0.6	19.0	1011.3	16.1	SSE	7.4	-			Partly Cloudy	150	2015-03-09 18:51:00<br />	2015-03-09 11:51:00	1	11
1613	2015-03-09 12:00:00	30.04	12:51 PM	25.6	-1.7	17.0	1010.2	16.1	South	7.4	-			Partly Cloudy	180	2015-03-09 19:51:00<br />	2015-03-09 12:51:00	1	12
1614	2015-03-09 13:00:00	28.43	1:51 PM	27.2	-2.2	14.0	1009.1	16.1	South	9.3	-			Partly Cloudy	190	2015-03-09 20:51:00<br />	2015-03-09 13:51:00	1	13
1615	2015-03-09 14:00:00	27.9	2:51 PM	27.8	-2.2	14.0	1008.3	16.1	Variable	7.4	-			Partly Cloudy	0	2015-03-09 21:51:00<br />	2015-03-09 14:51:00	1	14
1616	2015-03-09 15:00:00	28.16	3:51 PM	27.8	-4.4	12.0	1007.9	16.1	West	7.4	-			Partly Cloudy	260	2015-03-09 22:51:00<br />	2015-03-09 15:51:00	1	15
1617	2015-03-09 16:00:00	28.88	4:51 PM	28.3	-3.9	12.0	1007.8	16.1	WSW	14.8	27.8			Partly Cloudy	250	2015-03-09 23:51:00<br />	2015-03-09 16:51:00	1	16
1618	2015-03-09 17:00:00	30.76	5:51 PM	27.0	-2.0	15.0	1007.7	16.1	WSW	16.7	-			Partly Cloudy	240	2015-03-10 00:51:00<br />	2015-03-09 17:51:00	1	17
1619	2015-03-09 18:00:00	36.75	6:51 PM	27.0	-2.0	15.0	1007.8	16.1	West	14.8	-			Partly Cloudy	280	2015-03-10 01:51:00<br />	2015-03-09 18:51:00	1	18
1620	2015-03-09 19:00:00	33.36	7:51 PM	24.4	0.0	20.0	1008.3	16.1	Calm	Calm	-			Clear	0	2015-03-10 02:51:00<br />	2015-03-09 19:51:00	1	19
1621	2015-03-09 20:00:00	33.34	8:51 PM	22.8	1.1	24.0	1008.8	16.1	Calm	Calm	-			Clear	0	2015-03-10 03:51:00<br />	2015-03-09 20:51:00	1	20
1622	2015-03-09 21:00:00	33.23	9:51 PM	21.7	2.2	28.0	1009.4	16.1	Calm	Calm	-			Clear	0	2015-03-10 04:51:00<br />	2015-03-09 21:51:00	1	21
1623	2015-03-09 22:00:00	33.94	10:51 PM	22.2	0.0	23.0	1009.6	16.1	West	9.3	-			Partly Cloudy	270	2015-03-10 05:51:00<br />	2015-03-09 22:51:00	1	22
1624	2015-03-09 23:00:00	29.3	11:51 PM	19.4	1.7	31.0	1009.9	16.1	West	9.3	-			Clear	270	2015-03-10 06:51:00<br />	2015-03-09 23:51:00	1	23
1625	2015-03-10 00:00:00	27.06	12:51 AM	18.3	1.1	32.0	1009.9	16.1	West	7.4	-			Clear	260	2015-03-10 07:51:00<br />	2015-03-10 00:51:00	2	0
1626	2015-03-10 01:00:00	27.05	1:51 AM	17.8	2.2	35.0	1010.2	16.1	ENE	13.0	-			Clear	70	2015-03-10 08:51:00<br />	2015-03-10 01:51:00	2	1
1627	2015-03-10 02:00:00	27.18	2:51 AM	17.8	1.7	34.0	1010.0	16.1	SSE	7.4	-			Clear	150	2015-03-10 09:51:00<br />	2015-03-10 02:51:00	2	2
1628	2015-03-10 03:00:00	27.82	3:51 AM	16.1	1.1	36.0	1010.1	16.1	ENE	9.3	-			Clear	60	2015-03-10 10:51:00<br />	2015-03-10 03:51:00	2	3
1629	2015-03-10 04:00:00	30.53	4:51 AM	16.1	1.1	36.0	1010.3	16.1	NNE	5.6	-			Clear	20	2015-03-10 11:51:00<br />	2015-03-10 04:51:00	2	4
1630	2015-03-10 05:00:00	28.28	5:51 AM	15.0	1.1	39.0	1011.0	16.1	Calm	Calm	-			Clear	0	2015-03-10 12:51:00<br />	2015-03-10 05:51:00	2	5
1631	2015-03-10 06:00:00	31.74	6:51 AM	15.0	-1.1	33.0	1011.8	16.1	ESE	13.0	-			Clear	110	2015-03-10 13:51:00<br />	2015-03-10 06:51:00	2	6
1632	2015-03-10 07:00:00	27.1	7:51 AM	16.1	-1.7	30.0	1012.6	16.1	East	9.3	-			Clear	100	2015-03-10 14:51:00<br />	2015-03-10 07:51:00	2	7
1633	2015-03-10 08:00:00	26.15	8:51 AM	18.9	0.0	28.0	1013.4	16.1	ESE	9.3	-			Clear	110	2015-03-10 15:51:00<br />	2015-03-10 08:51:00	2	8
1634	2015-03-10 09:00:00	27.85	9:51 AM	22.8	-2.2	19.0	1013.8	16.1	East	16.7	-			Clear	100	2015-03-10 16:51:00<br />	2015-03-10 09:51:00	2	9
1635	2015-03-10 10:00:00	25.62	10:51 AM	23.9	-3.3	16.0	1013.7	16.1	East	13.0	-			Clear	90	2015-03-10 17:51:00<br />	2015-03-10 10:51:00	2	10
1636	2015-03-10 11:00:00	28.38	11:51 AM	26.1	-5.6	12.0	1013.5	16.1	Variable	7.4	-			Clear	0	2015-03-10 18:51:00<br />	2015-03-10 11:51:00	2	11
1637	2015-03-10 12:00:00	27.93	12:51 PM	27.2	-5.6	11.0	1012.9	16.1	WNW	7.4	-			Clear	290	2015-03-10 19:51:00<br />	2015-03-10 12:51:00	2	12
1638	2015-03-10 13:00:00	29.01	1:51 PM	27.8	-6.7	10.0	1012.1	16.1	NNW	5.6	-			Partly Cloudy	330	2015-03-10 20:51:00<br />	2015-03-10 13:51:00	2	13
1639	2015-03-10 14:00:00	30.12	2:51 PM	29.0	-9.0	8.0	1012.8	16.1	Variable	5.6	-			Clear	0	2015-03-10 21:51:00<br />	2015-03-10 14:51:00	2	14
1640	2015-03-10 15:00:00	30.17	3:51 PM	29.4	-8.3	8.0	1011.2	16.1	South	5.6	-			Partly Cloudy	170	2015-03-10 22:51:00<br />	2015-03-10 15:51:00	2	15
1641	2015-03-10 16:00:00	33.74	4:51 PM	28.9	-9.4	8.0	1011.1	16.1	Variable	7.4	-			Partly Cloudy	0	2015-03-10 23:51:00<br />	2015-03-10 16:51:00	2	16
1642	2015-03-10 17:00:00	30.12	5:51 PM	28.0	-8.0	9.0	1012.4	16.1	WSW	11.1	-			Partly Cloudy	240	2015-03-11 00:51:00<br />	2015-03-10 17:51:00	2	17
1643	2015-03-10 18:00:00	26.74	6:51 PM	26.7	-7.8	10.0	1011.5	16.1	WSW	9.3	-			Partly Cloudy	250	2015-03-11 01:51:00<br />	2015-03-10 18:51:00	2	18
1644	2015-03-10 19:00:00	26.93	7:51 PM	24.4	-3.9	15.0	1012.2	16.1	WSW	9.3	-			Partly Cloudy	250	2015-03-11 02:51:00<br />	2015-03-10 19:51:00	2	19
1645	2015-03-10 20:00:00	27.03	8:51 PM	25.0	-5.6	13.0	1012.9	16.1	West	7.4	-			Clear	270	2015-03-11 03:51:00<br />	2015-03-10 20:51:00	2	20
1646	2015-03-10 21:00:00	30.38	9:51 PM	22.0	-3.0	19.0	1014.8	16.1	Calm	Calm	-			Clear	0	2015-03-11 04:51:00<br />	2015-03-10 21:51:00	2	21
1647	2015-03-10 22:00:00	30.45	10:51 PM	22.2	-3.3	18.0	1013.9	16.1	ENE	7.4	-			Clear	70	2015-03-11 05:51:00<br />	2015-03-10 22:51:00	2	22
1648	2015-03-10 23:00:00	29.71	11:51 PM	20.0	-0.6	25.0	1013.8	16.1	East	13.0	-			Clear	80	2015-03-11 06:51:00<br />	2015-03-10 23:51:00	2	23
1649	2015-03-11 00:00:00	27.01	12:51 AM	18.3	-1.1	27.0	1014.4	16.1	East	9.3	-			Clear	100	2015-03-11 07:51:00<br />	2015-03-11 00:51:00	3	0
1650	2015-03-11 01:00:00	26.86	1:51 AM	17.2	-1.1	29.0	1014.6	16.1	ESE	7.4	-			Clear	110	2015-03-11 08:51:00<br />	2015-03-11 01:51:00	3	1
1651	2015-03-11 02:00:00	26.92	2:51 AM	16.1	-0.6	32.0	1014.7	16.1	ESE	7.4	-			Clear	110	2015-03-11 09:51:00<br />	2015-03-11 02:51:00	3	2
1652	2015-03-11 03:00:00	26.62	3:51 AM	16.1	-0.6	32.0	1014.3	16.1	East	5.6	-			Clear	90	2015-03-11 10:51:00<br />	2015-03-11 03:51:00	3	3
1653	2015-03-11 04:00:00	19.75	4:51 AM	16.1	-1.1	31.0	1014.8	16.1	SE	11.1	-			Clear	130	2015-03-11 11:51:00<br />	2015-03-11 04:51:00	3	4
1654	2015-03-11 05:00:00	28.33	5:51 AM	16.1	-0.6	32.0	1015.8	16.1	ESE	13.0	-			Partly Cloudy	110	2015-03-11 12:51:00<br />	2015-03-11 05:51:00	3	5
1655	2015-03-11 06:00:00	29.41	6:51 AM	16.1	-1.7	30.0	1016.8	16.1	ESE	14.8	-			Mostly Cloudy	120	2015-03-11 13:51:00<br />	2015-03-11 06:51:00	3	6
1656	2015-03-11 07:00:00	26.84	7:51 AM	16.7	-0.6	31.0	1017.6	16.1	ESE	14.8	-			Mostly Cloudy	110	2015-03-11 14:51:00<br />	2015-03-11 07:51:00	3	7
1657	2015-03-11 08:00:00	28.24	8:51 AM	20.0	-1.7	23.0	1018.4	16.1	East	14.8	-			Mostly Cloudy	80	2015-03-11 15:51:00<br />	2015-03-11 08:51:00	3	8
1658	2015-03-11 09:00:00	25.84	9:51 AM	22.2	-2.8	19.0	1018.8	16.1	East	14.8	-			Mostly Cloudy	80	2015-03-11 16:51:00<br />	2015-03-11 09:51:00	3	9
1659	2015-03-11 10:00:00	25.3	10:51 AM	24.4	-2.2	17.0	1018.3	16.1	SSE	7.4	-			Mostly Cloudy	150	2015-03-11 17:51:00<br />	2015-03-11 10:51:00	3	10
1660	2015-03-11 11:00:00	27.59	11:51 AM	25.6	-3.9	14.0	1017.9	16.1	Variable	5.6	-			Mostly Cloudy	0	2015-03-11 18:51:00<br />	2015-03-11 11:51:00	3	11
1661	2015-03-11 12:00:00	29.06	12:51 PM	27.2	-5.0	12.0	1017.1	16.1	ENE	7.4	-			Mostly Cloudy	70	2015-03-11 19:51:00<br />	2015-03-11 12:51:00	3	12
1662	2015-03-11 13:00:00	28.36	1:51 PM	28.3	-4.4	12.0	1016.2	16.1	Calm	Calm	-			Mostly Cloudy	0	2015-03-11 20:51:00<br />	2015-03-11 13:51:00	3	13
1663	2015-03-11 14:00:00	28.26	2:51 PM	28.9	-4.4	11.0	1015.3	16.1	Calm	Calm	-			Mostly Cloudy	0	2015-03-11 21:51:00<br />	2015-03-11 14:51:00	3	14
1664	2015-03-11 15:00:00	29.58	3:51 PM	30.0	-5.0	10.0	1014.3	16.1	East	7.4	-			Mostly Cloudy	80	2015-03-11 22:51:00<br />	2015-03-11 15:51:00	3	15
1665	2015-03-11 16:00:00	35.33	4:51 PM	29.4	-5.6	10.0	1013.7	16.1	ENE	7.4	-			Mostly Cloudy	60	2015-03-11 23:51:00<br />	2015-03-11 16:51:00	3	16
1666	2015-03-11 17:00:00	35.7	5:51 PM	28.9	-6.1	10.0	1013.6	16.1	East	11.1	-			Mostly Cloudy	90	2015-03-12 00:51:00<br />	2015-03-11 17:51:00	3	17
1667	2015-03-11 18:00:00	27.22	6:51 PM	28.9	-5.6	10.0	1013.7	16.1	NE	9.3	-			Mostly Cloudy	40	2015-03-12 01:51:00<br />	2015-03-11 18:51:00	3	18
1668	2015-03-11 19:00:00	31.66	7:51 PM	28.3	-4.4	12.0	1013.8	16.1	North	7.4	-			Mostly Cloudy	360	2015-03-12 02:51:00<br />	2015-03-11 19:51:00	3	19
1669	2015-03-11 20:00:00	33.1	8:51 PM	27.8	-4.4	12.0	1013.9	16.1	Calm	Calm	-			Overcast	0	2015-03-12 03:51:00<br />	2015-03-11 20:51:00	3	20
1670	2015-03-11 21:00:00	32.54	9:51 PM	24.4	-1.1	19.0	1014.4	16.1	SW	9.3	-			Overcast	230	2015-03-12 04:51:00<br />	2015-03-11 21:51:00	3	21
1671	2015-03-11 22:00:00	33.23	10:51 PM	23.3	-0.6	21.0	1014.5	16.1	SW	9.3	-			Overcast	230	2015-03-12 05:51:00<br />	2015-03-11 22:51:00	3	22
1672	2015-03-11 23:00:00	33.23	11:51 PM	22.8	-0.6	21.0	1014.1	16.1	SW	5.6	-			Overcast	230	2015-03-12 06:51:00<br />	2015-03-11 23:51:00	3	23
1673	2015-03-12 00:00:00	31.9	12:51 AM	23.3	-0.6	21.0	1013.8	16.1	Calm	Calm	-			Overcast	0	2015-03-12 07:51:00<br />	2015-03-12 00:51:00	4	0
1674	2015-03-12 01:00:00	26.79	1:51 AM	21.7	3.3	30.0	1013.3	16.1	East	14.8	-			Overcast	80	2015-03-12 08:51:00<br />	2015-03-12 01:51:00	4	1
1675	2015-03-12 02:00:00	26.58	2:51 AM	20.6	1.1	27.0	1013.4	16.1	SW	7.4	-			Overcast	230	2015-03-12 09:51:00<br />	2015-03-12 02:51:00	4	2
1676	2015-03-12 03:00:00	26.67	3:51 AM	20.6	1.7	29.0	1013.5	16.1	SE	7.4	-			Overcast	140	2015-03-12 10:51:00<br />	2015-03-12 03:51:00	4	3
1677	2015-03-12 04:00:00	26.55	4:51 AM	21.7	0.6	25.0	1013.3	16.1	NNW	14.8	-			Overcast	330	2015-03-12 11:51:00<br />	2015-03-12 04:51:00	4	4
1678	2015-03-12 05:00:00	28.42	5:51 AM	21.1	0.6	26.0	1013.5	16.1	SSW	5.6	-			Overcast	210	2015-03-12 12:51:00<br />	2015-03-12 05:51:00	4	5
1679	2015-03-12 06:00:00	26.23	6:51 AM	21.7	0.0	24.0	1014.3	16.1	South	5.6	-			Overcast	190	2015-03-12 13:51:00<br />	2015-03-12 06:51:00	4	6
1680	2015-03-12 07:00:00	23.88	7:51 AM	22.8	0.0	22.0	1014.4	16.1	East	16.7	-			Overcast	80	2015-03-12 14:51:00<br />	2015-03-12 07:51:00	4	7
1681	2015-03-12 08:00:00	21.96	8:51 AM	23.3	0.6	22.0	1014.6	16.1	East	13.0	-			Overcast	80	2015-03-12 15:51:00<br />	2015-03-12 08:51:00	4	8
1682	2015-03-12 09:00:00	25.15	9:51 AM	25.6	-1.1	17.0	1014.5	16.1	NE	16.7	-			Overcast	50	2015-03-12 16:51:00<br />	2015-03-12 09:51:00	4	9
1683	2015-03-12 10:00:00	26.66	10:51 AM	26.1	0.0	18.0	1014.2	16.1	ENE	13.0	-			Overcast	70	2015-03-12 17:51:00<br />	2015-03-12 10:51:00	4	10
1684	2015-03-12 11:00:00	28.72	11:51 AM	28.3	0.0	16.0	1013.8	16.1	ESE	11.1	-			Mostly Cloudy	120	2015-03-12 18:51:00<br />	2015-03-12 11:51:00	4	11
1685	2015-03-12 12:00:00	30.04	12:51 PM	27.8	-1.1	15.0	1013.0	16.1	East	11.1	-			Mostly Cloudy	100	2015-03-12 19:51:00<br />	2015-03-12 12:51:00	4	12
1686	2015-03-12 13:00:00	30.12	1:51 PM	28.3	-1.7	14.0	1011.9	16.1	Calm	Calm	-			Mostly Cloudy	0	2015-03-12 20:51:00<br />	2015-03-12 13:51:00	4	13
1687	2015-03-12 14:00:00	32.43	2:51 PM	28.9	-2.2	13.0	1011.2	16.1	WNW	11.1	-			Mostly Cloudy	300	2015-03-12 21:51:00<br />	2015-03-12 14:51:00	4	14
1688	2015-03-12 15:00:00	33.43	3:51 PM	28.3	-2.2	14.0	1011.1	16.1	NNE	9.3	-			Mostly Cloudy	30	2015-03-12 22:51:00<br />	2015-03-12 15:51:00	4	15
1689	2015-03-12 16:00:00	29.88	4:51 PM	27.8	0.0	16.0	1011.3	16.1	North	31.5	-			Mostly Cloudy	360	2015-03-12 23:51:00<br />	2015-03-12 16:51:00	4	16
1690	2015-03-12 17:00:00	30.26	5:51 PM	26.7	0.6	18.0	1011.8	16.1	North	25.9	42.6			Mostly Cloudy	350	2015-03-13 00:51:00<br />	2015-03-12 17:51:00	4	17
1691	2015-03-12 18:00:00	27.26	6:51 PM	25.6	1.1	20.0	1012.3	16.1	North	27.8	-			Mostly Cloudy	350	2015-03-13 01:51:00<br />	2015-03-12 18:51:00	4	18
1692	2015-03-12 19:00:00	27.04	7:51 PM	25.6	1.1	20.0	1012.6	16.1	North	20.4	-			Mostly Cloudy	10	2015-03-13 02:51:00<br />	2015-03-12 19:51:00	4	19
1693	2015-03-12 20:00:00	26.62	8:51 PM	24.4	2.8	24.0	1013.0	16.1	North	22.2	33.3			Mostly Cloudy	360	2015-03-13 03:51:00<br />	2015-03-12 20:51:00	4	20
1694	2015-03-12 21:00:00	26.95	9:51 PM	23.9	2.2	24.0	1013.0	16.1	NE	16.7	-			Mostly Cloudy	40	2015-03-13 04:51:00<br />	2015-03-12 21:51:00	4	21
1695	2015-03-12 22:00:00	26.95	10:51 PM	21.7	3.3	30.0	1013.0	16.1	Calm	Calm	-			Mostly Cloudy	0	2015-03-13 05:51:00<br />	2015-03-12 22:51:00	4	22
1696	2015-03-12 23:00:00	31.56	11:51 PM	21.7	3.3	30.0	1012.9	16.1	East	5.6	-			Scattered Clouds	90	2015-03-13 06:51:00<br />	2015-03-12 23:51:00	4	23
1697	2015-03-13 00:00:00	28.11	12:51 AM	18.9	4.4	38.0	1013.0	16.1	WSW	7.4	-			Scattered Clouds	240	2015-03-13 07:51:00<br />	2015-03-13 00:51:00	5	0
1698	2015-03-13 01:00:00	26.71	1:51 AM	18.3	4.4	40.0	1013.3	16.1	SSW	5.6	-			Partly Cloudy	200	2015-03-13 08:51:00<br />	2015-03-13 01:51:00	5	1
1699	2015-03-13 02:00:00	26.69	2:51 AM	17.2	4.4	43.0	1013.2	16.1	SW	7.4	-			Partly Cloudy	230	2015-03-13 09:51:00<br />	2015-03-13 02:51:00	5	2
1700	2015-03-13 03:00:00	26.49	3:51 AM	16.7	4.4	44.0	1013.2	16.1	WSW	5.6	-			Partly Cloudy	240	2015-03-13 10:51:00<br />	2015-03-13 03:51:00	5	3
1701	2015-03-13 04:00:00	26.48	4:51 AM	16.1	4.4	46.0	1013.3	16.1	SW	7.4	-			Partly Cloudy	230	2015-03-13 11:51:00<br />	2015-03-13 04:51:00	5	4
1702	2015-03-13 05:00:00	29.24	5:51 AM	16.7	4.4	44.0	1013.8	16.1	WSW	5.6	-			Partly Cloudy	250	2015-03-13 12:51:00<br />	2015-03-13 05:51:00	5	5
1703	2015-03-13 06:00:00	28.36	6:51 AM	16.7	4.4	44.0	1014.6	16.1	Calm	Calm	-			Partly Cloudy	0	2015-03-13 13:51:00<br />	2015-03-13 06:51:00	5	6
1704	2015-03-13 07:00:00	26.47	7:51 AM	18.3	6.1	45.0	1015.2	16.1	Calm	Calm	-			Partly Cloudy	0	2015-03-13 14:51:00<br />	2015-03-13 07:51:00	5	7
1705	2015-03-13 08:00:00	28.73	8:51 AM	20.6	4.4	35.0	1015.6	16.1	SW	5.6	-			Partly Cloudy	220	2015-03-13 15:51:00<br />	2015-03-13 08:51:00	5	8
1706	2015-03-13 09:00:00	27.02	9:51 AM	24.4	3.3	25.0	1015.0	16.1	ENE	16.7	-			Partly Cloudy	70	2015-03-13 16:51:00<br />	2015-03-13 09:51:00	5	9
1707	2015-03-13 10:00:00	26.3	10:51 AM	26.1	2.8	22.0	1015.0	16.1	ENE	20.4	-			Partly Cloudy	60	2015-03-13 17:51:00<br />	2015-03-13 10:51:00	5	10
1708	2015-03-13 11:00:00	28.72	11:51 AM	27.8	1.7	18.0	1014.3	16.1	East	16.7	27.8			Partly Cloudy	90	2015-03-13 18:51:00<br />	2015-03-13 11:51:00	5	11
1709	2015-03-13 12:00:00	29.27	12:51 PM	28.9	0.0	15.0	1014.1	16.1	East	13.0	-			Partly Cloudy	90	2015-03-13 19:51:00<br />	2015-03-13 12:51:00	5	12
1710	2015-03-13 13:00:00	28.21	1:51 PM	28.9	-0.6	15.0	1013.1	16.1	West	5.6	-			Partly Cloudy	270	2015-03-13 20:51:00<br />	2015-03-13 13:51:00	5	13
1711	2015-03-13 14:00:00	29.42	2:51 PM	30.0	-0.6	14.0	1012.6	16.1	Variable	9.3	-			Scattered Clouds	0	2015-03-13 21:51:00<br />	2015-03-13 14:51:00	5	14
1712	2015-03-13 15:00:00	30.13	3:51 PM	31.1	-1.1	12.0	1012.1	16.1	ESE	18.5	-			Scattered Clouds	110	2015-03-13 22:51:00<br />	2015-03-13 15:51:00	5	15
1713	2015-03-13 16:00:00	30.24	4:51 PM	31.1	-1.1	12.0	1011.8	16.1	Variable	9.3	-			Scattered Clouds	0	2015-03-13 23:51:00<br />	2015-03-13 16:51:00	5	16
1714	2015-03-13 17:00:00	27.5	5:51 PM	30.0	-1.1	13.0	1012.2	16.1	North	9.3	-			Scattered Clouds	10	2015-03-14 00:51:00<br />	2015-03-13 17:51:00	5	17
1715	2015-03-13 18:00:00	28.03	6:51 PM	28.9	-1.1	14.0	1012.8	16.1	NNE	9.3	-			Scattered Clouds	20	2015-03-14 01:51:00<br />	2015-03-13 18:51:00	5	18
1716	2015-03-13 19:00:00	29.78	7:51 PM	26.7	2.8	21.0	1014.2	16.1	NE	25.9	50.0			Scattered Clouds	50	2015-03-14 02:51:00<br />	2015-03-13 19:51:00	5	19
1717	2015-03-13 20:00:00	29.32	8:51 PM	25.6	2.8	23.0	1014.8	16.1	East	18.5	-			Scattered Clouds	80	2015-03-14 03:51:00<br />	2015-03-13 20:51:00	5	20
1718	2015-03-13 21:00:00	28.98	9:51 PM	25.6	2.2	22.0	1014.9	16.1	East	9.3	-			Mostly Cloudy	80	2015-03-14 04:51:00<br />	2015-03-13 21:51:00	5	21
1719	2015-03-13 22:00:00	29.19	10:51 PM	25.0	2.2	23.0	1015.3	16.1	ENE	16.7	-			Scattered Clouds	70	2015-03-14 05:51:00<br />	2015-03-13 22:51:00	5	22
1720	2015-03-13 23:00:00	29.35	11:51 PM	23.9	2.2	24.0	1015.4	16.1	ENE	18.5	-			Partly Cloudy	70	2015-03-14 06:51:00<br />	2015-03-13 23:51:00	5	23
1721	2015-03-14 00:00:00	27.6	12:51 AM	22.8	2.2	26.0	1015.9	16.1	ENE	11.1	-			Clear	60	2015-03-14 07:51:00<br />	2015-03-14 00:51:00	6	0
1722	2015-03-14 01:00:00	26.61	1:51 AM	22.2	2.2	27.0	1016.3	16.1	Calm	Calm	-			Partly Cloudy	0	2015-03-14 08:51:00<br />	2015-03-14 01:51:00	6	1
1723	2015-03-14 02:00:00	26.73	2:51 AM	19.4	3.3	34.0	1016.6	16.1	SW	7.4	-			Partly Cloudy	230	2015-03-14 09:51:00<br />	2015-03-14 02:51:00	6	2
1724	2015-03-14 03:00:00	26.71	3:51 AM	20.0	3.3	33.0	1016.7	16.1	East	9.3	-			Partly Cloudy	100	2015-03-14 10:51:00<br />	2015-03-14 03:51:00	6	3
1725	2015-03-14 04:00:00	26.76	4:51 AM	20.6	2.8	31.0	1017.3	16.1	East	16.7	-			Partly Cloudy	80	2015-03-14 11:51:00<br />	2015-03-14 04:51:00	6	4
1726	2015-03-14 05:00:00	25.73	5:51 AM	18.9	2.8	34.0	1018.2	16.1	Calm	Calm	-			Partly Cloudy	0	2015-03-14 12:51:00<br />	2015-03-14 05:51:00	6	5
1727	2015-03-14 06:00:00	25.27	6:51 AM	17.8	3.9	40.0	1019.0	16.1	Calm	Calm	-			Clear	0	2015-03-14 13:51:00<br />	2015-03-14 06:51:00	6	6
1728	2015-03-14 07:00:00	23.65	7:51 AM	20.6	3.3	32.0	1019.8	16.1	ESE	5.6	-			Clear	120	2015-03-14 14:51:00<br />	2015-03-14 07:51:00	6	7
1729	2015-03-14 08:00:00	26.6	8:51 AM	23.3	2.2	25.0	1020.1	16.1	East	9.3	-			Clear	90	2015-03-14 15:51:00<br />	2015-03-14 08:51:00	6	8
1730	2015-03-14 09:00:00	26.53	9:51 AM	25.6	0.6	19.0	1020.1	16.1	East	22.2	-			Clear	80	2015-03-14 16:51:00<br />	2015-03-14 09:51:00	6	9
1731	2015-03-14 10:00:00	25.27	10:51 AM	27.2	0.0	17.0	1019.5	16.1	East	27.8	35.2			Partly Cloudy	90	2015-03-14 17:51:00<br />	2015-03-14 10:51:00	6	10
1732	2015-03-14 11:00:00	26.06	11:51 AM	28.9	0.0	15.0	1018.6	16.1	SSE	18.5	-			Partly Cloudy	150	2015-03-14 18:51:00<br />	2015-03-14 11:51:00	6	11
1733	2015-03-14 12:00:00	26.91	12:51 PM	28.9	-1.1	14.0	1017.7	16.1	Variable	11.1	-			Scattered Clouds	0	2015-03-14 19:51:00<br />	2015-03-14 12:51:00	6	12
1734	2015-03-14 13:00:00	26.97	1:51 PM	30.0	-1.7	13.0	1016.4	16.1	NE	9.3	25.9			Scattered Clouds	50	2015-03-14 20:51:00<br />	2015-03-14 13:51:00	6	13
1735	2015-03-14 14:00:00	32.01	2:51 PM	30.0	-1.7	13.0	1015.5	16.1	Calm	Calm	-			Mostly Cloudy	0	2015-03-14 21:51:00<br />	2015-03-14 14:51:00	6	14
1736	2015-03-14 15:00:00	40.46	3:51 PM	30.0	-1.7	13.0	1014.9	16.1	Variable	5.6	-			Mostly Cloudy	0	2015-03-14 22:51:00<br />	2015-03-14 15:51:00	6	15
1737	2015-03-14 16:00:00	39.13	4:51 PM	30.6	-1.1	13.0	1014.3	16.1	East	16.7	-			Mostly Cloudy	90	2015-03-14 23:51:00<br />	2015-03-14 16:51:00	6	16
1738	2015-03-14 17:00:00	37.01	5:51 PM	30.0	-1.7	13.0	1014.3	16.1	North	11.1	-			Mostly Cloudy	350	2015-03-15 00:51:00<br />	2015-03-14 17:51:00	6	17
1739	2015-03-14 18:00:00	37.03	6:51 PM	29.4	-1.1	14.0	1014.4	16.1	Calm	Calm	-			Mostly Cloudy	0	2015-03-15 01:51:00<br />	2015-03-14 18:51:00	6	18
1740	2015-03-14 19:00:00	37.08	7:51 PM	26.1	0.6	19.0	1015.0	16.1	WSW	9.3	-			Scattered Clouds	240	2015-03-15 02:51:00<br />	2015-03-14 19:51:00	6	19
1741	2015-03-14 20:00:00	36.93	8:51 PM	25.6	1.1	20.0	1015.7	16.1	SW	5.6	-			Scattered Clouds	220	2015-03-15 03:51:00<br />	2015-03-14 20:51:00	6	20
1742	2015-03-14 21:00:00	36.92	9:51 PM	25.0	1.1	21.0	1016.1	16.1	Calm	Calm	-			Partly Cloudy	0	2015-03-15 04:51:00<br />	2015-03-14 21:51:00	6	21
1743	2015-03-14 22:00:00	36.97	10:51 PM	22.8	3.9	29.0	1016.3	16.1	East	9.3	-			Partly Cloudy	90	2015-03-15 05:51:00<br />	2015-03-14 22:51:00	6	22
1744	2015-03-14 23:00:00	36.88	11:51 PM	21.7	3.3	30.0	1016.7	16.1	ESE	11.1	-			Partly Cloudy	110	2015-03-15 06:51:00<br />	2015-03-14 23:51:00	6	23
1745	2015-03-15 00:00:00	36.66	12:51 AM	22.2	0.6	24.0	1017.3	16.1	SE	13.0	-			Partly Cloudy	140	2015-03-15 07:51:00<br />	2015-03-15 00:51:00	7	0
1746	2015-03-15 01:00:00	34.58	1:51 AM	22.2	-1.1	21.0	1017.7	16.1	SE	14.8	-			Clear	130	2015-03-15 08:51:00<br />	2015-03-15 01:51:00	7	1
1747	2015-03-15 02:00:00	34.27	2:51 AM	20.0	0.6	27.0	1017.9	16.1	East	13.0	-			Clear	100	2015-03-15 09:51:00<br />	2015-03-15 02:51:00	7	2
1748	2015-03-15 03:00:00	33.69	3:51 AM	18.9	1.7	32.0	1017.9	16.1	East	11.1	-			Clear	80	2015-03-15 10:51:00<br />	2015-03-15 03:51:00	7	3
1749	2015-03-15 04:00:00	26.44	4:51 AM	18.3	1.7	33.0	1018.1	16.1	East	18.5	-			Clear	90	2015-03-15 11:51:00<br />	2015-03-15 04:51:00	7	4
1750	2015-03-15 05:00:00	22.28	5:51 AM	17.8	1.1	33.0	1018.3	16.1	East	13.0	-			Clear	90	2015-03-15 12:51:00<br />	2015-03-15 05:51:00	7	5
1751	2015-03-15 06:00:00	22.47	6:51 AM	17.2	0.6	33.0	1018.8	16.1	East	11.1	-			Partly Cloudy	100	2015-03-15 13:51:00<br />	2015-03-15 06:51:00	7	6
1752	2015-03-15 07:00:00	26.46	7:51 AM	19.4	0.6	28.0	1019.9	16.1	ESE	7.4	-			Partly Cloudy	110	2015-03-15 14:51:00<br />	2015-03-15 07:51:00	7	7
1753	2015-03-15 08:00:00	26.57	8:51 AM	22.8	0.0	22.0	1020.1	16.1	East	13.0	-			Partly Cloudy	90	2015-03-15 15:51:00<br />	2015-03-15 08:51:00	7	8
1754	2015-03-15 09:00:00	26.46	9:51 AM	25.0	-1.1	18.0	1019.9	16.1	ENE	18.5	-			Scattered Clouds	70	2015-03-15 16:51:00<br />	2015-03-15 09:51:00	7	9
1755	2015-03-15 10:00:00	25.36	10:51 AM	26.1	-1.7	16.0	1019.3	16.1	ENE	9.3	-			Mostly Cloudy	70	2015-03-15 17:51:00<br />	2015-03-15 10:51:00	7	10
1756	2015-03-15 11:00:00	26.13	11:51 AM	27.8	-2.8	13.0	1018.5	16.1	Variable	7.4	-			Mostly Cloudy	0	2015-03-15 18:51:00<br />	2015-03-15 11:51:00	7	11
1757	2015-03-15 12:00:00	25.49	12:51 PM	28.9	-3.3	12.0	1016.8	16.1	East	20.4	25.9			Partly Cloudy	80	2015-03-15 19:51:00<br />	2015-03-15 12:51:00	7	12
1758	2015-03-15 13:00:00	26.24	1:51 PM	30.0	-4.4	10.0	1014.7	16.1	East	29.6	37.0			Partly Cloudy	80	2015-03-15 20:51:00<br />	2015-03-15 13:51:00	7	13
1759	2015-03-15 14:00:00	36.56	2:51 PM	31.1	-6.1	9.0	1013.5	16.1	SE	20.4	31.5			Partly Cloudy	130	2015-03-15 21:51:00<br />	2015-03-15 14:51:00	7	14
1760	2015-03-15 15:00:00	43.7	3:51 PM	31.1	-5.6	9.0	1012.6	16.1	SE	22.2	33.3			Partly Cloudy	130	2015-03-15 22:51:00<br />	2015-03-15 15:51:00	7	15
1761	2015-03-15 16:00:00	43.64	4:51 PM	31.1	-6.1	9.0	1012.2	16.1	SSE	13.0	-			Partly Cloudy	160	2015-03-15 23:51:00<br />	2015-03-15 16:51:00	7	16
1762	2015-03-15 17:00:00	39.6	5:51 PM	30.0	-6.1	9.0	1012.4	16.1	SSE	18.5	-			Partly Cloudy	150	2015-03-16 00:51:00<br />	2015-03-15 17:51:00	7	17
1763	2015-03-15 18:00:00	39.68	6:51 PM	28.3	-5.6	11.0	1012.7	16.1	SE	5.6	-			Partly Cloudy	130	2015-03-16 01:51:00<br />	2015-03-15 18:51:00	7	18
1764	2015-03-15 19:00:00	39.33	7:51 PM	27.2	-5.0	12.0	1013.1	16.1	SSW	5.6	-			Clear	200	2015-03-16 02:51:00<br />	2015-03-15 19:51:00	7	19
1765	2015-03-15 20:00:00	40.28	8:51 PM	26.1	-5.0	13.0	1013.4	16.1	East	11.1	-			Clear	90	2015-03-16 03:51:00<br />	2015-03-15 20:51:00	7	20
1766	2015-03-15 21:00:00	37.03	9:51 PM	23.9	-3.3	16.0	1013.7	16.1	East	13.0	-			Clear	80	2015-03-16 04:51:00<br />	2015-03-15 21:51:00	7	21
1767	2015-03-15 22:00:00	36.65	10:51 PM	23.3	-3.9	16.0	1014.2	16.1	ESE	11.1	-			Clear	110	2015-03-16 05:51:00<br />	2015-03-15 22:51:00	7	22
1768	2015-03-15 23:00:00	36.74	11:51 PM	23.3	-4.4	16.0	1014.5	16.1	SE	14.8	-			Clear	130	2015-03-16 06:51:00<br />	2015-03-15 23:51:00	7	23
1769	2015-03-16 00:00:00	28.84	12:51 AM	22.2	-3.9	17.0	1015.1	16.1	ENE	9.3	-			Clear	60	2015-03-16 07:51:00<br />	2015-03-16 00:51:00	1	0
1770	2015-03-16 01:00:00	24.21	1:51 AM	20.0	-1.7	23.0	1015.3	16.1	SE	5.6	-			Clear	140	2015-03-16 08:51:00<br />	2015-03-16 01:51:00	1	1
1771	2015-03-16 02:00:00	22.09	2:51 AM	19.4	-2.2	23.0	1014.6	16.1	East	11.1	-			Clear	90	2015-03-16 09:51:00<br />	2015-03-16 02:51:00	1	2
1772	2015-03-16 03:00:00	24.26	3:51 AM	19.4	-2.8	22.0	1014.2	16.1	East	5.6	-			Clear	90	2015-03-16 10:51:00<br />	2015-03-16 03:51:00	1	3
1773	2015-03-16 04:00:00	23.19	4:51 AM	20.6	-4.4	18.0	1014.2	16.1	East	18.5	-			Clear	80	2015-03-16 11:51:00<br />	2015-03-16 04:51:00	1	4
1774	2015-03-16 05:00:00	23.34	5:51 AM	19.4	-3.3	21.0	1014.1	16.1	East	16.7	-			Clear	90	2015-03-16 12:51:00<br />	2015-03-16 05:51:00	1	5
1775	2015-03-16 06:00:00	24.7	6:51 AM	18.9	-3.3	22.0	1014.3	16.1	East	13.0	-			Clear	100	2015-03-16 13:51:00<br />	2015-03-16 06:51:00	1	6
1776	2015-03-16 07:00:00	26.33	7:51 AM	20.6	-1.7	22.0	1015.1	16.1	SW	9.3	-			Clear	220	2015-03-16 14:51:00<br />	2015-03-16 07:51:00	1	7
1777	2015-03-16 08:00:00	26.8	8:51 AM	23.9	-3.3	16.0	1015.1	16.1	East	14.8	-			Clear	90	2015-03-16 15:51:00<br />	2015-03-16 08:51:00	1	8
1778	2015-03-16 09:00:00	26.63	9:51 AM	26.7	-3.9	13.0	1015.2	16.1	ESE	14.8	-			Clear	110	2015-03-16 16:51:00<br />	2015-03-16 09:51:00	1	9
1779	2015-03-16 10:00:00	26.64	10:51 AM	27.8	-2.8	13.0	1014.7	16.1	ESE	16.7	-			Clear	120	2015-03-16 17:51:00<br />	2015-03-16 10:51:00	1	10
1780	2015-03-16 11:00:00	29.11	11:51 AM	28.3	-1.7	14.0	1013.8	16.1	NE	16.7	-			Clear	40	2015-03-16 18:51:00<br />	2015-03-16 11:51:00	1	11
1781	2015-03-16 12:00:00	38.42	12:51 PM	29.4	-0.6	14.0	1012.7	16.1	NE	14.8	-			Partly Cloudy	40	2015-03-16 19:51:00<br />	2015-03-16 12:51:00	1	12
1782	2015-03-16 13:00:00	40.59	1:51 PM	30.6	0.6	15.0	1011.6	16.1	NE	16.7	27.8			Partly Cloudy	50	2015-03-16 20:51:00<br />	2015-03-16 13:51:00	1	13
1783	2015-03-16 14:00:00	41.88	2:51 PM	31.1	0.0	14.0	1010.9	16.1	Variable	5.6	-			Partly Cloudy	0	2015-03-16 21:51:00<br />	2015-03-16 14:51:00	1	14
1784	2015-03-16 15:00:00	43.31	3:51 PM	31.7	0.6	14.0	1010.2	16.1	North	9.3	-			Partly Cloudy	10	2015-03-16 22:51:00<br />	2015-03-16 15:51:00	1	15
1785	2015-03-16 16:00:00	44.9	4:51 PM	31.7	0.6	14.0	1009.5	16.1	NNE	9.3	-			Partly Cloudy	20	2015-03-16 23:51:00<br />	2015-03-16 16:51:00	1	16
1786	2015-03-16 17:00:00	43.48	5:51 PM	31.1	1.1	15.0	1009.4	16.1	South	7.4	-			Partly Cloudy	170	2015-03-17 00:51:00<br />	2015-03-16 17:51:00	1	17
1787	2015-03-16 18:00:00	41.88	6:51 PM	30.0	1.1	16.0	1009.3	16.1	Calm	Calm	-			Partly Cloudy	0	2015-03-17 01:51:00<br />	2015-03-16 18:51:00	1	18
1788	2015-03-16 19:00:00	41.23	7:51 PM	29.4	0.6	16.0	1009.8	16.1	WNW	11.1	-			Partly Cloudy	300	2015-03-17 02:51:00<br />	2015-03-16 19:51:00	1	19
1789	2015-03-16 20:00:00	40.87	8:51 PM	25.6	2.8	23.0	1010.2	16.1	WSW	7.4	-			Clear	250	2015-03-17 03:51:00<br />	2015-03-16 20:51:00	1	20
1790	2015-03-16 21:00:00	40.9	9:51 PM	24.4	2.8	24.0	1010.5	16.1	WSW	7.4	-			Clear	240	2015-03-17 04:51:00<br />	2015-03-16 21:51:00	1	21
1791	2015-03-16 22:00:00	44.06	10:51 PM	23.3	3.9	28.0	1010.8	16.1	SW	5.6	-			Clear	230	2015-03-17 05:51:00<br />	2015-03-16 22:51:00	1	22
1792	2015-03-16 23:00:00	44.23	11:51 PM	22.2	3.3	29.0	1010.7	16.1	SW	5.6	-			Clear	220	2015-03-17 06:51:00<br />	2015-03-16 23:51:00	1	23
1793	2015-03-17 00:00:00	43.93	12:51 AM	21.7	5.0	34.0	1010.6	16.1	ESE	5.6	-			Clear	110	2015-03-17 07:51:00<br />	2015-03-17 00:51:00	2	0
1794	2015-03-17 01:00:00	43.96	1:51 AM	20.6	5.0	36.0	1010.6	16.1	East	7.4	-			Clear	90	2015-03-17 08:51:00<br />	2015-03-17 01:51:00	2	1
1795	2015-03-17 02:00:00	43.66	2:51 AM	20.0	5.0	37.0	1010.6	16.1	ESE	5.6	-			Clear	110	2015-03-17 09:51:00<br />	2015-03-17 02:51:00	2	2
1796	2015-03-17 03:00:00	35.74	3:51 AM	20.0	3.9	35.0	1010.4	16.1	East	5.6	-			Clear	90	2015-03-17 10:51:00<br />	2015-03-17 03:51:00	2	3
1797	2015-03-17 04:00:00	30.1	4:51 AM	19.4	4.4	37.0	1010.8	16.1	Calm	Calm	-			Partly Cloudy	0	2015-03-17 11:51:00<br />	2015-03-17 04:51:00	2	4
1798	2015-03-17 05:00:00	28.62	5:51 AM	18.9	4.4	38.0	1011.1	16.1	East	7.4	-			Partly Cloudy	80	2015-03-17 12:51:00<br />	2015-03-17 05:51:00	2	5
1799	2015-03-17 06:00:00	24.72	6:51 AM	18.3	4.4	40.0	1011.7	16.1	Calm	Calm	-			Partly Cloudy	0	2015-03-17 13:51:00<br />	2015-03-17 06:51:00	2	6
1800	2015-03-17 07:00:00	27.6	7:51 AM	21.1	5.0	35.0	1012.3	16.1	East	11.1	-			Partly Cloudy	90	2015-03-17 14:51:00<br />	2015-03-17 07:51:00	2	7
1801	2015-03-17 08:00:00	31.36	8:51 AM	24.4	5.6	30.0	1012.6	16.1	East	14.8	-			Partly Cloudy	90	2015-03-17 15:51:00<br />	2015-03-17 08:51:00	2	8
1802	2015-03-17 09:00:00	30.86	9:51 AM	26.1	7.2	30.0	1013.0	16.1	SSE	14.8	-			Partly Cloudy	160	2015-03-17 16:51:00<br />	2015-03-17 09:51:00	2	9
1803	2015-03-17 10:00:00	31.12	10:51 AM	27.2	5.6	25.0	1012.9	16.1	SSE	13.0	-			Scattered Clouds	150	2015-03-17 17:51:00<br />	2015-03-17 10:51:00	2	10
1804	2015-03-17 11:00:00	29.25	11:51 AM	28.9	5.6	23.0	1012.2	16.1	South	13.0	-			Scattered Clouds	180	2015-03-17 18:51:00<br />	2015-03-17 11:51:00	2	11
1805	2015-03-17 12:00:00	38.7	12:51 PM	30.0	5.0	20.0	1011.2	16.1	South	9.3	-			Scattered Clouds	180	2015-03-17 19:51:00<br />	2015-03-17 12:51:00	2	12
1806	2015-03-17 13:00:00	41.07	1:51 PM	31.7	5.0	19.0	1010.1	16.1	Variable	9.3	-			Scattered Clouds	0	2015-03-17 20:51:00<br />	2015-03-17 13:51:00	2	13
1807	2015-03-17 14:00:00	40.93	2:51 PM	31.7	1.1	14.0	1009.4	16.1	West	16.7	-			Scattered Clouds	260	2015-03-17 21:51:00<br />	2015-03-17 14:51:00	2	14
1808	2015-03-17 15:00:00	41.71	3:51 PM	31.7	-1.1	12.0	1008.9	16.1	West	22.2	31.5			Scattered Clouds	270	2015-03-17 22:51:00<br />	2015-03-17 15:51:00	2	15
1809	2015-03-17 16:00:00	41.4	4:51 PM	31.7	-1.1	12.0	1008.5	16.1	West	25.9	-			Scattered Clouds	280	2015-03-17 23:51:00<br />	2015-03-17 16:51:00	2	16
1810	2015-03-17 17:00:00	41.08	5:51 PM	30.6	-1.1	13.0	1008.5	16.1	West	22.2	-			Scattered Clouds	280	2015-03-18 00:51:00<br />	2015-03-17 17:51:00	2	17
1811	2015-03-17 18:00:00	38.155	6:51 PM	30.0	-1.7	13.0	1008.6	16.1	WNW	20.4	-			Scattered Clouds	290	2015-03-18 01:51:00<br />	2015-03-17 18:51:00	2	18
1812	2015-03-17 19:00:00	39.995	7:51 PM	27.8	0.0	16.0	1009.0	16.1	WSW	9.3	-			Scattered Clouds	240	2015-03-18 02:51:00<br />	2015-03-17 19:51:00	2	19
1813	2015-03-17 20:00:00	43.36	8:51 PM	27.8	-1.7	14.0	1009.4	16.1	West	14.8	-			Mostly Cloudy	260	2015-03-18 03:51:00<br />	2015-03-17 20:51:00	2	20
1814	2015-03-17 21:00:00	40.98	9:51 PM	27.2	2.8	21.0	1009.8	16.1	West	16.7	-			Overcast	260	2015-03-18 04:51:00<br />	2015-03-17 21:51:00	2	21
1815	2015-03-17 22:00:00	41.56	10:51 PM	26.7	4.4	24.0	1009.9	16.1	West	14.8	-			Overcast	270	2015-03-18 05:51:00<br />	2015-03-17 22:51:00	2	22
1816	2015-03-17 23:00:00	41.55	11:51 PM	26.1	5.0	26.0	1010.0	16.1	West	25.9	-			Overcast	280	2015-03-18 06:51:00<br />	2015-03-17 23:51:00	2	23
1817	2015-03-18 00:00:00	41.04	12:51 AM	25.0	5.0	28.0	1010.4	16.1	West	25.9	-			Overcast	270	2015-03-18 07:51:00<br />	2015-03-18 00:51:00	3	0
1818	2015-03-18 01:00:00	38.8	1:51 AM	23.3	4.4	29.0	1011.0	16.1	WSW	5.6	-			Overcast	240	2015-03-18 08:51:00<br />	2015-03-18 01:51:00	3	1
1819	2015-03-18 02:00:00	37.75	2:51 AM	22.8	4.4	30.0	1011.2	16.1	Calm	Calm	-			Overcast	0	2015-03-18 09:51:00<br />	2015-03-18 02:51:00	3	2
1820	2015-03-18 03:00:00	29.79	3:51 AM	23.3	3.9	28.0	1010.9	16.1	West	9.3	-			Overcast	280	2015-03-18 10:51:00<br />	2015-03-18 03:51:00	3	3
1821	2015-03-18 04:00:00	27.53	4:51 AM	22.8	5.6	33.0	1011.3	16.1	WNW	14.8	-			Overcast	290	2015-03-18 11:51:00<br />	2015-03-18 04:51:00	3	4
1822	2015-03-18 05:00:00	26.77	5:51 AM	22.2	6.7	37.0	1011.5	16.1	West	11.1	-			Overcast	260	2015-03-18 12:51:00<br />	2015-03-18 05:51:00	3	5
1823	2015-03-18 06:00:00	26.21	6:51 AM	22.2	6.7	37.0	1012.0	16.1	WNW	9.3	-			Overcast	290	2015-03-18 13:51:00<br />	2015-03-18 06:51:00	3	6
1824	2015-03-18 07:00:00	27.51	7:51 AM	22.2	6.7	37.0	1012.5	16.1	WNW	5.6	-			Mostly Cloudy	300	2015-03-18 14:51:00<br />	2015-03-18 07:51:00	3	7
1825	2015-03-18 08:00:00	27.57	8:51 AM	22.8	7.2	37.0	1012.9	16.1	SSE	7.4	-			Mostly Cloudy	160	2015-03-18 15:51:00<br />	2015-03-18 08:51:00	3	8
1826	2015-03-18 09:00:00	26.21	9:51 AM	23.9	6.7	33.0	1013.2	16.1	SE	13.0	-			Mostly Cloudy	140	2015-03-18 16:51:00<br />	2015-03-18 09:51:00	3	9
1827	2015-03-18 10:00:00	26.85	10:51 AM	25.6	5.6	28.0	1013.1	16.1	East	13.0	-			Overcast	90	2015-03-18 17:51:00<br />	2015-03-18 10:51:00	3	10
1828	2015-03-18 11:00:00	27.39	11:51 AM	26.1	5.6	27.0	1013.0	16.1	Variable	7.4	-			Overcast	0	2015-03-18 18:51:00<br />	2015-03-18 11:51:00	3	11
1829	2015-03-18 12:00:00	34.74	12:51 PM	26.7	5.6	26.0	1012.1	16.1	Variable	9.3	-			Overcast	0	2015-03-18 19:51:00<br />	2015-03-18 12:51:00	3	12
1830	2015-03-18 13:00:00	37.02	1:51 PM	27.2	6.1	26.0	1011.5	16.1	South	13.0	-			Overcast	190	2015-03-18 20:51:00<br />	2015-03-18 13:51:00	3	13
1831	2015-03-18 14:00:00	42.57	2:51 PM	22.8	9.4	42.0	1012.0	16.1	SW	27.8	42.6			Overcast	230	2015-03-18 21:51:00<br />	2015-03-18 14:51:00	3	14
1832	2015-03-18 15:00:00	43.66	3:51 PM	22.8	10.0	44.0	1011.5	16.1	SSW	25.9	-	0.0		Overcast	200	2015-03-18 22:51:00<br />	2015-03-18 15:51:00	3	15
1833	2015-03-18 16:00:00	44.86	4:51 PM	21.1	12.2	57.0	1012.0	16.1	South	13.0	-	0.0	Rain	Light Rain	180	2015-03-18 23:51:00<br />	2015-03-18 16:51:00	3	16
1834	2015-03-18 17:00:00	45.43	5:51 PM	18.3	12.8	70.0	1012.5	16.1	South	20.4	-	0.01	Rain	Light Rain	170	2015-03-19 00:51:00<br />	2015-03-18 17:51:00	3	17
1835	2015-03-18 18:00:00	42.47	6:51 PM	17.2	12.2	72.0	1012.8	16.1	South	18.5	-	0.01	Rain	Light Rain	170	2015-03-19 01:51:00<br />	2015-03-18 18:51:00	3	18
1836	2015-03-18 19:00:00	40.57	7:51 PM	18.3	10.6	61.0	1012.5	16.1	SSE	16.7	-	0.0		Overcast	150	2015-03-19 02:51:00<br />	2015-03-18 19:51:00	3	19
1837	2015-03-18 20:00:00	41.66	8:51 PM	17.2	13.9	81.0	1013.3	16.1	SE	16.7	-			Overcast	130	2015-03-19 03:51:00<br />	2015-03-18 20:51:00	3	20
1838	2015-03-18 21:00:00	40.89	9:51 PM	17.2	13.3	78.0	1013.8	16.1	SE	14.8	-	0.0	Rain	Light Rain	130	2015-03-19 04:51:00<br />	2015-03-18 21:51:00	3	21
1839	2015-03-18 22:00:00	40.92	10:51 PM	16.7	13.9	84.0	1014.2	16.1	SE	7.4	-	0.0	Rain	Light Rain	130	2015-03-19 05:51:00<br />	2015-03-18 22:51:00	3	22
1840	2015-03-18 23:00:00	41.47	11:51 PM	16.7	13.3	80.0	1014.0	16.1	SE	11.1	-	0.0	Rain	Light Rain	130	2015-03-19 06:51:00<br />	2015-03-18 23:51:00	3	23
1841	2015-03-19 00:00:00	43.46	12:51 AM	16.7	13.3	80.0	1013.8	16.1	East	5.6	-	0.0		Overcast	100	2015-03-19 07:51:00<br />	2015-03-19 00:51:00	4	0
1842	2015-03-19 01:00:00	43.61	1:51 AM	17.2	13.3	78.0	1014.0	16.1	Calm	Calm	-	0.0		Overcast	0	2015-03-19 08:51:00<br />	2015-03-19 01:51:00	4	1
1843	2015-03-19 02:00:00	44.23	2:51 AM	16.7	13.9	84.0	1014.1	16.1	North	9.3	-			Overcast	360	2015-03-19 09:51:00<br />	2015-03-19 02:51:00	4	2
1844	2015-03-19 03:00:00	43.82	3:31 AM	16.1	13.9	87.0	1015.1	16.1	NNW	5.6	-			Overcast	330	2015-03-19 10:31:00<br />	2015-03-19 03:31:00	4	3
1845	2015-03-19 04:00:00	43.57	4:51 AM	16.1	13.3	83.0	1013.8	16.1	NNW	14.8	-			Overcast	340	2015-03-19 11:51:00<br />	2015-03-19 04:51:00	4	4
1846	2015-03-19 05:00:00	32.86	5:51 AM	15.6	13.9	90.0	1014.0	16.1	North	9.3	-			Overcast	350	2015-03-19 12:51:00<br />	2015-03-19 05:51:00	4	5
1847	2015-03-19 06:00:00	28.51	6:08 AM	15.6	13.3	86.0	1014.8	16.1	North	11.1	-			Overcast	350	2015-03-19 13:08:00<br />	2015-03-19 06:08:00	4	6
1848	2015-03-19 07:00:00	28.93	7:51 AM	16.1	12.8	81.0	1014.0	16.1	East	11.1	-	0.01		Mostly Cloudy	100	2015-03-19 14:51:00<br />	2015-03-19 07:51:00	4	7
1849	2015-03-19 08:00:00	31.54	8:51 AM	16.7	11.7	72.0	1014.5	16.1	East	9.3	-			Mostly Cloudy	90	2015-03-19 15:51:00<br />	2015-03-19 08:51:00	4	8
1850	2015-03-19 09:00:00	26.84	9:51 AM	17.2	11.7	70.0	1015.1	16.1	Variable	5.6	-			Mostly Cloudy	0	2015-03-19 16:51:00<br />	2015-03-19 09:51:00	4	9
1851	2015-03-19 10:00:00	32.57	10:51 AM	17.8	11.7	67.0	1015.2	16.1	WNW	16.7	-			Mostly Cloudy	290	2015-03-19 17:51:00<br />	2015-03-19 10:51:00	4	10
1852	2015-03-19 11:00:00	30.04	11:51 AM	17.8	11.7	67.0	1015.0	16.1	WNW	16.7	-			Mostly Cloudy	290	2015-03-19 18:51:00<br />	2015-03-19 11:51:00	4	11
1853	2015-03-19 12:00:00	38.96	12:51 PM	18.3	10.6	61.0	1014.3	16.1	NW	13.0	-			Mostly Cloudy	310	2015-03-19 19:51:00<br />	2015-03-19 12:51:00	4	12
1854	2015-03-19 13:00:00	40.81	1:51 PM	19.4	10.0	54.0	1013.3	16.1	West	16.7	-			Mostly Cloudy	270	2015-03-19 20:51:00<br />	2015-03-19 13:51:00	4	13
1855	2015-03-19 14:00:00	42.8	2:51 PM	18.9	10.0	56.0	1013.0	16.1	WNW	14.8	-			Mostly Cloudy	290	2015-03-19 21:51:00<br />	2015-03-19 14:51:00	4	14
1856	2015-03-19 15:00:00	44.35	3:51 PM	20.6	9.4	49.0	1012.5	16.1	WSW	13.0	-			Mostly Cloudy	250	2015-03-19 22:51:00<br />	2015-03-19 15:51:00	4	15
1857	2015-03-19 16:00:00	45.2	4:51 PM	20.6	8.3	45.0	1012.0	16.1	West	14.8	-			Mostly Cloudy	270	2015-03-19 23:51:00<br />	2015-03-19 16:51:00	4	16
1858	2015-03-19 17:00:00	47.68	5:51 PM	20.6	8.9	47.0	1012.5	16.1	West	7.4	-			Scattered Clouds	270	2015-03-20 00:51:00<br />	2015-03-19 17:51:00	4	17
1859	2015-03-19 18:00:00	48.06	6:51 PM	20.0	8.3	47.0	1012.8	16.1	Variable	7.4	-			Scattered Clouds	0	2015-03-20 01:51:00<br />	2015-03-19 18:51:00	4	18
1860	2015-03-19 19:00:00	48.34	7:51 PM	18.9	9.4	54.0	1013.6	16.1	South	5.6	-			Scattered Clouds	190	2015-03-20 02:51:00<br />	2015-03-19 19:51:00	4	19
1861	2015-03-19 20:00:00	46.29	8:51 PM	18.9	10.0	56.0	1014.8	16.1	Calm	Calm	-			Mostly Cloudy	0	2015-03-20 03:51:00<br />	2015-03-19 20:51:00	4	20
1862	2015-03-19 21:00:00	44.53	9:51 PM	18.9	9.4	54.0	1015.8	16.1	South	11.1	-			Scattered Clouds	170	2015-03-20 04:51:00<br />	2015-03-19 21:51:00	4	21
1863	2015-03-19 22:00:00	44.6	10:51 PM	17.8	10.6	63.0	1016.1	16.1	SE	7.4	-			Mostly Cloudy	140	2015-03-20 05:51:00<br />	2015-03-19 22:51:00	4	22
1864	2015-03-19 23:00:00	44.51	11:51 PM	17.8	11.7	67.0	1016.5	16.1	East	11.1	-			Mostly Cloudy	80	2015-03-20 06:51:00<br />	2015-03-19 23:51:00	4	23
1865	2015-03-20 00:00:00	45.72	12:51 AM	17.2	11.7	70.0	1016.1	16.1	SE	9.3	-			Mostly Cloudy	130	2015-03-20 07:51:00<br />	2015-03-20 00:51:00	5	0
1866	2015-03-20 01:00:00	47.19	1:51 AM	16.7	11.7	72.0	1016.3	16.1	ESE	14.8	-			Mostly Cloudy	110	2015-03-20 08:51:00<br />	2015-03-20 01:51:00	5	1
1867	2015-03-20 02:00:00	48.41	2:51 AM	16.0	12.0	77.0	1017.2	16.1	ESE	9.3	-			Mostly Cloudy	110	2015-03-20 09:51:00<br />	2015-03-20 02:51:00	5	2
1868	2015-03-20 03:00:00	35.37	3:51 AM	16.7	11.7	72.0	1016.2	16.1	SSE	5.6	-			Mostly Cloudy	150	2015-03-20 10:51:00<br />	2015-03-20 03:51:00	5	3
1869	2015-03-20 04:00:00	32.63	4:51 AM	16.7	11.1	70.0	1016.3	16.1	South	5.6	-			Mostly Cloudy	170	2015-03-20 11:51:00<br />	2015-03-20 04:51:00	5	4
1870	2015-03-20 05:00:00	28.29	5:51 AM	16.1	11.7	75.0	1016.7	16.1	Calm	Calm	-			Mostly Cloudy	0	2015-03-20 12:51:00<br />	2015-03-20 05:51:00	5	5
1871	2015-03-20 06:00:00	26.35	6:51 AM	16.7	11.7	72.0	1017.3	16.1	Calm	Calm	-			Mostly Cloudy	0	2015-03-20 13:51:00<br />	2015-03-20 06:51:00	5	6
1872	2015-03-20 07:00:00	26.91	7:51 AM	17.2	11.7	70.0	1017.8	16.1	East	7.4	-			Mostly Cloudy	100	2015-03-20 14:51:00<br />	2015-03-20 07:51:00	5	7
1873	2015-03-20 08:00:00	28.47	8:51 AM	18.3	11.7	65.0	1018.3	16.1	East	5.6	-			Scattered Clouds	90	2015-03-20 15:51:00<br />	2015-03-20 08:51:00	5	8
1874	2015-03-20 09:00:00	26.45	9:51 AM	20.0	11.1	56.0	1018.4	16.1	East	5.6	-			Scattered Clouds	90	2015-03-20 16:51:00<br />	2015-03-20 09:51:00	5	9
1875	2015-03-20 10:00:00	29.08	10:51 AM	21.7	10.6	49.0	1018.0	16.1	Variable	9.3	-			Scattered Clouds	0	2015-03-20 17:51:00<br />	2015-03-20 10:51:00	5	10
1876	2015-03-20 11:00:00	28.69	11:51 AM	23.9	9.4	40.0	1017.4	16.1	SW	5.6	-			Partly Cloudy	230	2015-03-20 18:51:00<br />	2015-03-20 11:51:00	5	11
1877	2015-03-20 12:00:00	37.79	12:51 PM	23.9	8.9	38.0	1016.5	16.1	North	5.6	-			Partly Cloudy	360	2015-03-20 19:51:00<br />	2015-03-20 12:51:00	5	12
1878	2015-03-20 13:00:00	39.94	1:51 PM	25.6	8.3	33.0	1015.3	16.1	WSW	11.1	-			Partly Cloudy	250	2015-03-20 20:51:00<br />	2015-03-20 13:51:00	5	13
1879	2015-03-20 14:00:00	38.68	2:51 PM	26.7	8.3	31.0	1014.3	16.1	Variable	9.3	-			Scattered Clouds	0	2015-03-20 21:51:00<br />	2015-03-20 14:51:00	5	14
1880	2015-03-20 15:00:00	40.04	3:51 PM	26.1	7.8	31.0	1013.8	16.1	West	9.3	-			Scattered Clouds	270	2015-03-20 22:51:00<br />	2015-03-20 15:51:00	5	15
1881	2015-03-20 16:00:00	40.63	4:51 PM	26.7	8.3	31.0	1013.3	16.1	West	11.1	-			Scattered Clouds	260	2015-03-20 23:51:00<br />	2015-03-20 16:51:00	5	16
1882	2015-03-20 17:00:00	46.31	5:51 PM	26.1	7.8	31.0	1013.5	16.1	West	9.3	-			Scattered Clouds	260	2015-03-21 00:51:00<br />	2015-03-20 17:51:00	5	17
1883	2015-03-20 18:00:00	46.9	6:51 PM	25.6	7.8	32.0	1014.1	16.1	WSW	9.3	-			Mostly Cloudy	240	2015-03-21 01:51:00<br />	2015-03-20 18:51:00	5	18
1884	2015-03-20 19:00:00	44.39	7:51 PM	25.0	7.8	33.0	1014.9	16.1	West	13.0	-			Mostly Cloudy	260	2015-03-21 02:51:00<br />	2015-03-20 19:51:00	5	19
1885	2015-03-20 20:00:00	41.98	8:39 PM	23.3	5.6	32.0	1016.8	16.1	ENE	31.5	38.9			Mostly Cloudy	60	2015-03-21 03:39:00<br />	2015-03-20 20:39:00	5	20
1886	2015-03-20 21:00:00	40.42	9:51 PM	23.3	4.4	29.0	1014.9	16.1	ENE	11.1	-			Scattered Clouds	70	2015-03-21 04:51:00<br />	2015-03-20 21:51:00	5	21
1887	2015-03-20 22:00:00	39.72	10:51 PM	21.7	4.4	32.0	1015.4	16.1	West	5.6	-			Scattered Clouds	270	2015-03-21 05:51:00<br />	2015-03-20 22:51:00	5	22
1888	2015-03-20 23:00:00	39.55	11:51 PM	22.2	4.4	31.0	1015.2	16.1	West	11.1	-			Scattered Clouds	260	2015-03-21 06:51:00<br />	2015-03-20 23:51:00	5	23
1889	2015-03-21 00:00:00	39.37	12:51 AM	20.0	6.7	42.0	1015.5	16.1	ESE	9.3	-			Mostly Cloudy	120	2015-03-21 07:51:00<br />	2015-03-21 00:51:00	6	0
1890	2015-03-21 01:00:00	39.1	1:51 AM	19.4	7.8	47.0	1015.4	16.1	ESE	9.3	-			Mostly Cloudy	110	2015-03-21 08:51:00<br />	2015-03-21 01:51:00	6	1
1891	2015-03-21 02:00:00	39.2	2:51 AM	18.3	7.8	50.0	1015.3	16.1	ESE	7.4	-			Scattered Clouds	110	2015-03-21 09:51:00<br />	2015-03-21 02:51:00	6	2
1892	2015-03-21 03:00:00	30.42	3:51 AM	17.8	8.9	56.0	1015.0	16.1	East	9.3	-			Scattered Clouds	90	2015-03-21 10:51:00<br />	2015-03-21 03:51:00	6	3
1893	2015-03-21 04:00:00	27.84	4:51 AM	16.7	9.4	62.0	1015.1	16.1	East	9.3	-			Partly Cloudy	100	2015-03-21 11:51:00<br />	2015-03-21 04:51:00	6	4
1894	2015-03-21 05:00:00	25.61	5:51 AM	16.7	9.4	62.0	1015.8	16.1	East	13.0	-			Partly Cloudy	90	2015-03-21 12:51:00<br />	2015-03-21 05:51:00	6	5
1895	2015-03-21 06:00:00	25.71	6:51 AM	15.6	9.4	67.0	1016.7	16.1	East	9.3	-			Partly Cloudy	90	2015-03-21 13:51:00<br />	2015-03-21 06:51:00	6	6
1896	2015-03-21 07:00:00	26.79	7:51 AM	18.3	9.4	56.0	1017.1	16.1	East	9.3	-			Partly Cloudy	100	2015-03-21 14:51:00<br />	2015-03-21 07:51:00	6	7
1897	2015-03-21 08:00:00	26.37	8:51 AM	21.1	8.3	44.0	1017.2	16.1	East	20.4	-			Partly Cloudy	90	2015-03-21 15:51:00<br />	2015-03-21 08:51:00	6	8
1898	2015-03-21 09:00:00	26.4	9:51 AM	22.2	8.3	41.0	1017.6	16.1	East	14.8	-			Partly Cloudy	90	2015-03-21 16:51:00<br />	2015-03-21 09:51:00	6	9
1899	2015-03-21 10:00:00	28.63	10:51 AM	24.4	7.8	35.0	1017.3	16.1	Variable	7.4	-			Partly Cloudy	0	2015-03-21 17:51:00<br />	2015-03-21 10:51:00	6	10
1900	2015-03-21 11:00:00	25.88	11:51 AM	25.0	6.7	31.0	1016.8	16.1	Calm	Calm	-			Partly Cloudy	0	2015-03-21 18:51:00<br />	2015-03-21 11:51:00	6	11
1901	2015-03-21 12:00:00	25.33	12:51 PM	27.2	5.6	25.0	1015.8	16.1	Variable	7.4	-			Partly Cloudy	0	2015-03-21 19:51:00<br />	2015-03-21 12:51:00	6	12
1902	2015-03-21 13:00:00	25.39	1:51 PM	28.3	3.3	20.0	1015.1	16.1	WNW	11.1	-			Scattered Clouds	300	2015-03-21 20:51:00<br />	2015-03-21 13:51:00	6	13
1903	2015-03-21 14:00:00	30.97	2:51 PM	28.3	1.1	17.0	1014.2	16.1	West	13.0	-			Scattered Clouds	270	2015-03-21 21:51:00<br />	2015-03-21 14:51:00	6	14
1904	2015-03-21 15:00:00	40.06	3:51 PM	29.4	4.4	20.0	1013.7	16.1	West	18.5	-			Partly Cloudy	260	2015-03-21 22:51:00<br />	2015-03-21 15:51:00	6	15
1905	2015-03-21 16:00:00	40.2	4:51 PM	28.9	2.8	19.0	1013.5	16.1	West	18.5	-			Partly Cloudy	280	2015-03-21 23:51:00<br />	2015-03-21 16:51:00	6	16
1906	2015-03-21 17:00:00	39.7	5:51 PM	28.3	4.4	22.0	1013.4	16.1	West	13.0	-			Scattered Clouds	280	2015-03-22 00:51:00<br />	2015-03-21 17:51:00	6	17
1907	2015-03-21 18:00:00	36.81	6:51 PM	27.2	4.4	23.0	1013.5	16.1	WSW	11.1	-			Partly Cloudy	240	2015-03-22 01:51:00<br />	2015-03-21 18:51:00	6	18
1908	2015-03-21 19:00:00	36.94	7:51 PM	25.6	5.0	27.0	1013.9	16.1	SSW	5.6	-			Partly Cloudy	210	2015-03-22 02:51:00<br />	2015-03-21 19:51:00	6	19
1909	2015-03-21 20:00:00	42.06	8:51 PM	25.0	5.0	28.0	1014.5	16.1	Calm	Calm	-			Clear	0	2015-03-22 03:51:00<br />	2015-03-21 20:51:00	6	20
1910	2015-03-21 21:00:00	42.53	9:51 PM	24.4	4.4	27.0	1014.8	16.1	East	7.4	-			Clear	90	2015-03-22 04:51:00<br />	2015-03-21 21:51:00	6	21
1911	2015-03-21 22:00:00	42.43	10:51 PM	23.3	6.1	33.0	1015.2	16.1	East	9.3	-			Clear	80	2015-03-22 05:51:00<br />	2015-03-21 22:51:00	6	22
1912	2015-03-21 23:00:00	42.59	11:51 PM	21.1	5.6	36.0	1015.4	16.1	East	14.8	-			Clear	80	2015-03-22 06:51:00<br />	2015-03-21 23:51:00	6	23
1913	2015-03-22 00:00:00	43.29	12:51 AM	20.0	7.8	45.0	1015.6	16.1	East	11.1	-			Clear	90	2015-03-22 07:51:00<br />	2015-03-22 00:51:00	7	0
1914	2015-03-22 01:00:00	41.07	1:51 AM	18.9	8.3	50.0	1015.7	16.1	East	11.1	-			Clear	90	2015-03-22 08:51:00<br />	2015-03-22 01:51:00	7	1
1915	2015-03-22 02:00:00	38.82	2:51 AM	18.3	7.8	50.0	1015.9	16.1	East	11.1	-			Clear	80	2015-03-22 09:51:00<br />	2015-03-22 02:51:00	7	2
1916	2015-03-22 03:00:00	32.66	3:51 AM	17.2	7.8	54.0	1016.0	16.1	East	11.1	-			Clear	90	2015-03-22 10:51:00<br />	2015-03-22 03:51:00	7	3
1917	2015-03-22 04:00:00	24.24	4:51 AM	16.7	7.8	56.0	1016.4	16.1	East	11.1	-			Clear	100	2015-03-22 11:51:00<br />	2015-03-22 04:51:00	7	4
1918	2015-03-22 05:00:00	22.46	5:51 AM	16.1	8.3	60.0	1016.7	16.1	East	14.8	-			Clear	90	2015-03-22 12:51:00<br />	2015-03-22 05:51:00	7	5
1919	2015-03-22 06:00:00	22.68	6:51 AM	15.6	7.2	57.0	1017.3	16.1	East	11.1	-			Partly Cloudy	100	2015-03-22 13:51:00<br />	2015-03-22 06:51:00	7	6
1920	2015-03-22 07:00:00	25.81	7:51 AM	18.3	5.6	43.0	1018.0	16.1	East	14.8	-			Partly Cloudy	100	2015-03-22 14:51:00<br />	2015-03-22 07:51:00	7	7
1921	2015-03-22 08:00:00	25.75	8:51 AM	20.6	5.6	38.0	1018.4	16.1	ESE	14.8	-			Partly Cloudy	110	2015-03-22 15:51:00<br />	2015-03-22 08:51:00	7	8
1922	2015-03-22 09:00:00	25.31	9:51 AM	22.8	5.6	33.0	1018.7	16.1	East	11.1	-			Partly Cloudy	100	2015-03-22 16:51:00<br />	2015-03-22 09:51:00	7	9
1923	2015-03-22 10:00:00	25.91	10:51 AM	25.6	5.6	28.0	1018.5	16.1	SE	14.8	-			Partly Cloudy	130	2015-03-22 17:51:00<br />	2015-03-22 10:51:00	7	10
1924	2015-03-22 11:00:00	25.27	11:51 AM	27.8	3.9	22.0	1017.8	16.1	South	11.1	-			Partly Cloudy	170	2015-03-22 18:51:00<br />	2015-03-22 11:51:00	7	11
1925	2015-03-22 12:00:00	26.23	12:51 PM	30.0	0.6	15.0	1017.1	16.1	South	13.0	-			Partly Cloudy	170	2015-03-22 19:51:00<br />	2015-03-22 12:51:00	7	12
1926	2015-03-22 13:00:00	25.38	1:51 PM	29.4	-1.1	14.0	1016.2	16.1	SSE	7.4	-			Scattered Clouds	150	2015-03-22 20:51:00<br />	2015-03-22 13:51:00	7	13
1927	2015-03-22 14:00:00	36.57	2:51 PM	29.4	-2.2	13.0	1015.5	16.1	Variable	9.3	-			Mostly Cloudy	0	2015-03-22 21:51:00<br />	2015-03-22 14:51:00	7	14
1928	2015-03-22 15:00:00	43.31	3:51 PM	30.0	-1.7	13.0	1014.9	16.1	East	7.4	-			Mostly Cloudy	80	2015-03-22 22:51:00<br />	2015-03-22 15:51:00	7	15
1929	2015-03-22 16:00:00	43.83	4:51 PM	30.6	-1.7	12.0	1014.3	16.1	South	5.6	-			Mostly Cloudy	190	2015-03-22 23:51:00<br />	2015-03-22 16:51:00	7	16
1930	2015-03-22 17:00:00	42.95	5:51 PM	29.4	-2.2	13.0	1014.0	16.1	SW	7.4	-			Mostly Cloudy	220	2015-03-23 00:51:00<br />	2015-03-22 17:51:00	7	17
1931	2015-03-22 18:00:00	39.95	6:51 PM	28.9	-1.7	14.0	1013.9	16.1	NW	11.1	-			Mostly Cloudy	320	2015-03-23 01:51:00<br />	2015-03-22 18:51:00	7	18
1932	2015-03-22 19:00:00	40.16	7:51 PM	26.7	-0.6	17.0	1014.2	16.1	East	5.6	-			Mostly Cloudy	100	2015-03-23 02:51:00<br />	2015-03-22 19:51:00	7	19
1933	2015-03-22 20:00:00	39.49	8:51 PM	26.1	0.0	18.0	1014.4	16.1	SE	5.6	-			Mostly Cloudy	130	2015-03-23 03:51:00<br />	2015-03-22 20:51:00	7	20
1934	2015-03-22 21:00:00	38.51	9:51 PM	23.3	2.2	25.0	1014.8	16.1	Calm	Calm	-			Scattered Clouds	0	2015-03-23 04:51:00<br />	2015-03-22 21:51:00	7	21
1935	2015-03-22 22:00:00	37.05	10:51 PM	23.9	1.7	23.0	1015.0	16.1	Calm	Calm	-			Scattered Clouds	0	2015-03-23 05:51:00<br />	2015-03-22 22:51:00	7	22
1936	2015-03-22 23:00:00	37.01	11:51 PM	22.2	2.8	28.0	1015.0	16.1	East	5.6	-			Scattered Clouds	80	2015-03-23 06:51:00<br />	2015-03-22 23:51:00	7	23
1937	2015-03-23 00:00:00	28.94	12:51 AM	21.1	3.9	32.0	1014.7	16.1	East	11.1	-			Partly Cloudy	90	2015-03-23 07:51:00<br />	2015-03-23 00:51:00	1	0
1938	2015-03-23 01:00:00	24.77	1:51 AM	20.0	3.9	35.0	1014.7	16.1	East	7.4	-			Partly Cloudy	90	2015-03-23 08:51:00<br />	2015-03-23 01:51:00	1	1
1939	2015-03-23 02:00:00	23.06	2:51 AM	17.8	5.0	43.0	1014.8	16.1	East	11.1	-			Scattered Clouds	100	2015-03-23 09:51:00<br />	2015-03-23 02:51:00	1	2
1940	2015-03-23 03:00:00	23.9	3:51 AM	17.8	4.4	41.0	1014.6	16.1	East	14.8	-			Scattered Clouds	80	2015-03-23 10:51:00<br />	2015-03-23 03:51:00	1	3
1941	2015-03-23 04:00:00	22.82	4:51 AM	17.2	5.0	45.0	1014.6	16.1	East	11.1	-			Scattered Clouds	90	2015-03-23 11:51:00<br />	2015-03-23 04:51:00	1	4
1942	2015-03-23 05:00:00	22.91	5:51 AM	17.2	4.4	43.0	1015.1	16.1	East	14.8	-			Mostly Cloudy	80	2015-03-23 12:51:00<br />	2015-03-23 05:51:00	1	5
1943	2015-03-23 06:00:00	23.46	6:51 AM	16.7	4.4	44.0	1015.7	16.1	East	11.1	-			Mostly Cloudy	90	2015-03-23 13:51:00<br />	2015-03-23 06:51:00	1	6
1944	2015-03-23 07:00:00	26.75	7:51 AM	18.3	4.4	40.0	1015.9	16.1	East	13.0	-			Partly Cloudy	100	2015-03-23 14:51:00<br />	2015-03-23 07:51:00	1	7
1945	2015-03-23 08:00:00	26.07	8:51 AM	21.1	2.8	30.0	1016.2	16.1	SE	14.8	-			Partly Cloudy	140	2015-03-23 15:51:00<br />	2015-03-23 08:51:00	1	8
1946	2015-03-23 09:00:00	27.36	9:51 AM	22.8	2.8	27.0	1016.6	16.1	NE	7.4	-			Partly Cloudy	40	2015-03-23 16:51:00<br />	2015-03-23 09:51:00	1	9
1947	2015-03-23 10:00:00	26.34	10:51 AM	24.4	2.2	23.0	1016.0	16.1	Calm	Calm	-			Partly Cloudy	0	2015-03-23 17:51:00<br />	2015-03-23 10:51:00	1	10
1948	2015-03-23 11:00:00	28.99	11:51 AM	26.1	0.6	19.0	1015.1	16.1	Calm	Calm	-			Partly Cloudy	0	2015-03-23 18:51:00<br />	2015-03-23 11:51:00	1	11
1949	2015-03-23 12:00:00	43.63	12:51 PM	28.9	0.6	16.0	1014.3	16.1	Variable	7.4	-			Partly Cloudy	0	2015-03-23 19:51:00<br />	2015-03-23 12:51:00	1	12
1950	2015-03-23 13:00:00	45.14	1:51 PM	28.9	-1.7	14.0	1013.3	16.1	Variable	5.6	-			Partly Cloudy	0	2015-03-23 20:51:00<br />	2015-03-23 13:51:00	1	13
1951	2015-03-23 14:00:00	46.09	2:51 PM	30.0	-1.1	13.0	1012.5	16.1	WNW	13.0	-			Partly Cloudy	290	2015-03-23 21:51:00<br />	2015-03-23 14:51:00	1	14
1952	2015-03-23 15:00:00	46.57	3:51 PM	29.4	-2.2	13.0	1011.6	16.1	Variable	9.3	-			Partly Cloudy	0	2015-03-23 22:51:00<br />	2015-03-23 15:51:00	1	15
1953	2015-03-23 16:00:00	47.91	4:51 PM	30.6	-4.4	10.0	1011.3	16.1	West	24.1	-			Partly Cloudy	280	2015-03-23 23:51:00<br />	2015-03-23 16:51:00	1	16
1954	2015-03-23 17:00:00	45.73	5:51 PM	28.9	-3.9	12.0	1011.5	16.1	West	20.4	27.8			Partly Cloudy	270	2015-03-24 00:51:00<br />	2015-03-23 17:51:00	1	17
1955	2015-03-23 18:00:00	44.34	6:51 PM	28.3	-3.9	12.0	1011.4	16.1	WNW	18.5	-			Partly Cloudy	290	2015-03-24 01:51:00<br />	2015-03-23 18:51:00	1	18
1956	2015-03-23 19:00:00	44.57	7:51 PM	27.8	-3.3	13.0	1011.8	16.1	NW	13.0	-			Clear	310	2015-03-24 02:51:00<br />	2015-03-23 19:51:00	1	19
1957	2015-03-23 20:00:00	42.59	8:51 PM	24.4	-1.1	19.0	1012.2	16.1	SW	7.4	-			Clear	220	2015-03-24 03:51:00<br />	2015-03-23 20:51:00	1	20
1958	2015-03-23 21:00:00	41.02	9:51 PM	23.3	0.0	21.0	1012.6	16.1	Calm	Calm	-			Clear	0	2015-03-24 04:51:00<br />	2015-03-23 21:51:00	1	21
1959	2015-03-23 22:00:00	41.08	10:51 PM	23.3	-1.1	20.0	1012.8	16.1	Calm	Calm	-			Clear	0	2015-03-24 05:51:00<br />	2015-03-23 22:51:00	1	22
1960	2015-03-23 23:00:00	40.51	11:51 PM	21.7	0.6	25.0	1012.7	16.1	ENE	9.3	-			Clear	70	2015-03-24 06:51:00<br />	2015-03-23 23:51:00	1	23
1961	2015-03-24 00:00:00	40.12	12:51 AM	19.4	2.2	32.0	1012.7	16.1	East	9.3	-			Clear	90	2015-03-24 07:51:00<br />	2015-03-24 00:51:00	2	0
1962	2015-03-24 01:00:00	39.72	1:51 AM	18.3	1.7	33.0	1013.0	16.1	East	7.4	-			Clear	100	2015-03-24 08:51:00<br />	2015-03-24 01:51:00	2	1
1963	2015-03-24 02:00:00	40.13	2:51 AM	17.8	1.7	34.0	1012.9	16.1	East	5.6	-			Clear	90	2015-03-24 09:51:00<br />	2015-03-24 02:51:00	2	2
1964	2015-03-24 03:00:00	31.21	3:51 AM	17.2	1.7	35.0	1012.8	16.1	East	5.6	-			Clear	100	2015-03-24 10:51:00<br />	2015-03-24 03:51:00	2	3
1965	2015-03-24 04:00:00	27.56	4:51 AM	16.1	1.1	36.0	1012.8	16.1	ESE	7.4	-			Clear	120	2015-03-24 11:51:00<br />	2015-03-24 04:51:00	2	4
1966	2015-03-24 05:00:00	25.69	5:51 AM	15.6	-0.6	33.0	1013.0	16.1	ESE	13.0	-			Partly Cloudy	110	2015-03-24 12:51:00<br />	2015-03-24 05:51:00	2	5
1967	2015-03-24 06:00:00	27.5	6:51 AM	15.6	0.6	36.0	1013.6	16.1	ESE	7.4	-			Mostly Cloudy	110	2015-03-24 13:51:00<br />	2015-03-24 06:51:00	2	6
1968	2015-03-24 07:00:00	28.32	7:51 AM	18.0	1.0	32.0	1015.5	16.1	ESE	9.3	-			Scattered Clouds	120	2015-03-24 14:51:00<br />	2015-03-24 07:51:00	2	7
1969	2015-03-24 08:00:00	32.59	8:51 AM	20.0	-1.1	24.0	1014.7	16.1	ESE	13.0	-			Scattered Clouds	120	2015-03-24 15:51:00<br />	2015-03-24 08:51:00	2	8
1970	2015-03-24 09:00:00	28.22	9:51 AM	21.7	-2.8	19.0	1014.8	16.1	Variable	9.3	-			Partly Cloudy	0	2015-03-24 16:51:00<br />	2015-03-24 09:51:00	2	9
1971	2015-03-24 10:00:00	28.47	10:51 AM	23.9	-3.9	16.0	1014.5	16.1	Variable	5.6	-			Partly Cloudy	0	2015-03-24 17:51:00<br />	2015-03-24 10:51:00	2	10
1972	2015-03-24 11:00:00	29.0	11:51 AM	25.6	-6.7	11.0	1013.9	16.1	Calm	Calm	-			Partly Cloudy	0	2015-03-24 18:51:00<br />	2015-03-24 11:51:00	2	11
1973	2015-03-24 12:00:00	38.04	12:51 PM	27.2	-7.8	10.0	1012.9	16.1	WNW	7.4	-			Scattered Clouds	300	2015-03-24 19:51:00<br />	2015-03-24 12:51:00	2	12
1974	2015-03-24 13:00:00	40.54	1:51 PM	28.9	-6.1	10.0	1011.9	16.1	Variable	5.6	-			Scattered Clouds	0	2015-03-24 20:51:00<br />	2015-03-24 13:51:00	2	13
1975	2015-03-24 14:00:00	40.37	2:51 PM	28.9	-5.6	10.0	1011.2	16.1	WNW	11.1	-			Scattered Clouds	290	2015-03-24 21:51:00<br />	2015-03-24 14:51:00	2	14
1976	2015-03-24 15:00:00	45.83	3:51 PM	29.4	-5.6	10.0	1010.4	16.1	Variable	7.4	-			Scattered Clouds	0	2015-03-24 22:51:00<br />	2015-03-24 15:51:00	2	15
1977	2015-03-24 16:00:00	47.05	4:51 PM	28.9	-5.0	11.0	1009.8	16.1	WNW	7.4	-			Scattered Clouds	290	2015-03-24 23:51:00<br />	2015-03-24 16:51:00	2	16
1978	2015-03-24 17:00:00	46.03	5:51 PM	28.9	-4.4	11.0	1009.3	16.1	WNW	11.1	-			Scattered Clouds	290	2015-03-25 00:51:00<br />	2015-03-24 17:51:00	2	17
1979	2015-03-24 18:00:00	39.93	6:51 PM	27.8	-3.3	13.0	1009.3	16.1	NNW	16.7	-			Scattered Clouds	330	2015-03-25 01:51:00<br />	2015-03-24 18:51:00	2	18
1980	2015-03-24 19:00:00	44.74	7:51 PM	27.2	-2.8	14.0	1009.6	16.1	NW	9.3	-			Partly Cloudy	310	2015-03-25 02:51:00<br />	2015-03-24 19:51:00	2	19
1981	2015-03-24 20:00:00	42.82	8:51 PM	26.1	-2.2	15.0	1010.0	16.1	Calm	Calm	-			Clear	0	2015-03-25 03:51:00<br />	2015-03-24 20:51:00	2	20
1982	2015-03-24 21:00:00	40.88	9:51 PM	22.8	0.6	23.0	1010.5	16.1	SSW	5.6	-			Clear	200	2015-03-25 04:51:00<br />	2015-03-24 21:51:00	2	21
1983	2015-03-24 22:00:00	40.8	10:51 PM	22.2	-0.6	22.0	1010.6	16.1	WSW	9.3	-			Partly Cloudy	250	2015-03-25 05:51:00<br />	2015-03-24 22:51:00	2	22
1984	2015-03-24 23:00:00	40.41	11:51 PM	21.1	0.6	26.0	1010.6	16.1	SW	7.4	-			Scattered Clouds	230	2015-03-25 06:51:00<br />	2015-03-24 23:51:00	2	23
1985	2015-03-25 00:00:00	40.81	12:51 AM	20.6	1.1	27.0	1010.4	16.1	Calm	Calm	-			Scattered Clouds	0	2015-03-25 07:51:00<br />	2015-03-25 00:51:00	3	0
1986	2015-03-25 01:00:00	40.21	1:51 AM	19.4	0.6	28.0	1010.4	16.1	ENE	13.0	-			Scattered Clouds	70	2015-03-25 08:51:00<br />	2015-03-25 01:51:00	3	1
1987	2015-03-25 02:00:00	40.66	2:51 AM	18.9	0.6	29.0	1010.5	16.1	East	11.1	-			Scattered Clouds	80	2015-03-25 09:51:00<br />	2015-03-25 02:51:00	3	2
1988	2015-03-25 03:00:00	32.12	3:51 AM	17.8	1.1	33.0	1010.9	16.1	Calm	Calm	-			Scattered Clouds	0	2015-03-25 10:51:00<br />	2015-03-25 03:51:00	3	3
1989	2015-03-25 04:00:00	28.11	4:51 AM	17.8	-0.6	29.0	1011.3	16.1	ESE	7.4	-			Scattered Clouds	120	2015-03-25 11:51:00<br />	2015-03-25 04:51:00	3	4
1990	2015-03-25 05:00:00	24.05	5:51 AM	17.2	-0.6	30.0	1012.0	16.1	SE	5.6	-			Scattered Clouds	130	2015-03-25 12:51:00<br />	2015-03-25 05:51:00	3	5
1991	2015-03-25 06:00:00	30.35	6:51 AM	17.2	0.6	33.0	1013.2	16.1	NE	11.1	-			Scattered Clouds	50	2015-03-25 13:51:00<br />	2015-03-25 06:51:00	3	6
1992	2015-03-25 07:00:00	28.96	7:51 AM	18.3	0.6	31.0	1013.8	16.1	ESE	9.3	-			Scattered Clouds	110	2015-03-25 14:51:00<br />	2015-03-25 07:51:00	3	7
1993	2015-03-25 08:00:00	29.33	8:51 AM	20.6	0.6	26.0	1014.0	16.1	ESE	11.1	-			Scattered Clouds	110	2015-03-25 15:51:00<br />	2015-03-25 08:51:00	3	8
1994	2015-03-25 09:00:00	26.9	9:51 AM	22.8	1.1	24.0	1014.4	16.1	ESE	11.1	-			Clear	120	2015-03-25 16:51:00<br />	2015-03-25 09:51:00	3	9
1995	2015-03-25 10:00:00	29.24	10:51 AM	25.0	0.6	20.0	1014.7	16.1	Calm	Calm	-			Clear	0	2015-03-25 17:51:00<br />	2015-03-25 10:51:00	3	10
1996	2015-03-25 11:00:00	28.53	11:51 AM	26.7	0.0	17.0	1014.3	16.1	West	7.4	-			Partly Cloudy	280	2015-03-25 18:51:00<br />	2015-03-25 11:51:00	3	11
1997	2015-03-25 12:00:00	38.07	12:51 PM	27.8	-2.2	14.0	1013.6	16.1	WNW	7.4	-			Partly Cloudy	290	2015-03-25 19:51:00<br />	2015-03-25 12:51:00	3	12
1998	2015-03-25 13:00:00	40.31	1:51 PM	28.9	-2.8	13.0	1012.8	16.1	Variable	11.1	-			Partly Cloudy	0	2015-03-25 20:51:00<br />	2015-03-25 13:51:00	3	13
[truncated: 6,734 more rows]
