# Supplementary material for: A novel twin time series network for building energy consumption predicting
Source: PLoS One. 2025 Jun 26;20(6):e0326576. doi: 10.1371/journal.pone.0326576 (PMC12200849; doi:10.1371/journal.pone.0326576)
Supplement: S1 File — (ZIP) [file pone.0326576.s001.zip › T2SNET-Pro-master/T2SNET/baselines/Dataset/UnivDorm_Prince.csv]

	timestamp	energy	Conditions	DateUTC<br />	Dew PointC	Events	Gust SpeedKm/h	Humidity	Precipitationmm	Sea Level PressurehPa	TemperatureC	TimeEDT	TimeEST	VisibilityKm	Wind Direction	Wind SpeedKm/h	WindDirDegrees	timestamp.1	weekday	hour	rand	seasonal
0	2015-01-01 05:00:00	21.96666667	Clear	2015-01-01 10:53:00<br />	-13.9		-	44.0		1021.0	-3.3		5:53 AM	16.1	WSW	9.3	250	2015-01-01 05:53:00	4	5	4	Holiday
1	2015-01-01 06:00:00	27.75	Clear	2015-01-01 11:53:00<br />	-13.9		-	46.0		1021.3	-3.9		6:53 AM	16.1	SW	11.1	230	2015-01-01 06:53:00	4	6	21	Holiday
2	2015-01-01 07:00:00	32.225	Clear	2015-01-01 12:53:00<br />	-13.9		-	46.0		1021.3	-3.9		7:53 AM	16.1	SW	9.3	230	2015-01-01 07:53:00	4	7	86	Holiday
3	2015-01-01 08:00:00	29.90833333	Clear	2015-01-01 13:53:00<br />	-13.9		-	40.0		1021.8	-1.7		8:53 AM	16.1	WSW	13.0	250	2015-01-01 08:53:00	4	8	29	Holiday
4	2015-01-01 09:00:00	26.96666667	Clear	2015-01-01 14:53:00<br />	-14.4		29.6	34.0		1021.8	0.0		9:53 AM	16.1	WSW	22.2	250	2015-01-01 09:53:00	4	9	11	Holiday
5	2015-01-01 10:00:00	32.36666667	Clear	2015-01-01 15:53:00<br />	-13.9		35.2	32.0		1021.1	1.1		10:53 AM	16.1	SW	24.1	230	2015-01-01 10:53:00	4	10	80	Holiday
6	2015-01-01 11:00:00	21.825	Clear	2015-01-01 16:53:00<br />	-13.3		40.7	31.0		1019.5	2.2		11:53 AM	16.1	West	25.9	260	2015-01-01 11:53:00	4	11	82	Holiday
7	2015-01-01 12:00:00	27.34166667	Clear	2015-01-01 17:53:00<br />	-12.2		42.6	32.0		1017.8	3.3		12:53 PM	16.1	WSW	22.2	250	2015-01-01 12:53:00	4	12	24	Holiday
8	2015-01-01 13:00:00	29.30833333	Clear	2015-01-01 18:53:00<br />	-11.7		35.2	31.0		1016.5	4.4		1:53 PM	16.1	WSW	22.2	240	2015-01-01 13:53:00	4	13	58	Holiday
9	2015-01-01 14:00:00	21.05	Clear	2015-01-01 19:53:00<br />	-12.2		40.7	29.0		1015.7	4.4		2:53 PM	16.1	SW	22.2	230	2015-01-01 14:53:00	4	14	53	Holiday
10	2015-01-01 15:00:00	33.565	Clear	2015-01-01 20:53:00<br />	-11.7		42.6	32.0		1015.7	3.9		3:53 PM	16.1	SW	24.1	230	2015-01-01 15:53:00	4	15	20	Holiday
11	2015-01-01 16:00:00	29.43333333	Clear	2015-01-01 21:53:00<br />	-10.6		42.6	37.0		1015.9	2.8		4:53 PM	16.1	SW	18.5	230	2015-01-01 16:53:00	4	16	64	Holiday
12	2015-01-01 17:00:00	23.65	Clear	2015-01-01 22:53:00<br />	-10.0		-	41.0		1015.8	2.2		5:53 PM	16.1	SW	14.8	230	2015-01-01 17:53:00	4	17	69	Holiday
13	2015-01-01 18:00:00	26.65833333	Clear	2015-01-01 23:53:00<br />	-8.9		-	46.0		1015.6	1.7		6:53 PM	16.1	SW	16.7	220	2015-01-01 18:53:00	4	18	76	Holiday
14	2015-01-01 19:00:00	29.41666667	Clear	2015-01-02 00:53:00<br />	-8.3		-	50.0		1016.0	1.1		7:53 PM	16.1	SW	16.7	230	2015-01-01 19:53:00	4	19	80	Holiday
15	2015-01-01 20:00:00	23.75	Clear	2015-01-02 01:53:00<br />	-8.3		-	46.0		1015.8	2.2		8:53 PM	16.1	WSW	13.0	240	2015-01-01 20:53:00	4	20	25	Holiday
16	2015-01-01 21:00:00	24.1	Clear	2015-01-02 02:53:00<br />	-7.2		-	52.0		1016.2	1.7		9:53 PM	16.1	WSW	13.0	240	2015-01-01 21:53:00	4	21	59	Holiday
17	2015-01-01 22:00:00	27.26666667	Clear	2015-01-02 03:53:00<br />	-7.2		-	54.0		1017.1	1.1		10:53 PM	16.1	West	9.3	260	2015-01-01 22:53:00	4	22	53	Holiday
18	2015-01-01 23:00:00	30.43333333	Clear	2015-01-02 04:53:00<br />	-7.8		-	50.0		1017.2	1.7		11:53 PM	16.1	WSW	11.1	240	2015-01-01 23:53:00	4	23	98	Holiday
19	2015-01-02 00:00:00	30.66666667	Clear	2015-01-02 05:53:00<br />	-8.3		-	50.0		1017.1	1.1		12:53 AM	16.1	WSW	7.4	240	2015-01-02 00:53:00	5	0	21	Break
20	2015-01-02 01:00:00	25.13333333	Clear	2015-01-02 06:53:00<br />	-8.3		-	52.0		1017.8	0.6		1:53 AM	16.1	WSW	9.3	240	2015-01-02 01:53:00	5	1	79	Break
21	2015-01-02 02:00:00	24.96666667	Clear	2015-01-02 07:53:00<br />	-8.3		-	54.0		1018.4	0.0		2:53 AM	16.1	WSW	11.1	240	2015-01-02 02:53:00	5	2	84	Break
22	2015-01-02 03:00:00	30.24166667	Clear	2015-01-02 08:53:00<br />	-8.3		-	54.0		1018.7	0.0		3:53 AM	16.1	WSW	9.3	240	2015-01-02 03:53:00	5	3	78	Break
23	2015-01-02 04:00:00	31.15	Clear	2015-01-02 09:53:00<br />	-8.9		-	52.0		1019.1	0.0		4:53 AM	16.1	WSW	9.3	240	2015-01-02 04:53:00	5	4	8	Break
24	2015-01-02 05:00:00	24.775	Clear	2015-01-02 10:53:00<br />	-8.9		-	50.0		1020.3	0.6		5:53 AM	16.1	WSW	7.4	240	2015-01-02 05:53:00	5	5	33	Break
25	2015-01-02 06:00:00	30.48333333	Mostly Cloudy	2015-01-02 11:53:00<br />	-8.9		-	50.0		1021.6	0.6		6:53 AM	16.1	West	13.0	260	2015-01-02 06:53:00	5	6	12	Break
26	2015-01-02 07:00:00	37.375	Clear	2015-01-02 12:53:00<br />	-8.9		-	52.0		1022.2	0.0		7:53 AM	16.1	WSW	5.6	250	2015-01-02 07:53:00	5	7	43	Break
27	2015-01-02 08:00:00	26.875	Clear	2015-01-02 13:53:00<br />	-8.9		-	46.0		1023.2	1.7		8:53 AM	16.1	West	11.1	260	2015-01-02 08:53:00	5	8	63	Break
28	2015-01-02 09:00:00	29.44166667	Clear	2015-01-02 14:53:00<br />	-8.9		-	41.0		1024.0	3.3		9:53 AM	16.1	West	16.7	270	2015-01-02 09:53:00	5	9	95	Break
29	2015-01-02 10:00:00	23.78333333	Clear	2015-01-02 15:53:00<br />	-8.3		-	40.0		1024.0	4.4		10:53 AM	16.1	West	20.4	280	2015-01-02 10:53:00	5	10	47	Break
30	2015-01-02 11:00:00	27.4	Clear	2015-01-02 16:53:00<br />	-8.3		40.7	40.0		1023.2	4.4		11:53 AM	16.1	WNW	25.9	290	2015-01-02 11:53:00	5	11	20	Break
31	2015-01-02 12:00:00	32.175	Clear	2015-01-02 17:53:00<br />	-7.8		38.9	38.0		1022.8	5.6		12:53 PM	16.1	NW	22.2	320	2015-01-02 12:53:00	5	12	7	Break
32	2015-01-02 13:00:00	29.75	Clear	2015-01-02 18:53:00<br />	-7.8		-	38.0		1023.6	5.6		1:53 PM	16.1	NW	20.4	320	2015-01-02 13:53:00	5	13	78	Break
33	2015-01-02 14:00:00	29.16666667	Clear	2015-01-02 19:53:00<br />	-7.8		-	40.0		1024.3	5.0		2:53 PM	16.1	West	14.8	280	2015-01-02 14:53:00	5	14	7	Break
34	2015-01-02 15:00:00	27.79166667	Clear	2015-01-02 20:53:00<br />	-7.8		-	40.0		1024.8	5.0		3:53 PM	16.1	NW	13.0	310	2015-01-02 15:53:00	5	15	61	Break
35	2015-01-02 16:00:00	25.45	Clear	2015-01-02 21:53:00<br />	-7.8		-	45.0		1025.9	3.3		4:53 PM	16.1	West	7.4	280	2015-01-02 16:53:00	5	16	94	Break
36	2015-01-02 17:00:00	27.64166667	Clear	2015-01-02 22:53:00<br />	-7.8		-	46.0		1026.6	2.8		5:53 PM	16.1	West	7.4	280	2015-01-02 17:53:00	5	17	39	Break
37	2015-01-02 18:00:00	25.075	Clear	2015-01-02 23:53:00<br />	-7.2		-	52.0		1027.8	1.7		6:53 PM	16.1	WSW	5.6	240	2015-01-02 18:53:00	5	18	59	Break
38	2015-01-02 19:00:00	31.25833333	Clear	2015-01-03 00:53:00<br />	-7.2		-	59.0		1028.3	0.0		7:53 PM	16.1	SW	7.4	230	2015-01-02 19:53:00	5	19	95	Break
39	2015-01-02 20:00:00	35.74166667	Clear	2015-01-03 01:53:00<br />	-7.2		-	59.0		1029.1	0.0		8:53 PM	14.5	NW	5.6	320	2015-01-02 20:53:00	5	20	38	Break
40	2015-01-02 21:00:00	29.55	Clear	2015-01-03 02:53:00<br />	-7.2		-	64.0		1029.4	-1.1		9:53 PM	14.5	Calm	Calm	0	2015-01-02 21:53:00	5	21	88	Break
41	2015-01-02 22:00:00	35.51666667	Clear	2015-01-03 03:53:00<br />	-7.2		-	67.0		1029.7	-1.7		10:53 PM	14.5	WNW	5.6	300	2015-01-02 22:53:00	5	22	35	Break
42	2015-01-02 23:00:00	20.91666667	Clear	2015-01-03 04:53:00<br />	-7.8		-	71.0		1030.4	-3.3		11:53 PM	12.9	North	5.6	350	2015-01-02 23:53:00	5	23	35	Break
43	2015-01-03 00:00:00	22.49166667	Clear	2015-01-03 05:53:00<br />	-7.2		-	69.0		1030.8	-2.2		12:53 AM	14.5	ENE	7.4	60	2015-01-03 00:53:00	6	0	12	Break
44	2015-01-03 01:00:00	25.80833333	Clear	2015-01-03 06:53:00<br />	-7.8		-	71.0		1031.2	-3.3		1:53 AM	12.9	Calm	Calm	0	2015-01-03 01:53:00	6	1	61	Break
45	2015-01-03 02:00:00	28.71666667	Clear	2015-01-03 07:53:00<br />	-7.8		-	69.0		1032.5	-2.8		2:53 AM	12.9	Calm	Calm	0	2015-01-03 02:53:00	6	2	66	Break
46	2015-01-03 03:00:00	32.54166667	Clear	2015-01-03 08:53:00<br />	-7.8		-	66.0		1032.7	-2.2		3:53 AM	14.5	ENE	5.6	70	2015-01-03 03:53:00	6	3	2	Break
47	2015-01-03 04:00:00	31.825	Clear	2015-01-03 09:53:00<br />	-7.8		-	69.0		1033.1	-2.8		4:53 AM	14.5	NE	9.3	40	2015-01-03 04:53:00	6	4	57	Break
48	2015-01-03 05:00:00	40.98333333	Clear	2015-01-03 10:53:00<br />	-7.2		-	72.0		1033.5	-2.8		5:53 AM	16.1	NNE	5.6	30	2015-01-03 05:53:00	6	5	59	Break
49	2015-01-03 06:00:00	37.3	Clear	2015-01-03 11:53:00<br />	-6.7		-	69.0		1033.4	-1.7		6:53 AM	16.1	East	7.4	90	2015-01-03 06:53:00	6	6	61	Break
50	2015-01-03 07:00:00	28.83333333	Partly Cloudy	2015-01-03 12:53:00<br />	-6.7		-	66.0		1033.7	-1.1		7:53 AM	14.5	East	9.3	90	2015-01-03 07:53:00	6	7	57	Break
51	2015-01-03 08:00:00	34.39166667	Overcast	2015-01-03 13:53:00<br />	-5.6		-	64.0		1034.1	0.6		8:53 AM	16.1	East	13.0	90	2015-01-03 08:53:00	6	8	1	Break
52	2015-01-03 09:00:00	33.50833333	Overcast	2015-01-03 14:53:00<br />	-5.0		-	61.0		1033.8	1.7		9:53 AM	16.1	East	11.1	100	2015-01-03 09:53:00	6	9	93	Break
53	2015-01-03 10:00:00	28.1	Overcast	2015-01-03 15:53:00<br />	-4.4		-	62.0		1033.4	2.2		10:53 AM	12.9	East	5.6	100	2015-01-03 10:53:00	6	10	3	Break
54	2015-01-03 11:00:00	30.7	Light Snow	2015-01-03 16:12:00<br />	-3.9	Snow	-	64.0	0.0	1033.1	2.2		11:12 AM	2.8	East	7.4	80	2015-01-03 11:12:00	6	11	79	Break
55	2015-01-03 12:00:00	28.05	Overcast	2015-01-03 17:27:00<br />	-1.1		-	76.0	0.0	1031.4	2.8		12:27 PM	12.9	East	9.3	90	2015-01-03 12:27:00	6	12	29	Break
56	2015-01-03 13:00:00	34.075	Light Rain	2015-01-03 18:02:00<br />	-0.6	Rain	-	79.0	0.02	1032.1	2.8		1:02 PM	4.8	Calm	Calm	0	2015-01-03 13:02:00	6	13	89	Break
57	2015-01-03 14:00:00	28.53333333	Light Rain	2015-01-03 19:03:00<br />	0.0	Rain	-	92.0	0.0	1030.4	1.1		2:03 PM	3.2	NE	9.3	50	2015-01-03 14:03:00	6	14	17	Break
58	2015-01-03 15:00:00	23.78333333	Light Rain	2015-01-03 20:18:00<br />	0.6	Rain	-	92.0	0.01	1029.3	1.7		3:18 PM	2.4	NE	11.1	50	2015-01-03 15:18:00	6	15	29	Break
59	2015-01-03 16:00:00	29.79166667	Rain	2015-01-03 21:10:00<br />	1.7	Rain	-	93.0	0.07	1029.0	2.8		4:10 PM	2.4	NE	13.0	50	2015-01-03 16:10:00	6	16	21	Break
60	2015-01-03 17:00:00	23.93333333	Overcast	2015-01-03 22:05:00<br />	1.7		-	93.0	0.0	1027.7	2.8		5:05 PM	3.2	ENE	9.3	70	2015-01-03 17:05:00	6	17	43	Break
61	2015-01-03 18:00:00	36.075	Light Rain	2015-01-03 23:20:00<br />	2.2	Rain	-	96.0	0.02	1026.6	2.8		6:20 PM	4.0	NE	9.3	50	2015-01-03 18:20:00	6	18	0	Break
62	2015-01-03 19:00:00	29.81666667	Light Rain	2015-01-04 00:05:00<br />	2.2	Rain	-	96.0	0.01	1025.3	2.8		7:05 PM	3.2	NE	9.3	50	2015-01-03 19:05:00	6	19	18	Break
63	2015-01-03 20:00:00	35.64166667	Overcast	2015-01-04 01:12:00<br />	2.2		-	93.0	0.0	1023.6	3.3		8:12 PM	6.4	NNE	9.3	20	2015-01-03 20:12:00	6	20	17	Break
64	2015-01-03 21:00:00	31.55833333	Light Rain	2015-01-04 02:08:00<br />	2.2	Rain	-	93.0	0.0	1021.9	3.3		9:08 PM	4.8	NNE	9.3	20	2015-01-03 21:08:00	6	21	43	Break
65	2015-01-03 22:00:00	39.01666667	Light Rain	2015-01-04 03:53:00<br />	3.9	Rain	-	97.0	0.01	1018.3	4.4		10:53 PM	4.0	NNE	7.4	30	2015-01-03 22:53:00	6	22	63	Break
66	2015-01-03 23:00:00	32.03333333	Rain	2015-01-04 04:36:00<br />	4.4	Rain	-	92.0	0.12	1018.2	5.6		11:36 PM	4.8	NNE	5.6	30	2015-01-03 23:36:00	6	23	38	Break
67	2015-01-04 00:00:00	25.775	Light Rain	2015-01-04 05:42:00<br />	4.4	Rain	-	92.0	0.04	1016.8	5.6		12:42 AM	3.2	Variable	7.4	0	2015-01-04 00:42:00	7	0	80	Regular
68	2015-01-04 01:00:00	35.11666667	Light Rain	2015-01-04 06:16:00<br />	4.4	Rain	-	92.0	0.02	1016.1	5.6		1:16 AM	4.8	NNE	5.6	20	2015-01-04 01:16:00	7	1	67	Regular
69	2015-01-04 02:00:00	39.53333333	Overcast	2015-01-04 07:42:00<br />	3.9		-	97.0		1015.8	4.4		2:42 AM	2.8	NW	7.4	320	2015-01-04 02:42:00	7	2	61	Regular
70	2015-01-04 03:00:00	42.64166667	Fog	2015-01-04 08:53:00<br />	3.3	Fog	-	96.0		1014.9	3.9		3:53 AM	0.4	SW	5.6	220	2015-01-04 03:53:00	7	3	56	Regular
71	2015-01-04 04:00:00	39.33333333	Fog	2015-01-04 09:53:00<br />	3.9	Fog	-	97.0	0.01	1014.3	4.4		4:53 AM	0.4	SSW	7.4	210	2015-01-04 04:53:00	7	4	11	Regular
72	2015-01-04 05:00:00	28.43333333	Overcast	2015-01-04 10:13:00<br />	3.9		-	93.0		1014.8	5.0		5:13 AM	3.2	WSW	9.3	250	2015-01-04 05:13:00	7	5	18	Regular
73	2015-01-04 06:00:00	32.40833333	Overcast	2015-01-04 11:01:00<br />	4.4		-	92.0		1014.8	5.6		6:01 AM	3.2	WSW	11.1	240	2015-01-04 06:01:00	7	6	42	Regular
74	2015-01-04 07:00:00	29.36666667	Light Rain	2015-01-04 12:10:00<br />	5.0	Rain	-	96.0	0.02	1014.1	5.6		7:10 AM	6.4	SW	7.4	220	2015-01-04 07:10:00	7	7	1	Regular
75	2015-01-04 08:00:00	28.24166667	Overcast	2015-01-04 13:03:00<br />	5.0		-	96.0		1014.1	5.6		8:03 AM	3.2	SSW	11.1	210	2015-01-04 08:03:00	7	8	24	Regular
76	2015-01-04 09:00:00	33.425	Overcast	2015-01-04 14:53:00<br />	5.6		-	93.0	0.0	1011.3	6.7		9:53 AM	4.8	SSW	13.0	200	2015-01-04 09:53:00	7	9	97	Regular
77	2015-01-04 10:00:00	24.46666667	Overcast	2015-01-04 15:03:00<br />	5.6		-	93.0		1011.1	6.7		10:03 AM	2.8	South	13.0	190	2015-01-04 10:03:00	7	10	20	Regular
78	2015-01-04 11:00:00	22.025	Overcast	2015-01-04 16:31:00<br />	8.3		-	96.0		1010.0	8.9		11:31 AM	1.6	WSW	11.1	250	2015-01-04 11:31:00	7	11	90	Regular
79	2015-01-04 12:00:00	24.55833333	Overcast	2015-01-04 17:02:00<br />	9.4		-	96.0		1007.7	10.0		12:02 PM	4.8	South	25.9	190	2015-01-04 12:02:00	7	12	29	Regular
80	2015-01-04 13:00:00	24.89166667	Overcast	2015-01-04 18:23:00<br />	10.0		31.5	93.0		1008.0	11.1		1:23 PM	9.7	SW	16.7	230	2015-01-04 13:23:00	7	13	42	Regular
81	2015-01-04 14:00:00	34.525	Scattered Clouds	2015-01-04 19:30:00<br />	10.0		-	89.0		1007.0	11.7		2:30 PM	12.9	SSW	16.7	210	2015-01-04 14:30:00	7	14	33	Regular
82	2015-01-04 15:00:00	32.88333333	Scattered Clouds	2015-01-04 20:53:00<br />	10.0		-	89.0		1005.6	11.7		3:53 PM	11.3	SSW	14.8	200	2015-01-04 15:53:00	7	15	6	Regular
83	2015-01-04 16:00:00	34.93333333	Clear	2015-01-04 21:53:00<br />	10.0		-	89.0		1004.9	11.7		4:53 PM	14.5	SSW	13.0	210	2015-01-04 16:53:00	7	16	88	Regular
84	2015-01-04 17:00:00	34.34166667	Mostly Cloudy	2015-01-04 22:53:00<br />	10.0		-	89.0		1004.5	11.7		5:53 PM	12.9	SW	14.8	220	2015-01-04 17:53:00	7	17	18	Regular
85	2015-01-04 18:00:00	33.54166667	Overcast	2015-01-04 23:41:00<br />	10.6		-	86.0		1005.3	12.8		6:41 PM	16.1	WNW	11.1	300	2015-01-04 18:41:00	7	18	90	Regular
86	2015-01-04 19:00:00	36.575	Rain	2015-01-05 00:44:00<br />	10.0	Rain	33.3	86.0	0.02	1006.3	12.2		7:44 PM	6.4	WNW	18.5	300	2015-01-04 19:44:00	7	19	77	Regular
87	2015-01-04 20:00:00	34.31666667	Overcast	2015-01-05 01:19:00<br />	9.4		-	86.0	0.0	1006.3	11.7		8:19 PM	14.5	NW	18.5	310	2015-01-04 20:19:00	7	20	75	Regular
88	2015-01-04 21:00:00	32.43333333	Overcast	2015-01-05 02:53:00<br />	6.7		27.8	80.0	0.02	1008.2	10.0		9:53 PM	16.1	West	14.8	270	2015-01-04 21:53:00	7	21	36	Regular
89	2015-01-04 22:00:00	36.00833333	Overcast	2015-01-05 03:53:00<br />	1.7		53.7	57.0	0.0	1009.1	10.0		10:53 PM	16.1	WNW	31.5	290	2015-01-04 22:53:00	7	22	18	Regular
90	2015-01-04 23:00:00	40.90833333	Partly Cloudy	2015-01-05 04:53:00<br />	0.0		38.9	52.0		1009.9	9.4		11:53 PM	16.1	WNW	20.4	290	2015-01-04 23:53:00	7	23	94	Regular
91	2015-01-05 00:00:00	44.475	Clear	2015-01-05 05:53:00<br />	-2.8		55.6	47.0		1010.7	7.8		12:53 AM	16.1	WNW	29.6	300	2015-01-05 00:53:00	1	0	51	Regular
92	2015-01-05 01:00:00	35.89166667	Partly Cloudy	2015-01-05 06:53:00<br />	-2.2		37.0	53.0		1012.0	6.7		1:53 AM	16.1	WNW	22.2	290	2015-01-05 01:53:00	1	1	39	Regular
93	2015-01-05 02:00:00	29.525	Scattered Clouds	2015-01-05 07:53:00<br />	-3.9		59.3	51.0		1012.9	5.6		2:53 AM	16.1	WNW	35.2	290	2015-01-05 02:53:00	1	2	21	Regular
94	2015-01-05 03:00:00	30.04166667	Clear	2015-01-05 08:53:00<br />	-5.0		50.0	49.0		1013.6	5.0		3:53 AM	16.1	WNW	24.1	290	2015-01-05 03:53:00	1	3	89	Regular
95	2015-01-05 04:00:00	36.63333333	Clear	2015-01-05 09:53:00<br />	-6.7		38.9	45.0		1014.6	4.4		4:53 AM	16.1	West	22.2	280	2015-01-05 04:53:00	1	4	52	Regular
96	2015-01-05 05:00:00	33.90833333	Partly Cloudy	2015-01-05 10:53:00<br />	-6.7		48.2	46.0		1015.8	3.9		5:53 AM	16.1	West	22.2	280	2015-01-05 05:53:00	1	5	21	Regular
97	2015-01-05 06:00:00	26.33333333	Scattered Clouds	2015-01-05 11:53:00<br />	-7.8		46.3	45.0		1017.3	3.3		6:53 AM	16.1	West	24.1	280	2015-01-05 06:53:00	1	6	80	Regular
98	2015-01-05 07:00:00	24.33333333	Mostly Cloudy	2015-01-05 12:53:00<br />	-8.9		48.2	44.0		1019.3	2.2		7:53 AM	16.1	WNW	25.9	300	2015-01-05 07:53:00	1	7	45	Regular
99	2015-01-05 08:00:00	29.05	Overcast	2015-01-05 13:53:00<br />	-10.0		44.4	41.0		1020.4	2.2		8:53 AM	16.1	WNW	27.8	300	2015-01-05 08:53:00	1	8	43	Regular
100	2015-01-05 09:00:00	28.28333333	Partly Cloudy	2015-01-05 14:53:00<br />	-10.0		42.6	41.0		1021.2	2.2		9:53 AM	16.1	West	25.9	280	2015-01-05 09:53:00	1	9	64	Regular
101	2015-01-05 10:00:00	28.30833333	Clear	2015-01-05 15:53:00<br />	-12.2		42.6	34.0		1021.5	2.2		10:53 AM	16.1	WNW	18.5	290	2015-01-05 10:53:00	1	10	95	Regular
102	2015-01-05 11:00:00	28.54166667	Clear	2015-01-05 16:53:00<br />	-12.8		42.6	34.0		1021.1	1.7		11:53 AM	16.1	WNW	24.1	290	2015-01-05 11:53:00	1	11	88	Regular
103	2015-01-05 12:00:00	34.7	Scattered Clouds	2015-01-05 17:53:00<br />	-12.2		40.7	34.0		1021.0	2.2		12:53 PM	16.1	WNW	24.1	290	2015-01-05 12:53:00	1	12	19	Regular
104	2015-01-05 13:00:00	24.175	Partly Cloudy	2015-01-05 18:53:00<br />	-13.3		46.3	33.0		1021.6	1.7		1:53 PM	16.1	NW	27.8	310	2015-01-05 13:53:00	1	13	30	Regular
105	2015-01-05 14:00:00	33.125	Scattered Clouds	2015-01-05 19:53:00<br />	-14.4		48.2	32.0		1022.9	0.6		2:53 PM	16.1	NW	31.5	310	2015-01-05 14:53:00	1	14	10	Regular
106	2015-01-05 15:00:00	26.39166667	Clear	2015-01-05 20:53:00<br />	-15.0		40.7	32.0		1024.2	0.0		3:53 PM	16.1	NW	29.6	320	2015-01-05 15:53:00	1	15	45	Regular
107	2015-01-05 16:00:00	39.48333333	Clear	2015-01-05 21:53:00<br />	-16.1		35.2	32.0		1024.9	-1.1		4:53 PM	16.1	WNW	14.8	290	2015-01-05 16:53:00	1	16	33	Regular
108	2015-01-05 17:00:00	33.30833333	Clear	2015-01-05 22:53:00<br />	-16.1		37.0	33.0		1026.7	-1.7		5:53 PM	16.1	WNW	25.9	300	2015-01-05 17:53:00	1	17	68	Regular
109	2015-01-05 18:00:00	33.88333333	Clear	2015-01-05 23:53:00<br />	-17.8		40.7	31.0		1028.2	-2.8		6:53 PM	16.1	WNW	27.8	300	2015-01-05 18:53:00	1	18	12	Regular
110	2015-01-05 19:00:00	31.50833333	Clear	2015-01-06 00:53:00<br />	-16.7		29.6	37.0		1028.1	-3.9		7:53 PM	16.1	WNW	13.0	300	2015-01-05 19:53:00	1	19	97	Regular
111	2015-01-05 20:00:00	30.59166667	Clear	2015-01-06 01:53:00<br />	-17.8		31.5	35.0		1028.8	-4.4		8:53 PM	16.1	WNW	20.4	290	2015-01-05 20:53:00	1	20	72	Regular
112	2015-01-05 21:00:00	41.34166667	Clear	2015-01-06 02:53:00<br />	-17.8		-	37.0		1029.3	-5.0		9:53 PM	16.1	WNW	16.7	290	2015-01-05 21:53:00	1	21	18	Regular
113	2015-01-05 22:00:00	39.025	Clear	2015-01-06 03:53:00<br />	-17.8		-	37.0		1029.5	-5.0		10:53 PM	16.1	WNW	14.8	300	2015-01-05 22:53:00	1	22	67	Regular
114	2015-01-05 23:00:00	35.78333333	Clear	2015-01-06 04:53:00<br />	-17.8		-	38.0		1029.6	-5.6		11:53 PM	16.1	NW	11.1	310	2015-01-05 23:53:00	1	23	98	Regular
115	2015-01-06 00:00:00	34.75	Clear	2015-01-06 05:53:00<br />	-17.2		-	44.0		1029.9	-6.7		12:53 AM	16.1	WNW	11.1	300	2015-01-06 00:53:00	2	0	16	Regular
116	2015-01-06 01:00:00	44.925	Clear	2015-01-06 06:53:00<br />	-17.2		-	46.0		1029.6	-7.2		1:53 AM	16.1	NW	7.4	310	2015-01-06 01:53:00	2	1	16	Regular
117	2015-01-06 02:00:00	38.08333333	Clear	2015-01-06 07:53:00<br />	-17.2		-	46.0		1029.3	-7.2		2:53 AM	16.1	NW	5.6	310	2015-01-06 02:53:00	2	2	22	Regular
118	2015-01-06 03:00:00	39.25	Clear	2015-01-06 08:53:00<br />	-16.7		-	47.0		1029.0	-7.2		3:53 AM	16.1	NW	7.4	310	2015-01-06 03:53:00	2	3	24	Regular
119	2015-01-06 04:00:00	40.83333333	Overcast	2015-01-06 09:53:00<br />	-16.7		-	47.0		1028.0	-7.2		4:53 AM	16.1	NW	9.3	310	2015-01-06 04:53:00	2	4	41	Regular
120	2015-01-06 05:00:00	35.93333333	Overcast	2015-01-06 10:53:00<br />	-16.7		-	46.0		1029.1	-6.7		5:53 AM	14.5	West	9.3	270	2015-01-06 05:53:00	2	5	35	Regular
121	2015-01-06 06:00:00	35.91666667	Light Snow	2015-01-06 11:53:00<br />	-15.0	Snow	-	54.0	0.0	1028.4	-7.2		6:53 AM	6.4	WNW	13.0	290	2015-01-06 06:53:00	2	6	80	Regular
122	2015-01-06 07:00:00	32.9	Light Snow	2015-01-06 12:05:00<br />	-13.9	Snow	-	62.0	0.0	1028.0	-7.8		7:05 AM	6.4	Variable	7.4	0	2015-01-06 07:05:00	2	7	73	Regular
123	2015-01-06 08:00:00	36.025	Light Snow	2015-01-06 13:18:00<br />	-11.1	Snow	-	81.0	0.0	1027.3	-8.3		8:18 AM	2.4	NNW	5.6	330	2015-01-06 08:18:00	2	8	87	Regular
124	2015-01-06 09:00:00	28.99166667	Light Snow	2015-01-06 14:27:00<br />	-10.6	Snow	-	81.0	0.0	1027.3	-7.8		9:27 AM	1.6	Calm	Calm	0	2015-01-06 09:27:00	2	9	65	Regular
125	2015-01-06 10:00:00	31.2	Light Snow	2015-01-06 15:05:00<br />	-10.6	Snow	-	81.0	0.0	1026.6	-7.8		10:05 AM	4.8	South	9.3	190	2015-01-06 10:05:00	2	10	99	Regular
126	2015-01-06 11:00:00	26.09166667	Light Snow	2015-01-06 16:53:00<br />	-9.4	Snow	-	81.0	0.0	1023.5	-6.7		11:53 AM	2.4	South	11.1	190	2015-01-06 11:53:00	2	11	47	Regular
127	2015-01-06 12:00:00	30.09166667	Light Snow	2015-01-06 17:01:00<br />	-10.6	Snow	-	74.0	0.0	1023.6	-6.7		12:01 PM	4.0	South	11.1	180	2015-01-06 12:01:00	2	12	88	Regular
128	2015-01-06 13:00:00	28.04166667	Light Snow	2015-01-06 18:12:00<br />	-10.0	Snow	-	78.0	0.0	1021.6	-6.7		1:12 PM	3.2	SSW	7.4	210	2015-01-06 13:12:00	2	13	90	Regular
129	2015-01-06 14:00:00	26.45	Light Snow	2015-01-06 19:53:00<br />	-9.4	Snow	-	78.0	0.0	1020.0	-6.1		2:53 PM	2.0	Calm	Calm	0	2015-01-06 14:53:00	2	14	13	Regular
130	2015-01-06 15:00:00	22.95833333	Light Snow	2015-01-06 20:06:00<br />	-9.4	Snow	-	78.0	0.0	1020.2	-6.1		3:06 PM	2.0	SSW	5.6	200	2015-01-06 15:06:00	2	15	26	Regular
131	2015-01-06 16:00:00	29.2	Light Snow	2015-01-06 21:04:00<br />	-9.4	Snow	-	81.0	0.0	1019.9	-6.7		4:04 PM	1.6	SW	5.6	220	2015-01-06 16:04:00	2	16	28	Regular
132	2015-01-06 17:00:00	42.95833333	Haze	2015-01-06 22:32:00<br />	-10.0		-	81.0		1019.5	-7.2		5:32 PM	9.7	Calm	Calm	0	2015-01-06 17:32:00	2	17	9	Regular
133	2015-01-06 18:00:00	35.625	Light Snow	2015-01-06 23:53:00<br />	-9.4	Snow	-	85.0	0.0	1019.4	-7.2		6:53 PM	6.4	SW	7.4	230	2015-01-06 18:53:00	2	18	84	Regular
134	2015-01-06 19:00:00	42.51666667	Mostly Cloudy	2015-01-07 00:12:00<br />	-9.4		-	85.0	0.0	1019.5	-7.2		7:12 PM	8.0	Calm	Calm	0	2015-01-06 19:12:00	2	19	49	Regular
135	2015-01-06 20:00:00	37.13333333	Clear	2015-01-07 01:53:00<br />	-11.1		-	88.0		1019.3	-9.4		8:53 PM	8.0	West	5.6	260	2015-01-06 20:53:00	2	20	21	Regular
136	2015-01-06 21:00:00	35.99166667	Clear	2015-01-07 02:53:00<br />	-10.6		-	84.0		1018.7	-8.3		9:53 PM	9.7	Calm	Calm	0	2015-01-06 21:53:00	2	21	27	Regular
137	2015-01-06 22:00:00	32.00833333	Clear	2015-01-07 03:53:00<br />	-11.1		-	84.0		1017.7	-8.9		10:53 PM	9.7	West	5.6	280	2015-01-06 22:53:00	2	22	62	Regular
138	2015-01-06 23:00:00	45.2	Clear	2015-01-07 04:53:00<br />	-11.1		-	84.0		1017.4	-8.9		11:53 PM	9.7	WSW	9.3	250	2015-01-06 23:53:00	2	23	61	Regular
139	2015-01-07 00:00:00	38.49166667	Mostly Cloudy	2015-01-07 05:53:00<br />	-11.7		-	84.0		1017.3	-9.4		12:53 AM	8.0	SW	9.3	220	2015-01-07 00:53:00	3	0	28	Regular
140	2015-01-07 01:00:00	34.39166667	Mostly Cloudy	2015-01-07 06:53:00<br />	-11.1		-	84.0		1017.3	-8.9		1:53 AM	8.0	SW	9.3	230	2015-01-07 01:53:00	3	1	40	Regular
141	2015-01-07 02:00:00	36.175	Haze	2015-01-07 07:53:00<br />	-11.1		-	81.0		1015.8	-8.3		2:53 AM	9.7	WSW	9.3	250	2015-01-07 02:53:00	3	2	52	Regular
142	2015-01-07 03:00:00	41.46666667	Haze	2015-01-07 08:53:00<br />	-11.1		-	81.0		1014.7	-8.3		3:53 AM	9.7	West	5.6	260	2015-01-07 03:53:00	3	3	76	Regular
143	2015-01-07 04:00:00	34.24166667	Haze	2015-01-07 09:53:00<br />	-11.7		-	81.0		1013.8	-8.9		4:53 AM	9.7	SW	7.4	230	2015-01-07 04:53:00	3	4	85	Regular
144	2015-01-07 05:00:00	38.25	Haze	2015-01-07 10:53:00<br />	-11.1		-	81.0		1013.9	-8.3		5:53 AM	9.7	West	9.3	270	2015-01-07 05:53:00	3	5	32	Regular
145	2015-01-07 06:00:00	33.98333333	Haze	2015-01-07 11:53:00<br />	-11.7		-	81.0		1014.7	-8.9		6:53 AM	9.7	NW	9.3	310	2015-01-07 06:53:00	3	6	84	Regular
146	2015-01-07 07:00:00	33.4	Haze	2015-01-07 12:53:00<br />	-12.2		-	71.0		1015.3	-7.8		7:53 AM	9.7	WNW	16.7	300	2015-01-07 07:53:00	3	7	42	Regular
147	2015-01-07 08:00:00	23.85833333	Clear	2015-01-07 13:53:00<br />	-12.2		-	68.0		1016.0	-7.2		8:53 AM	12.9	WNW	16.7	290	2015-01-07 08:53:00	3	8	27	Regular
148	2015-01-07 09:00:00	20.09166667	Clear	2015-01-07 14:53:00<br />	-14.4		37.0	51.0		1016.3	-5.6		9:53 AM	14.5	WNW	27.8	290	2015-01-07 09:53:00	3	9	26	Regular
149	2015-01-07 10:00:00	30.875	Partly Cloudy	2015-01-07 15:53:00<br />	-13.9		33.3	55.0		1015.9	-6.1		10:53 AM	16.1	WNW	22.2	300	2015-01-07 10:53:00	3	10	24	Regular
150	2015-01-07 11:00:00	29.09166667	Mostly Cloudy	2015-01-07 16:53:00<br />	-17.8		57.4	38.0		1015.5	-5.6		11:53 AM	16.1	WNW	22.2	300	2015-01-07 11:53:00	3	11	45	Regular
151	2015-01-07 12:00:00	29.38333333	Mostly Cloudy	2015-01-07 17:53:00<br />	-17.2		42.6	39.0		1015.3	-5.0		12:53 PM	16.1	West	22.2	280	2015-01-07 12:53:00	3	12	99	Regular
152	2015-01-07 13:00:00	34.1	Mostly Cloudy	2015-01-07 18:53:00<br />	-18.9		40.7	35.0		1015.5	-5.6		1:53 PM	16.1	West	25.9	280	2015-01-07 13:53:00	3	13	13	Regular
153	2015-01-07 14:00:00	31.475	Mostly Cloudy	2015-01-07 19:53:00<br />	-20.6		50.0	30.0		1016.6	-5.6		2:53 PM	16.1	West	29.6	280	2015-01-07 14:53:00	3	14	6	Regular
154	2015-01-07 15:00:00	40.59166667	Mostly Cloudy	2015-01-07 20:53:00<br />	-17.2		37.0	44.0		1017.8	-6.7		3:53 PM	16.1	NNW	18.5	340	2015-01-07 15:53:00	3	15	88	Regular
155	2015-01-07 16:00:00	43.31666667	Scattered Clouds	2015-01-07 21:53:00<br />	-20.0		48.2	38.0		1019.5	-7.8		4:53 PM	16.1	NW	18.5	310	2015-01-07 16:53:00	3	16	3	Regular
156	2015-01-07 17:00:00	28.38333333	Clear	2015-01-07 22:53:00<br />	-19.4		42.6	41.0		1020.9	-8.3		5:53 PM	16.1	NNW	25.9	330	2015-01-07 17:53:00	3	17	78	Regular
157	2015-01-07 18:00:00	34.05833333	Mostly Cloudy	2015-01-07 23:53:00<br />	-18.9		37.0	45.0		1021.6	-8.9		6:53 PM	16.1	NNW	20.4	330	2015-01-07 18:53:00	3	18	42	Regular
158	2015-01-07 19:00:00	40.025	Scattered Clouds	2015-01-08 00:53:00<br />	-19.4		37.0	49.0		1023.3	-10.6		7:53 PM	16.1	NNW	20.4	340	2015-01-07 19:53:00	3	19	40	Regular
159	2015-01-07 20:00:00	32.84166667	Clear	2015-01-08 01:53:00<br />	-22.2		38.9	41.0		1024.6	-11.1		8:53 PM	16.1	NNW	24.1	340	2015-01-07 20:53:00	3	20	12	Regular
160	2015-01-07 21:00:00	37.90833333	Clear	2015-01-08 02:53:00<br />	-22.8		38.9	40.0		1025.1	-11.7		9:53 PM	16.1	NNW	22.2	340	2015-01-07 21:53:00	3	21	50	Regular
161	2015-01-07 22:00:00	30.04166667	Clear	2015-01-08 03:53:00<br />	-22.2		25.9	44.0		1025.8	-12.2		10:53 PM	16.1	NW	14.8	310	2015-01-07 22:53:00	3	22	78	Regular
162	2015-01-07 23:00:00	42.34166667	Clear	2015-01-08 04:53:00<br />	-23.3		29.6	42.0		1026.2	-12.8		11:53 PM	16.1	NW	20.4	320	2015-01-07 23:53:00	3	23	89	Regular
163	2015-01-08 00:00:00	43.35833333	Clear	2015-01-08 05:53:00<br />	-23.3		-	42.0		1026.6	-12.8		12:53 AM	16.1	NW	24.1	310	2015-01-08 00:53:00	4	0	24	Regular
164	2015-01-08 01:00:00	43.36666667	Clear	2015-01-08 06:53:00<br />	-23.9		37.0	42.0		1027.5	-13.3		1:53 AM	16.1	NW	22.2	310	2015-01-08 01:53:00	4	1	7	Regular
165	2015-01-08 02:00:00	44.21666667	Clear	2015-01-08 07:53:00<br />	-23.9		-	42.0		1027.9	-13.3		2:53 AM	16.1	NW	13.0	310	2015-01-08 02:53:00	4	2	88	Regular
166	2015-01-08 03:00:00	41.55833333	Clear	2015-01-08 08:53:00<br />	-23.3		-	44.0		1028.7	-13.3		3:53 AM	16.1	West	16.7	280	2015-01-08 03:53:00	4	3	85	Regular
167	2015-01-08 04:00:00	47.30833333	Clear	2015-01-08 09:53:00<br />	-22.8		-	46.0		1029.2	-13.3		4:53 AM	16.1	West	13.0	280	2015-01-08 04:53:00	4	4	19	Regular
168	2015-01-08 05:00:00	42.48333333	Clear	2015-01-08 10:53:00<br />	-21.7		-	53.0		1029.8	-13.9		5:53 AM	16.1	West	11.1	280	2015-01-08 05:53:00	4	5	56	Regular
169	2015-01-08 06:00:00	40.48333333	Clear	2015-01-08 11:53:00<br />	-20.6		-	53.0		1030.6	-12.8		6:53 AM	16.1	West	13.0	270	2015-01-08 06:53:00	4	6	86	Regular
170	2015-01-08 07:00:00	32.61666667	Clear	2015-01-08 12:53:00<br />	-20.6		-	55.0		1031.1	-13.3		7:53 AM	16.1	WSW	11.1	250	2015-01-08 07:53:00	4	7	24	Regular
171	2015-01-08 08:00:00	30.1	Clear	2015-01-08 13:53:00<br />	-19.4		27.8	54.0		1031.7	-11.7		8:53 AM	16.1	West	16.7	280	2015-01-08 08:53:00	4	8	84	Regular
172	2015-01-08 09:00:00	28.24166667	Clear	2015-01-08 14:53:00<br />	-19.4		35.2	49.0		1031.5	-10.6		9:53 AM	16.1	West	25.9	270	2015-01-08 09:53:00	4	9	85	Regular
173	2015-01-08 10:00:00	35.15	Clear	2015-01-08 15:53:00<br />	-19.4		40.7	45.0		1031.1	-9.4		10:53 AM	16.1	West	20.4	280	2015-01-08 10:53:00	4	10	25	Regular
174	2015-01-08 11:00:00	31.86666667	Clear	2015-01-08 16:53:00<br />	-19.4		37.0	43.0		1029.2	-8.9		11:53 AM	16.1	WNW	16.7	300	2015-01-08 11:53:00	4	11	14	Regular
175	2015-01-08 12:00:00	28.84166667	Clear	2015-01-08 17:53:00<br />	-18.9		29.6	41.0		1029.1	-7.8		12:53 PM	16.1	West	18.5	270	2015-01-08 12:53:00	4	12	38	Regular
176	2015-01-08 13:00:00	32.05	Clear	2015-01-08 18:53:00<br />	-18.3		33.3	42.0		1029.0	-7.2		1:53 PM	16.1	West	20.4	280	2015-01-08 13:53:00	4	13	77	Regular
177	2015-01-08 14:00:00	30.275	Clear	2015-01-08 19:53:00<br />	-18.3		29.6	44.0		1028.6	-7.8		2:53 PM	16.1	WSW	16.7	250	2015-01-08 14:53:00	4	14	63	Regular
178	2015-01-08 15:00:00	32.06666667	Clear	2015-01-08 20:53:00<br />	-18.9		-	45.0		1028.1	-8.9		3:53 PM	16.1	West	13.0	260	2015-01-08 15:53:00	4	15	42	Regular
179	2015-01-08 16:00:00	39.175	Clear	2015-01-08 21:53:00<br />	-20.0		-	43.0		1028.3	-9.4		4:53 PM	16.1	WSW	14.8	250	2015-01-08 16:53:00	4	16	27	Regular
180	2015-01-08 17:00:00	25.625	Clear	2015-01-08 22:53:00<br />	-20.0		-	45.0		1028.0	-10.0		5:53 PM	16.1	WSW	9.3	240	2015-01-08 17:53:00	4	17	48	Regular
181	2015-01-08 18:00:00	39.4	Clear	2015-01-08 23:53:00<br />	-20.0		-	45.0		1027.8	-10.0		6:53 PM	16.1	WSW	9.3	250	2015-01-08 18:53:00	4	18	29	Regular
182	2015-01-08 19:00:00	30.8	Clear	2015-01-09 00:53:00<br />	-19.4		-	51.0		1027.2	-11.1		7:53 PM	16.1	SW	7.4	220	2015-01-08 19:53:00	4	19	92	Regular
183	2015-01-08 20:00:00	28.80833333	Clear	2015-01-09 01:53:00<br />	-18.9		-	53.0		1026.4	-11.1		8:53 PM	16.1	SSW	7.4	210	2015-01-08 20:53:00	4	20	60	Regular
184	2015-01-08 21:00:00	38.1	Clear	2015-01-09 02:53:00<br />	-16.7		-	59.0		1025.7	-10.0		9:53 PM	16.1	South	11.1	190	2015-01-08 21:53:00	4	21	33	Regular
185	2015-01-08 22:00:00	33.90833333	Clear	2015-01-09 03:53:00<br />	-17.2		-	54.0		1024.4	-9.4		10:53 PM	16.1	SSW	13.0	200	2015-01-08 22:53:00	4	22	93	Regular
186	2015-01-08 23:00:00	34.69166667	Clear	2015-01-09 04:53:00<br />	-16.7		-	54.0		1022.8	-8.9		11:53 PM	16.1	SSW	13.0	200	2015-01-08 23:53:00	4	23	48	Regular
187	2015-01-09 00:00:00	39.325	Clear	2015-01-09 05:53:00<br />	-16.1		-	57.0		1021.2	-8.9		12:53 AM	16.1	South	16.7	190	2015-01-09 00:53:00	5	0	5	Regular
188	2015-01-09 01:00:00	34.36666667	Mostly Cloudy	2015-01-09 06:53:00<br />	-15.0		-	59.0		1019.7	-8.3		1:53 AM	16.1	South	14.8	180	2015-01-09 01:53:00	5	1	26	Regular
189	2015-01-09 02:00:00	40.39166667	Mostly Cloudy	2015-01-09 07:53:00<br />	-13.9		-	62.0		1018.1	-7.8		2:53 AM	16.1	SSW	9.3	200	2015-01-09 02:53:00	5	2	75	Regular
190	2015-01-09 03:00:00	41.85	Overcast	2015-01-09 08:53:00<br />	-15.0		38.9	46.0		1016.5	-5.0		3:53 AM	16.1	SSW	25.9	210	2015-01-09 03:53:00	5	3	61	Regular
191	2015-01-09 04:00:00	50.1	Mostly Cloudy	2015-01-09 09:53:00<br />	-15.0		33.3	44.0		1016.1	-4.4		4:53 AM	16.1	WSW	18.5	240	2015-01-09 04:53:00	5	4	4	Regular
192	2015-01-09 05:00:00	39.18333333	Overcast	2015-01-09 10:53:00<br />	-14.4		-	46.0		1015.5	-4.4		5:53 AM	16.1	SSW	22.2	210	2015-01-09 05:53:00	5	5	65	Regular
193	2015-01-09 06:00:00	43.96666667	Light Snow	2015-01-09 11:37:00<br />	-11.7	Snow	-	57.0	0.0	1016.1	-4.4		6:37 AM	4.8	WSW	16.7	240	2015-01-09 06:37:00	5	6	16	Regular
194	2015-01-09 07:00:00	32.41666667	Light Snow	2015-01-09 12:49:00<br />	-10.0	Snow	-	64.0	0.0	1017.2	-4.0		7:49 AM	4.0	WSW	18.5	240	2015-01-09 07:49:00	5	7	41	Regular
195	2015-01-09 08:00:00	30.8	Light Snow	2015-01-09 13:06:00<br />	-10.0	Snow	-	65.0	0.0	1017.5	-4.4		8:06 AM	3.2	WSW	13.0	250	2015-01-09 08:06:00	5	8	47	Regular
196	2015-01-09 09:00:00	23.71666667	Overcast	2015-01-09 14:53:00<br />	-11.7		-	51.0		1018.0	-2.8		9:53 AM	16.1	SW	14.8	230	2015-01-09 09:53:00	5	9	80	Regular
197	2015-01-09 10:00:00	31.975	Mostly Cloudy	2015-01-09 15:53:00<br />	-12.8		27.8	43.0		1017.4	-1.7		10:53 AM	16.1	WSW	16.7	250	2015-01-09 10:53:00	5	10	16	Regular
198	2015-01-09 11:00:00	30.1	Unknown	2015-01-09 16:53:00<br />	-12.8		42.6	40.0		1016.5	-0.6		11:53 AM	16.1	West	24.1	260	2015-01-09 11:53:00	5	11	61	Regular
199	2015-01-09 12:00:00	34.95	Mostly Cloudy	2015-01-09 17:53:00<br />	-12.8		46.3	38.0		1016.0	0.0		12:53 PM	16.1	WNW	25.9	290	2015-01-09 12:53:00	5	12	68	Regular
200	2015-01-09 13:00:00	32.95	Mostly Cloudy	2015-01-09 18:53:00<br />	-12.8		40.7	38.0		1016.2	0.0		1:53 PM	16.1	WNW	25.9	300	2015-01-09 13:53:00	5	13	22	Regular
201	2015-01-09 14:00:00	34.10833333	Mostly Cloudy	2015-01-09 19:53:00<br />	-12.2		29.6	40.0		1016.9	0.0		2:53 PM	16.1	WNW	14.8	290	2015-01-09 14:53:00	5	14	62	Regular
202	2015-01-09 15:00:00	36.41666667	Partly Cloudy	2015-01-09 20:53:00<br />	-12.8		40.7	40.0		1017.4	-0.6		3:53 PM	16.1	West	18.5	270	2015-01-09 15:53:00	5	15	71	Regular
203	2015-01-09 16:00:00	26.3	Clear	2015-01-09 21:53:00<br />	-13.3		27.8	38.0		1018.3	-0.6		4:53 PM	16.1	West	16.7	280	2015-01-09 16:53:00	5	16	28	Regular
204	2015-01-09 17:00:00	25.61666667	Clear	2015-01-09 22:53:00<br />	-12.8		-	43.0		1019.3	-1.7		5:53 PM	16.1	West	14.8	270	2015-01-09 17:53:00	5	17	85	Regular
205	2015-01-09 18:00:00	35.36666667	Clear	2015-01-09 23:53:00<br />	-13.3		27.8	43.0		1020.5	-2.2		6:53 PM	16.1	West	11.1	280	2015-01-09 18:53:00	5	18	43	Regular
206	2015-01-09 19:00:00	40.9	Clear	2015-01-10 00:53:00<br />	-14.4		31.5	43.0		1021.5	-3.3		7:53 PM	16.1	NW	13.0	310	2015-01-09 19:53:00	5	19	37	Regular
207	2015-01-09 20:00:00	35.875	Clear	2015-01-10 01:53:00<br />	-16.1		-	39.0		1022.4	-3.9		8:53 PM	16.1	West	11.1	270	2015-01-09 20:53:00	5	20	82	Regular
208	2015-01-09 21:00:00	43.7	Clear	2015-01-10 02:53:00<br />	-16.1		-	42.0		1022.9	-5.0		9:53 PM	16.1	West	13.0	270	2015-01-09 21:53:00	5	21	17	Regular
209	2015-01-09 22:00:00	39.00833333	Clear	2015-01-10 03:53:00<br />	-16.1		-	44.0		1023.3	-5.6		10:53 PM	16.1	West	5.6	280	2015-01-09 22:53:00	5	22	44	Regular
210	2015-01-09 23:00:00	43.93333333	Clear	2015-01-10 04:53:00<br />	-16.1		-	48.0		1023.7	-6.7		11:53 PM	16.1	Calm	Calm	0	2015-01-09 23:53:00	5	23	7	Regular
211	2015-01-10 00:00:00	33.34166667	Clear	2015-01-10 05:53:00<br />	-16.7		-	47.0		1024.8	-7.2		12:53 AM	16.1	West	7.4	280	2015-01-10 00:53:00	6	0	4	Regular
212	2015-01-10 01:00:00	35.325	Clear	2015-01-10 06:53:00<br />	-16.7		-	47.0		1025.6	-7.2		1:53 AM	16.1	West	9.3	270	2015-01-10 01:53:00	6	1	51	Regular
213	2015-01-10 02:00:00	44.20833333	Clear	2015-01-10 07:53:00<br />	-17.2		-	48.0		1026.5	-7.8		2:53 AM	16.1	WNW	11.1	290	2015-01-10 02:53:00	6	2	11	Regular
214	2015-01-10 03:00:00	36.39166667	Clear	2015-01-10 08:53:00<br />	-16.7		-	52.0		1027.0	-8.3		3:53 AM	16.1	West	7.4	260	2015-01-10 03:53:00	6	3	74	Regular
215	2015-01-10 04:00:00	46.83333333	Clear	2015-01-10 09:53:00<br />	-17.8		-	47.0		1027.6	-8.3		4:53 AM	16.1	WNW	14.8	290	2015-01-10 04:53:00	6	4	57	Regular
216	2015-01-10 05:00:00	46.35	Clear	2015-01-10 10:53:00<br />	-18.3		-	49.0		1028.8	-9.4		5:53 AM	16.1	WNW	13.0	300	2015-01-10 05:53:00	6	5	86	Regular
217	2015-01-10 06:00:00	30.3	Clear	2015-01-10 11:53:00<br />	-19.4		40.7	45.0		1029.8	-9.4		6:53 AM	16.1	West	24.1	280	2015-01-10 06:53:00	6	6	93	Regular
218	2015-01-10 07:00:00	36.625	Clear	2015-01-10 12:53:00<br />	-18.9		-	49.0		1031.3	-10.0		7:53 AM	16.1	WNW	14.8	300	2015-01-10 07:53:00	6	7	68	Regular
219	2015-01-10 08:00:00	25.5	Clear	2015-01-10 13:53:00<br />	-20.6		-	43.0		1032.8	-10.0		8:53 AM	16.1	WNW	22.2	290	2015-01-10 08:53:00	6	8	96	Regular
220	2015-01-10 09:00:00	33.91666667	Clear	2015-01-10 14:53:00<br />	-20.6		-	39.0		1033.6	-8.9		9:53 AM	16.1	WNW	18.5	290	2015-01-10 09:53:00	6	9	30	Regular
221	2015-01-10 10:00:00	33.35	Clear	2015-01-10 15:53:00<br />	-20.0		33.3	39.0		1033.6	-8.3		10:53 AM	16.1	WNW	16.7	300	2015-01-10 10:53:00	6	10	91	Regular
222	2015-01-10 11:00:00	33.7	Clear	2015-01-10 16:53:00<br />	-18.9		38.9	40.0		1033.2	-7.2		11:53 AM	16.1	WNW	18.5	300	2015-01-10 11:53:00	6	11	51	Regular
223	2015-01-10 12:00:00	31.48333333	Clear	2015-01-10 17:53:00<br />	-20.0		31.5	36.0		1032.5	-7.2		12:53 PM	16.1	WNW	20.4	290	2015-01-10 12:53:00	6	12	49	Regular
224	2015-01-10 13:00:00	21.38333333	Clear	2015-01-10 18:53:00<br />	-20.6		-	33.0		1032.3	-6.7		1:53 PM	16.1	WNW	18.5	300	2015-01-10 13:53:00	6	13	71	Regular
225	2015-01-10 14:00:00	38.475	Clear	2015-01-10 19:53:00<br />	-20.0		-	33.0		1032.4	-6.1		2:53 PM	16.1	West	13.0	280	2015-01-10 14:53:00	6	14	70	Regular
226	2015-01-10 15:00:00	30.9	Clear	2015-01-10 20:53:00<br />	-20.6		-	32.0		1032.7	-6.1		3:53 PM	16.1	WNW	16.7	300	2015-01-10 15:53:00	6	15	39	Regular
227	2015-01-10 16:00:00	40.30833333	Clear	2015-01-10 21:53:00<br />	-20.0		-	36.0		1032.7	-7.2		4:53 PM	16.1	West	9.3	270	2015-01-10 16:53:00	6	16	87	Regular
228	2015-01-10 17:00:00	41.71666667	Clear	2015-01-10 22:53:00<br />	-18.9		-	43.0		1033.2	-8.3		5:53 PM	16.1	WSW	9.3	240	2015-01-10 17:53:00	6	17	82	Regular
229	2015-01-10 18:00:00	35.875	Clear	2015-01-10 23:53:00<br />	-18.9		-	45.0		1033.7	-8.9		6:53 PM	16.1	SW	9.3	220	2015-01-10 18:53:00	6	18	71	Regular
230	2015-01-10 19:00:00	32.90833333	Clear	2015-01-11 00:53:00<br />	-18.3		-	47.0		1034.6	-8.9		7:53 PM	16.1	WSW	11.1	240	2015-01-10 19:53:00	6	19	32	Regular
231	2015-01-10 20:00:00	52.54166667	Clear	2015-01-11 01:53:00<br />	-18.9		-	45.0		1035.1	-8.9		8:53 PM	16.1	WSW	9.3	240	2015-01-10 20:53:00	6	20	88	Regular
232	2015-01-10 21:00:00	43.79166667	Clear	2015-01-11 02:53:00<br />	-18.9		-	47.0		1035.6	-9.4		9:53 PM	16.1	WSW	5.6	240	2015-01-10 21:53:00	6	21	65	Regular
233	2015-01-10 22:00:00	34.525	Clear	2015-01-11 03:53:00<br />	-18.3		-	54.0		1036.0	-10.6		10:53 PM	14.5	SSW	7.4	210	2015-01-10 22:53:00	6	22	17	Regular
234	2015-01-10 23:00:00	45.36666667	Clear	2015-01-11 04:53:00<br />	-17.8		-	54.0		1035.9	-10.0		11:53 PM	16.1	SSW	5.6	200	2015-01-10 23:53:00	6	23	34	Regular
235	2015-01-11 00:00:00	40.38333333	Clear	2015-01-11 05:53:00<br />	-18.3		-	52.0		1035.9	-10.0		12:53 AM	16.1	WSW	7.4	250	2015-01-11 00:53:00	7	0	48	Regular
236	2015-01-11 01:00:00	30.5	Clear	2015-01-11 06:53:00<br />	-18.3		-	49.0		1036.3	-9.4		1:53 AM	16.1	WNW	5.6	300	2015-01-11 01:53:00	7	1	13	Regular
237	2015-01-11 02:00:00	42.79166667	Clear	2015-01-11 07:53:00<br />	-16.7		-	56.0		1036.7	-9.4		2:53 AM	16.1	Calm	Calm	0	2015-01-11 02:53:00	7	2	26	Regular
238	2015-01-11 03:00:00	45.74166667	Clear	2015-01-11 08:53:00<br />	-16.7		-	54.0		1036.6	-8.9		3:53 AM	16.1	WNW	5.6	300	2015-01-11 03:53:00	7	3	90	Regular
239	2015-01-11 04:00:00	46.49166667	Clear	2015-01-11 09:53:00<br />	-16.1		-	57.0		1036.7	-8.9		4:53 AM	16.1	SW	9.3	220	2015-01-11 04:53:00	7	4	82	Regular
240	2015-01-11 05:00:00	43.0	Clear	2015-01-11 10:53:00<br />	-15.0		-	64.0		1037.3	-9.4		5:53 AM	16.1	SSW	7.4	210	2015-01-11 05:53:00	7	5	80	Regular
241	2015-01-11 06:00:00	38.61666667	Clear	2015-01-11 11:53:00<br />	-16.1		-	57.0		1037.7	-8.9		6:53 AM	16.1	Calm	Calm	0	2015-01-11 06:53:00	7	6	86	Regular
242	2015-01-11 07:00:00	39.375	Clear	2015-01-11 12:53:00<br />	-15.6		-	59.0		1037.7	-8.9		7:53 AM	14.5	Calm	Calm	0	2015-01-11 07:53:00	7	7	91	Regular
243	2015-01-11 08:00:00	37.09166667	Clear	2015-01-11 13:53:00<br />	-13.3		-	65.0		1038.3	-7.8		8:53 AM	12.9	South	5.6	180	2015-01-11 08:53:00	7	8	85	Regular
244	2015-01-11 09:00:00	30.95	Partly Cloudy	2015-01-11 14:53:00<br />	-13.3		-	51.0		1038.7	-4.4		9:53 AM	14.5	South	11.1	190	2015-01-11 09:53:00	7	9	18	Regular
245	2015-01-11 10:00:00	30.075	Clear	2015-01-11 15:53:00<br />	-11.7		-	45.0		1037.7	-1.1		10:53 AM	16.1	SSW	14.8	200	2015-01-11 10:53:00	7	10	12	Regular
246	2015-01-11 11:00:00	32.7	Clear	2015-01-11 16:53:00<br />	-11.1		-	42.0		1036.4	0.6		11:53 AM	16.1	SW	16.7	230	2015-01-11 11:53:00	7	11	33	Regular
247	2015-01-11 12:00:00	26.98333333	Clear	2015-01-11 17:53:00<br />	-11.1		35.2	39.0		1035.5	1.7		12:53 PM	16.1	SW	24.1	220	2015-01-11 12:53:00	7	12	79	Regular
248	2015-01-11 13:00:00	36.60833333	Clear	2015-01-11 18:53:00<br />	-10.6		-	37.0		1034.7	2.8		1:53 PM	16.1	SSW	18.5	210	2015-01-11 13:53:00	7	13	71	Regular
249	2015-01-11 14:00:00	36.15	Clear	2015-01-11 19:53:00<br />	-11.1		31.5	35.0		1034.2	3.3		2:53 PM	16.1	SSW	24.1	210	2015-01-11 14:53:00	7	14	96	Regular
250	2015-01-11 15:00:00	41.05833333	Clear	2015-01-11 20:53:00<br />	-11.1		-	37.0		1033.9	2.2		3:53 PM	16.1	SW	18.5	220	2015-01-11 15:53:00	7	15	31	Regular
251	2015-01-11 16:00:00	38.05833333	Clear	2015-01-11 21:53:00<br />	-10.6		-	42.0		1034.4	1.1		4:53 PM	16.1	SW	14.8	220	2015-01-11 16:53:00	7	16	70	Regular
252	2015-01-11 17:00:00	36.86666667	Clear	2015-01-11 22:53:00<br />	-10.6		-	45.0		1034.2	0.0		5:53 PM	16.1	SSW	13.0	210	2015-01-11 17:53:00	7	17	43	Regular
253	2015-01-11 18:00:00	42.01666667	Clear	2015-01-11 23:53:00<br />	-10.0		-	48.0		1034.5	0.0		6:53 PM	16.1	SSW	9.3	210	2015-01-11 18:53:00	7	18	52	Regular
254	2015-01-11 19:00:00	36.65	Scattered Clouds	2015-01-12 00:53:00<br />	-10.6		-	42.0		1034.2	1.1		7:53 PM	16.1	SSW	13.0	200	2015-01-11 19:53:00	7	19	35	Regular
255	2015-01-11 20:00:00	43.00833333	Clear	2015-01-12 01:53:00<br />	-10.6		-	43.0		1034.1	0.6		8:53 PM	16.1	WSW	5.6	240	2015-01-11 20:53:00	7	20	77	Regular
256	2015-01-11 21:00:00	54.09166667	Mostly Cloudy	2015-01-12 02:53:00<br />	-10.0		-	46.0		1033.8	0.6		9:53 PM	16.1	SW	5.6	220	2015-01-11 21:53:00	7	21	51	Regular
257	2015-01-11 22:00:00	39.35	Overcast	2015-01-12 03:53:00<br />	-8.9		-	50.0		1033.1	0.6		10:53 PM	16.1	SW	7.4	230	2015-01-11 22:53:00	7	22	46	Regular
258	2015-01-11 23:00:00	45.08333333	Overcast	2015-01-12 04:53:00<br />	-7.8		-	54.0		1032.0	0.6		11:53 PM	16.1	SSW	5.6	210	2015-01-11 23:53:00	7	23	98	Regular
259	2015-01-12 00:00:00	50.95833333	Overcast	2015-01-12 05:53:00<br />	-7.2		-	56.0		1031.8	0.6		12:53 AM	16.1	SSW	5.6	210	2015-01-12 00:53:00	1	0	29	Regular
260	2015-01-12 01:00:00	45.425	Overcast	2015-01-12 06:53:00<br />	-6.7		-	59.0	0.0	1031.3	0.6		1:53 AM	16.1	Calm	Calm	0	2015-01-12 01:53:00	1	1	82	Regular
261	2015-01-12 02:00:00	36.78333333	Overcast	2015-01-12 07:53:00<br />	-6.1		-	61.0		1031.2	0.6		2:53 AM	16.1	SSW	5.6	200	2015-01-12 02:53:00	1	2	59	Regular
262	2015-01-12 03:00:00	40.59166667	Overcast	2015-01-12 08:53:00<br />	-4.4		-	70.0		1030.0	0.6		3:53 AM	14.5	SSW	5.6	210	2015-01-12 03:53:00	1	3	42	Regular
263	2015-01-12 04:00:00	42.80833333	Overcast	2015-01-12 09:53:00<br />	-4.4		-	70.0	0.0	1028.9	0.6		4:53 AM	16.1	Calm	Calm	0	2015-01-12 04:53:00	1	4	82	Regular
264	2015-01-12 05:00:00	31.5	Light Rain	2015-01-12 10:53:00<br />	-3.9	Rain	-	72.0	0.0	1028.0	0.6		5:53 AM	14.5	South	11.1	180	2015-01-12 05:53:00	1	5	58	Regular
265	2015-01-12 06:00:00	40.94166667	Overcast	2015-01-12 11:24:00<br />	-3.9		-	72.0	0.0	1028.0	0.6		6:24 AM	16.1	SSW	7.4	200	2015-01-12 06:24:00	1	6	4	Regular
266	2015-01-12 07:00:00	36.05833333	Overcast	2015-01-12 12:25:00<br />	-2.8		-	78.0	0.0	1027.7	0.6		7:25 AM	4.0	SSW	9.3	200	2015-01-12 07:25:00	1	7	16	Regular
267	2015-01-12 08:00:00	31.375	Overcast	2015-01-12 13:12:00<br />	-1.1		-	92.0	0.01	1027.3	0.0		8:12 AM	1.6	SW	5.6	220	2015-01-12 08:12:00	1	8	90	Regular
268	2015-01-12 09:00:00	33.23333333	Light Rain	2015-01-12 14:53:00<br />	-0.6	Rain	-	92.0	0.04	1026.2	0.6		9:53 AM	2.0	South	7.4	190	2015-01-12 09:53:00	1	9	79	Regular
269	2015-01-12 10:00:00	35.11666667	Light Rain	2015-01-12 15:53:00<br />	0.0	Rain	-	96.0	0.04	1024.1	0.6		10:53 AM	1.6	SSE	5.6	150	2015-01-12 10:53:00	1	10	80	Regular
270	2015-01-12 11:00:00	29.4	Light Rain	2015-01-12 16:24:00<br />	0.6	Rain	-	96.0	0.02	1023.6	1.1		11:24 AM	1.2	Calm	Calm	0	2015-01-12 11:24:00	1	11	76	Regular
271	2015-01-12 12:00:00	36.75	Rain	2015-01-12 17:00:00<br />	0.0	Rain	-	92.0	0.01	1022.9	1.1		12:00 PM	1.6	Calm	Calm	0	2015-01-12 12:00:00	1	12	0	Regular
272	2015-01-12 13:00:00	33.6	Rain	2015-01-12 18:00:00<br />	0.0	Rain	-	92.0	0.02	1021.6	1.1		1:00 PM	2.8	NW	5.6	320	2015-01-12 13:00:00	1	13	49	Regular
273	2015-01-12 14:00:00	31.71666667	Rain	2015-01-12 19:01:00<br />	0.6	Rain	-	92.0	0.02	1020.5	1.7		2:01 PM	2.4	South	5.6	190	2015-01-12 14:01:00	1	14	20	Regular
274	2015-01-12 15:00:00	34.80833333	Overcast	2015-01-12 20:53:00<br />	1.1		-	93.0	0.01	1020.3	2.2		3:53 PM	1.6	NW	7.4	320	2015-01-12 15:53:00	1	15	81	Regular
275	2015-01-12 16:00:00	44.95833333	Overcast	2015-01-12 21:18:00<br />	1.1		-	93.0	0.01	1020.2	2.2		4:18 PM	2.0	NNW	9.3	330	2015-01-12 16:18:00	1	16	58	Regular
276	2015-01-12 17:00:00	39.78333333	Overcast	2015-01-12 22:07:00<br />	1.1		-	93.0	0.0	1019.9	2.2		5:07 PM	6.4	NW	5.6	320	2015-01-12 17:07:00	1	17	61	Regular
277	2015-01-12 18:00:00	49.95833333	Overcast	2015-01-12 23:53:00<br />	0.6		-	89.0		1019.5	2.2		6:53 PM	9.7	NNW	7.4	340	2015-01-12 18:53:00	1	18	93	Regular
278	2015-01-12 19:00:00	42.3	Mostly Cloudy	2015-01-13 00:53:00<br />	0.6		-	89.0		1019.7	2.2		7:53 PM	9.7	North	7.4	350	2015-01-12 19:53:00	1	19	64	Regular
279	2015-01-12 20:00:00	46.94166667	Overcast	2015-01-13 01:53:00<br />	0.6		-	89.0	0.0	1020.4	2.2		8:53 PM	9.7	NNW	7.4	330	2015-01-12 20:53:00	1	20	72	Regular
280	2015-01-12 21:00:00	30.91666667	Overcast	2015-01-13 02:53:00<br />	0.6		-	86.0	0.0	1021.2	2.8		9:53 PM	11.3	NW	7.4	320	2015-01-12 21:53:00	1	21	79	Regular
281	2015-01-12 22:00:00	42.76666667	Overcast	2015-01-13 03:07:00<br />	0.6		-	86.0		1021.9	2.8		10:07 PM	11.3	NNW	7.4	340	2015-01-12 22:07:00	1	22	77	Regular
282	2015-01-12 23:00:00	43.875	Overcast	2015-01-13 04:53:00<br />	-1.7		-	76.0	0.0	1022.7	2.2		11:53 PM	16.1	North	16.7	350	2015-01-12 23:53:00	1	23	99	Regular
283	2015-01-13 00:00:00	35.71666667	Overcast	2015-01-13 05:18:00<br />	-2.8		35.2	70.0		1023.6	2.2		12:18 AM	16.1	North	18.5	350	2015-01-13 00:18:00	2	0	19	Regular
284	2015-01-13 01:00:00	38.55833333	Overcast	2015-01-13 06:53:00<br />	-3.3		37.0	70.0		1025.0	1.7		1:53 AM	16.1	North	22.2	350	2015-01-13 01:53:00	2	1	79	Regular
285	2015-01-13 02:00:00	44.14166667	Overcast	2015-01-13 07:05:00<br />	-3.9		-	67.0		1025.6	1.7		2:05 AM	16.1	North	20.4	350	2015-01-13 02:05:00	2	2	74	Regular
286	2015-01-13 03:00:00	35.91666667	Overcast	2015-01-13 08:02:00<br />	-4.4		37.0	64.0		1026.3	1.7		3:02 AM	16.1	North	24.1	10	2015-01-13 03:02:00	2	3	67	Regular
287	2015-01-13 04:00:00	33.41666667	Overcast	2015-01-13 09:53:00<br />	-7.2		33.3	56.0		1028.2	0.6		4:53 AM	16.1	North	22.2	350	2015-01-13 04:53:00	2	4	40	Regular
288	2015-01-13 05:00:00	38.64166667	Mostly Cloudy	2015-01-13 10:53:00<br />	-8.3		-	59.0		1029.4	-1.1		5:53 AM	16.1	NNW	20.4	340	2015-01-13 05:53:00	2	5	39	Regular
289	2015-01-13 06:00:00	38.81666667	Clear	2015-01-13 11:53:00<br />	-8.9		-	63.0		1030.9	-2.8		6:53 AM	16.1	NNW	20.4	340	2015-01-13 06:53:00	2	6	91	Regular
290	2015-01-13 07:00:00	30.475	Clear	2015-01-13 12:53:00<br />	-11.1		-	55.0		1031.9	-3.3		7:53 AM	16.1	North	25.9	350	2015-01-13 07:53:00	2	7	50	Regular
291	2015-01-13 08:00:00	35.5	Clear	2015-01-13 13:53:00<br />	-12.2		40.7	51.0		1033.0	-3.3		8:53 AM	16.1	North	27.8	360	2015-01-13 08:53:00	2	8	42	Regular
292	2015-01-13 09:00:00	31.025	Clear	2015-01-13 14:53:00<br />	-11.7		33.3	51.0		1034.4	-2.8		9:53 AM	16.1	North	22.2	360	2015-01-13 09:53:00	2	9	74	Regular
293	2015-01-13 10:00:00	34.725	Clear	2015-01-13 15:53:00<br />	-10.6		31.5	53.0		1034.6	-2.2		10:53 AM	16.1	NNE	20.4	30	2015-01-13 10:53:00	2	10	42	Regular
294	2015-01-13 11:00:00	27.48333333	Clear	2015-01-13 16:53:00<br />	-11.7		29.6	47.0		1033.9	-1.7		11:53 AM	16.1	North	22.2	350	2015-01-13 11:53:00	2	11	79	Regular
295	2015-01-13 12:00:00	34.46666667	Clear	2015-01-13 17:53:00<br />	-11.7		31.5	47.0		1033.5	-1.7		12:53 PM	-9999.0	North	24.1	350	2015-01-13 12:53:00	2	12	35	Regular
296	2015-01-13 13:00:00	29.65	Clear	2015-01-13 18:53:00<br />	-12.8		27.8	43.0		1033.5	-1.7		1:53 PM	16.1	North	13.0	10	2015-01-13 13:53:00	2	13	89	Regular
297	2015-01-13 14:00:00	26.38333333	Clear	2015-01-13 19:53:00<br />	-13.3		-	40.0		1033.8	-1.1		2:53 PM	16.1	North	16.7	350	2015-01-13 14:53:00	2	14	0	Regular
298	2015-01-13 15:00:00	32.28333333	Clear	2015-01-13 20:53:00<br />	-15.0		-	38.0		1034.2	-2.2		3:53 PM	16.1	NNE	14.8	20	2015-01-13 15:53:00	2	15	97	Regular
299	2015-01-13 16:00:00	42.025	Clear	2015-01-13 21:53:00<br />	-16.7		-	35.0		1034.7	-3.3		4:53 PM	16.1	NE	13.0	50	2015-01-13 16:53:00	2	16	97	Regular
300	2015-01-13 17:00:00	40.64166667	Clear	2015-01-13 22:53:00<br />	-16.1		-	42.0		1035.4	-5.0		5:53 PM	16.1	NE	9.3	40	2015-01-13 17:53:00	2	17	7	Regular
301	2015-01-13 18:00:00	37.625	Clear	2015-01-13 23:53:00<br />	-17.2		-	40.0		1035.8	-5.6		6:53 PM	16.1	NE	14.8	40	2015-01-13 18:53:00	2	18	94	Regular
302	2015-01-13 19:00:00	43.11666667	Clear	2015-01-14 00:53:00<br />	-17.8		-	42.0		1036.1	-6.7		7:53 PM	16.1	NE	11.1	40	2015-01-13 19:53:00	2	19	8	Regular
303	2015-01-13 20:00:00	41.025	Clear	2015-01-14 01:53:00<br />	-17.2		-	46.0		1036.0	-7.2		8:53 PM	16.1	NE	13.0	40	2015-01-13 20:53:00	2	20	40	Regular
304	2015-01-13 21:00:00	40.325	Clear	2015-01-14 02:53:00<br />	-17.2		-	48.0		1035.7	-7.8		9:53 PM	16.1	NE	13.0	40	2015-01-13 21:53:00	2	21	74	Regular
305	2015-01-13 22:00:00	50.80833333	Clear	2015-01-14 03:53:00<br />	-17.2		-	50.0		1034.9	-8.3		10:53 PM	16.1	NNE	13.0	30	2015-01-13 22:53:00	2	22	51	Regular
306	2015-01-13 23:00:00	38.23333333	Clear	2015-01-14 04:53:00<br />	-17.2		-	52.0		1034.2	-8.9		11:53 PM	16.1	NNE	13.0	30	2015-01-13 23:53:00	2	23	63	Regular
307	2015-01-14 00:00:00	41.65	Clear	2015-01-14 05:53:00<br />	-17.2		-	52.0		1033.7	-8.9		12:53 AM	16.1	NNE	9.3	20	2015-01-14 00:53:00	3	0	12	Regular
308	2015-01-14 01:00:00	47.70833333	Clear	2015-01-14 06:53:00<br />	-16.7		-	54.0		1033.2	-8.9		1:53 AM	16.1	NE	16.7	40	2015-01-14 01:53:00	3	1	59	Regular
309	2015-01-14 02:00:00	55.33333333	Clear	2015-01-14 07:53:00<br />	-16.7		-	56.0		1032.2	-9.4		2:53 AM	16.1	NNE	14.8	20	2015-01-14 02:53:00	3	2	75	Regular
310	2015-01-14 03:00:00	41.4	Overcast	2015-01-14 08:53:00<br />	-16.1		-	57.0		1032.2	-8.9		3:53 AM	16.1	NNE	16.7	20	2015-01-14 03:53:00	3	3	44	Regular
311	2015-01-14 04:00:00	44.425	Overcast	2015-01-14 09:53:00<br />	-16.1		-	57.0		1031.1	-8.9		4:53 AM	16.1	NE	14.8	40	2015-01-14 04:53:00	3	4	10	Regular
312	2015-01-14 05:00:00	35.91666667	Mostly Cloudy	2015-01-14 10:53:00<br />	-15.6		-	59.0		1030.4	-8.9		5:53 AM	16.1	NNE	13.0	30	2015-01-14 05:53:00	3	5	93	Regular
313	2015-01-14 06:00:00	26.94166667	Mostly Cloudy	2015-01-14 11:53:00<br />	-15.0		-	62.0		1029.7	-8.9		6:53 AM	16.1	NNE	14.8	30	2015-01-14 06:53:00	3	6	13	Regular
314	2015-01-14 07:00:00	32.78333333	Mostly Cloudy	2015-01-14 12:12:00<br />	-14.4		-	62.0		1031.0	-8.3		7:12 AM	16.1	East	7.4	90	2015-01-14 07:12:00	3	7	37	Regular
315	2015-01-14 08:00:00	34.15	Overcast	2015-01-14 13:53:00<br />	-13.9		-	59.0		1029.8	-7.2		8:53 AM	16.1	NNE	16.7	30	2015-01-14 08:53:00	3	8	36	Regular
316	2015-01-14 09:00:00	32.225	Overcast	2015-01-14 14:53:00<br />	-12.8		-	62.0		1029.4	-6.7		9:53 AM	16.1	NNE	13.0	30	2015-01-14 09:53:00	3	9	97	Regular
317	2015-01-14 10:00:00	29.39166667	Overcast	2015-01-14 15:27:00<br />	-11.7		-	65.0		1029.3	-6.1		10:27 AM	16.1	NE	13.0	50	2015-01-14 10:27:00	3	10	92	Regular
318	2015-01-14 11:00:00	21.23333333	Overcast	2015-01-14 16:53:00<br />	-10.6		-	60.0		1026.8	-3.9		11:53 AM	16.1	ENE	9.3	60	2015-01-14 11:53:00	3	11	64	Regular
319	2015-01-14 12:00:00	25.11666667	Overcast	2015-01-14 17:53:00<br />	-9.4		-	58.0		1025.4	-2.2		12:53 PM	16.1	NE	11.1	50	2015-01-14 12:53:00	3	12	86	Regular
320	2015-01-14 13:00:00	38.21666667	Overcast	2015-01-14 18:53:00<br />	-8.9		-	58.0		1025.1	-1.7		1:53 PM	16.1	NNE	9.3	20	2015-01-14 13:53:00	3	13	54	Regular
321	2015-01-14 14:00:00	41.36666667	Overcast	2015-01-14 19:53:00<br />	-7.8		-	59.0		1024.5	-0.6		2:53 PM	16.1	NE	9.3	40	2015-01-14 14:53:00	3	14	29	Regular
322	2015-01-14 15:00:00	46.49166667	Overcast	2015-01-14 20:53:00<br />	-7.2		-	61.0		1024.1	-0.6		3:53 PM	16.1	NNE	11.1	20	2015-01-14 15:53:00	3	15	94	Regular
323	2015-01-14 16:00:00	41.58333333	Overcast	2015-01-14 21:53:00<br />	-7.2		-	61.0		1023.5	-0.6		4:53 PM	16.1	NE	11.1	40	2015-01-14 16:53:00	3	16	62	Regular
324	2015-01-14 17:00:00	37.2	Overcast	2015-01-14 22:53:00<br />	-7.2		-	61.0		1023.8	-0.6		5:53 PM	16.1	NNE	7.4	30	2015-01-14 17:53:00	3	17	48	Regular
325	2015-01-14 18:00:00	41.66666667	Overcast	2015-01-14 23:53:00<br />	-7.8		-	61.0		1023.7	-1.1		6:53 PM	16.1	NNE	9.3	30	2015-01-14 18:53:00	3	18	12	Regular
326	2015-01-14 19:00:00	33.29166667	Overcast	2015-01-15 00:28:00<br />	-7.8		-	61.0		1023.9	-1.1		7:28 PM	16.1	NE	9.3	40	2015-01-14 19:28:00	3	19	59	Regular
327	2015-01-14 20:00:00	33.175	Overcast	2015-01-15 01:53:00<br />	-7.8		-	64.0		1023.2	-1.7		8:53 PM	16.1	North	7.4	350	2015-01-14 20:53:00	3	20	27	Regular
328	2015-01-14 21:00:00	41.10833333	Overcast	2015-01-15 02:53:00<br />	-7.8		-	64.0		1022.8	-1.7		9:53 PM	16.1	North	9.3	360	2015-01-14 21:53:00	3	21	67	Regular
329	2015-01-14 22:00:00	42.025	Overcast	2015-01-15 03:53:00<br />	-7.8		-	64.0		1022.3	-1.7		10:53 PM	16.1	North	9.3	360	2015-01-14 22:53:00	3	22	13	Regular
330	2015-01-14 23:00:00	33.1	Overcast	2015-01-15 04:53:00<br />	-7.8		-	64.0		1021.7	-1.7		11:53 PM	16.1	NW	7.4	320	2015-01-14 23:53:00	3	23	99	Regular
331	2015-01-15 00:00:00	37.29166667	Overcast	2015-01-15 05:03:00<br />	-7.8		-	64.0		1021.9	-1.7		12:03 AM	16.1	NW	7.4	320	2015-01-15 00:03:00	4	0	1	Regular
332	2015-01-15 01:00:00	48.0	Overcast	2015-01-15 06:53:00<br />	-7.8		-	66.0		1021.2	-2.2		1:53 AM	16.1	NW	5.6	320	2015-01-15 01:53:00	4	1	11	Regular
333	2015-01-15 02:00:00	39.01666667	Overcast	2015-01-15 07:03:00<br />	-7.8		-	66.0		1021.6	-2.2		2:03 AM	16.1	NW	5.6	320	2015-01-15 02:03:00	4	2	93	Regular
334	2015-01-15 03:00:00	46.83333333	Overcast	2015-01-15 08:53:00<br />	-7.2		-	69.0		1020.6	-2.2		3:53 AM	16.1	NW	7.4	310	2015-01-15 03:53:00	4	3	26	Regular
335	2015-01-15 04:00:00	50.96666667	Overcast	2015-01-15 09:53:00<br />	-7.2		-	69.0		1020.5	-2.2		4:53 AM	16.1	NW	7.4	310	2015-01-15 04:53:00	4	4	97	Regular
336	2015-01-15 05:00:00	39.59166667	Overcast	2015-01-15 10:24:00<br />	-7.2		-	69.0		1020.9	-2.2		5:24 AM	16.1	NW	5.6	320	2015-01-15 05:24:00	4	5	53	Regular
337	2015-01-15 06:00:00	37.64166667	Overcast	2015-01-15 11:01:00<br />	-6.7		-	72.0		1021.2	-2.2		6:01 AM	16.1	NNE	7.4	20	2015-01-15 06:01:00	4	6	74	Regular
338	2015-01-15 07:00:00	49.1	Overcast	2015-01-15 12:53:00<br />	-6.7		-	72.0		1020.9	-2.2		7:53 AM	16.1	Calm	Calm	0	2015-01-15 07:53:00	4	7	70	Regular
339	2015-01-15 08:00:00	26.05833333	Overcast	2015-01-15 13:53:00<br />	-7.8		-	66.0		1021.0	-2.2		8:53 AM	16.1	North	9.3	360	2015-01-15 08:53:00	4	8	51	Regular
340	2015-01-15 09:00:00	33.08333333	Overcast	2015-01-15 14:53:00<br />	-8.3		-	61.0		1021.0	-1.7		9:53 AM	16.1	North	9.3	350	2015-01-15 09:53:00	4	9	76	Regular
341	2015-01-15 10:00:00	28.20833333	Overcast	2015-01-15 15:53:00<br />	-8.3		-	59.0		1019.9	-1.1		10:53 AM	16.1	North	11.1	350	2015-01-15 10:53:00	4	10	39	Regular
342	2015-01-15 11:00:00	26.83333333	Overcast	2015-01-15 16:53:00<br />	-8.9		-	56.0		1018.5	-1.1		11:53 AM	16.1	West	7.4	280	2015-01-15 11:53:00	4	11	35	Regular
343	2015-01-15 12:00:00	26.85	Overcast	2015-01-15 17:53:00<br />	-8.3		-	57.0		1017.4	-0.6		12:53 PM	16.1	West	13.0	260	2015-01-15 12:53:00	4	12	68	Regular
344	2015-01-15 13:00:00	30.875	Overcast	2015-01-15 18:12:00<br />	-7.8		-	56.0		1017.5	0.0		1:12 PM	16.1	West	11.1	260	2015-01-15 13:12:00	4	13	12	Regular
345	2015-01-15 14:00:00	31.44166667	Overcast	2015-01-15 19:32:00<br />	-7.8		-	56.0		1016.5	0.0		2:32 PM	14.5	West	14.8	280	2015-01-15 14:32:00	4	14	35	Regular
346	2015-01-15 15:00:00	35.58333333	Scattered Clouds	2015-01-15 20:24:00<br />	-7.8		-	54.0		1016.5	0.6		3:24 PM	14.5	West	13.0	270	2015-01-15 15:24:00	4	15	51	Regular
347	2015-01-15 16:00:00	43.53333333	Clear	2015-01-15 21:53:00<br />	-8.3		-	54.0		1016.0	0.0		4:53 PM	11.3	West	13.0	270	2015-01-15 16:53:00	4	16	63	Regular
348	2015-01-15 17:00:00	40.98333333	Clear	2015-01-15 22:53:00<br />	-8.3		-	57.0		1016.0	-0.6		5:53 PM	11.3	WSW	7.4	240	2015-01-15 17:53:00	4	17	61	Regular
349	2015-01-15 18:00:00	37.71666667	Clear	2015-01-15 23:53:00<br />	-8.3		-	61.0		1015.6	-1.7		6:53 PM	11.3	WSW	7.4	240	2015-01-15 18:53:00	4	18	55	Regular
350	2015-01-15 19:00:00	44.2	Scattered Clouds	2015-01-16 00:53:00<br />	-8.9		-	58.0		1015.6	-1.7		7:53 PM	12.9	WSW	7.4	250	2015-01-15 19:53:00	4	19	21	Regular
351	2015-01-15 20:00:00	30.96666667	Clear	2015-01-16 01:53:00<br />	-9.4		-	58.0		1014.9	-2.2		8:53 PM	14.5	WSW	7.4	250	2015-01-15 20:53:00	4	20	56	Regular
352	2015-01-15 21:00:00	43.1	Clear	2015-01-16 02:53:00<br />	-9.4		-	56.0		1014.4	-1.7		9:53 PM	14.5	West	5.6	260	2015-01-15 21:53:00	4	21	65	Regular
353	2015-01-15 22:00:00	41.36666667	Clear	2015-01-16 03:53:00<br />	-8.9		-	66.0		1013.8	-3.3		10:53 PM	12.9	SSW	5.6	210	2015-01-15 22:53:00	4	22	38	Regular
354	2015-01-15 23:00:00	42.09166667	Clear	2015-01-16 04:53:00<br />	-9.4		-	61.0		1013.6	-2.8		11:53 PM	12.9	SW	5.6	220	2015-01-15 23:53:00	4	23	23	Regular
355	2015-01-16 00:00:00	45.225	Clear	2015-01-16 05:53:00<br />	-9.4		-	66.0		1012.7	-3.9		12:53 AM	12.9	SW	9.3	220	2015-01-16 00:53:00	5	0	10	Regular
356	2015-01-16 01:00:00	54.65	Clear	2015-01-16 06:53:00<br />	-8.3		-	66.0		1012.4	-2.8		1:53 AM	12.9	WSW	11.1	240	2015-01-16 01:53:00	5	1	85	Regular
357	2015-01-16 02:00:00	51.11666667	Clear	2015-01-16 07:53:00<br />	-7.8		-	69.0		1012.0	-2.8		2:53 AM	12.9	WSW	11.1	240	2015-01-16 02:53:00	5	2	51	Regular
358	2015-01-16 03:00:00	44.34166667	Clear	2015-01-16 08:53:00<br />	-7.8		-	69.0		1011.1	-2.8		3:53 AM	12.9	WSW	7.4	240	2015-01-16 03:53:00	5	3	83	Regular
359	2015-01-16 04:00:00	44.86666667	Clear	2015-01-16 09:53:00<br />	-7.2		-	72.0		1010.9	-2.8		4:53 AM	12.9	WSW	11.1	240	2015-01-16 04:53:00	5	4	14	Regular
360	2015-01-16 05:00:00	30.03333333	Clear	2015-01-16 10:53:00<br />	-7.8		-	69.0		1011.0	-2.8		5:53 AM	12.9	WSW	9.3	240	2015-01-16 05:53:00	5	5	9	Regular
361	2015-01-16 06:00:00	35.075	Clear	2015-01-16 11:53:00<br />	-7.8		-	77.0		1011.1	-4.4		6:53 AM	12.9	SW	11.1	230	2015-01-16 06:53:00	5	6	72	Regular
362	2015-01-16 07:00:00	28.51666667	Haze	2015-01-16 12:53:00<br />	-7.2		-	75.0		1011.3	-3.3		7:53 AM	9.7	WSW	11.1	240	2015-01-16 07:53:00	5	7	94	Regular
363	2015-01-16 08:00:00	32.725	Mostly Cloudy	2015-01-16 13:53:00<br />	-6.7		-	64.0		1012.0	-0.6		8:53 AM	12.9	WSW	13.0	250	2015-01-16 08:53:00	5	8	79	Regular
364	2015-01-16 09:00:00	33.01666667	Clear	2015-01-16 14:53:00<br />	-6.7		-	52.0		1012.6	2.2		9:53 AM	14.5	West	18.5	270	2015-01-16 09:53:00	5	9	21	Regular
365	2015-01-16 10:00:00	36.15	Mostly Cloudy	2015-01-16 15:53:00<br />	-6.7		-	50.0		1012.1	2.8		10:53 AM	14.5	WSW	16.7	250	2015-01-16 10:53:00	5	10	53	Regular
366	2015-01-16 11:00:00	28.575	Mostly Cloudy	2015-01-16 16:53:00<br />	-6.7		37.0	45.0		1011.3	4.4		11:53 AM	16.1	WNW	29.6	290	2015-01-16 11:53:00	5	11	26	Regular
367	2015-01-16 12:00:00	33.08333333	Scattered Clouds	2015-01-16 17:53:00<br />	-7.8		37.0	40.0		1010.9	5.0		12:53 PM	16.1	NW	24.1	310	2015-01-16 12:53:00	5	12	50	Regular
368	2015-01-16 13:00:00	31.56666667	Mostly Cloudy	2015-01-16 18:53:00<br />	-7.8		46.3	41.0		1011.2	4.4		1:53 PM	16.1	WNW	22.2	290	2015-01-16 13:53:00	5	13	44	Regular
369	2015-01-16 14:00:00	34.89166667	Clear	2015-01-16 19:53:00<br />	-7.8		40.7	41.0		1011.9	4.4		2:53 PM	16.1	WNW	22.2	300	2015-01-16 14:53:00	5	14	53	Regular
370	2015-01-16 15:00:00	33.26666667	Scattered Clouds	2015-01-16 20:53:00<br />	-6.7		48.2	46.0		1012.9	3.9		3:53 PM	16.1	WNW	22.2	290	2015-01-16 15:53:00	5	15	51	Regular
371	2015-01-16 16:00:00	37.64166667	Overcast	2015-01-16 21:53:00<br />	-5.0		-	64.0	0.0	1014.1	1.1		4:53 PM	14.5	NW	16.7	310	2015-01-16 16:53:00	5	16	71	Regular
372	2015-01-16 17:00:00	40.5	Overcast	2015-01-16 22:53:00<br />	-10.0		48.2	48.0	0.0	1016.0	0.0		5:53 PM	16.1	North	31.5	350	2015-01-16 17:53:00	5	17	36	Regular
373	2015-01-16 18:00:00	34.65833333	Partly Cloudy	2015-01-16 23:53:00<br />	-11.7		42.6	47.0		1018.1	-1.7		6:53 PM	16.1	North	25.9	350	2015-01-16 18:53:00	5	18	32	Regular
374	2015-01-16 19:00:00	34.35833333	Clear	2015-01-17 00:53:00<br />	-13.3		51.9	45.0		1019.3	-2.8		7:53 PM	16.1	North	27.8	350	2015-01-16 19:53:00	5	19	14	Regular
375	2015-01-16 20:00:00	39.55833333	Clear	2015-01-17 01:53:00<br />	-15.6		37.0	41.0		1020.8	-3.9		8:53 PM	16.1	NNW	25.9	340	2015-01-16 20:53:00	5	20	1	Regular
376	2015-01-16 21:00:00	37.2	Clear	2015-01-17 02:53:00<br />	-15.6		-	42.0		1022.0	-4.4		9:53 PM	16.1	North	20.4	350	2015-01-16 21:53:00	5	21	38	Regular
377	2015-01-16 22:00:00	34.475	Clear	2015-01-17 03:53:00<br />	-16.1		35.2	44.0		1023.2	-5.6		10:53 PM	16.1	NNW	22.2	330	2015-01-16 22:53:00	5	22	15	Regular
378	2015-01-16 23:00:00	32.675	Clear	2015-01-17 04:53:00<br />	-16.7		37.0	46.0		1023.6	-6.7		11:53 PM	16.1	NNW	22.2	340	2015-01-16 23:53:00	5	23	7	Regular
379	2015-01-17 00:00:00	37.29166667	Clear	2015-01-17 05:53:00<br />	-17.2		-	46.0		1024.4	-7.2		12:53 AM	16.1	NNW	14.8	330	2015-01-17 00:53:00	6	0	92	Regular
380	2015-01-17 01:00:00	37.96666667	Clear	2015-01-17 06:53:00<br />	-17.2		-	48.0		1025.4	-7.8		1:53 AM	16.1	NNW	9.3	330	2015-01-17 01:53:00	6	1	60	Regular
381	2015-01-17 02:00:00	40.36666667	Clear	2015-01-17 07:53:00<br />	-17.2		-	50.0		1026.1	-8.3		2:53 AM	16.1	NW	11.1	320	2015-01-17 02:53:00	6	2	19	Regular
382	2015-01-17 03:00:00	49.55	Clear	2015-01-17 08:53:00<br />	-17.2		-	50.0		1026.8	-8.3		3:53 AM	16.1	WNW	9.3	300	2015-01-17 03:53:00	6	3	6	Regular
383	2015-01-17 04:00:00	33.50833333	Clear	2015-01-17 09:53:00<br />	-16.7		-	54.0		1027.5	-8.9		4:53 AM	16.1	NW	11.1	310	2015-01-17 04:53:00	6	4	59	Regular
384	2015-01-17 05:00:00	32.73333333	Clear	2015-01-17 10:53:00<br />	-16.7		-	54.0		1028.9	-8.9		5:53 AM	16.1	NW	7.4	320	2015-01-17 05:53:00	6	5	31	Regular
385	2015-01-17 06:00:00	30.79166667	Clear	2015-01-17 11:53:00<br />	-16.7		-	59.0		1029.3	-10.0		6:53 AM	16.1	Calm	Calm	0	2015-01-17 06:53:00	6	6	48	Regular
386	2015-01-17 07:00:00	32.91666667	Clear	2015-01-17 12:53:00<br />	-16.1		-	59.0		1028.3	-9.4		7:53 AM	16.1	North	13.0	350	2015-01-17 07:53:00	6	7	78	Regular
387	2015-01-17 08:00:00	34.025	Clear	2015-01-17 13:53:00<br />	-16.1		-	52.0		1028.7	-7.8		8:53 AM	16.1	North	16.7	360	2015-01-17 08:53:00	6	8	54	Regular
388	2015-01-17 09:00:00	26.50833333	Clear	2015-01-17 14:53:00<br />	-16.7		-	44.0		1029.3	-6.1		9:53 AM	16.1	Variable	7.4	0	2015-01-17 09:53:00	6	9	68	Regular
389	2015-01-17 10:00:00	28.675	Clear	2015-01-17 15:53:00<br />	-17.8		-	37.0		1029.5	-5.0		10:53 AM	16.1	Calm	Calm	0	2015-01-17 10:53:00	6	10	23	Regular
390	2015-01-17 11:00:00	28.775	Haze	2015-01-17 16:53:00<br />	-17.8		-	35.0		1028.3	-4.4		11:53 AM	1.2	Calm	Calm	0	2015-01-17 11:53:00	6	11	36	Regular
391	2015-01-17 12:00:00	32.58333333	Clear	2015-01-17 17:04:00<br />	-17.8		-	34.0		1028.3	-3.9		12:04 PM	16.1	Calm	Calm	0	2015-01-17 12:04:00	6	12	49	Regular
392	2015-01-17 13:00:00	30.90833333	Clear	2015-01-17 18:53:00<br />	-18.9		-	26.0		1026.9	-1.7		1:53 PM	16.1	South	13.0	180	2015-01-17 13:53:00	6	13	96	Regular
393	2015-01-17 14:00:00	31.19166667	Clear	2015-01-17 19:53:00<br />	-18.9		-	25.0		1026.6	-1.1		2:53 PM	16.1	SW	11.1	220	2015-01-17 14:53:00	6	14	94	Regular
394	2015-01-17 15:00:00	35.925	Clear	2015-01-17 20:53:00<br />	-19.4		-	24.0		1026.1	-1.1		3:53 PM	16.1	Variable	9.3	0	2015-01-17 15:53:00	6	15	78	Regular
395	2015-01-17 16:00:00	41.2	Clear	2015-01-17 21:53:00<br />	-18.3		-	28.0		1025.6	-1.7		4:53 PM	16.1	South	11.1	170	2015-01-17 16:53:00	6	16	38	Regular
396	2015-01-17 17:00:00	37.075	Clear	2015-01-17 22:53:00<br />	-17.2		-	31.0		1025.5	-2.2		5:53 PM	16.1	South	9.3	190	2015-01-17 17:53:00	6	17	60	Regular
397	2015-01-17 18:00:00	45.83333333	Clear	2015-01-17 23:53:00<br />	-13.9		-	43.0		1025.4	-2.8		6:53 PM	16.1	South	20.4	180	2015-01-17 18:53:00	6	18	47	Regular
398	2015-01-17 19:00:00	50.34166667	Clear	2015-01-18 00:53:00<br />	-13.3		-	45.0		1025.5	-2.8		7:53 PM	16.1	South	14.8	180	2015-01-17 19:53:00	6	19	18	Regular
399	2015-01-17 20:00:00	35.44166667	Clear	2015-01-18 01:53:00<br />	-13.3		-	49.0		1025.5	-3.9		8:53 PM	16.1	SSW	11.1	200	2015-01-17 20:53:00	6	20	87	Regular
400	2015-01-17 21:00:00	50.31666667	Clear	2015-01-18 02:53:00<br />	-12.2		-	55.0		1024.3	-4.4		9:53 PM	16.1	South	11.1	170	2015-01-17 21:53:00	6	21	8	Regular
401	2015-01-17 22:00:00	34.225	Clear	2015-01-18 03:53:00<br />	-10.6		-	60.0		1024.1	-3.9		10:53 PM	16.1	SSE	7.4	160	2015-01-17 22:53:00	6	22	28	Regular
402	2015-01-17 23:00:00	36.125	Clear	2015-01-18 04:53:00<br />	-10.0		-	65.0		1023.0	-4.4		11:53 PM	16.1	SE	7.4	130	2015-01-17 23:53:00	6	23	73	Regular
403	2015-01-18 00:00:00	30.8	Clear	2015-01-18 05:53:00<br />	-10.6		-	65.0		1022.3	-5.0		12:53 AM	16.1	Calm	Calm	0	2015-01-18 00:53:00	7	0	92	Regular
404	2015-01-18 01:00:00	35.45833333	Clear	2015-01-18 06:53:00<br />	-10.6		-	68.0		1021.9	-5.6		1:53 AM	16.1	Calm	Calm	0	2015-01-18 01:53:00	7	1	40	Regular
405	2015-01-18 02:00:00	43.65833333	Clear	2015-01-18 07:53:00<br />	-10.0		-	72.0		1021.0	-5.6		2:53 AM	16.1	NNE	7.4	20	2015-01-18 02:53:00	7	2	4	Regular
406	2015-01-18 03:00:00	29.91666667	Scattered Clouds	2015-01-18 08:53:00<br />	-9.4		-	72.0		1019.9	-5.0		3:53 AM	16.1	NE	5.6	50	2015-01-18 03:53:00	7	3	71	Regular
407	2015-01-18 04:00:00	33.04166667	Overcast	2015-01-18 09:53:00<br />	-7.2		-	75.0		1019.1	-3.3		4:53 AM	16.1	NE	7.4	50	2015-01-18 04:53:00	7	4	64	Regular
408	2015-01-18 05:00:00	35.15833333	Overcast	2015-01-18 10:06:00<br />	-7.2		-	72.0		1019.5	-2.8		5:06 AM	16.1	NE	5.6	50	2015-01-18 05:06:00	7	5	6	Regular
409	2015-01-18 06:00:00	33.09166667	Overcast	2015-01-18 11:53:00<br />	-5.0		-	78.0		1017.5	-1.7		6:53 AM	12.9	ENE	7.4	60	2015-01-18 06:53:00	7	6	19	Regular
410	2015-01-18 07:00:00	34.475	Overcast	2015-01-18 12:23:00<br />	-3.9		-	82.0		1017.5	-1.1		7:23 AM	4.8	ENE	11.1	60	2015-01-18 07:23:00	7	7	67	Regular
411	2015-01-18 08:00:00	30.39166667	Light Freezing Rain	2015-01-18 13:07:00<br />	-2.2	Rain	-	89.0	0.02	1016.5	-0.6		8:07 AM	4.0	North	-9999.0	0	2015-01-18 08:07:00	7	8	8	Regular
412	2015-01-18 09:00:00	29.36666667	Rain	2015-01-18 14:26:00<br />	-0.6	Rain	-	92.0	0.09	1015.5	0.6		9:26 AM	2.4	North	-9999.0	0	2015-01-18 09:26:00	7	9	19	Regular
413	2015-01-18 10:00:00	25.625	Heavy Rain	2015-01-18 15:36:00<br />	-0.6	Rain	-	92.0	0.2	1015.1	0.6		10:36 AM	2.0	North	7.4	350	2015-01-18 10:36:00	7	10	94	Regular
414	2015-01-18 11:00:00	31.16666667	Heavy Rain	2015-01-18 16:09:00<br />	0.6	Rain	-	96.0	0.08	1013.8	1.1		11:09 AM	2.0	Variable	5.6	0	2015-01-18 11:09:00	7	11	1	Regular
415	2015-01-18 12:00:00	25.30833333	Heavy Rain	2015-01-18 17:30:00<br />	1.7	Rain	-	97.0	0.12	1011.4	2.2		12:30 PM	1.6	SSE	9.3	150	2015-01-18 12:30:00	7	12	27	Regular
416	2015-01-18 13:00:00	34.2	Rain	2015-01-18 18:41:00<br />	1.7	Rain	-	93.0	0.18	1009.7	2.8		1:41 PM	2.8	NNW	11.1	340	2015-01-18 13:41:00	7	13	46	Regular
417	2015-01-18 14:00:00	26.23333333	Rain	2015-01-18 19:45:00<br />	2.8	Rain	-	97.0	0.25	1008.0	3.3		2:45 PM	3.2	Calm	Calm	0	2015-01-18 14:45:00	7	14	85	Regular
418	2015-01-18 15:00:00	34.98333333	Rain	2015-01-18 20:02:00<br />	2.2	Rain	-	93.0	0.02	1007.7	3.3		3:02 PM	4.0	ENE	7.4	70	2015-01-18 15:02:00	7	15	12	Regular
419	2015-01-18 16:00:00	42.375	Rain	2015-01-18 21:11:00<br />	2.8	Rain	-	93.0	0.03	1006.3	3.9		4:11 PM	4.0	ESE	11.1	110	2015-01-18 16:11:00	7	16	99	Regular
420	2015-01-18 17:00:00	37.29166667	Light Rain	2015-01-18 22:05:00<br />	3.3	Rain	-	96.0	0.0	1006.0	3.9		5:05 PM	6.4	Calm	Calm	0	2015-01-18 17:05:00	7	17	24	Regular
421	2015-01-18 18:00:00	37.325	Light Rain	2015-01-18 23:08:00<br />	2.2	Rain	-	93.0	0.0	1007.0	3.3		6:08 PM	4.0	WNW	11.1	290	2015-01-18 18:08:00	7	18	20	Regular
422	2015-01-18 19:00:00	55.61666667	Overcast	2015-01-19 00:53:00<br />	3.3		-	96.0	0.01	1006.1	3.9		7:53 PM	9.7	WNW	5.6	290	2015-01-18 19:53:00	7	19	90	Regular
423	2015-01-18 20:00:00	36.725	Overcast	2015-01-19 01:53:00<br />	2.2		-	89.0		1007.3	3.9		8:53 PM	12.9	West	13.0	260	2015-01-18 20:53:00	7	20	4	Regular
424	2015-01-18 21:00:00	55.18333333	Partly Cloudy	2015-01-19 02:53:00<br />	0.6		-	86.0		1007.3	2.8		9:53 PM	9.7	West	14.8	270	2015-01-18 21:53:00	7	21	9	Regular
425	2015-01-18 22:00:00	34.925	Clear	2015-01-19 03:53:00<br />	0.0		-	86.0		1007.2	2.2		10:53 PM	9.7	West	16.7	280	2015-01-18 22:53:00	7	22	22	Regular
426	2015-01-18 23:00:00	41.9	Clear	2015-01-19 04:53:00<br />	-0.6		-	85.0		1007.5	1.7		11:53 PM	9.7	WNW	13.0	290	2015-01-18 23:53:00	7	23	74	Regular
427	2015-01-19 00:00:00	41.775	Clear	2015-01-19 05:53:00<br />	-1.1		-	85.0		1008.0	1.1		12:53 AM	11.3	West	11.1	270	2015-01-19 00:53:00	1	0	5	Holiday
428	2015-01-19 01:00:00	31.19166667	Clear	2015-01-19 06:53:00<br />	-2.2		-	79.0		1009.0	1.1		1:53 AM	14.5	West	11.1	260	2015-01-19 01:53:00	1	1	32	Holiday
429	2015-01-19 02:00:00	40.78333333	Scattered Clouds	2015-01-19 07:53:00<br />	-2.8		-	78.0		1009.0	0.6		2:53 AM	14.5	West	7.4	270	2015-01-19 02:53:00	1	2	7	Holiday
430	2015-01-19 03:00:00	50.40833333	Mostly Cloudy	2015-01-19 08:53:00<br />	-2.2		-	79.0		1008.6	1.1		3:53 AM	14.5	West	9.3	270	2015-01-19 03:53:00	1	3	90	Holiday
431	2015-01-19 04:00:00	40.40833333	Overcast	2015-01-19 09:53:00<br />	-2.8		-	72.0		1008.4	1.7		4:53 AM	16.1	WNW	16.7	290	2015-01-19 04:53:00	1	4	51	Holiday
432	2015-01-19 05:00:00	26.85833333	Overcast	2015-01-19 10:53:00<br />	-2.8		-	70.0		1009.0	2.2		5:53 AM	16.1	WNW	9.3	290	2015-01-19 05:53:00	1	5	46	Holiday
433	2015-01-19 06:00:00	36.725	Overcast	2015-01-19 11:53:00<br />	-2.8		-	70.0		1009.7	2.2		6:53 AM	16.1	West	14.8	270	2015-01-19 06:53:00	1	6	76	Holiday
434	2015-01-19 07:00:00	28.68333333	Overcast	2015-01-19 12:53:00<br />	-2.2		-	70.0		1010.3	2.8		7:53 AM	16.1	West	14.8	270	2015-01-19 07:53:00	1	7	15	Holiday
435	2015-01-19 08:00:00	36.34166667	Overcast	2015-01-19 13:53:00<br />	-2.2		-	70.0		1010.9	2.8		8:53 AM	16.1	West	13.0	270	2015-01-19 08:53:00	1	8	79	Holiday
436	2015-01-19 09:00:00	29.41666667	Overcast	2015-01-19 14:53:00<br />	-2.2		-	65.0		1011.3	3.9		9:53 AM	16.1	West	18.5	270	2015-01-19 09:53:00	1	9	88	Holiday
437	2015-01-19 10:00:00	35.3	Partly Cloudy	2015-01-19 15:53:00<br />	-2.2		35.2	60.0		1011.1	5.0		10:53 AM	16.1	WNW	24.1	290	2015-01-19 10:53:00	1	10	36	Holiday
438	2015-01-19 11:00:00	28.58333333	Overcast	2015-01-19 16:53:00<br />	-3.3		31.5	55.0		1010.6	5.0		11:53 AM	16.1	West	20.4	280	2015-01-19 11:53:00	1	11	64	Holiday
439	2015-01-19 12:00:00	30.21666667	Overcast	2015-01-19 17:53:00<br />	-4.4		38.9	49.0		1010.3	5.6		12:53 PM	16.1	WNW	25.9	290	2015-01-19 12:53:00	1	12	77	Holiday
440	2015-01-19 13:00:00	27.175	Overcast	2015-01-19 18:53:00<br />	-5.0		35.2	49.0		1010.3	5.0		1:53 PM	16.1	WNW	14.8	290	2015-01-19 13:53:00	1	13	49	Holiday
441	2015-01-19 14:00:00	28.80833333	Overcast	2015-01-19 19:53:00<br />	-4.4		33.3	51.0		1010.5	5.0		2:53 PM	16.1	West	16.7	280	2015-01-19 14:53:00	1	14	77	Holiday
442	2015-01-19 15:00:00	30.11666667	Overcast	2015-01-19 20:53:00<br />	-4.4		29.6	53.0		1010.7	4.4		3:53 PM	16.1	West	20.4	280	2015-01-19 15:53:00	1	15	12	Holiday
443	2015-01-19 16:00:00	33.9	Overcast	2015-01-19 21:53:00<br />	-5.0		-	51.0		1011.0	4.4		4:53 PM	16.1	NW	16.7	310	2015-01-19 16:53:00	1	16	91	Holiday
444	2015-01-19 17:00:00	31.95833333	Overcast	2015-01-19 22:53:00<br />	-5.0		-	53.0		1011.8	3.9		5:53 PM	16.1	West	11.1	270	2015-01-19 17:53:00	1	17	26	Holiday
445	2015-01-19 18:00:00	32.45833333	Overcast	2015-01-19 23:53:00<br />	-4.4		-	55.0		1012.1	3.9		6:53 PM	16.1	West	9.3	260	2015-01-19 18:53:00	1	18	42	Holiday
446	2015-01-19 19:00:00	31.975	Overcast	2015-01-20 00:53:00<br />	-4.4		-	57.0		1011.9	3.3		7:53 PM	16.1	West	7.4	260	2015-01-19 19:53:00	1	19	36	Holiday
447	2015-01-19 20:00:00	35.4	Overcast	2015-01-20 01:53:00<br />	-3.9		-	60.0		1012.1	3.3		8:53 PM	16.1	West	11.1	260	2015-01-19 20:53:00	1	20	15	Holiday
448	2015-01-19 21:00:00	41.18333333	Overcast	2015-01-20 02:53:00<br />	-4.4		27.8	55.0		1012.4	3.9		9:53 PM	16.1	West	14.8	280	2015-01-19 21:53:00	1	21	35	Holiday
449	2015-01-19 22:00:00	55.39166667	Overcast	2015-01-20 03:53:00<br />	-3.9		-	60.0		1012.5	3.3		10:53 PM	16.1	WSW	9.3	240	2015-01-19 22:53:00	1	22	6	Holiday
450	2015-01-19 23:00:00	23.51666667	Overcast	2015-01-20 04:53:00<br />	-3.9		-	60.0		1012.0	3.3		11:53 PM	16.1	West	9.3	280	2015-01-19 23:53:00	1	23	31	Holiday
451	2015-01-20 00:00:00	42.36666667	Overcast	2015-01-20 05:53:00<br />	-3.9		-	60.0		1011.8	3.3		12:53 AM	16.1	WNW	11.1	290	2015-01-20 00:53:00	2	0	41	Regular
452	2015-01-20 01:00:00	43.41666667	Overcast	2015-01-20 06:53:00<br />	-5.0		31.5	55.0		1011.7	3.3		1:53 AM	16.1	WNW	14.8	290	2015-01-20 01:53:00	2	1	20	Regular
453	2015-01-20 02:00:00	43.725	Clear	2015-01-20 07:53:00<br />	-5.0		-	59.0		1011.5	2.2		2:53 AM	16.1	WSW	9.3	240	2015-01-20 02:53:00	2	2	84	Regular
454	2015-01-20 03:00:00	47.6	Clear	2015-01-20 08:53:00<br />	-5.0		-	61.0		1011.4	1.7		3:53 AM	16.1	West	7.4	260	2015-01-20 03:53:00	2	3	28	Regular
455	2015-01-20 04:00:00	45.86666667	Clear	2015-01-20 09:53:00<br />	-5.0		-	66.0		1011.8	0.6		4:53 AM	16.1	West	5.6	260	2015-01-20 04:53:00	2	4	12	Regular
456	2015-01-20 05:00:00	47.70833333	Clear	2015-01-20 10:53:00<br />	-5.0		-	72.0		1012.3	-0.6		5:53 AM	16.1	SW	7.4	230	2015-01-20 05:53:00	2	5	39	Regular
457	2015-01-20 06:00:00	22.88333333	Mostly Cloudy	2015-01-20 11:53:00<br />	-5.0		-	72.0		1013.3	-0.6		6:53 AM	16.1	West	7.4	260	2015-01-20 06:53:00	2	6	24	Regular
458	2015-01-20 07:00:00	21.99166667	Mostly Cloudy	2015-01-20 12:53:00<br />	-4.4		-	70.0		1013.1	0.6		7:53 AM	14.5	North	-9999.0	0	2015-01-20 07:53:00	2	7	13	Regular
459	2015-01-20 08:00:00	29.81666667	Scattered Clouds	2015-01-20 13:53:00<br />	-3.3		-	75.0		1013.1	0.6		8:53 AM	12.9	Calm	Calm	0	2015-01-20 08:53:00	2	8	56	Regular
460	2015-01-20 09:00:00	23.4	Clear	2015-01-20 14:53:00<br />	-5.6		-	57.0		1013.5	2.2		9:53 AM	16.1	West	11.1	270	2015-01-20 09:53:00	2	9	47	Regular
461	2015-01-20 10:00:00	29.25	Clear	2015-01-20 15:53:00<br />	-4.4		-	55.0		1013.3	3.9		10:53 AM	16.1	WNW	11.1	290	2015-01-20 10:53:00	2	10	75	Regular
462	2015-01-20 11:00:00	25.88333333	Clear	2015-01-20 16:53:00<br />	-4.4		-	51.0		1012.4	5.0		11:53 AM	16.1	NW	13.0	320	2015-01-20 11:53:00	2	11	65	Regular
463	2015-01-20 12:00:00	33.48333333	Partly Cloudy	2015-01-20 17:53:00<br />	-4.4		-	51.0		1012.1	5.0		12:53 PM	16.1	West	9.3	280	2015-01-20 12:53:00	2	12	39	Regular
464	2015-01-20 13:00:00	31.28333333	Partly Cloudy	2015-01-20 18:53:00<br />	-4.4		-	49.0		1011.7	5.6		1:53 PM	16.1	Variable	11.1	0	2015-01-20 13:53:00	2	13	66	Regular
465	2015-01-20 14:00:00	21.78333333	Overcast	2015-01-20 19:53:00<br />	-3.9		-	51.0		1012.2	5.6		2:53 PM	16.1	NW	13.0	310	2015-01-20 14:53:00	2	14	75	Regular
466	2015-01-20 15:00:00	25.91666667	Overcast	2015-01-20 20:53:00<br />	-3.3		-	55.0		1013.1	5.0		3:53 PM	16.1	WNW	13.0	300	2015-01-20 15:53:00	2	15	21	Regular
467	2015-01-20 16:00:00	47.48333333	Light Rain	2015-01-20 21:18:00<br />	-1.7	Rain	-	67.0	0.0	1014.1	3.9		4:18 PM	11.3	WNW	18.5	300	2015-01-20 16:18:00	2	16	50	Regular
468	2015-01-20 17:00:00	36.35	Overcast	2015-01-20 22:29:00<br />	-0.6		-	85.0	0.01	1013.8	1.7		5:29 PM	9.7	Calm	Calm	0	2015-01-20 17:29:00	2	17	45	Regular
469	2015-01-20 18:00:00	34.75833333	Scattered Clouds	2015-01-20 23:53:00<br />	-0.6		-	89.0		1014.3	1.1		6:53 PM	8.0	WNW	5.6	290	2015-01-20 18:53:00	2	18	19	Regular
470	2015-01-20 19:00:00	33.18333333	Mostly Cloudy	2015-01-21 00:53:00<br />	-1.1		-	89.0		1014.8	0.6		7:53 PM	8.0	NW	5.6	310	2015-01-20 19:53:00	2	19	83	Regular
471	2015-01-20 20:00:00	41.175	Clear	2015-01-21 01:53:00<br />	-1.7		-	88.0		1015.3	0.0		8:53 PM	6.4	NW	5.6	310	2015-01-20 20:53:00	2	20	61	Regular
472	2015-01-20 21:00:00	44.15	Clear	2015-01-21 02:53:00<br />	-2.2		-	89.0		1016.1	-0.6		9:53 PM	6.4	Calm	Calm	0	2015-01-20 21:53:00	2	21	12	Regular
473	2015-01-20 22:00:00	37.80833333	Clear	2015-01-21 03:12:00<br />	-2.8		-	88.0		1016.8	-1.1		10:12 PM	4.0	Calm	Calm	0	2015-01-20 22:12:00	2	22	8	Regular
474	2015-01-20 23:00:00	39.38333333	Clear	2015-01-21 04:53:00<br />	-3.3		-	92.0		1017.6	-2.2		11:53 PM	6.4	NNW	5.6	330	2015-01-20 23:53:00	2	23	35	Regular
475	2015-01-21 00:00:00	51.69166667	Clear	2015-01-21 05:53:00<br />	-4.4		-	89.0		1017.8	-2.8		12:53 AM	9.7	Calm	Calm	0	2015-01-21 00:53:00	3	0	18	Regular
476	2015-01-21 01:00:00	36.66666667	Clear	2015-01-21 06:53:00<br />	-5.0		-	81.0		1018.3	-2.2		1:53 AM	16.1	NNW	5.6	340	2015-01-21 01:53:00	3	1	94	Regular
477	2015-01-21 02:00:00	45.60833333	Clear	2015-01-21 07:53:00<br />	-7.2		-	75.0		1018.6	-3.3		2:53 AM	16.1	North	5.6	350	2015-01-21 02:53:00	3	2	85	Regular
478	2015-01-21 03:00:00	26.00833333	Clear	2015-01-21 08:53:00<br />	-7.8		-	71.0		1018.7	-3.3		3:53 AM	16.1	Calm	Calm	0	2015-01-21 03:53:00	3	3	16	Regular
479	2015-01-21 04:00:00	45.6	Clear	2015-01-21 09:53:00<br />	-8.3		-	78.0		1018.8	-5.0		4:53 AM	16.1	North	7.4	350	2015-01-21 04:53:00	3	4	81	Regular
480	2015-01-21 05:00:00	38.16666667	Clear	2015-01-21 10:53:00<br />	-9.4		-	69.0		1019.2	-4.4		5:53 AM	16.1	NNW	7.4	330	2015-01-21 05:53:00	3	5	66	Regular
481	2015-01-21 06:00:00	39.93333333	Clear	2015-01-21 11:53:00<br />	-10.6		-	65.0		1019.4	-5.0		6:53 AM	16.1	NNW	9.3	340	2015-01-21 06:53:00	3	6	53	Regular
482	2015-01-21 07:00:00	33.79166667	Clear	2015-01-21 12:53:00<br />	-12.2		-	55.0		1019.8	-4.4		7:53 AM	16.1	NNE	7.4	20	2015-01-21 07:53:00	3	7	23	Regular
483	2015-01-21 08:00:00	29.80833333	Partly Cloudy	2015-01-21 13:53:00<br />	-11.1		-	55.0		1020.6	-3.3		8:53 AM	16.1	Calm	Calm	0	2015-01-21 08:53:00	3	8	93	Regular
484	2015-01-21 09:00:00	34.24166667	Mostly Cloudy	2015-01-21 14:53:00<br />	-10.6		-	56.0		1021.0	-2.8		9:53 AM	16.1	NNE	7.4	20	2015-01-21 09:53:00	3	9	97	Regular
485	2015-01-21 10:00:00	28.54166667	Scattered Clouds	2015-01-21 15:53:00<br />	-9.4		-	56.0		1020.6	-1.7		10:53 AM	16.1	NE	7.4	50	2015-01-21 10:53:00	3	10	57	Regular
486	2015-01-21 11:00:00	28.875	Overcast	2015-01-21 16:53:00<br />	-8.9		-	56.0		1020.4	-1.1		11:53 AM	16.1	ENE	7.4	60	2015-01-21 11:53:00	3	11	84	Regular
487	2015-01-21 12:00:00	29.55833333	Overcast	2015-01-21 17:53:00<br />	-9.4		-	52.0		1019.8	-0.6		12:53 PM	16.1	ENE	7.4	60	2015-01-21 12:53:00	3	12	8	Regular
488	2015-01-21 13:00:00	30.61666667	Overcast	2015-01-21 18:53:00<br />	-10.0		-	50.0		1020.0	-0.6		1:53 PM	16.1	Calm	Calm	0	2015-01-21 13:53:00	3	13	66	Regular
489	2015-01-21 14:00:00	37.65833333	Overcast	2015-01-21 19:53:00<br />	-9.4		-	48.0		1020.2	0.6		2:53 PM	16.1	North	-9999.0	0	2015-01-21 14:53:00	3	14	99	Regular
490	2015-01-21 15:00:00	37.14166667	Overcast	2015-01-21 20:53:00<br />	-9.4		-	50.0		1019.2	0.0		3:53 PM	16.1	North	9.3	360	2015-01-21 15:53:00	3	15	50	Regular
491	2015-01-21 16:00:00	45.60833333	Overcast	2015-01-21 21:53:00<br />	-8.9		-	52.0		1019.7	0.0		4:53 PM	16.1	Calm	Calm	0	2015-01-21 16:53:00	3	16	54	Regular
492	2015-01-21 17:00:00	34.04166667	Overcast	2015-01-21 22:50:00<br />	-8.0		-	60.0		1020.2	-1.0		5:50 PM	16.1	Variable	7.4	0	2015-01-21 17:50:00	3	17	99	Regular
493	2015-01-21 18:00:00	46.8	Light Snow	2015-01-21 23:53:00<br />	-6.7	Snow	-	69.0	0.0	1020.2	-1.7		6:53 PM	4.8	East	7.4	80	2015-01-21 18:53:00	3	18	80	Regular
494	2015-01-21 19:00:00	52.81666667	Light Snow	2015-01-22 00:12:00<br />	-6.1	Snow	-	72.0	0.0	1020.5	-1.7		7:12 PM	3.2	ENE	5.6	70	2015-01-21 19:12:00	3	19	27	Regular
495	2015-01-21 20:00:00	57.29166667	Light Snow	2015-01-22 01:15:00<br />	-4.4	Snow	-	89.0	0.0	1020.5	-2.8		8:15 PM	3.2	ENE	5.6	60	2015-01-21 20:15:00	3	20	31	Regular
496	2015-01-21 21:00:00	39.55833333	Overcast	2015-01-22 02:53:00<br />	-4.4		-	85.0		1020.7	-2.2		9:53 PM	16.1	North	5.6	350	2015-01-21 21:53:00	3	21	20	Regular
497	2015-01-21 22:00:00	50.775	Overcast	2015-01-22 03:53:00<br />	-5.0		-	81.0		1020.9	-2.2		10:53 PM	16.1	NW	7.4	320	2015-01-21 22:53:00	3	22	99	Regular
498	2015-01-21 23:00:00	42.25833333	Overcast	2015-01-22 04:53:00<br />	-5.0		-	81.0	0.0	1020.8	-2.2		11:53 PM	11.3	NNW	9.3	330	2015-01-21 23:53:00	3	23	56	Regular
499	2015-01-22 00:00:00	31.425	Overcast	2015-01-22 05:53:00<br />	-4.4		-	85.0	0.0	1020.7	-2.2		12:53 AM	12.9	NNW	7.4	330	2015-01-22 00:53:00	4	0	83	Regular
500	2015-01-22 01:00:00	42.31666667	Light Snow	2015-01-22 06:53:00<br />	-4.4	Snow	-	85.0	0.0	1020.9	-2.2		1:53 AM	6.4	Calm	Calm	0	2015-01-22 01:53:00	4	1	89	Regular
501	2015-01-22 02:00:00	40.49166667	Light Snow	2015-01-22 07:25:00<br />	-4.4	Snow	-	85.0	0.0	1021.6	-2.2		2:25 AM	4.0	NW	5.6	310	2015-01-22 02:25:00	4	2	85	Regular
502	2015-01-22 03:00:00	58.35	Overcast	2015-01-22 08:53:00<br />	-4.4		-	85.0	0.0	1020.8	-2.2		3:53 AM	12.9	Calm	Calm	0	2015-01-22 03:53:00	4	3	35	Regular
503	2015-01-22 04:00:00	50.68333333	Overcast	2015-01-22 09:09:00<br />	-4.4		-	85.0		1021.2	-2.2		4:09 AM	12.9	Calm	Calm	0	2015-01-22 04:09:00	4	4	99	Regular
504	2015-01-22 05:00:00	32.25833333	Overcast	2015-01-22 10:53:00<br />	-4.4		-	85.0		1021.8	-2.2		5:53 AM	12.9	West	7.4	280	2015-01-22 05:53:00	4	5	20	Regular
505	2015-01-22 06:00:00	37.475	Overcast	2015-01-22 11:29:00<br />	-4.4		-	85.0		1021.9	-2.2		6:29 AM	12.9	West	5.6	270	2015-01-22 06:29:00	4	6	46	Regular
506	2015-01-22 07:00:00	31.73333333	Overcast	2015-01-22 12:53:00<br />	-3.9		-	85.0		1022.5	-1.7		7:53 AM	8.0	WNW	7.4	300	2015-01-22 07:53:00	4	7	0	Regular
507	2015-01-22 08:00:00	27.23333333	Overcast	2015-01-22 13:01:00<br />	-3.9		-	85.0		1022.9	-1.7		8:01 AM	8.0	Variable	5.6	0	2015-01-22 08:01:00	4	8	85	Regular
508	2015-01-22 09:00:00	30.25	Haze	2015-01-22 14:53:00<br />	-3.9		-	82.0		1023.6	-1.1		9:53 AM	8.0	WNW	13.0	300	2015-01-22 09:53:00	4	9	66	Regular
509	2015-01-22 10:00:00	32.51666667	Haze	2015-01-22 15:02:00<br />	-3.3		-	82.0		1023.9	-0.6		10:02 AM	8.0	NW	11.1	310	2015-01-22 10:02:00	4	10	18	Regular
510	2015-01-22 11:00:00	31.85833333	Haze	2015-01-22 16:53:00<br />	-2.8		-	78.0		1023.8	0.6		11:53 AM	6.4	West	7.4	270	2015-01-22 11:53:00	4	11	98	Regular
511	2015-01-22 12:00:00	32.31666667	Haze	2015-01-22 17:20:00<br />	-2.2		-	79.0		1023.6	1.1		12:20 PM	6.4	NW	11.1	320	2015-01-22 12:20:00	4	12	14	Regular
512	2015-01-22 13:00:00	35.725	Haze	2015-01-22 18:45:00<br />	-1.7		-	70.0		1023.2	3.3		1:45 PM	8.0	Variable	7.4	0	2015-01-22 13:45:00	4	13	87	Regular
513	2015-01-22 14:00:00	27.55833333	Haze	2015-01-22 19:53:00<br />	-2.2		-	68.0		1023.1	3.3		2:53 PM	9.7	NW	9.3	310	2015-01-22 14:53:00	4	14	44	Regular
514	2015-01-22 15:00:00	36.56666667	Scattered Clouds	2015-01-22 20:27:00<br />	-2.8		-	62.0		1023.6	3.9		3:27 PM	14.5	NNW	13.0	330	2015-01-22 15:27:00	4	15	47	Regular
515	2015-01-22 16:00:00	43.15833333	Mostly Cloudy	2015-01-22 21:53:00<br />	-2.8		-	67.0		1024.6	2.8		4:53 PM	11.3	West	9.3	270	2015-01-22 16:53:00	4	16	82	Regular
516	2015-01-22 17:00:00	40.975	Mostly Cloudy	2015-01-22 22:25:00<br />	-2.8		-	67.0		1025.6	2.8		5:25 PM	11.3	West	7.4	280	2015-01-22 17:25:00	4	17	67	Regular
517	2015-01-22 18:00:00	40.25	Clear	2015-01-22 23:53:00<br />	-2.8		-	72.0		1026.1	1.7		6:53 PM	12.9	NW	7.4	310	2015-01-22 18:53:00	4	18	23	Regular
518	2015-01-22 19:00:00	42.53333333	Partly Cloudy	2015-01-23 00:53:00<br />	-3.3		-	73.0		1026.3	1.1		7:53 PM	12.9	Calm	Calm	0	2015-01-22 19:53:00	4	19	78	Regular
519	2015-01-22 20:00:00	48.35	Clear	2015-01-23 01:53:00<br />	-3.9		-	72.0		1026.6	0.6		8:53 PM	14.5	NNW	7.4	340	2015-01-22 20:53:00	4	20	62	Regular
520	2015-01-22 21:00:00	33.7	Clear	2015-01-23 02:53:00<br />	-5.6		-	69.0		1026.8	-0.6		9:53 PM	16.1	NW	5.6	310	2015-01-22 21:53:00	4	21	63	Regular
521	2015-01-22 22:00:00	41.15	Clear	2015-01-23 03:53:00<br />	-6.1		-	72.0		1026.8	-1.7		10:53 PM	16.1	North	5.6	360	2015-01-22 22:53:00	4	22	91	Regular
522	2015-01-22 23:00:00	33.15	Clear	2015-01-23 04:53:00<br />	-6.7		-	69.0		1026.8	-1.7		11:53 PM	16.1	NW	9.3	310	2015-01-22 23:53:00	4	23	39	Regular
523	2015-01-23 00:00:00	31.50833333	Clear	2015-01-23 05:53:00<br />	-7.2		-	69.0		1026.9	-2.2		12:53 AM	16.1	NNW	11.1	330	2015-01-23 00:53:00	5	0	32	Regular
524	2015-01-23 01:00:00	37.94166667	Clear	2015-01-23 06:53:00<br />	-8.3		-	63.0		1026.9	-2.2		1:53 AM	16.1	WNW	5.6	300	2015-01-23 01:53:00	5	1	63	Regular
525	2015-01-23 02:00:00	54.88333333	Clear	2015-01-23 07:53:00<br />	-8.3		-	66.0		1027.0	-2.8		2:53 AM	16.1	Calm	Calm	0	2015-01-23 02:53:00	5	2	5	Regular
526	2015-01-23 03:00:00	55.25833333	Clear	2015-01-23 08:53:00<br />	-8.9		-	71.0		1026.6	-4.4		3:53 AM	16.1	Calm	Calm	0	2015-01-23 03:53:00	5	3	52	Regular
527	2015-01-23 04:00:00	35.53333333	Clear	2015-01-23 09:53:00<br />	-8.3		-	75.0		1026.9	-4.4		4:53 AM	16.1	Calm	Calm	0	2015-01-23 04:53:00	5	4	71	Regular
528	2015-01-23 05:00:00	36.18333333	Clear	2015-01-23 10:53:00<br />	-7.8		-	85.0		1027.5	-5.6		5:53 AM	16.1	Calm	Calm	0	2015-01-23 05:53:00	5	5	57	Regular
529	2015-01-23 06:00:00	38.55833333	Clear	2015-01-23 11:53:00<br />	-8.9		-	78.0		1027.5	-5.6		6:53 AM	14.5	Calm	Calm	0	2015-01-23 06:53:00	5	6	10	Regular
530	2015-01-23 07:00:00	43.2	Clear	2015-01-23 12:53:00<br />	-8.3		-	85.0		1027.1	-6.1		7:53 AM	12.9	SSW	9.3	210	2015-01-23 07:53:00	5	7	63	Regular
531	2015-01-23 08:00:00	35.41666667	Clear	2015-01-23 13:53:00<br />	-6.1		-	78.0		1026.9	-2.8		8:53 AM	12.9	Calm	Calm	0	2015-01-23 08:53:00	5	8	5	Regular
532	2015-01-23 09:00:00	33.55	Clear	2015-01-23 14:53:00<br />	-6.7		-	61.0		1026.0	0.0		9:53 AM	16.1	Calm	Calm	0	2015-01-23 09:53:00	5	9	59	Regular
533	2015-01-23 10:00:00	30.69166667	Clear	2015-01-23 15:53:00<br />	-6.1		-	61.0		1025.5	0.6		10:53 AM	16.1	WNW	7.4	300	2015-01-23 10:53:00	5	10	8	Regular
534	2015-01-23 11:00:00	23.86666667	Clear	2015-01-23 16:53:00<br />	-5.6		-	59.0		1024.4	1.7		11:53 AM	16.1	Variable	11.1	0	2015-01-23 11:53:00	5	11	82	Regular
535	2015-01-23 12:00:00	34.6	Clear	2015-01-23 17:53:00<br />	-5.0		-	57.0		1023.2	2.8		12:53 PM	14.5	SSW	16.7	210	2015-01-23 12:53:00	5	12	11	Regular
536	2015-01-23 13:00:00	37.41666667	Clear	2015-01-23 18:53:00<br />	-4.4		-	57.0		1022.1	3.3		1:53 PM	11.3	Variable	9.3	0	2015-01-23 13:53:00	5	13	79	Regular
537	2015-01-23 14:00:00	35.46666667	Clear	2015-01-23 19:53:00<br />	-5.0		-	55.0		1021.0	3.3		2:53 PM	12.9	WSW	9.3	240	2015-01-23 14:53:00	5	14	47	Regular
538	2015-01-23 15:00:00	40.45	Clear	2015-01-23 20:53:00<br />	-4.4		-	59.0		1020.4	2.8		3:53 PM	11.3	SW	14.8	230	2015-01-23 15:53:00	5	15	64	Regular
539	2015-01-23 16:00:00	37.03333333	Clear	2015-01-23 21:53:00<br />	-3.9		-	67.0		1020.0	1.7		4:53 PM	11.3	SSW	13.0	200	2015-01-23 16:53:00	5	16	28	Regular
540	2015-01-23 17:00:00	39.45	Clear	2015-01-23 22:53:00<br />	-3.9		-	67.0		1019.3	1.7		5:53 PM	14.5	South	9.3	190	2015-01-23 17:53:00	5	17	82	Regular
541	2015-01-23 18:00:00	43.78333333	Clear	2015-01-23 23:53:00<br />	-3.9		-	67.0		1019.0	1.7		6:53 PM	12.9	SSW	9.3	200	2015-01-23 18:53:00	5	18	2	Regular
542	2015-01-23 19:00:00	44.74166667	Clear	2015-01-24 00:53:00<br />	-3.3		-	73.0		1017.6	1.1		7:53 PM	12.9	South	11.1	190	2015-01-23 19:53:00	5	19	16	Regular
543	2015-01-23 20:00:00	41.79166667	Overcast	2015-01-24 01:53:00<br />	-3.3		-	73.0		1017.1	1.1		8:53 PM	12.9	SSW	11.1	200	2015-01-23 20:53:00	5	20	19	Regular
544	2015-01-23 21:00:00	43.96666667	Overcast	2015-01-24 02:53:00<br />	-3.3		-	73.0		1016.3	1.1		9:53 PM	12.9	South	13.0	190	2015-01-23 21:53:00	5	21	44	Regular
545	2015-01-23 22:00:00	52.06666667	Light Snow	2015-01-24 03:17:00<br />	-2.8	Snow	-	75.0	0.0	1016.8	1.1		10:17 PM	4.0	SSW	16.7	210	2015-01-23 22:17:00	5	22	80	Regular
546	2015-01-23 23:00:00	45.99166667	Light Snow	2015-01-24 04:13:00<br />	-1.1	Snow	-	92.0	0.0	1015.8	0.0		11:13 PM	1.6	South	5.6	190	2015-01-23 23:13:00	5	23	42	Regular
547	2015-01-24 00:00:00	38.63333333	Light Snow	2015-01-24 05:07:00<br />	-1.7	Snow	-	88.0	0.0	1013.4	0.0		12:07 AM	1.6	East	5.6	100	2015-01-24 00:07:00	6	0	26	Regular
548	2015-01-24 01:00:00	31.16666667	Snow	2015-01-24 06:11:00<br />	-1.1	Fog-Snow	-	92.0	0.0	1011.7	0.0		1:11 AM	0.8	ENE	5.6	60	2015-01-24 01:11:00	6	1	10	Regular
549	2015-01-24 02:00:00	44.51666667	Light Snow	2015-01-24 07:05:00<br />	-1.1	Snow	-	92.0	0.0	1009.7	0.0		2:05 AM	1.6	NE	11.1	40	2015-01-24 02:05:00	6	2	42	Regular
550	2015-01-24 03:00:00	45.675	Light Snow	2015-01-24 08:12:00<br />	-1.1	Snow	-	92.0	0.0	1008.0	0.0		3:12 AM	1.2	NE	13.0	50	2015-01-24 03:12:00	6	3	80	Regular
551	2015-01-24 04:00:00	38.775	Light Snow	2015-01-24 09:00:00<br />	-1.1	Snow	-	92.0	0.0	1006.7	0.0		4:00 AM	4.8	NE	11.1	40	2015-01-24 04:00:00	6	4	18	Regular
552	2015-01-24 05:00:00	45.21666667	Light Rain	2015-01-24 10:53:00<br />	-1.1	Rain	-	89.0	0.01	1003.0	0.6		5:53 AM	6.4	ENE	16.7	60	2015-01-24 05:53:00	6	5	58	Regular
553	2015-01-24 06:00:00	34.09166667	Overcast	2015-01-24 11:53:00<br />	-0.6		-	92.0	0.02	1001.6	0.6		6:53 AM	4.0	NE	14.8	40	2015-01-24 06:53:00	6	6	34	Regular
554	2015-01-24 07:00:00	31.09166667	Light Rain	2015-01-24 12:12:00<br />	-0.6	Rain	-	92.0	0.0	1001.9	0.6		7:12 AM	4.8	NE	13.0	40	2015-01-24 07:12:00	6	7	98	Regular
555	2015-01-24 08:00:00	27.46666667	Overcast	2015-01-24 13:17:00<br />	-0.6		-	92.0	0.01	999.9	0.6		8:17 AM	2.8	NE	20.4	40	2015-01-24 08:17:00	6	8	35	Regular
556	2015-01-24 09:00:00	26.85833333	Overcast	2015-01-24 14:33:00<br />	0.0		-	92.0	0.03	999.2	1.1		9:33 AM	3.2	North	9.3	10	2015-01-24 09:33:00	6	9	16	Regular
557	2015-01-24 10:00:00	29.46666667	Overcast	2015-01-24 15:01:00<br />	-0.6		-	89.0	0.01	997.5	1.1		10:01 AM	6.4	NNE	13.0	20	2015-01-24 10:01:00	6	10	67	Regular
558	2015-01-24 11:00:00	28.16666667	Overcast	2015-01-24 16:45:00<br />	0.0		-	92.0		996.8	1.1		11:45 AM	3.2	North	13.0	350	2015-01-24 11:45:00	6	11	93	Regular
559	2015-01-24 12:00:00	28.04166667	Overcast	2015-01-24 17:06:00<br />	0.0		-	89.0		995.8	1.7		12:06 PM	3.2	North	9.3	350	2015-01-24 12:06:00	6	12	54	Regular
560	2015-01-24 13:00:00	32.11666667	Overcast	2015-01-24 18:53:00<br />	0.0		-	86.0		993.0	2.2		1:53 PM	11.3	NW	13.0	310	2015-01-24 13:53:00	6	13	4	Regular
561	2015-01-24 14:00:00	36.65	Overcast	2015-01-24 19:18:00<br />	0.0		-	82.0		992.4	2.8		2:18 PM	11.3	NNW	16.7	330	2015-01-24 14:18:00	6	14	16	Regular
562	2015-01-24 15:00:00	40.38333333	Haze	2015-01-24 20:04:00<br />	-0.6		-	79.0		992.4	2.8		3:04 PM	9.7	NW	13.0	320	2015-01-24 15:04:00	6	15	25	Regular
563	2015-01-24 16:00:00	41.04166667	Overcast	2015-01-24 21:53:00<br />	0.0		-	79.0	0.0	994.0	3.3		4:53 PM	11.3	WNW	11.1	290	2015-01-24 16:53:00	6	16	45	Regular
564	2015-01-24 17:00:00	36.825	Scattered Clouds	2015-01-24 22:53:00<br />	-1.1		31.5	73.0		994.9	3.3		5:53 PM	16.1	WNW	16.7	290	2015-01-24 17:53:00	6	17	60	Regular
565	2015-01-24 18:00:00	34.90833333	Clear	2015-01-24 23:53:00<br />	-1.7		-	73.0		995.8	2.8		6:53 PM	16.1	Variable	11.1	0	2015-01-24 18:53:00	6	18	11	Regular
566	2015-01-24 19:00:00	36.68333333	Clear	2015-01-25 00:53:00<br />	-2.2		-	76.0		996.6	1.7		7:53 PM	12.9	West	9.3	260	2015-01-24 19:53:00	6	19	11	Regular
567	2015-01-24 20:00:00	39.68333333	Mostly Cloudy	2015-01-25 01:53:00<br />	-2.8		-	75.0		997.2	1.1		8:53 PM	11.3	West	9.3	280	2015-01-24 20:53:00	6	20	28	Regular
568	2015-01-24 21:00:00	46.2	Overcast	2015-01-25 02:53:00<br />	-3.9		-	67.0		998.3	1.7		9:53 PM	14.5	West	13.0	270	2015-01-24 21:53:00	6	21	45	Regular
569	2015-01-24 22:00:00	42.375	Overcast	2015-01-25 03:53:00<br />	-4.4		-	62.0		999.0	2.2		10:53 PM	16.1	West	14.8	280	2015-01-24 22:53:00	6	22	37	Regular
570	2015-01-24 23:00:00	45.98333333	Overcast	2015-01-25 04:53:00<br />	-4.4		-	64.0		1000.0	1.7		11:53 PM	16.1	West	13.0	280	2015-01-24 23:53:00	6	23	36	Regular
571	2015-01-25 00:00:00	37.70833333	Mostly Cloudy	2015-01-25 05:53:00<br />	-4.4		-	67.0		1000.8	1.1		12:53 AM	16.1	West	18.5	270	2015-01-25 00:53:00	7	0	35	Regular
572	2015-01-25 01:00:00	33.64166667	Partly Cloudy	2015-01-25 06:53:00<br />	-4.4		-	67.0		1002.0	1.1		1:53 AM	16.1	West	16.7	270	2015-01-25 01:53:00	7	1	75	Regular
573	2015-01-25 02:00:00	35.69166667	Mostly Cloudy	2015-01-25 07:53:00<br />	-4.4		-	67.0		1002.6	1.1		2:53 AM	16.1	West	11.1	270	2015-01-25 02:53:00	7	2	9	Regular
574	2015-01-25 03:00:00	37.64166667	Clear	2015-01-25 08:53:00<br />	-4.4		-	67.0		1003.0	1.1		3:53 AM	14.5	West	14.8	270	2015-01-25 03:53:00	7	3	22	Regular
575	2015-01-25 04:00:00	42.625	Partly Cloudy	2015-01-25 09:53:00<br />	-4.4		-	73.0		1003.8	0.0		4:53 AM	14.5	WSW	9.3	250	2015-01-25 04:53:00	7	4	7	Regular
576	2015-01-25 05:00:00	32.75	Scattered Clouds	2015-01-25 10:53:00<br />	-3.9		-	75.0		1004.5	0.0		5:53 AM	14.5	WSW	7.4	250	2015-01-25 05:53:00	7	5	71	Regular
577	2015-01-25 06:00:00	30.03333333	Overcast	2015-01-25 11:53:00<br />	-3.3		-	75.0		1005.5	0.6		6:53 AM	14.5	SW	9.3	230	2015-01-25 06:53:00	7	6	76	Regular
578	2015-01-25 07:00:00	32.13333333	Mostly Cloudy	2015-01-25 12:53:00<br />	-3.3		-	70.0		1006.3	1.7		7:53 AM	14.5	WSW	7.4	240	2015-01-25 07:53:00	7	7	49	Regular
579	2015-01-25 08:00:00	45.09166667	Overcast	2015-01-25 13:53:00<br />	-2.8		-	67.0		1007.1	2.8		8:53 AM	16.1	WSW	14.8	250	2015-01-25 08:53:00	7	8	69	Regular
580	2015-01-25 09:00:00	25.08333333	Clear	2015-01-25 14:53:00<br />	-2.2		31.5	60.0		1007.2	5.0		9:53 AM	16.1	West	22.2	280	2015-01-25 09:53:00	7	9	30	Regular
581	2015-01-25 10:00:00	32.14166667	Mostly Cloudy	2015-01-25 15:53:00<br />	-2.8		31.5	55.0		1007.6	5.6		10:53 AM	16.1	West	22.2	280	2015-01-25 10:53:00	7	10	14	Regular
582	2015-01-25 11:00:00	25.33333333	Overcast	2015-01-25 16:53:00<br />	-2.2		-	63.0		1008.6	4.4		11:53 AM	16.1	West	14.8	260	2015-01-25 11:53:00	7	11	44	Regular
583	2015-01-25 12:00:00	26.76666667	Mostly Cloudy	2015-01-25 17:53:00<br />	-1.7		40.7	58.0		1008.3	6.1		12:53 PM	16.1	West	24.1	280	2015-01-25 12:53:00	7	12	20	Regular
584	2015-01-25 13:00:00	26.58333333	Partly Cloudy	2015-01-25 18:53:00<br />	-2.2		-	58.0		1007.6	5.6		1:53 PM	16.1	NW	14.8	310	2015-01-25 13:53:00	7	13	11	Regular
585	2015-01-25 14:00:00	26.15	Overcast	2015-01-25 19:53:00<br />	-2.2		27.8	58.0		1008.6	5.6		2:53 PM	16.1	WNW	18.5	300	2015-01-25 14:53:00	7	14	9	Regular
586	2015-01-25 15:00:00	31.23333333	Overcast	2015-01-25 20:53:00<br />	-2.2		-	60.0		1008.9	5.0		3:53 PM	16.1	WNW	13.0	300	2015-01-25 15:53:00	7	15	16	Regular
587	2015-01-25 16:00:00	28.71666667	Partly Cloudy	2015-01-25 21:53:00<br />	-2.2		-	63.0		1009.8	4.4		4:53 PM	16.1	West	9.3	270	2015-01-25 16:53:00	7	16	90	Regular
588	2015-01-25 17:00:00	31.65	Overcast	2015-01-25 22:53:00<br />	-2.2		-	65.0		1010.7	3.9		5:53 PM	16.1	Calm	Calm	0	2015-01-25 17:53:00	7	17	33	Regular
589	2015-01-25 18:00:00	29.48333333	Overcast	2015-01-25 23:53:00<br />	-2.2		-	68.0		1011.8	3.3		6:53 PM	16.1	West	5.6	260	2015-01-25 18:53:00	7	18	71	Regular
590	2015-01-25 19:00:00	37.13333333	Overcast	2015-01-26 00:53:00<br />	-4.4		-	59.0		1012.6	2.8		7:53 PM	16.1	NE	13.0	40	2015-01-25 19:53:00	7	19	71	Regular
591	2015-01-25 20:00:00	38.125	Overcast	2015-01-26 01:53:00<br />	-8.9		-	46.0		1012.8	1.7		8:53 PM	16.1	NNE	16.7	30	2015-01-25 20:53:00	7	20	36	Regular
592	2015-01-25 21:00:00	32.3	Overcast	2015-01-26 02:53:00<br />	-8.9		-	48.0		1013.3	1.1		9:53 PM	16.1	NE	16.7	50	2015-01-25 21:53:00	7	21	98	Regular
593	2015-01-25 22:00:00	35.25	Overcast	2015-01-26 03:53:00<br />	-8.9		-	52.0		1013.9	0.0		10:53 PM	16.1	NNE	14.8	30	2015-01-25 22:53:00	7	22	29	Regular
594	2015-01-25 23:00:00	41.75833333	Light Snow	2015-01-26 04:38:00<br />	-8.3	Snow	-	57.0	0.0	1014.4	-0.6		11:38 PM	11.3	NNE	16.7	30	2015-01-25 23:38:00	7	23	16	Regular
595	2015-01-26 00:00:00	33.15833333	Light Snow	2015-01-26 05:53:00<br />	-7.2	Snow	-	69.0	0.0	1014.4	-2.2		12:53 AM	4.8	East	13.0	80	2015-01-26 00:53:00	1	0	4	Regular
596	2015-01-26 01:00:00	34.375	Light Snow	2015-01-26 06:25:00<br />	-7.8	Snow	-	64.0	0.0	1014.4	-1.7		1:25 AM	12.9	ENE	14.8	70	2015-01-26 01:25:00	1	1	51	Regular
597	2015-01-26 02:00:00	42.80833333	Light Snow	2015-01-26 07:08:00<br />	-7.8	Snow	-	66.0	0.0	1014.8	-2.2		2:08 AM	11.3	ENE	16.7	60	2015-01-26 02:08:00	1	2	72	Regular
598	2015-01-26 03:00:00	36.54166667	Light Snow	2015-01-26 08:30:00<br />	-6.7	Snow	-	75.0	0.0	1014.4	-2.8		3:30 AM	4.0	NE	16.7	40	2015-01-26 03:30:00	1	3	20	Regular
599	2015-01-26 04:00:00	35.08333333	Light Snow	2015-01-26 09:53:00<br />	-7.2	Snow	-	78.0	0.0	1013.8	-3.9		4:53 AM	8.0	ENE	20.4	60	2015-01-26 04:53:00	1	4	36	Regular
600	2015-01-26 05:00:00	37.95	Overcast	2015-01-26 10:27:00<br />	-7.2		-	81.0	0.0	1014.1	-4.4		5:27 AM	16.1	ENE	20.4	60	2015-01-26 05:27:00	1	5	0	Regular
601	2015-01-26 06:00:00	27.625	Overcast	2015-01-26 11:15:00<br />	-8.3		-	75.0		1013.8	-4.4		6:15 AM	16.1	ENE	24.1	70	2015-01-26 06:15:00	1	6	31	Regular
602	2015-01-26 07:00:00	29.61666667	Overcast	2015-01-26 12:53:00<br />	-8.9		-	71.0	0.0	1013.6	-4.4		7:53 AM	16.1	ENE	20.4	60	2015-01-26 07:53:00	1	7	58	Regular
603	2015-01-26 08:00:00	29.41666667	Light Snow	2015-01-26 13:08:00<br />	-8.9	Snow	-	74.0	0.0	1014.1	-5.0		8:08 AM	2.8	NE	16.7	50	2015-01-26 08:08:00	1	8	78	Regular
604	2015-01-26 09:00:00	31.675	Light Snow	2015-01-26 14:20:00<br />	-7.8	Snow	-	81.0	0.0	1013.4	-5.0		9:20 AM	1.2	NE	16.7	50	2015-01-26 09:20:00	1	9	76	Regular
605	2015-01-26 10:00:00	29.01666667	Haze	2015-01-26 15:02:00<br />	-7.2		35.2	78.0	0.0	1013.1	-3.9		10:02 AM	6.4	NE	22.2	50	2015-01-26 10:02:00	1	10	16	Regular
606	2015-01-26 11:00:00	28.6	Light Snow	2015-01-26 16:17:00<br />	-6.7	Snow	48.2	75.0	0.0	1011.7	-2.8		11:17 AM	2.8	ENE	37.0	60	2015-01-26 11:17:00	1	11	24	Regular
607	2015-01-26 12:00:00	24.70833333	Light Snow	2015-01-26 17:40:00<br />	-6.7	Snow	40.7	78.0	0.0	1010.7	-3.3		12:40 PM	2.8	ENE	31.5	70	2015-01-26 12:40:00	1	12	4	Regular
608	2015-01-26 13:00:00	36.93333333	Light Snow	2015-01-26 18:21:00<br />	-7.2	Snow	40.7	78.0	0.0	1010.0	-3.9		1:21 PM	4.8	NE	22.2	40	2015-01-26 13:21:00	1	13	49	Regular
609	2015-01-26 14:00:00	36.45	Light Snow	2015-01-26 19:02:00<br />	-7.8	Snow	-	77.0	0.0	1009.4	-4.4		2:02 PM	4.0	NE	18.5	40	2015-01-26 14:02:00	1	14	80	Regular
610	2015-01-26 15:00:00	30.96666667	Light Snow	2015-01-26 20:00:00<br />	-7.8	Snow	38.9	81.0	0.0	1009.4	-5.0		3:00 PM	1.2	NE	22.2	40	2015-01-26 15:00:00	1	15	58	Regular
611	2015-01-26 16:00:00	24.09166667	Light Snow	2015-01-26 21:00:00<br />	-7.8	Snow	40.7	81.0	0.0	1008.7	-5.0		4:00 PM	4.8	NE	27.8	40	2015-01-26 16:00:00	1	16	37	Regular
612	2015-01-26 17:00:00	26.925	Light Snow	2015-01-26 22:26:00<br />	-7.2	Snow	42.6	81.0	0.0	1008.4	-4.4		5:26 PM	4.8	NE	27.8	40	2015-01-26 17:26:00	1	17	19	Regular
613	2015-01-26 18:00:00	33.275	Light Snow	2015-01-26 23:00:00<br />	-7.2	Snow	40.7	81.0	0.0	1008.4	-4.4		6:00 PM	4.0	NE	24.1	40	2015-01-26 18:00:00	1	18	43	Regular
614	2015-01-26 19:00:00	30.79166667	Light Snow	2015-01-27 00:18:00<br />	-6.1	Snow	44.4	85.0	0.0	1007.7	-3.9		7:18 PM	4.0	NNE	24.1	30	2015-01-26 19:18:00	1	19	58	Regular
615	2015-01-26 20:00:00	37.225	Light Snow	2015-01-27 01:24:00<br />	-6.1	Snow	42.6	81.0	0.0	1007.3	-3.3		8:24 PM	4.0	NNE	25.9	30	2015-01-26 20:24:00	1	20	51	Regular
616	2015-01-26 21:00:00	32.20833333	Light Snow	2015-01-27 02:07:00<br />	-6.1	Snow	42.6	81.0	0.0	1006.7	-3.3		9:07 PM	4.8	NE	29.6	40	2015-01-26 21:07:00	1	21	65	Regular
617	2015-01-26 22:00:00	37.54166667	Light Snow	2015-01-27 03:53:00<br />	-7.2	Snow	37.0	72.0	0.0	1005.2	-2.8		10:53 PM	12.9	NNE	22.2	20	2015-01-26 22:53:00	1	22	12	Regular
618	2015-01-26 23:00:00	36.7	Light Snow	2015-01-27 04:06:00<br />	-7.2	Snow	38.9	75.0	0.0	1005.3	-3.3		11:06 PM	11.3	NNE	24.1	30	2015-01-26 23:06:00	1	23	58	Regular
619	2015-01-27 00:00:00	40.075	Light Snow	2015-01-27 05:53:00<br />	-8.9	Snow	-	66.0	0.0	1004.3	-3.3		12:53 AM	14.5	North	22.2	10	2015-01-27 00:53:00	2	0	40	Regular
620	2015-01-27 01:00:00	33.69166667	Light Snow	2015-01-27 06:07:00<br />	-8.9	Snow	40.7	69.0	0.0	1004.6	-3.9		1:07 AM	6.4	NNE	25.9	20	2015-01-27 01:07:00	2	1	76	Regular
621	2015-01-27 02:00:00	36.975	Light Snow	2015-01-27 07:27:00<br />	-7.8	Snow	-	81.0	0.0	1005.0	-5.0		2:27 AM	2.8	North	18.5	350	2015-01-27 02:27:00	2	2	94	Regular
622	2015-01-27 03:00:00	36.80833333	Light Snow	2015-01-27 08:53:00<br />	-7.8	Snow	-	81.0	0.0	1004.8	-5.0		3:53 AM	2.4	North	22.2	350	2015-01-27 03:53:00	2	3	78	Regular
623	2015-01-27 04:00:00	37.15833333	Light Snow	2015-01-27 09:17:00<br />	-7.8	Snow	-	81.0	0.0	1005.0	-5.0		4:17 AM	2.0	North	24.1	350	2015-01-27 04:17:00	2	4	56	Regular
624	2015-01-27 05:00:00	30.53333333	Light Snow	2015-01-27 10:49:00<br />	-8.0	Snow	-	80.0	0.0	1005.0	-5.0		5:49 AM	2.8	North	24.1	360	2015-01-27 05:49:00	2	5	95	Regular
625	2015-01-27 06:00:00	34.63333333	Light Snow	2015-01-27 11:22:00<br />	-7.2	Snow	-	81.0	0.0	1005.3	-4.4		6:22 AM	3.2	North	20.4	350	2015-01-27 06:22:00	2	6	90	Regular
626	2015-01-27 07:00:00	24.25833333	Light Snow	2015-01-27 12:16:00<br />	-7.2	Snow	-	81.0	0.0	1005.6	-4.4		7:16 AM	2.8	NNW	22.2	340	2015-01-27 07:16:00	2	7	64	Regular
627	2015-01-27 08:00:00	32.56666667	Light Snow	2015-01-27 13:53:00<br />	-6.7	Snow	-	84.0	0.0	1006.4	-4.4		8:53 AM	2.0	NNW	14.8	330	2015-01-27 08:53:00	2	8	75	Regular
628	2015-01-27 09:00:00	29.08333333	Light Snow	2015-01-27 14:53:00<br />	-7.2	Snow	-	81.0	0.0	1006.3	-4.4		9:53 AM	1.6	NNW	16.7	340	2015-01-27 09:53:00	2	9	22	Regular
629	2015-01-27 10:00:00	29.125	Light Snow	2015-01-27 15:04:00<br />	-7.2	Snow	-	81.0	0.0	1006.7	-4.4		10:04 AM	1.2	NNW	24.1	340	2015-01-27 10:04:00	2	10	73	Regular
630	2015-01-27 11:00:00	27.325	Light Snow	2015-01-27 16:53:00<br />	-7.8	Snow	37.0	75.0	0.0	1005.3	-3.9		11:53 AM	2.4	NW	24.1	320	2015-01-27 11:53:00	2	11	0	Regular
631	2015-01-27 12:00:00	29.45833333	Light Snow	2015-01-27 17:16:00<br />	-8.3	Snow	35.2	72.0	0.0	1005.3	-3.9		12:16 PM	4.0	NNW	24.1	330	2015-01-27 12:16:00	2	12	95	Regular
632	2015-01-27 13:00:00	23.53333333	Mostly Cloudy	2015-01-27 18:53:00<br />	-11.1		33.3	51.0	0.0	1004.5	-2.2		1:53 PM	16.1	NNW	20.4	330	2015-01-27 13:53:00	2	13	71	Regular
633	2015-01-27 14:00:00	32.19166667	Scattered Clouds	2015-01-27 19:53:00<br />	-10.6		35.2	49.0		1004.3	-1.1		2:53 PM	16.1	NNW	20.4	330	2015-01-27 14:53:00	2	14	30	Regular
634	2015-01-27 15:00:00	30.65	Clear	2015-01-27 20:53:00<br />	-8.9		33.3	56.0		1004.4	-1.1		3:53 PM	16.1	NNW	16.7	330	2015-01-27 15:53:00	2	15	19	Regular
635	2015-01-27 16:00:00	32.55833333	Clear	2015-01-27 21:53:00<br />	-9.4		35.2	54.0		1004.9	-1.1		4:53 PM	16.1	North	25.9	350	2015-01-27 16:53:00	2	16	30	Regular
636	2015-01-27 17:00:00	37.53333333	Mostly Cloudy	2015-01-27 22:53:00<br />	-11.7		29.6	47.0		1006.1	-1.7		5:53 PM	16.1	NNW	22.2	340	2015-01-27 17:53:00	2	17	18	Regular
637	2015-01-27 18:00:00	35.48333333	Clear	2015-01-27 23:53:00<br />	-12.2		-	49.0		1007.2	-2.8		6:53 PM	16.1	NNW	14.8	340	2015-01-27 18:53:00	2	18	61	Regular
638	2015-01-27 19:00:00	33.95	Clear	2015-01-28 00:53:00<br />	-13.3		37.0	49.0		1008.0	-3.9		7:53 PM	16.1	NNW	25.9	340	2015-01-27 19:53:00	2	19	54	Regular
639	2015-01-27 20:00:00	28.825	Clear	2015-01-28 01:53:00<br />	-13.3		35.2	51.0		1009.1	-4.4		8:53 PM	16.1	NW	11.1	320	2015-01-27 20:53:00	2	20	75	Regular
640	2015-01-27 21:00:00	34.73333333	Clear	2015-01-28 02:53:00<br />	-15.0		-	50.0		1010.1	-6.1		9:53 PM	16.1	NW	20.4	320	2015-01-27 21:53:00	2	21	21	Regular
641	2015-01-27 22:00:00	33.03333333	Clear	2015-01-28 03:53:00<br />	-15.0		-	54.0		1010.8	-7.2		10:53 PM	16.1	NW	18.5	310	2015-01-27 22:53:00	2	22	78	Regular
642	2015-01-27 23:00:00	45.3	Clear	2015-01-28 04:53:00<br />	-15.0		-	57.0		1011.4	-7.8		11:53 PM	16.1	NW	14.8	320	2015-01-27 23:53:00	2	23	51	Regular
643	2015-01-28 00:00:00	32.21666667	Clear	2015-01-28 05:53:00<br />	-15.0		-	57.0		1011.9	-7.8		12:53 AM	16.1	NW	13.0	320	2015-01-28 00:53:00	3	0	61	Regular
644	2015-01-28 01:00:00	37.75	Clear	2015-01-28 06:53:00<br />	-16.1		-	54.0		1012.6	-8.3		1:53 AM	16.1	NW	16.7	320	2015-01-28 01:53:00	3	1	91	Regular
645	2015-01-28 02:00:00	39.075	Clear	2015-01-28 07:53:00<br />	-17.2		-	50.0		1013.5	-8.3		2:53 AM	16.1	NNW	16.7	330	2015-01-28 02:53:00	3	2	41	Regular
646	2015-01-28 03:00:00	43.90833333	Clear	2015-01-28 08:53:00<br />	-18.3		-	47.0		1013.8	-8.9		3:53 AM	16.1	NW	16.7	310	2015-01-28 03:53:00	3	3	23	Regular
647	2015-01-28 04:00:00	31.45	Clear	2015-01-28 09:53:00<br />	-17.8		-	47.0		1014.5	-8.3		4:53 AM	16.1	NNW	11.1	330	2015-01-28 04:53:00	3	4	35	Regular
648	2015-01-28 05:00:00	36.84166667	Clear	2015-01-28 10:53:00<br />	-18.3		-	45.0		1015.0	-8.3		5:53 AM	16.1	NW	14.8	320	2015-01-28 05:53:00	3	5	46	Regular
649	2015-01-28 06:00:00	31.63333333	Clear	2015-01-28 11:53:00<br />	-18.3		-	45.0		1016.3	-8.3		6:53 AM	16.1	NW	14.8	310	2015-01-28 06:53:00	3	6	97	Regular
650	2015-01-28 07:00:00	31.5	Clear	2015-01-28 12:53:00<br />	-18.3		-	44.0		1017.3	-7.8		7:53 AM	16.1	NW	13.0	320	2015-01-28 07:53:00	3	7	55	Regular
651	2015-01-28 08:00:00	27.7	Clear	2015-01-28 13:53:00<br />	-17.2		37.0	44.0		1018.0	-6.7		8:53 AM	16.1	NW	22.2	320	2015-01-28 08:53:00	3	8	86	Regular
652	2015-01-28 09:00:00	30.35833333	Clear	2015-01-28 14:53:00<br />	-16.1		35.2	44.0		1018.4	-5.6		9:53 AM	16.1	NNW	18.5	330	2015-01-28 09:53:00	3	9	96	Regular
653	2015-01-28 10:00:00	30.0	Clear	2015-01-28 15:53:00<br />	-15.0		42.6	44.0		1018.8	-4.4		10:53 AM	16.1	NNW	25.9	330	2015-01-28 10:53:00	3	10	40	Regular
654	2015-01-28 11:00:00	22.40833333	Clear	2015-01-28 16:53:00<br />	-14.4		37.0	39.0		1018.6	-2.2		11:53 AM	16.1	NNW	20.4	330	2015-01-28 11:53:00	3	11	46	Regular
655	2015-01-28 12:00:00	33.63333333	Clear	2015-01-28 17:53:00<br />	-14.4		40.7	38.0		1018.4	-1.7		12:53 PM	16.1	NNW	25.9	330	2015-01-28 12:53:00	3	12	64	Regular
656	2015-01-28 13:00:00	29.45833333	Clear	2015-01-28 18:53:00<br />	-13.9		35.2	37.0		1018.5	-0.6		1:53 PM	16.1	NNW	20.4	330	2015-01-28 13:53:00	3	13	3	Regular
657	2015-01-28 14:00:00	32.60833333	Clear	2015-01-28 19:53:00<br />	-14.4		38.9	34.0		1019.0	0.0		2:53 PM	16.1	NNW	20.4	330	2015-01-28 14:53:00	3	14	98	Regular
658	2015-01-28 15:00:00	26.64166667	Clear	2015-01-28 20:53:00<br />	-15.0		-	32.0		1019.6	0.0		3:53 PM	16.1	NNW	14.8	340	2015-01-28 15:53:00	3	15	50	Regular
659	2015-01-28 16:00:00	23.74166667	Clear	2015-01-28 21:53:00<br />	-15.6		-	31.0		1020.8	0.0		4:53 PM	16.1	NW	13.0	320	2015-01-28 16:53:00	3	16	7	Regular
660	2015-01-28 17:00:00	24.46666667	Clear	2015-01-28 22:53:00<br />	-17.8		-	28.0		1021.7	-1.1		5:53 PM	16.1	NNW	13.0	330	2015-01-28 17:53:00	3	17	68	Regular
661	2015-01-28 18:00:00	24.15833333	Clear	2015-01-28 23:53:00<br />	-17.8		-	30.0		1022.7	-2.2		6:53 PM	16.1	NNW	11.1	340	2015-01-28 18:53:00	3	18	62	Regular
662	2015-01-28 19:00:00	32.85833333	Clear	2015-01-29 00:53:00<br />	-18.3		-	30.0		1023.5	-2.8		7:53 PM	16.1	NNW	9.3	340	2015-01-28 19:53:00	3	19	54	Regular
663	2015-01-28 20:00:00	41.41666667	Clear	2015-01-29 01:53:00<br />	-18.3		-	30.0		1024.2	-2.8		8:53 PM	16.1	NW	9.3	320	2015-01-28 20:53:00	3	20	62	Regular
664	2015-01-28 21:00:00	37.04166667	Clear	2015-01-29 02:53:00<br />	-17.8		-	34.0		1024.5	-3.9		9:53 PM	16.1	WNW	5.6	300	2015-01-28 21:53:00	3	21	26	Regular
665	2015-01-28 22:00:00	31.80833333	Clear	2015-01-29 03:53:00<br />	-17.2		-	39.0		1025.0	-5.0		10:53 PM	16.1	NNW	11.1	330	2015-01-28 22:53:00	3	22	18	Regular
666	2015-01-28 23:00:00	32.25833333	Clear	2015-01-29 04:53:00<br />	-17.2		-	39.0		1025.1	-5.0		11:53 PM	16.1	NNW	11.1	330	2015-01-28 23:53:00	3	23	18	Regular
667	2015-01-29 00:00:00	35.24166667	Clear	2015-01-29 05:53:00<br />	-17.8		-	40.0		1024.8	-6.1		12:53 AM	16.1	Calm	Calm	0	2015-01-29 00:53:00	4	0	69	Regular
668	2015-01-29 01:00:00	38.6	Clear	2015-01-29 06:53:00<br />	-17.2		-	44.0		1025.4	-6.7		1:53 AM	16.1	NW	7.4	310	2015-01-29 01:53:00	4	1	65	Regular
669	2015-01-29 02:00:00	37.325	Clear	2015-01-29 07:53:00<br />	-16.7		-	50.0		1025.8	-7.8		2:53 AM	16.1	NNW	9.3	330	2015-01-29 02:53:00	4	2	67	Regular
670	2015-01-29 03:00:00	42.44166667	Clear	2015-01-29 08:53:00<br />	-17.2		-	46.0		1025.5	-7.2		3:53 AM	16.1	Calm	Calm	0	2015-01-29 03:53:00	4	3	69	Regular
671	2015-01-29 04:00:00	35.70833333	Clear	2015-01-29 09:53:00<br />	-17.2		-	54.0		1025.9	-9.4		4:53 AM	16.1	NW	7.4	320	2015-01-29 04:53:00	4	4	6	Regular
672	2015-01-29 05:00:00	36.24166667	Clear	2015-01-29 10:53:00<br />	-17.2		-	64.0		1026.1	-11.7		5:53 AM	16.1	NW	5.6	310	2015-01-29 05:53:00	4	5	89	Regular
673	2015-01-29 06:00:00	37.98333333	Clear	2015-01-29 11:53:00<br />	-16.7		-	67.0		1026.9	-11.7		6:53 AM	16.1	NW	9.3	310	2015-01-29 06:53:00	4	6	16	Regular
674	2015-01-29 07:00:00	36.75833333	Clear	2015-01-29 12:53:00<br />	-15.6		-	67.0		1027.0	-10.6		7:53 AM	16.1	NW	5.6	320	2015-01-29 07:53:00	4	7	8	Regular
675	2015-01-29 08:00:00	32.825	Clear	2015-01-29 13:53:00<br />	-16.1		-	48.0		1026.4	-6.7		8:53 AM	16.1	Calm	Calm	0	2015-01-29 08:53:00	4	8	91	Regular
676	2015-01-29 09:00:00	29.38333333	Clear	2015-01-29 14:53:00<br />	-15.6		-	46.0		1026.2	-5.6		9:53 AM	16.1	Calm	Calm	0	2015-01-29 09:53:00	4	9	83	Regular
677	2015-01-29 10:00:00	26.19166667	Clear	2015-01-29 15:53:00<br />	-16.7		-	37.0		1025.6	-3.9		10:53 AM	16.1	ESE	9.3	120	2015-01-29 10:53:00	4	10	12	Regular
678	2015-01-29 11:00:00	23.38333333	Clear	2015-01-29 16:53:00<br />	-15.0		-	39.0		1024.7	-2.8		11:53 AM	16.1	SSW	5.6	210	2015-01-29 11:53:00	4	11	19	Regular
679	2015-01-29 12:00:00	32.575	Scattered Clouds	2015-01-29 17:53:00<br />	-13.3		-	43.0		1022.9	-2.2		12:53 PM	16.1	SSE	9.3	150	2015-01-29 12:53:00	4	12	72	Regular
680	2015-01-29 13:00:00	29.04166667	Overcast	2015-01-29 18:53:00<br />	-13.9		-	40.0		1022.3	-1.7		1:53 PM	16.1	SSW	11.1	200	2015-01-29 13:53:00	4	13	24	Regular
681	2015-01-29 14:00:00	27.11666667	Mostly Cloudy	2015-01-29 19:53:00<br />	-12.8		-	41.0		1021.0	-1.1		2:53 PM	16.1	SSE	14.8	160	2015-01-29 14:53:00	4	14	68	Regular
682	2015-01-29 15:00:00	37.83333333	Overcast	2015-01-29 20:53:00<br />	-11.7		-	45.0		1020.3	-1.1		3:53 PM	16.1	SSE	9.3	160	2015-01-29 15:53:00	4	15	74	Regular
683	2015-01-29 16:00:00	37.16666667	Overcast	2015-01-29 21:53:00<br />	-10.6		-	47.0		1019.3	-0.6		4:53 PM	16.1	SSE	11.1	160	2015-01-29 16:53:00	4	16	69	Regular
684	2015-01-29 17:00:00	34.175	Overcast	2015-01-29 22:53:00<br />	-9.4		-	52.0		1018.9	-0.6		5:53 PM	16.1	SSE	9.3	150	2015-01-29 17:53:00	4	17	43	Regular
685	2015-01-29 18:00:00	35.11666667	Overcast	2015-01-29 23:53:00<br />	-8.3		-	54.0		1018.6	0.0		6:53 PM	16.1	South	13.0	170	2015-01-29 18:53:00	4	18	85	Regular
686	2015-01-29 19:00:00	41.55833333	Overcast	2015-01-30 00:53:00<br />	-7.8		-	59.0		1018.3	-0.6		7:53 PM	16.1	SSW	13.0	200	2015-01-29 19:53:00	4	19	85	Regular
687	2015-01-29 20:00:00	42.48333333	Overcast	2015-01-30 01:53:00<br />	-7.2		-	61.0		1017.1	-0.6		8:53 PM	16.1	South	9.3	190	2015-01-29 20:53:00	4	20	34	Regular
688	2015-01-29 21:00:00	36.35	Light Snow	2015-01-30 02:53:00<br />	-6.1	Snow	-	67.0	0.0	1016.1	-0.6		9:53 PM	11.3	South	11.1	170	2015-01-29 21:53:00	4	21	13	Regular
689	2015-01-29 22:00:00	38.2	Light Snow	2015-01-30 03:51:00<br />	-4.0	Snow	-	80.0	0.0	1015.8	-1.0		10:51 PM	4.0	SSE	11.1	160	2015-01-29 22:51:00	4	22	49	Regular
690	2015-01-29 23:00:00	30.44166667	Light Snow	2015-01-30 04:16:00<br />	-3.9	Snow	-	82.0	0.0	1015.5	-1.1		11:16 PM	6.4	South	11.1	170	2015-01-29 23:16:00	4	23	23	Regular
691	2015-01-30 00:00:00	26.75	Light Snow	2015-01-30 05:53:00<br />	-3.3	Snow	-	85.0	0.0	1013.0	-1.1		12:53 AM	8.0	SE	9.3	140	2015-01-30 00:53:00	5	0	76	Regular
692	2015-01-30 01:00:00	33.85833333	Overcast	2015-01-30 06:53:00<br />	-3.3		-	85.0	0.0	1012.3	-1.1		1:53 AM	16.1	Calm	Calm	0	2015-01-30 01:53:00	5	1	70	Regular
693	2015-01-30 02:00:00	28.375	Overcast	2015-01-30 07:53:00<br />	-3.9		-	75.0		1011.3	0.0		2:53 AM	16.1	Calm	Calm	0	2015-01-30 02:53:00	5	2	42	Regular
694	2015-01-30 03:00:00	29.825	Overcast	2015-01-30 08:53:00<br />	-3.9		-	82.0		1010.7	-1.1		3:53 AM	16.1	Calm	Calm	0	2015-01-30 03:53:00	5	3	65	Regular
695	2015-01-30 04:00:00	34.825	Overcast	2015-01-30 09:53:00<br />	-3.9		-	82.0		1010.6	-1.1		4:53 AM	16.1	Calm	Calm	0	2015-01-30 04:53:00	5	4	8	Regular
696	2015-01-30 05:00:00	45.34166667	Overcast	2015-01-30 10:53:00<br />	-3.9		-	82.0		1010.3	-1.1		5:53 AM	16.1	WNW	9.3	300	2015-01-30 05:53:00	5	5	66	Regular
697	2015-01-30 06:00:00	36.4	Light Snow	2015-01-30 11:53:00<br />	-4.4	Snow	-	79.0	0.0	1010.5	-1.1		6:53 AM	8.0	NW	13.0	310	2015-01-30 06:53:00	5	6	20	Regular
698	2015-01-30 07:00:00	38.175	Overcast	2015-01-30 12:53:00<br />	-4.4		-	76.0	0.0	1011.5	-0.6		7:53 AM	12.9	WNW	13.0	300	2015-01-30 07:53:00	5	7	30	Regular
699	2015-01-30 08:00:00	33.74166667	Overcast	2015-01-30 13:53:00<br />	-4.4		-	73.0		1012.0	0.0		8:53 AM	14.5	WNW	13.0	300	2015-01-30 08:53:00	5	8	5	Regular
700	2015-01-30 09:00:00	32.26666667	Overcast	2015-01-30 14:53:00<br />	-3.9		-	70.0		1012.2	1.1		9:53 AM	14.5	NW	13.0	310	2015-01-30 09:53:00	5	9	0	Regular
701	2015-01-30 10:00:00	31.75	Overcast	2015-01-30 15:53:00<br />	-3.3		33.3	70.0		1012.1	1.7		10:53 AM	16.1	WNW	20.4	300	2015-01-30 10:53:00	5	10	10	Regular
702	2015-01-30 11:00:00	30.13333333	Overcast	2015-01-30 16:53:00<br />	-4.4		35.2	59.0		1011.5	2.8		11:53 AM	16.1	NW	29.6	320	2015-01-30 11:53:00	5	11	99	Regular
703	2015-01-30 12:00:00	28.79166667	Mostly Cloudy	2015-01-30 17:53:00<br />	-6.7		37.0	50.0		1010.9	2.8		12:53 PM	16.1	NNW	27.8	340	2015-01-30 12:53:00	5	12	78	Regular
704	2015-01-30 13:00:00	29.75833333	Overcast	2015-01-30 18:53:00<br />	-6.7		38.9	50.0		1010.8	2.8		1:53 PM	16.1	NNW	25.9	330	2015-01-30 13:53:00	5	13	61	Regular
705	2015-01-30 14:00:00	31.875	Overcast	2015-01-30 19:53:00<br />	-8.9		48.2	42.0		1011.4	2.8		2:53 PM	16.1	NNW	27.8	330	2015-01-30 14:53:00	5	14	68	Regular
706	2015-01-30 15:00:00	37.31666667	Scattered Clouds	2015-01-30 20:53:00<br />	-8.3		44.4	46.0		1012.0	2.2		3:53 PM	16.1	NW	25.9	310	2015-01-30 15:53:00	5	15	54	Regular
707	2015-01-30 16:00:00	33.175	Clear	2015-01-30 21:53:00<br />	-7.8		44.4	52.0		1013.1	1.1		4:53 PM	16.1	NW	24.1	310	2015-01-30 16:53:00	5	16	64	Regular
708	2015-01-30 17:00:00	32.95	Partly Cloudy	2015-01-30 22:53:00<br />	-11.1		50.0	46.0		1014.4	-0.6		5:53 PM	16.1	NNW	24.1	330	2015-01-30 17:53:00	5	17	55	Regular
709	2015-01-30 18:00:00	31.4	Clear	2015-01-30 23:53:00<br />	-12.2		53.7	47.0		1015.6	-2.2		6:53 PM	16.1	NNW	29.6	330	2015-01-30 18:53:00	5	18	32	Regular
710	2015-01-30 19:00:00	40.25833333	Clear	2015-01-31 00:53:00<br />	-12.8		44.4	51.0		1016.4	-3.9		7:53 PM	16.1	NNW	31.5	340	2015-01-30 19:53:00	5	19	20	Regular
711	2015-01-30 20:00:00	35.36666667	Partly Cloudy	2015-01-31 01:53:00<br />	-13.9		48.2	50.0		1017.0	-5.0		8:53 PM	16.1	NW	29.6	320	2015-01-30 20:53:00	5	20	2	Regular
712	2015-01-30 21:00:00	27.08333333	Clear	2015-01-31 02:53:00<br />	-15.6		50.0	50.0		1017.8	-6.7		9:53 PM	16.1	NNW	27.8	330	2015-01-30 21:53:00	5	21	90	Regular
713	2015-01-30 22:00:00	51.36666667	Clear	2015-01-31 03:53:00<br />	-15.6		53.7	50.0		1018.0	-6.7		10:53 PM	16.1	NNW	22.2	330	2015-01-30 22:53:00	5	22	16	Regular
714	2015-01-30 23:00:00	40.55	Partly Cloudy	2015-01-31 04:53:00<br />	-15.6		38.9	54.0		1018.1	-7.8		11:53 PM	16.1	NNW	22.2	340	2015-01-30 23:53:00	5	23	45	Regular
715	2015-01-31 00:00:00	39.40833333	Clear	2015-01-31 05:53:00<br />	-17.2		53.7	52.0		1018.3	-8.9		12:53 AM	16.1	NNW	35.2	330	2015-01-31 00:53:00	6	0	93	Regular
716	2015-01-31 01:00:00	41.83333333	Clear	2015-01-31 06:53:00<br />	-17.8		44.4	51.0		1019.4	-9.4		1:53 AM	16.1	NW	20.4	310	2015-01-31 01:53:00	6	1	53	Regular
717	2015-01-31 02:00:00	50.51666667	Clear	2015-01-31 07:53:00<br />	-18.9		38.9	49.0		1019.9	-10.0		2:53 AM	16.1	NW	20.4	310	2015-01-31 02:53:00	6	2	64	Regular
718	2015-01-31 03:00:00	38.86666667	Clear	2015-01-31 08:53:00<br />	-19.4		44.4	49.0		1019.7	-10.6		3:53 AM	16.1	NW	31.5	320	2015-01-31 03:53:00	6	3	63	Regular
719	2015-01-31 04:00:00	41.83333333	Clear	2015-01-31 09:53:00<br />	-19.4		38.9	49.0		1020.3	-10.6		4:53 AM	16.1	NW	22.2	320	2015-01-31 04:53:00	6	4	86	Regular
720	2015-01-31 05:00:00	36.84166667	Clear	2015-01-31 10:53:00<br />	-20.0		35.2	47.0		1020.4	-10.6		5:53 AM	16.1	NW	18.5	320	2015-01-31 05:53:00	6	5	57	Regular
721	2015-01-31 06:00:00	31.125	Clear	2015-01-31 11:53:00<br />	-20.0		-	49.0		1020.5	-11.1		6:53 AM	16.1	NNW	18.5	330	2015-01-31 06:53:00	6	6	39	Regular
722	2015-01-31 07:00:00	35.66666667	Clear	2015-01-31 12:53:00<br />	-20.0		27.8	47.0		1021.4	-10.6		7:53 AM	16.1	NW	14.8	310	2015-01-31 07:53:00	6	7	41	Regular
723	2015-01-31 08:00:00	27.83333333	Clear	2015-01-31 13:53:00<br />	-19.4		40.7	47.0		1022.0	-10.0		8:53 AM	16.1	NW	25.9	310	2015-01-31 08:53:00	6	8	85	Regular
724	2015-01-31 09:00:00	27.68333333	Clear	2015-01-31 14:53:00<br />	-18.9		37.0	45.0		1022.6	-8.9		9:53 AM	16.1	NW	22.2	320	2015-01-31 09:53:00	6	9	36	Regular
725	2015-01-31 10:00:00	33.55833333	Clear	2015-01-31 15:53:00<br />	-18.3		42.6	44.0		1022.9	-7.8		10:53 AM	16.1	NW	29.6	310	2015-01-31 10:53:00	6	10	48	Regular
726	2015-01-31 11:00:00	29.85	Clear	2015-01-31 16:53:00<br />	-18.3		37.0	38.0		1022.0	-6.1		11:53 AM	16.1	NW	20.4	310	2015-01-31 11:53:00	6	11	25	Regular
727	2015-01-31 12:00:00	33.25833333	Clear	2015-01-31 17:53:00<br />	-18.3		33.3	35.0		1021.1	-5.0		12:53 PM	16.1	NW	24.1	310	2015-01-31 12:53:00	6	12	55	Regular
728	2015-01-31 13:00:00	33.23333333	Clear	2015-01-31 18:53:00<br />	-16.7		35.2	37.0		1020.5	-3.9		1:53 PM	16.1	NW	18.5	320	2015-01-31 13:53:00	6	13	91	Regular
729	2015-01-31 14:00:00	23.4	Clear	2015-01-31 19:53:00<br />	-17.2		38.9	34.0		1020.5	-3.3		2:53 PM	16.1	NNW	24.1	340	2015-01-31 14:53:00	6	14	80	Regular
730	2015-01-31 15:00:00	34.98333333	Clear	2015-01-31 20:53:00<br />	-16.7		33.3	34.0		1020.9	-2.8		3:53 PM	16.1	WNW	20.4	290	2015-01-31 15:53:00	6	15	36	Regular
731	2015-01-31 16:00:00	44.21666667	Clear	2015-01-31 21:53:00<br />	-16.1		-	37.0		1021.0	-3.3		4:53 PM	16.1	WNW	16.7	290	2015-01-31 16:53:00	6	16	26	Regular
732	2015-01-31 17:00:00	36.725	Clear	2015-01-31 22:53:00<br />	-15.6		-	41.0		1021.9	-3.9		5:53 PM	16.1	West	7.4	280	2015-01-31 17:53:00	6	17	26	Regular
733	2015-01-31 18:00:00	37.825	Clear	2015-01-31 23:53:00<br />	-15.0		-	44.0		1022.4	-4.4		6:53 PM	16.1	WNW	11.1	290	2015-01-31 18:53:00	6	18	50	Regular
734	2015-01-31 19:00:00	39.49166667	Clear	2015-02-01 00:53:00<br />	-15.0		-	46.0		1023.0	-5.0		7:53 PM	16.1	West	9.3	260	2015-01-31 19:53:00	6	19	31	Regular
735	2015-01-31 20:00:00	46.3	Clear	2015-02-01 01:53:00<br />	-15.0		-	46.0		1023.2	-5.0		8:53 PM	16.1	West	7.4	280	2015-01-31 20:53:00	6	20	99	Regular
736	2015-01-31 21:00:00	46.08333333	Clear	2015-02-01 02:53:00<br />	-15.0		-	50.0		1023.2	-6.1		9:53 PM	16.1	WSW	9.3	250	2015-01-31 21:53:00	6	21	64	Regular
737	2015-01-31 22:00:00	50.15	Clear	2015-02-01 03:53:00<br />	-14.4		-	55.0		1023.1	-6.7		10:53 PM	16.1	West	11.1	260	2015-01-31 22:53:00	6	22	98	Regular
738	2015-01-31 23:00:00	43.31666667	Clear	2015-02-01 04:53:00<br />	-14.4		-	55.0		1023.3	-6.7		11:53 PM	16.1	West	5.6	280	2015-01-31 23:53:00	6	23	95	Regular
739	2015-02-01 00:00:00	41.55833333	Clear	2015-02-01 05:53:00<br />	-14.4		-	57.0		1023.5	-7.2		12:53 AM	16.1	West	9.3	270	2015-02-01 00:53:00	7	0	81	Regular
740	2015-02-01 01:00:00	37.425	Clear	2015-02-01 06:53:00<br />	-14.4		-	57.0		1023.1	-7.2		1:53 AM	16.1	West	5.6	280	2015-02-01 01:53:00	7	1	65	Regular
741	2015-02-01 02:00:00	38.85	Mostly Cloudy	2015-02-01 07:53:00<br />	-14.4		-	65.0		1023.1	-8.9		2:53 AM	16.1	Calm	Calm	0	2015-02-01 02:53:00	7	2	19	Regular
742	2015-02-01 03:00:00	45.16666667	Overcast	2015-02-01 08:53:00<br />	-12.2		-	71.0		1022.7	-7.8		3:53 AM	16.1	SW	5.6	230	2015-02-01 03:53:00	7	3	14	Regular
743	2015-02-01 04:00:00	30.08333333	Overcast	2015-02-01 09:53:00<br />	-11.7		-	60.0		1023.3	-5.0		4:53 AM	16.1	West	11.1	260	2015-02-01 04:53:00	7	4	64	Regular
744	2015-02-01 05:00:00	33.825	Overcast	2015-02-01 10:53:00<br />	-11.7		-	55.0		1023.4	-3.9		5:53 AM	16.1	West	9.3	270	2015-02-01 05:53:00	7	5	62	Regular
745	2015-02-01 06:00:00	40.64166667	Overcast	2015-02-01 11:53:00<br />	-10.6		-	60.0		1023.4	-3.9		6:53 AM	16.1	WSW	7.4	250	2015-02-01 06:53:00	7	6	31	Regular
746	2015-02-01 07:00:00	39.05833333	Overcast	2015-02-01 12:53:00<br />	-10.6		-	58.0		1023.5	-3.3		7:53 AM	16.1	WSW	5.6	250	2015-02-01 07:53:00	7	7	4	Regular
747	2015-02-01 08:00:00	27.85	Overcast	2015-02-01 13:53:00<br />	-10.0		-	56.0		1023.5	-2.2		8:53 AM	16.1	West	7.4	260	2015-02-01 08:53:00	7	8	99	Regular
748	2015-02-01 09:00:00	29.125	Overcast	2015-02-01 14:53:00<br />	-9.4		-	54.0		1023.7	-1.1		9:53 AM	16.1	WSW	9.3	250	2015-02-01 09:53:00	7	9	98	Regular
749	2015-02-01 10:00:00	32.18333333	Overcast	2015-02-01 15:53:00<br />	-8.3		-	52.0		1023.2	0.6		10:53 AM	16.1	WSW	11.1	250	2015-02-01 10:53:00	7	10	92	Regular
750	2015-02-01 11:00:00	26.08333333	Mostly Cloudy	2015-02-01 16:53:00<br />	-7.8		-	48.0		1022.3	2.2		11:53 AM	16.1	NW	14.8	310	2015-02-01 11:53:00	7	11	89	Regular
751	2015-02-01 12:00:00	20.10833333	Overcast	2015-02-01 17:53:00<br />	-7.8		-	48.0		1021.5	2.2		12:53 PM	16.1	WNW	14.8	290	2015-02-01 12:53:00	7	12	5	Regular
752	2015-02-01 13:00:00	28.40833333	Overcast	2015-02-01 18:53:00<br />	-7.2		-	50.0		1020.7	2.2		1:53 PM	16.1	WSW	9.3	250	2015-02-01 13:53:00	7	13	55	Regular
753	2015-02-01 14:00:00	33.31666667	Overcast	2015-02-01 19:53:00<br />	-6.7		-	52.0		1020.5	2.2		2:53 PM	14.5	WSW	11.1	240	2015-02-01 14:53:00	7	14	38	Regular
754	2015-02-01 15:00:00	24.30833333	Overcast	2015-02-01 20:53:00<br />	-5.6		-	57.0		1019.7	2.2		3:53 PM	14.5	SW	7.4	230	2015-02-01 15:53:00	7	15	94	Regular
755	2015-02-01 16:00:00	34.36666667	Overcast	2015-02-01 21:53:00<br />	-5.0		-	59.0		1019.4	2.2		4:53 PM	14.5	Calm	Calm	0	2015-02-01 16:53:00	7	16	66	Regular
756	2015-02-01 17:00:00	26.38333333	Overcast	2015-02-01 22:53:00<br />	-5.0		-	61.0		1019.6	1.7		5:53 PM	14.5	Calm	Calm	0	2015-02-01 17:53:00	7	17	51	Regular
757	2015-02-01 18:00:00	32.05833333	Light Snow	2015-02-01 23:53:00<br />	-3.9	Snow	-	67.0	0.0	1018.7	1.7		6:53 PM	11.3	SSE	9.3	160	2015-02-01 18:53:00	7	18	34	Regular
758	2015-02-01 19:00:00	45.85	Overcast	2015-02-02 00:53:00<br />	-3.3		-	70.0	0.0	1018.2	1.7		7:53 PM	12.9	East	5.6	80	2015-02-01 19:53:00	7	19	60	Regular
759	2015-02-01 20:00:00	47.2	Overcast	2015-02-02 01:53:00<br />	-3.3		-	73.0		1017.0	1.1		8:53 PM	11.3	ESE	7.4	110	2015-02-01 20:53:00	7	20	20	Regular
760	2015-02-01 21:00:00	48.36666667	Overcast	2015-02-02 02:53:00<br />	-3.9		-	70.0		1015.8	1.1		9:53 PM	14.5	SE	9.3	140	2015-02-01 21:53:00	7	21	43	Regular
761	2015-02-01 22:00:00	30.94166667	Overcast	2015-02-02 03:53:00<br />	-5.0		-	64.0		1015.0	1.1		10:53 PM	16.1	SE	14.8	140	2015-02-01 22:53:00	7	22	7	Regular
762	2015-02-01 23:00:00	47.0	Light Snow	2015-02-02 04:35:00<br />	-3.9	Snow	-	72.0	0.0	1014.1	0.6		11:35 PM	4.0	SSE	22.2	150	2015-02-01 23:35:00	7	23	36	Regular
763	2015-02-02 00:00:00	51.91666667	Light Snow	2015-02-02 05:00:00<br />	-2.2	Snow	-	89.0	0.0	1013.4	-0.6		12:00 AM	1.2	SE	16.7	140	2015-02-02 00:00:00	1	0	34	Regular
764	2015-02-02 01:00:00	51.275	Light Snow	2015-02-02 06:23:00<br />	-1.1	Snow	-	92.0	0.0	1010.4	0.0		1:23 AM	1.6	ESE	14.8	120	2015-02-02 01:23:00	1	1	25	Regular
765	2015-02-02 02:00:00	53.79166667	Rain	2015-02-02 07:17:00<br />	-0.6	Rain	-	92.0	0.0	1008.0	0.6		2:17 AM	4.8	ESE	14.8	110	2015-02-02 02:17:00	1	2	10	Regular
766	2015-02-02 03:00:00	32.60833333	Rain	2015-02-02 08:53:00<br />	0.0	Rain	-	92.0	0.23	1003.2	1.1		3:53 AM	6.4	East	18.5	90	2015-02-02 03:53:00	1	3	50	Regular
767	2015-02-02 04:00:00	51.59166667	Rain	2015-02-02 09:53:00<br />	0.0	Rain	-	92.0	0.15	1001.7	1.1		4:53 AM	4.8	ENE	11.1	70	2015-02-02 04:53:00	1	4	52	Regular
768	2015-02-02 05:00:00	37.35	Rain	2015-02-02 10:53:00<br />	0.0	Rain	-	89.0	0.17	999.8	1.7		5:53 AM	8.0	NE	18.5	40	2015-02-02 05:53:00	1	5	2	Regular
769	2015-02-02 06:00:00	30.275	Rain	2015-02-02 11:03:00<br />	0.6	Rain	-	92.0	0.03	999.9	1.7		6:03 AM	8.0	NNE	13.0	30	2015-02-02 06:03:00	1	6	50	Regular
770	2015-02-02 07:00:00	36.85833333	Light Rain	2015-02-02 12:21:00<br />	0.6	Rain	-	89.0	0.03	998.2	2.2		7:21 AM	8.0	NE	18.5	40	2015-02-02 07:21:00	1	7	21	Regular
771	2015-02-02 08:00:00	31.35	Rain	2015-02-02 13:08:00<br />	0.6	Rain	-	92.0	0.02	997.2	1.7		8:08 AM	4.8	NE	27.8	40	2015-02-02 08:08:00	1	8	59	Regular
772	2015-02-02 09:00:00	31.6	Light Rain	2015-02-02 14:18:00<br />	-1.1	Rain	-	89.0	0.05	996.8	0.6		9:18 AM	4.8	NE	20.4	40	2015-02-02 09:18:00	1	9	13	Regular
773	2015-02-02 10:00:00	30.85	Overcast	2015-02-02 15:05:00<br />	-1.1		-	89.0	0.04	996.8	0.6		10:05 AM	4.0	NNE	16.7	20	2015-02-02 10:05:00	1	10	10	Regular
774	2015-02-02 11:00:00	20.68333333	Overcast	2015-02-02 16:29:00<br />	-1.1		-	89.0	0.0	996.5	0.6		11:29 AM	16.1	North	11.1	10	2015-02-02 11:29:00	1	11	27	Regular
775	2015-02-02 12:00:00	33.35	Ice Pellets	2015-02-02 17:53:00<br />	-1.7		-	88.0	0.01	995.0	0.0		12:53 PM	16.1	North	14.8	350	2015-02-02 12:53:00	1	12	97	Regular
776	2015-02-02 13:00:00	35.125	Light Snow	2015-02-02 18:26:00<br />	-2.2	Snow	-	85.0	0.0	994.8	0.0		1:26 PM	11.3	NNE	9.3	30	2015-02-02 13:26:00	1	13	9	Regular
777	2015-02-02 14:00:00	27.475	Overcast	2015-02-02 19:53:00<br />	-2.2		-	85.0		996.8	0.0		2:53 PM	16.1	Calm	Calm	0	2015-02-02 14:53:00	1	14	63	Regular
778	2015-02-02 15:00:00	41.575	Overcast	2015-02-02 20:53:00<br />	-1.7		-	88.0		997.1	0.0		3:53 PM	14.5	North	7.4	10	2015-02-02 15:53:00	1	15	7	Regular
779	2015-02-02 16:00:00	31.28333333	Light Snow	2015-02-02 21:42:00<br />	-4.4	Snow	-	85.0	0.0	999.5	-2.2		4:42 PM	6.4	North	24.1	350	2015-02-02 16:42:00	1	16	59	Regular
780	2015-02-02 17:00:00	39.40833333	Overcast	2015-02-02 22:31:00<br />	-10.0		68.5	63.0		1002.3	-3.9		5:31 PM	16.1	NNW	42.6	340	2015-02-02 17:31:00	1	17	82	Regular
781	2015-02-02 18:00:00	34.275	Overcast	2015-02-02 23:53:00<br />	-12.8		53.7	60.0		1006.2	-6.1		6:53 PM	16.1	NW	33.3	320	2015-02-02 18:53:00	1	18	90	Regular
782	2015-02-02 19:00:00	39.41666667	Clear	2015-02-03 00:53:00<br />	-15.0		53.7	54.0		1008.5	-7.2		7:53 PM	16.1	NW	35.2	320	2015-02-02 19:53:00	1	19	38	Regular
783	2015-02-02 20:00:00	49.55833333	Clear	2015-02-03 01:53:00<br />	-15.6		50.0	54.0		1010.0	-7.8		8:53 PM	16.1	NNW	24.1	330	2015-02-02 20:53:00	1	20	83	Regular
784	2015-02-02 21:00:00	49.16666667	Clear	2015-02-03 02:53:00<br />	-15.6		53.7	56.0		1011.5	-8.3		9:53 PM	16.1	NNW	31.5	340	2015-02-02 21:53:00	1	21	24	Regular
785	2015-02-02 22:00:00	48.31666667	Clear	2015-02-03 03:53:00<br />	-15.6		42.6	56.0		1013.6	-8.3		10:53 PM	16.1	NW	25.9	320	2015-02-02 22:53:00	1	22	32	Regular
786	2015-02-02 23:00:00	37.78333333	Clear	2015-02-03 04:53:00<br />	-15.6		38.9	59.0		1015.3	-8.9		11:53 PM	16.1	NW	29.6	310	2015-02-02 23:53:00	1	23	25	Regular
787	2015-02-03 00:00:00	45.04166667	Clear	2015-02-03 05:53:00<br />	-15.6		40.7	56.0		1016.4	-8.3		12:53 AM	16.1	NW	25.9	320	2015-02-03 00:53:00	2	0	77	Regular
788	2015-02-03 01:00:00	33.1	Clear	2015-02-03 06:53:00<br />	-15.0		31.5	62.0		1017.2	-8.9		1:53 AM	16.1	NNW	22.2	330	2015-02-03 01:53:00	2	1	35	Regular
789	2015-02-03 02:00:00	43.825	Clear	2015-02-03 07:53:00<br />	-15.0		-	62.0		1017.9	-8.9		2:53 AM	16.1	NNW	18.5	330	2015-02-03 02:53:00	2	2	93	Regular
790	2015-02-03 03:00:00	44.10833333	Clear	2015-02-03 08:53:00<br />	-15.6		31.5	59.0		1019.1	-8.9		3:53 AM	16.1	NW	14.8	320	2015-02-03 03:53:00	2	3	57	Regular
791	2015-02-03 04:00:00	48.08333333	Clear	2015-02-03 09:53:00<br />	-16.1		31.5	57.0		1020.5	-8.9		4:53 AM	16.1	NW	14.8	310	2015-02-03 04:53:00	2	4	22	Regular
792	2015-02-03 05:00:00	34.71666667	Clear	2015-02-03 10:53:00<br />	-15.6		-	59.0		1021.1	-8.9		5:53 AM	16.1	NW	9.3	320	2015-02-03 05:53:00	2	5	25	Regular
793	2015-02-03 06:00:00	36.775	Clear	2015-02-03 11:53:00<br />	-15.0		-	62.0		1021.9	-8.9		6:53 AM	16.1	WNW	9.3	300	2015-02-03 06:53:00	2	6	6	Regular
794	2015-02-03 07:00:00	27.5	Clear	2015-02-03 12:53:00<br />	-15.0		-	59.0		1023.3	-8.3		7:53 AM	16.1	WNW	7.4	300	2015-02-03 07:53:00	2	7	32	Regular
795	2015-02-03 08:00:00	27.16666667	Partly Cloudy	2015-02-03 13:53:00<br />	-15.6		-	54.0		1024.5	-7.8		8:53 AM	16.1	WNW	13.0	290	2015-02-03 08:53:00	2	8	61	Regular
796	2015-02-03 09:00:00	17.36666667	Partly Cloudy	2015-02-03 14:53:00<br />	-15.6		-	50.0		1025.6	-6.7		9:53 AM	16.1	NW	14.8	320	2015-02-03 09:53:00	2	9	68	Regular
797	2015-02-03 10:00:00	26.36666667	Scattered Clouds	2015-02-03 15:53:00<br />	-16.1		-	48.0		1026.5	-6.7		10:53 AM	16.1	NW	16.7	310	2015-02-03 10:53:00	2	10	47	Regular
798	2015-02-03 11:00:00	26.61666667	Clear	2015-02-03 16:53:00<br />	-16.1		-	46.0		1026.3	-6.1		11:53 AM	16.1	WNW	16.7	300	2015-02-03 11:53:00	2	11	5	Regular
799	2015-02-03 12:00:00	30.39166667	Clear	2015-02-03 17:53:00<br />	-15.0		-	46.0		1025.3	-5.0		12:53 PM	16.1	West	14.8	280	2015-02-03 12:53:00	2	12	8	Regular
800	2015-02-03 13:00:00	42.31666667	Clear	2015-02-03 18:53:00<br />	-15.0		-	44.0		1025.0	-4.4		1:53 PM	16.1	West	14.8	280	2015-02-03 13:53:00	2	13	58	Regular
801	2015-02-03 14:00:00	41.25	Clear	2015-02-03 19:53:00<br />	-15.0		-	43.0		1024.9	-3.9		2:53 PM	16.1	WSW	16.7	250	2015-02-03 14:53:00	2	14	14	Regular
802	2015-02-03 15:00:00	30.925	Clear	2015-02-03 20:53:00<br />	-14.4		-	43.0		1024.8	-3.3		3:53 PM	16.1	West	14.8	260	2015-02-03 15:53:00	2	15	52	Regular
803	2015-02-03 16:00:00	41.90833333	Clear	2015-02-03 21:53:00<br />	-14.4		-	45.0		1025.2	-3.9		4:53 PM	16.1	WSW	11.1	240	2015-02-03 16:53:00	2	16	20	Regular
804	2015-02-03 17:00:00	35.825	Clear	2015-02-03 22:53:00<br />	-14.4		-	46.0		1025.4	-4.4		5:53 PM	16.1	WSW	7.4	250	2015-02-03 17:53:00	2	17	63	Regular
805	2015-02-03 18:00:00	44.54166667	Clear	2015-02-03 23:53:00<br />	-13.9		-	50.0		1025.8	-5.0		6:53 PM	16.1	SW	7.4	230	2015-02-03 18:53:00	2	18	92	Regular
806	2015-02-03 19:00:00	38.26153846	Clear	2015-02-04 00:53:00<br />	-14.4		-	46.0		1026.2	-4.4		7:53 PM	16.1	WSW	7.4	240	2015-02-03 19:53:00	2	19	58	Regular
807	2015-02-03 20:00:00	41.94166667	Clear	2015-02-04 01:53:00<br />	-13.9		-	55.0		1026.3	-6.1		8:53 PM	16.1	SW	5.6	220	2015-02-03 20:53:00	2	20	27	Regular
808	2015-02-03 21:00:00	38.58333333	Clear	2015-02-04 02:53:00<br />	-13.3		-	60.0		1026.2	-6.7		9:53 PM	16.1	Calm	Calm	0	2015-02-03 21:53:00	2	21	2	Regular
809	2015-02-03 22:00:00	42.7	Clear	2015-02-04 03:53:00<br />	-13.3		-	62.0		1026.2	-7.2		10:53 PM	16.1	Calm	Calm	0	2015-02-03 22:53:00	2	22	19	Regular
810	2015-02-03 23:00:00	44.01666667	Clear	2015-02-04 04:53:00<br />	-12.8		-	62.0		1026.3	-6.7		11:53 PM	16.1	SSW	7.4	200	2015-02-03 23:53:00	2	23	59	Regular
811	2015-02-04 00:00:00	47.05	Clear	2015-02-04 05:53:00<br />	-12.8		-	62.0		1026.2	-6.7		12:53 AM	16.1	Calm	Calm	0	2015-02-04 00:53:00	3	0	89	Regular
812	2015-02-04 01:00:00	35.275	Clear	2015-02-04 06:53:00<br />	-12.2		-	68.0		1026.1	-7.2		1:53 AM	16.1	Calm	Calm	0	2015-02-04 01:53:00	3	1	19	Regular
813	2015-02-04 02:00:00	44.68333333	Mostly Cloudy	2015-02-04 07:53:00<br />	-12.2		-	71.0		1025.8	-7.8		2:53 AM	16.1	Calm	Calm	0	2015-02-04 02:53:00	3	2	52	Regular
814	2015-02-04 03:00:00	52.43333333	Mostly Cloudy	2015-02-04 08:53:00<br />	-12.2		-	71.0		1025.0	-7.8		3:53 AM	14.5	Calm	Calm	0	2015-02-04 03:53:00	3	3	36	Regular
815	2015-02-04 04:00:00	42.80833333	Overcast	2015-02-04 09:53:00<br />	-10.6		-	74.0		1024.4	-6.7		4:53 AM	16.1	Calm	Calm	0	2015-02-04 04:53:00	3	4	99	Regular
816	2015-02-04 05:00:00	40.85	Overcast	2015-02-04 10:53:00<br />	-10.0		-	74.0		1024.6	-6.1		5:53 AM	16.1	Calm	Calm	0	2015-02-04 05:53:00	3	5	53	Regular
817	2015-02-04 06:00:00	32.03333333	Mostly Cloudy	2015-02-04 11:53:00<br />	-9.4		-	75.0		1024.4	-5.6		6:53 AM	16.1	Calm	Calm	0	2015-02-04 06:53:00	3	6	98	Regular
818	2015-02-04 07:00:00	31.35	Overcast	2015-02-04 12:53:00<br />	-8.9		-	71.0		1024.0	-4.4		7:53 AM	14.5	East	5.6	100	2015-02-04 07:53:00	3	7	50	Regular
819	2015-02-04 08:00:00	27.29166667	Overcast	2015-02-04 13:53:00<br />	-7.2		-	69.0		1023.3	-2.2		8:53 AM	16.1	South	13.0	180	2015-02-04 08:53:00	3	8	2	Regular
820	2015-02-04 09:00:00	29.54166667	Overcast	2015-02-04 14:53:00<br />	-6.7		-	66.0		1022.8	-1.1		9:53 AM	16.1	SW	5.6	220	2015-02-04 09:53:00	3	9	49	Regular
821	2015-02-04 10:00:00	29.425	Overcast	2015-02-04 15:53:00<br />	-5.6		-	64.0		1022.8	0.6		10:53 AM	16.1	SW	9.3	220	2015-02-04 10:53:00	3	10	66	Regular
822	2015-02-04 11:00:00	25.56666667	Clear	2015-02-04 16:53:00<br />	-5.0		-	57.0		1021.4	2.8		11:53 AM	16.1	SW	22.2	220	2015-02-04 11:53:00	3	11	12	Regular
823	2015-02-04 12:00:00	26.80833333	Clear	2015-02-04 17:53:00<br />	-5.0		-	53.0		1019.8	3.9		12:53 PM	16.1	SSW	20.4	200	2015-02-04 12:53:00	3	12	44	Regular
824	2015-02-04 13:00:00	25.16666667	Clear	2015-02-04 18:53:00<br />	-5.0		-	49.0		1018.6	5.0		1:53 PM	16.1	SW	18.5	220	2015-02-04 13:53:00	3	13	56	Regular
825	2015-02-04 14:00:00	33.36666667	Clear	2015-02-04 19:53:00<br />	-4.4		-	51.0		1017.3	5.0		2:53 PM	16.1	SSW	11.1	210	2015-02-04 14:53:00	3	14	58	Regular
826	2015-02-04 15:00:00	40.24166667	Clear	2015-02-04 20:53:00<br />	-3.9		-	51.0		1016.9	5.6		3:53 PM	16.1	SSW	20.4	210	2015-02-04 15:53:00	3	15	15	Regular
827	2015-02-04 16:00:00	22.14166667	Clear	2015-02-04 21:53:00<br />	-3.9		-	51.0		1016.9	5.6		4:53 PM	16.1	SSW	16.7	210	2015-02-04 16:53:00	3	16	23	Regular
828	2015-02-04 17:00:00	29.48333333	Clear	2015-02-04 22:53:00<br />	-3.9		-	55.0		1016.3	4.4		5:53 PM	16.1	SSW	11.1	200	2015-02-04 17:53:00	3	17	70	Regular
829	2015-02-04 18:00:00	45.525	Clear	2015-02-04 23:53:00<br />	-3.9		-	57.0		1016.3	3.9		6:53 PM	16.1	South	11.1	190	2015-02-04 18:53:00	3	18	56	Regular
830	2015-02-04 19:00:00	33.45833333	Clear	2015-02-05 00:53:00<br />	-3.9		-	57.0		1015.5	3.9		7:53 PM	16.1	South	13.0	190	2015-02-04 19:53:00	3	19	5	Regular
831	2015-02-04 20:00:00	45.33333333	Clear	2015-02-05 01:53:00<br />	-3.3		-	62.0		1014.6	3.3		8:53 PM	16.1	South	13.0	180	2015-02-04 20:53:00	3	20	0	Regular
832	2015-02-04 21:00:00	35.05	Mostly Cloudy	2015-02-05 02:53:00<br />	-3.3		-	65.0		1014.0	2.8		9:53 PM	16.1	South	13.0	190	2015-02-04 21:53:00	3	21	91	Regular
833	2015-02-04 22:00:00	43.10833333	Mostly Cloudy	2015-02-05 03:53:00<br />	-3.3		-	62.0		1012.8	3.3		10:53 PM	16.1	SSW	9.3	200	2015-02-04 22:53:00	3	22	4	Regular
834	2015-02-04 23:00:00	45.025	Overcast	2015-02-05 04:53:00<br />	-3.3		-	65.0		1012.1	2.8		11:53 PM	16.1	Calm	Calm	0	2015-02-04 23:53:00	3	23	36	Regular
835	2015-02-05 00:00:00	38.05	Overcast	2015-02-05 05:53:00<br />	-3.3		-	65.0		1011.0	2.8		12:53 AM	16.1	South	5.6	180	2015-02-05 00:53:00	4	0	60	Regular
836	2015-02-05 01:00:00	36.99166667	Overcast	2015-02-05 06:53:00<br />	-3.3		-	65.0		1010.7	2.8		1:53 AM	16.1	SW	7.4	230	2015-02-05 01:53:00	4	1	86	Regular
837	2015-02-05 02:00:00	41.10833333	Scattered Clouds	2015-02-05 07:53:00<br />	-3.9		-	60.0		1010.0	3.3		2:53 AM	16.1	West	5.6	260	2015-02-05 02:53:00	4	2	45	Regular
838	2015-02-05 03:00:00	39.55833333	Overcast	2015-02-05 08:53:00<br />	-3.9		-	64.0		1009.7	2.2		3:53 AM	16.1	Calm	Calm	0	2015-02-05 03:53:00	4	3	65	Regular
839	2015-02-05 04:00:00	41.18333333	Overcast	2015-02-05 09:53:00<br />	-3.3		-	67.0		1009.8	2.2		4:53 AM	16.1	NW	5.6	320	2015-02-05 04:53:00	4	4	46	Regular
840	2015-02-05 05:00:00	45.16666667	Overcast	2015-02-05 10:53:00<br />	-3.3		-	62.0		1010.2	3.3		5:53 AM	16.1	NNW	18.5	330	2015-02-05 05:53:00	4	5	79	Regular
841	2015-02-05 06:00:00	37.60833333	Overcast	2015-02-05 11:53:00<br />	-5.0		40.7	69.0		1011.8	0.0		6:53 AM	16.1	North	29.6	350	2015-02-05 06:53:00	4	6	97	Regular
842	2015-02-05 07:00:00	22.25	Overcast	2015-02-05 12:53:00<br />	-5.6		-	69.0		1014.0	-0.6		7:53 AM	16.1	NNW	18.5	330	2015-02-05 07:53:00	4	7	30	Regular
843	2015-02-05 08:00:00	23.425	Light Snow	2015-02-05 13:30:00<br />	-6.1	Snow	-	72.0	0.0	1015.5	-1.7		8:30 AM	4.8	NNW	22.2	340	2015-02-05 08:30:00	4	8	92	Regular
844	2015-02-05 09:00:00	20.15833333	Overcast	2015-02-05 14:50:00<br />	-9.0		40.7	59.0	0.0	1017.2	-2.0		9:50 AM	16.1	NNW	25.9	330	2015-02-05 09:50:00	4	9	33	Regular
845	2015-02-05 10:00:00	28.65	Mostly Cloudy	2015-02-05 15:53:00<br />	-12.8		42.6	45.0		1017.5	-2.2		10:53 AM	16.1	NNW	29.6	340	2015-02-05 10:53:00	4	10	84	Regular
846	2015-02-05 11:00:00	35.025	Scattered Clouds	2015-02-05 16:53:00<br />	-12.8		42.6	47.0		1017.4	-2.8		11:53 AM	16.1	NNW	25.9	340	2015-02-05 11:53:00	4	11	93	Regular
847	2015-02-05 12:00:00	37.875	Scattered Clouds	2015-02-05 17:53:00<br />	-15.0		46.3	38.0		1016.9	-2.2		12:53 PM	16.1	North	29.6	350	2015-02-05 12:53:00	4	12	73	Regular
848	2015-02-05 13:00:00	36.425	Clear	2015-02-05 18:53:00<br />	-16.1		57.4	39.0		1017.5	-3.9		1:53 PM	16.1	North	35.2	350	2015-02-05 13:53:00	4	13	30	Regular
849	2015-02-05 14:00:00	30.44166667	Partly Cloudy	2015-02-05 19:53:00<br />	-17.8		50.0	32.0		1017.6	-3.3		2:53 PM	16.1	NNW	27.8	340	2015-02-05 14:53:00	4	14	8	Regular
850	2015-02-05 15:00:00	42.125	Clear	2015-02-05 20:53:00<br />	-18.3		42.6	33.0		1017.6	-3.9		3:53 PM	16.1	North	31.5	350	2015-02-05 15:53:00	4	15	43	Regular
851	2015-02-05 16:00:00	34.10833333	Clear	2015-02-05 21:53:00<br />	-18.9		50.0	34.0		1018.9	-5.0		4:53 PM	16.1	NNW	31.5	340	2015-02-05 16:53:00	4	16	83	Regular
852	2015-02-05 17:00:00	30.85833333	Clear	2015-02-05 22:53:00<br />	-19.4		42.6	35.0		1020.4	-6.1		5:53 PM	16.1	NNW	18.5	330	2015-02-05 17:53:00	4	17	11	Regular
853	2015-02-05 18:00:00	35.36666667	Clear	2015-02-05 23:53:00<br />	-20.0		46.3	35.0		1021.7	-6.7		6:53 PM	16.1	NNW	22.2	340	2015-02-05 18:53:00	4	18	55	Regular
854	2015-02-05 19:00:00	37.59166667	Clear	2015-02-06 00:53:00<br />	-21.1		51.9	35.0		1022.6	-7.8		7:53 PM	16.1	NNW	38.9	340	2015-02-05 19:53:00	4	19	79	Regular
855	2015-02-05 20:00:00	33.53333333	Clear	2015-02-06 01:53:00<br />	-19.4		38.9	43.0		1023.6	-8.9		8:53 PM	16.1	NNW	22.2	340	2015-02-05 20:53:00	4	20	31	Regular
856	2015-02-05 21:00:00	39.65833333	Clear	2015-02-06 02:53:00<br />	-19.4		-	45.0		1023.8	-9.4		9:53 PM	16.1	NNW	16.7	330	2015-02-05 21:53:00	4	21	52	Regular
857	2015-02-05 22:00:00	27.31666667	Clear	2015-02-06 03:53:00<br />	-18.9		-	49.0		1024.0	-10.0		10:53 PM	16.1	NNW	11.1	340	2015-02-05 22:53:00	4	22	66	Regular
858	2015-02-05 23:00:00	44.18333333	Clear	2015-02-06 04:53:00<br />	-19.4		-	49.0		1024.1	-10.6		11:53 PM	16.1	NNW	14.8	330	2015-02-05 23:53:00	4	23	82	Regular
859	2015-02-06 00:00:00	34.78333333	Clear	2015-02-06 05:53:00<br />	-19.4		-	49.0		1024.3	-10.6		12:53 AM	16.1	NW	14.8	310	2015-02-06 00:53:00	5	0	9	Regular
860	2015-02-06 01:00:00	49.50833333	Clear	2015-02-06 06:53:00<br />	-19.4		-	51.0		1024.7	-11.1		1:53 AM	16.1	NW	13.0	320	2015-02-06 01:53:00	5	1	62	Regular
861	2015-02-06 02:00:00	43.1525	Clear	2015-02-06 07:53:00<br />	-20.0		-	49.0		1025.1	-11.1		2:53 AM	16.1	Variable	7.4	0	2015-02-06 02:53:00	5	2	9	Regular
862	2015-02-06 03:00:00	51.0	Clear	2015-02-06 08:53:00<br />	-20.0		-	49.0		1025.2	-11.1		3:53 AM	16.1	West	11.1	270	2015-02-06 03:53:00	5	3	36	Regular
863	2015-02-06 04:00:00	42.7	Clear	2015-02-06 09:53:00<br />	-20.0		-	51.0		1025.6	-11.7		4:53 AM	16.1	West	7.4	270	2015-02-06 04:53:00	5	4	93	Regular
864	2015-02-06 05:00:00	44.81666667	Clear	2015-02-06 10:53:00<br />	-20.0		-	51.0		1025.6	-11.7		5:53 AM	16.1	West	13.0	270	2015-02-06 05:53:00	5	5	11	Regular
865	2015-02-06 06:00:00	39.06666667	Clear	2015-02-06 11:53:00<br />	-19.4		-	54.0		1025.4	-11.7		6:53 AM	16.1	WSW	5.6	250	2015-02-06 06:53:00	5	6	85	Regular
866	2015-02-06 07:00:00	30.06666667	Clear	2015-02-06 12:53:00<br />	-18.3		-	56.0		1025.1	-11.1		7:53 AM	16.1	WSW	9.3	240	2015-02-06 07:53:00	5	7	35	Regular
867	2015-02-06 08:00:00	41.18333333	Clear	2015-02-06 13:53:00<br />	-18.3		-	49.0		1024.8	-9.4		8:53 AM	16.1	WSW	11.1	250	2015-02-06 08:53:00	5	8	40	Regular
868	2015-02-06 09:00:00	34.61666667	Mostly Cloudy	2015-02-06 14:53:00<br />	-18.3		25.9	44.0		1024.1	-7.8		9:53 AM	16.1	WSW	16.7	250	2015-02-06 09:53:00	5	9	44	Regular
869	2015-02-06 10:00:00	34.61666667	Overcast	2015-02-06 15:53:00<br />	-18.3		-	40.0		1023.4	-6.7		10:53 AM	16.1	West	16.7	260	2015-02-06 10:53:00	5	10	90	Regular
870	2015-02-06 11:00:00	30.64166667	Overcast	2015-02-06 16:53:00<br />	-18.3		-	37.0		1022.0	-5.6		11:53 AM	16.1	West	14.8	260	2015-02-06 11:53:00	5	11	81	Regular
871	2015-02-06 12:00:00	31.58333333	Mostly Cloudy	2015-02-06 17:53:00<br />	-17.8		31.5	32.0		1020.9	-3.3		12:53 PM	16.1	West	22.2	260	2015-02-06 12:53:00	5	12	26	Regular
872	2015-02-06 13:00:00	33.39166667	Overcast	2015-02-06 18:53:00<br />	-17.8		33.3	30.0		1019.8	-2.2		1:53 PM	16.1	West	16.7	270	2015-02-06 13:53:00	5	13	54	Regular
873	2015-02-06 14:00:00	41.08333333	Overcast	2015-02-06 19:53:00<br />	-17.8		29.6	29.0		1019.6	-1.7		2:53 PM	16.1	West	16.7	270	2015-02-06 14:53:00	5	14	31	Regular
874	2015-02-06 15:00:00	35.475	Clear	2015-02-06 20:53:00<br />	-17.8		-	28.0		1019.7	-1.1		3:53 PM	16.1	West	20.4	280	2015-02-06 15:53:00	5	15	49	Regular
875	2015-02-06 16:00:00	23.7	Clear	2015-02-06 21:53:00<br />	-17.2		-	30.0		1020.0	-1.7		4:53 PM	16.1	WNW	14.8	290	2015-02-06 16:53:00	5	16	50	Regular
876	2015-02-06 17:00:00	31.38333333	Clear	2015-02-06 22:53:00<br />	-16.7		-	34.0		1020.7	-2.8		5:53 PM	16.1	NW	5.6	310	2015-02-06 17:53:00	5	17	30	Regular
877	2015-02-06 18:00:00	45.325	Clear	2015-02-06 23:53:00<br />	-16.1		-	39.0		1020.9	-3.9		6:53 PM	16.1	Calm	Calm	0	2015-02-06 18:53:00	5	18	75	Regular
878	2015-02-06 19:00:00	39.20833333	Clear	2015-02-07 00:53:00<br />	-16.1		-	39.0		1021.2	-3.9		7:53 PM	16.1	WSW	5.6	240	2015-02-06 19:53:00	5	19	41	Regular
879	2015-02-06 20:00:00	46.74166667	Clear	2015-02-07 01:53:00<br />	-16.1		-	42.0		1021.6	-5.0		8:53 PM	16.1	West	5.6	280	2015-02-06 20:53:00	5	20	56	Regular
880	2015-02-06 21:00:00	26.73333333	Clear	2015-02-07 02:53:00<br />	-15.0		-	50.0		1021.6	-6.1		9:53 PM	16.1	WNW	7.4	290	2015-02-06 21:53:00	5	21	95	Regular
881	2015-02-06 22:00:00	44.51666667	Clear	2015-02-07 03:53:00<br />	-15.0		-	52.0		1021.8	-6.7		10:53 PM	16.1	WNW	9.3	300	2015-02-06 22:53:00	5	22	62	Regular
882	2015-02-06 23:00:00	48.26666667	Clear	2015-02-07 04:53:00<br />	-14.4		-	53.0		1021.3	-6.1		11:53 PM	16.1	NW	5.6	320	2015-02-06 23:53:00	5	23	96	Regular
883	2015-02-07 00:00:00	54.40833333	Clear	2015-02-07 05:53:00<br />	-14.4		-	55.0		1020.9	-6.7		12:53 AM	16.1	NW	11.1	310	2015-02-07 00:53:00	6	0	66	Regular
884	2015-02-07 01:00:00	39.45833333	Clear	2015-02-07 06:53:00<br />	-13.9		-	65.0		1020.6	-8.3		1:53 AM	16.1	SSW	7.4	210	2015-02-07 01:53:00	6	1	18	Regular
885	2015-02-07 02:00:00	43.79166667	Mostly Cloudy	2015-02-07 07:53:00<br />	-12.8		-	65.0		1020.5	-7.2		2:53 AM	16.1	WSW	5.6	240	2015-02-07 02:53:00	6	2	31	Regular
886	2015-02-07 03:00:00	41.41666667	Overcast	2015-02-07 08:53:00<br />	-11.1		-	68.0		1020.5	-6.1		3:53 AM	16.1	Calm	Calm	0	2015-02-07 03:53:00	6	3	7	Regular
887	2015-02-07 04:00:00	35.91666667	Overcast	2015-02-07 09:53:00<br />	-12.8		-	55.0		1020.9	-5.0		4:53 AM	16.1	WNW	5.6	300	2015-02-07 04:53:00	6	4	96	Regular
888	2015-02-07 05:00:00	19.36666667	Overcast	2015-02-07 10:53:00<br />	-10.6		-	65.0		1020.8	-5.0		5:53 AM	16.1	Calm	Calm	0	2015-02-07 05:53:00	6	5	14	Regular
889	2015-02-07 06:00:00	32.225	Overcast	2015-02-07 11:53:00<br />	-10.0		-	68.0		1021.3	-5.0		6:53 AM	14.5	Calm	Calm	0	2015-02-07 06:53:00	6	6	86	Regular
890	2015-02-07 07:00:00	37.26666667	Overcast	2015-02-07 12:53:00<br />	-9.4		-	66.0		1021.6	-3.9		7:53 AM	14.5	SSW	5.6	200	2015-02-07 07:53:00	6	7	63	Regular
891	2015-02-07 08:00:00	36.98333333	Overcast	2015-02-07 13:53:00<br />	-8.9		-	61.0		1021.3	-2.2		8:53 AM	12.9	SW	9.3	220	2015-02-07 08:53:00	6	8	63	Regular
892	2015-02-07 09:00:00	32.76666667	Overcast	2015-02-07 14:53:00<br />	-8.3		-	57.0		1021.2	-0.6		9:53 AM	16.1	SW	11.1	220	2015-02-07 09:53:00	6	9	22	Regular
893	2015-02-07 10:00:00	32.06666667	Mostly Cloudy	2015-02-07 15:53:00<br />	-8.9		-	50.0		1020.0	0.6		10:53 AM	16.1	South	14.8	190	2015-02-07 10:53:00	6	10	7	Regular
894	2015-02-07 11:00:00	28.39166667	Overcast	2015-02-07 16:53:00<br />	-9.4		-	44.0		1018.9	1.7		11:53 AM	16.1	South	14.8	190	2015-02-07 11:53:00	6	11	55	Regular
895	2015-02-07 12:00:00	29.64166667	Mostly Cloudy	2015-02-07 17:53:00<br />	-10.0		-	39.0		1017.7	2.8		12:53 PM	16.1	SW	13.0	220	2015-02-07 12:53:00	6	12	1	Regular
896	2015-02-07 13:00:00	24.725	Overcast	2015-02-07 18:53:00<br />	-8.9		-	41.0		1016.3	3.3		1:53 PM	16.1	SSW	13.0	200	2015-02-07 13:53:00	6	13	46	Regular
897	2015-02-07 14:00:00	30.7	Overcast	2015-02-07 19:53:00<br />	-8.3		-	38.0		1015.4	5.0		2:53 PM	16.1	South	13.0	190	2015-02-07 14:53:00	6	14	30	Regular
898	2015-02-07 15:00:00	32.06666667	Mostly Cloudy	2015-02-07 20:53:00<br />	-11.1		-	29.0		1015.5	5.6		3:53 PM	16.1	WSW	9.3	240	2015-02-07 15:53:00	6	15	3	Regular
899	2015-02-07 16:00:00	35.30833333	Clear	2015-02-07 21:53:00<br />	-10.6		-	32.0		1015.4	5.0		4:53 PM	16.1	SW	7.4	220	2015-02-07 16:53:00	6	16	53	Regular
900	2015-02-07 17:00:00	38.2	Clear	2015-02-07 22:53:00<br />	-10.6		-	34.0		1015.5	3.9		5:53 PM	16.1	Calm	Calm	0	2015-02-07 17:53:00	6	17	50	Regular
901	2015-02-07 18:00:00	38.34166667	Clear	2015-02-07 23:53:00<br />	-10.6		-	36.0		1016.0	3.3		6:53 PM	16.1	Calm	Calm	0	2015-02-07 18:53:00	6	18	34	Regular
902	2015-02-07 19:00:00	38.56666667	Scattered Clouds	2015-02-08 00:53:00<br />	-8.9		-	42.0		1015.9	2.8		7:53 PM	16.1	Calm	Calm	0	2015-02-07 19:53:00	6	19	62	Regular
903	2015-02-07 20:00:00	38.66666667	Mostly Cloudy	2015-02-08 01:53:00<br />	-8.3		-	46.0		1015.6	2.2		8:53 PM	16.1	SSW	11.1	200	2015-02-07 20:53:00	6	20	4	Regular
904	2015-02-07 21:00:00	38.025	Mostly Cloudy	2015-02-08 02:53:00<br />	-8.3		-	48.0		1015.1	1.7		9:53 PM	16.1	SSW	11.1	210	2015-02-07 21:53:00	6	21	68	Regular
905	2015-02-07 22:00:00	36.79166667	Overcast	2015-02-08 03:53:00<br />	-7.8		-	50.0		1014.7	1.7		10:53 PM	16.1	Calm	Calm	0	2015-02-07 22:53:00	6	22	10	Regular
906	2015-02-07 23:00:00	30.18333333	Clear	2015-02-08 04:53:00<br />	-8.9		-	48.0		1014.3	1.1		11:53 PM	16.1	Calm	Calm	0	2015-02-07 23:53:00	6	23	6	Regular
907	2015-02-08 00:00:00	46.66666667	Clear	2015-02-08 05:53:00<br />	-7.8		-	52.0		1013.7	1.1		12:53 AM	16.1	Calm	Calm	0	2015-02-08 00:53:00	7	0	35	Regular
908	2015-02-08 01:00:00	38.58333333	Clear	2015-02-08 06:53:00<br />	-8.3		-	50.0		1013.5	1.1		1:53 AM	16.1	Calm	Calm	0	2015-02-08 01:53:00	7	1	50	Regular
909	2015-02-08 02:00:00	44.675	Overcast	2015-02-08 07:53:00<br />	-6.1		-	59.0		1012.8	1.1		2:53 AM	16.1	NE	5.6	50	2015-02-08 02:53:00	7	2	59	Regular
910	2015-02-08 03:00:00	39.13333333	Clear	2015-02-08 08:53:00<br />	-5.6		-	64.0		1012.4	0.6		3:53 AM	16.1	ENE	5.6	60	2015-02-08 03:53:00	7	3	93	Regular
911	2015-02-08 04:00:00	33.8	Clear	2015-02-08 09:53:00<br />	-5.6		-	64.0		1011.8	0.6		4:53 AM	16.1	ENE	7.4	70	2015-02-08 04:53:00	7	4	15	Regular
912	2015-02-08 05:00:00	44.025	Partly Cloudy	2015-02-08 10:53:00<br />	-5.6		-	61.0		1012.0	1.1		5:53 AM	16.1	NE	9.3	50	2015-02-08 05:53:00	7	5	12	Regular
913	2015-02-08 06:00:00	40.55	Clear	2015-02-08 11:53:00<br />	-5.6		-	61.0		1012.2	1.1		6:53 AM	16.1	East	7.4	80	2015-02-08 06:53:00	7	6	38	Regular
914	2015-02-08 07:00:00	34.96666667	Clear	2015-02-08 12:53:00<br />	-5.0		-	64.0		1012.1	1.1		7:53 AM	16.1	ENE	9.3	70	2015-02-08 07:53:00	7	7	26	Regular
915	2015-02-08 08:00:00	30.225	Clear	2015-02-08 13:53:00<br />	-4.4		-	62.0		1012.7	2.2		8:53 AM	16.1	NE	7.4	40	2015-02-08 08:53:00	7	8	59	Regular
916	2015-02-08 09:00:00	30.03333333	Clear	2015-02-08 14:53:00<br />	-1.7		-	67.0		1012.1	3.9		9:53 AM	14.5	ENE	9.3	60	2015-02-08 09:53:00	7	9	42	Regular
917	2015-02-08 10:00:00	28.34166667	Clear	2015-02-08 15:53:00<br />	0.6		-	77.0		1011.9	4.4		10:53 AM	12.9	NE	9.3	50	2015-02-08 10:53:00	7	10	35	Regular
918	2015-02-08 11:00:00	34.38333333	Clear	2015-02-08 16:53:00<br />	0.6		-	77.0		1010.6	4.4		11:53 AM	14.5	East	13.0	90	2015-02-08 11:53:00	7	11	60	Regular
919	2015-02-08 12:00:00	37.11666667	Partly Cloudy	2015-02-08 17:53:00<br />	0.6		-	73.0		1010.0	5.0		12:53 PM	16.1	East	11.1	80	2015-02-08 12:53:00	7	12	7	Regular
920	2015-02-08 13:00:00	30.03333333	Clear	2015-02-08 18:53:00<br />	0.6		-	70.0		1009.3	5.6		1:53 PM	14.5	NE	14.8	50	2015-02-08 13:53:00	7	13	7	Regular
921	2015-02-08 14:00:00	30.81666667	Partly Cloudy	2015-02-08 19:34:00<br />	1.7		-	83.0		1009.7	4.4		2:34 PM	11.3	ENE	16.7	70	2015-02-08 14:34:00	7	14	44	Regular
922	2015-02-08 15:00:00	35.68333333	Overcast	2015-02-08 20:32:00<br />	1.7		-	89.0		1009.7	3.3		3:32 PM	4.8	ENE	13.0	70	2015-02-08 15:32:00	7	15	86	Regular
923	2015-02-08 16:00:00	44.04166667	Overcast	2015-02-08 21:28:00<br />	1.7		-	89.0	0.0	1010.4	3.3		4:28 PM	3.2	East	14.8	90	2015-02-08 16:28:00	7	16	29	Regular
924	2015-02-08 17:00:00	47.075	Overcast	2015-02-08 22:20:00<br />	1.1		-	89.0		1010.4	2.8		5:20 PM	4.0	East	13.0	80	2015-02-08 17:20:00	7	17	2	Regular
925	2015-02-08 18:00:00	41.55833333	Overcast	2015-02-08 23:24:00<br />	1.1		-	93.0		1011.4	2.2		6:24 PM	2.8	ENE	11.1	60	2015-02-08 18:24:00	7	18	38	Regular
926	2015-02-08 19:00:00	36.15833333	Overcast	2015-02-09 00:04:00<br />	0.6		-	92.0		1011.4	1.7		7:04 PM	1.2	ENE	14.8	60	2015-02-08 19:04:00	7	19	61	Regular
927	2015-02-08 20:00:00	55.975	Fog	2015-02-09 01:53:00<br />	0.6	Fog	-	96.0		1011.2	1.1		8:53 PM	0.8	ENE	13.0	60	2015-02-08 20:53:00	7	20	56	Regular
928	2015-02-08 21:00:00	49.45	Fog	2015-02-09 02:53:00<br />	0.0	Fog	-	92.0		1011.0	1.1		9:53 PM	0.8	ENE	16.7	70	2015-02-08 21:53:00	7	21	1	Regular
929	2015-02-08 22:00:00	56.79166667	Overcast	2015-02-09 03:26:00<br />	0.0		-	92.0		1011.7	1.1		10:26 PM	1.6	East	20.4	80	2015-02-08 22:26:00	7	22	64	Regular
930	2015-02-08 23:00:00	36.45833333	Overcast	2015-02-09 04:53:00<br />	0.0		-	92.0		1011.1	1.1		11:53 PM	2.8	ENE	18.5	70	2015-02-08 23:53:00	7	23	61	Regular
931	2015-02-09 00:00:00	52.125	Overcast	2015-02-09 05:17:00<br />	0.0		-	92.0		1011.4	1.1		12:17 AM	3.2	ENE	22.2	70	2015-02-09 00:17:00	1	0	67	Regular
932	2015-02-09 01:00:00	43.525	Overcast	2015-02-09 06:33:00<br />	-1.7		-	88.0		1012.1	0.0		1:33 AM	4.8	ENE	22.2	60	2015-02-09 01:33:00	1	1	84	Regular
933	2015-02-09 02:00:00	56.375	Overcast	2015-02-09 07:36:00<br />	-2.2		-	89.0		1011.7	-0.6		2:36 AM	9.7	ENE	22.2	60	2015-02-09 02:36:00	1	2	27	Regular
934	2015-02-09 03:00:00	41.75	Overcast	2015-02-09 08:53:00<br />	-3.3		-	85.0		1011.8	-1.1		3:53 AM	12.9	East	22.2	80	2015-02-09 03:53:00	1	3	24	Regular
935	2015-02-09 04:00:00	45.94166667	Overcast	2015-02-09 09:53:00<br />	-3.9		-	82.0	0.0	1012.4	-1.1		4:53 AM	11.3	ENE	18.5	70	2015-02-09 04:53:00	1	4	23	Regular
936	2015-02-09 05:00:00	37.90833333	Light Freezing Rain	2015-02-09 10:29:00<br />	-3.3	Rain	-	89.0	0.0	1012.8	-1.7		5:29 AM	9.7	ENE	20.4	70	2015-02-09 05:29:00	1	5	29	Regular
937	2015-02-09 06:00:00	35.23333333	Overcast	2015-02-09 11:18:00<br />	-3.9		37.0	88.0	0.0	1013.1	-2.2		6:18 AM	16.1	East	16.7	90	2015-02-09 06:18:00	1	6	89	Regular
938	2015-02-09 07:00:00	29.20833333	Light Freezing Rain	2015-02-09 12:01:00<br />	-4.4	Rain	-	85.0	0.0	1013.4	-2.2		7:01 AM	16.1	ENE	18.5	70	2015-02-09 07:01:00	1	7	28	Regular
939	2015-02-09 08:00:00	26.80833333	Overcast	2015-02-09 13:01:00<br />	-4.4		-	85.0	0.0	1014.1	-2.2		8:01 AM	14.5	ENE	14.8	60	2015-02-09 08:01:00	1	8	46	Regular
940	2015-02-09 09:00:00	34.225	Overcast	2015-02-09 14:53:00<br />	-3.9		29.6	85.0	0.0	1014.3	-1.7		9:53 AM	9.7	NE	13.0	40	2015-02-09 09:53:00	1	9	57	Regular
941	2015-02-09 10:00:00	27.88333333	Overcast	2015-02-09 15:53:00<br />	-4.4		-	85.0	0.0	1014.6	-2.2		10:53 AM	9.7	NE	20.4	50	2015-02-09 10:53:00	1	10	64	Regular
942	2015-02-09 11:00:00	29.45833333	Overcast	2015-02-09 16:53:00<br />	-3.9		-	88.0		1014.2	-2.2		11:53 AM	6.4	NE	18.5	50	2015-02-09 11:53:00	1	11	71	Regular
943	2015-02-09 12:00:00	32.975	Overcast	2015-02-09 17:53:00<br />	-3.9		29.6	88.0		1013.9	-2.2		12:53 PM	6.4	NE	20.4	40	2015-02-09 12:53:00	1	12	12	Regular
944	2015-02-09 13:00:00	28.65	Overcast	2015-02-09 18:53:00<br />	-4.4		-	85.0		1013.5	-2.2		1:53 PM	8.0	NE	18.5	50	2015-02-09 13:53:00	1	13	71	Regular
945	2015-02-09 14:00:00	34.14166667	Overcast	2015-02-09 19:53:00<br />	-5.0		-	85.0		1013.3	-2.8		2:53 PM	9.7	NE	20.4	50	2015-02-09 14:53:00	1	14	75	Regular
946	2015-02-09 15:00:00	27.24166667	Overcast	2015-02-09 20:53:00<br />	-5.6		-	81.0		1013.7	-2.8		3:53 PM	16.1	NE	18.5	50	2015-02-09 15:53:00	1	15	48	Regular
947	2015-02-09 16:00:00	36.74166667	Overcast	2015-02-09 21:53:00<br />	-5.6		-	81.0		1014.0	-2.8		4:53 PM	16.1	NE	20.4	50	2015-02-09 16:53:00	1	16	67	Regular
948	2015-02-09 17:00:00	37.4	Overcast	2015-02-09 22:53:00<br />	-6.1		-	78.0		1014.9	-2.8		5:53 PM	16.1	NE	14.8	50	2015-02-09 17:53:00	1	17	90	Regular
949	2015-02-09 18:00:00	46.89166667	Overcast	2015-02-09 23:53:00<br />	-6.1		-	78.0		1014.9	-2.8		6:53 PM	16.1	NE	22.2	50	2015-02-09 18:53:00	1	18	6	Regular
950	2015-02-09 19:00:00	26.825	Light Freezing Rain	2015-02-10 00:53:00<br />	-5.6	Rain	-	81.0	0.0	1015.0	-2.8		7:53 PM	9.7	NE	24.1	40	2015-02-09 19:53:00	1	19	16	Regular
951	2015-02-09 20:00:00	32.875	Light Freezing Rain	2015-02-10 01:37:00<br />	-5.6	Rain	37.0	81.0	0.0	1015.5	-2.8		8:37 PM	11.3	NE	24.1	40	2015-02-09 20:37:00	1	20	70	Regular
952	2015-02-09 21:00:00	33.175	Overcast	2015-02-10 02:01:00<br />	-5.6		42.6	84.0	0.0	1015.5	-3.3		9:01 PM	14.5	NE	20.4	40	2015-02-09 21:01:00	1	21	39	Regular
953	2015-02-09 22:00:00	44.85833333	Light Freezing Rain	2015-02-10 03:06:00<br />	-5.6	Rain	-	81.0	0.0	1015.8	-2.8		10:06 PM	9.7	Variable	11.1	0	2015-02-09 22:06:00	1	22	40	Regular
954	2015-02-09 23:00:00	54.35	Overcast	2015-02-10 04:53:00<br />	-5.6		27.8	84.0		1015.6	-3.3		11:53 PM	16.1	NNE	13.0	30	2015-02-09 23:53:00	1	23	1	Regular
955	2015-02-10 00:00:00	45.64166667	Overcast	2015-02-10 05:53:00<br />	-6.1		-	81.0		1015.7	-3.3		12:53 AM	16.1	NNE	14.8	30	2015-02-10 00:53:00	2	0	94	Regular
956	2015-02-10 01:00:00	44.89166667	Overcast	2015-02-10 06:39:00<br />	-6.1		-	81.0		1016.1	-3.3		1:39 AM	16.1	NE	20.4	40	2015-02-10 01:39:00	2	1	57	Regular
957	2015-02-10 02:00:00	45.03333333	Overcast	2015-02-10 07:09:00<br />	-6.1		35.2	81.0	0.0	1015.8	-3.3		2:09 AM	12.9	NNE	20.4	30	2015-02-10 02:09:00	2	2	62	Regular
958	2015-02-10 03:00:00	42.775	Overcast	2015-02-10 08:53:00<br />	-6.1		31.5	81.0		1015.0	-3.3		3:53 AM	16.1	NNE	22.2	30	2015-02-10 03:53:00	2	3	85	Regular
959	2015-02-10 04:00:00	47.59166667	Overcast	2015-02-10 09:53:00<br />	-6.1		29.6	78.0		1015.2	-2.8		4:53 AM	16.1	NNE	22.2	30	2015-02-10 04:53:00	2	4	87	Regular
960	2015-02-10 05:00:00	43.825	Overcast	2015-02-10 10:22:00<br />	-6.1		-	78.0		1015.8	-2.8		5:22 AM	16.1	NNE	14.8	20	2015-02-10 05:22:00	2	5	39	Regular
961	2015-02-10 06:00:00	26.775	Overcast	2015-02-10 11:53:00<br />	-6.7		-	75.0		1015.6	-2.8		6:53 AM	16.1	North	18.5	10	2015-02-10 06:53:00	2	6	11	Regular
962	2015-02-10 07:00:00	36.55	Overcast	2015-02-10 12:53:00<br />	-6.7		-	75.0		1016.3	-2.8		7:53 AM	16.1	NNE	16.7	20	2015-02-10 07:53:00	2	7	48	Regular
963	2015-02-10 08:00:00	33.6	Overcast	2015-02-10 13:53:00<br />	-6.7		-	72.0		1016.6	-2.2		8:53 AM	16.1	NNE	16.7	20	2015-02-10 08:53:00	2	8	29	Regular
964	2015-02-10 09:00:00	29.28333333	Overcast	2015-02-10 14:53:00<br />	-5.6		-	72.0		1016.8	-1.1		9:53 AM	16.1	North	20.4	10	2015-02-10 09:53:00	2	9	59	Regular
965	2015-02-10 10:00:00	31.99166667	Overcast	2015-02-10 15:00:00<br />	-5.6		29.6	72.0		1017.2	-1.1		10:00 AM	16.1	North	14.8	10	2015-02-10 10:00:00	2	10	15	Regular
966	2015-02-10 11:00:00	29.425	Overcast	2015-02-10 16:53:00<br />	-4.4		-	64.0		1016.2	1.7		11:53 AM	16.1	North	16.7	10	2015-02-10 11:53:00	2	11	54	Regular
967	2015-02-10 12:00:00	37.45833333	Overcast	2015-02-10 17:53:00<br />	-4.4		-	59.0		1015.2	2.8		12:53 PM	16.1	NNE	16.7	20	2015-02-10 12:53:00	2	12	18	Regular
968	2015-02-10 13:00:00	29.56666667	Mostly Cloudy	2015-02-10 18:53:00<br />	-4.4		-	59.0		1014.7	2.8		1:53 PM	16.1	NE	22.2	40	2015-02-10 13:53:00	2	13	55	Regular
969	2015-02-10 14:00:00	38.4	Clear	2015-02-10 19:53:00<br />	-5.0		-	53.0		1015.1	3.9		2:53 PM	16.1	NNE	24.1	20	2015-02-10 14:53:00	2	14	53	Regular
970	2015-02-10 15:00:00	37.55833333	Clear	2015-02-10 20:53:00<br />	-5.0		-	53.0		1015.2	3.9		3:53 PM	16.1	North	14.8	10	2015-02-10 15:53:00	2	15	62	Regular
971	2015-02-10 16:00:00	38.01666667	Clear	2015-02-10 21:53:00<br />	-5.0		-	55.0		1015.6	3.3		4:53 PM	16.1	NE	18.5	40	2015-02-10 16:53:00	2	16	2	Regular
972	2015-02-10 17:00:00	51.7	Clear	2015-02-10 22:53:00<br />	-5.6		-	54.0		1016.3	2.8		5:53 PM	16.1	NNE	11.1	30	2015-02-10 17:53:00	2	17	55	Regular
973	2015-02-10 18:00:00	33.625	Clear	2015-02-10 23:53:00<br />	-5.0		-	59.0		1016.5	2.2		6:53 PM	16.1	North	13.0	10	2015-02-10 18:53:00	2	18	47	Regular
974	2015-02-10 19:00:00	48.075	Clear	2015-02-11 00:53:00<br />	-5.6		-	59.0		1016.4	1.7		7:53 PM	16.1	North	13.0	10	2015-02-10 19:53:00	2	19	66	Regular
975	2015-02-10 20:00:00	40.85	Clear	2015-02-11 01:53:00<br />	-5.6		-	64.0		1016.6	0.6		8:53 PM	16.1	NNE	14.8	20	2015-02-10 20:53:00	2	20	5	Regular
976	2015-02-10 21:00:00	45.51666667	Clear	2015-02-11 02:53:00<br />	-5.6		-	66.0		1016.6	0.0		9:53 PM	16.1	NNE	13.0	20	2015-02-10 21:53:00	2	21	78	Regular
977	2015-02-10 22:00:00	43.225	Clear	2015-02-11 03:53:00<br />	-6.1		-	67.0		1016.5	-0.6		10:53 PM	16.1	North	9.3	10	2015-02-10 22:53:00	2	22	61	Regular
978	2015-02-10 23:00:00	43.95	Clear	2015-02-11 04:53:00<br />	-6.1		-	72.0		1016.4	-1.7		11:53 PM	16.1	North	13.0	10	2015-02-10 23:53:00	2	23	81	Regular
979	2015-02-11 00:00:00	38.60833333	Clear	2015-02-11 05:53:00<br />	-6.1		-	72.0		1016.6	-1.7		12:53 AM	16.1	North	13.0	10	2015-02-11 00:53:00	3	0	36	Regular
980	2015-02-11 01:00:00	41.88333333	Clear	2015-02-11 06:53:00<br />	-6.7		-	72.0		1016.9	-2.2		1:53 AM	16.1	North	14.8	10	2015-02-11 01:53:00	3	1	63	Regular
981	2015-02-11 02:00:00	38.95	Clear	2015-02-11 07:53:00<br />	-7.2		-	72.0		1016.4	-2.8		2:53 AM	16.1	North	18.5	10	2015-02-11 02:53:00	3	2	54	Regular
982	2015-02-11 03:00:00	40.48333333	Clear	2015-02-11 08:53:00<br />	-8.9		-	66.0		1016.7	-3.3		3:53 AM	16.1	North	14.8	10	2015-02-11 03:53:00	3	3	19	Regular
983	2015-02-11 04:00:00	27.525	Clear	2015-02-11 09:53:00<br />	-10.0		-	63.0		1017.2	-3.9		4:53 AM	16.1	North	13.0	360	2015-02-11 04:53:00	3	4	93	Regular
984	2015-02-11 05:00:00	36.61666667	Clear	2015-02-11 10:53:00<br />	-11.1		-	60.0		1017.2	-4.4		5:53 AM	16.1	North	11.1	10	2015-02-11 05:53:00	3	5	84	Regular
985	2015-02-11 06:00:00	29.06666667	Clear	2015-02-11 11:53:00<br />	-11.1		-	66.0		1017.9	-5.6		6:53 AM	16.1	North	7.4	350	2015-02-11 06:53:00	3	6	54	Regular
986	2015-02-11 07:00:00	32.65833333	Clear	2015-02-11 12:53:00<br />	-11.7		-	55.0		1018.0	-3.9		7:53 AM	16.1	NNE	14.8	30	2015-02-11 07:53:00	3	7	93	Regular
987	2015-02-11 08:00:00	27.15833333	Clear	2015-02-11 13:53:00<br />	-11.7		-	51.0		1017.9	-2.8		8:53 AM	16.1	NNE	16.7	30	2015-02-11 08:53:00	3	8	15	Regular
988	2015-02-11 09:00:00	27.7	Clear	2015-02-11 14:53:00<br />	-11.7		-	49.0		1017.7	-2.2		9:53 AM	16.1	NNE	20.4	30	2015-02-11 09:53:00	3	9	28	Regular
989	2015-02-11 10:00:00	33.40833333	Clear	2015-02-11 15:53:00<br />	-11.1		-	47.0		1017.5	-1.1		10:53 AM	16.1	ENE	20.4	60	2015-02-11 10:53:00	3	10	25	Regular
990	2015-02-11 11:00:00	33.39166667	Clear	2015-02-11 16:53:00<br />	-11.7		-	43.0		1016.8	-0.6		11:53 AM	16.1	North	13.0	10	2015-02-11 11:53:00	3	11	2	Regular
991	2015-02-11 12:00:00	33.01666667	Clear	2015-02-11 17:53:00<br />	-11.1		-	44.0		1015.9	0.0		12:53 PM	16.1	ENE	13.0	60	2015-02-11 12:53:00	3	12	3	Regular
992	2015-02-11 13:00:00	36.125	Clear	2015-02-11 18:53:00<br />	-12.2		-	37.0		1015.2	1.1		1:53 PM	16.1	NNW	5.6	340	2015-02-11 13:53:00	3	13	65	Regular
993	2015-02-11 14:00:00	35.08333333	Clear	2015-02-11 19:53:00<br />	-12.8		-	34.0		1014.4	1.7		2:53 PM	16.1	Variable	5.6	0	2015-02-11 14:53:00	3	14	30	Regular
994	2015-02-11 15:00:00	37.10833333	Clear	2015-02-11 20:53:00<br />	-12.8		-	33.0		1014.1	2.2		3:53 PM	16.1	Calm	Calm	0	2015-02-11 15:53:00	3	15	27	Regular
995	2015-02-11 16:00:00	28.91666667	Clear	2015-02-11 21:53:00<br />	-10.6		-	43.0		1014.3	0.6		4:53 PM	16.1	South	11.1	180	2015-02-11 16:53:00	3	16	66	Regular
996	2015-02-11 17:00:00	39.10833333	Clear	2015-02-11 22:53:00<br />	-11.1		-	46.0		1014.3	-0.6		5:53 PM	16.1	SE	5.6	130	2015-02-11 17:53:00	3	17	34	Regular
997	2015-02-11 18:00:00	34.46666667	Clear	2015-02-11 23:53:00<br />	-10.0		-	54.0		1014.1	-1.7		6:53 PM	16.1	Calm	Calm	0	2015-02-11 18:53:00	3	18	46	Regular
998	2015-02-11 19:00:00	27.525	Clear	2015-02-12 00:53:00<br />	-10.6		-	53.0		1013.6	-2.2		7:53 PM	16.1	ESE	7.4	120	2015-02-11 19:53:00	3	19	93	Regular
999	2015-02-11 20:00:00	40.78333333	Clear	2015-02-12 01:53:00<br />	-7.8		-	69.0		1013.6	-2.8		8:53 PM	16.1	South	13.0	190	2015-02-11 20:53:00	3	20	66	Regular
1000	2015-02-11 21:00:00	48.93333333	Overcast	2015-02-12 02:53:00<br />	-7.8		-	71.0		1013.9	-3.3		9:53 PM	16.1	SSW	7.4	200	2015-02-11 21:53:00	3	21	96	Regular
1001	2015-02-11 22:00:00	41.15833333	Scattered Clouds	2015-02-12 03:53:00<br />	-7.8		-	71.0		1012.9	-3.3		10:53 PM	16.1	SSE	9.3	160	2015-02-11 22:53:00	3	22	20	Regular
1002	2015-02-11 23:00:00	42.34166667	Overcast	2015-02-12 04:53:00<br />	-7.2		-	72.0		1012.8	-2.8		11:53 PM	16.1	SSW	11.1	200	2015-02-11 23:53:00	3	23	39	Regular
1003	2015-02-12 00:00:00	40.68333333	Mostly Cloudy	2015-02-12 05:53:00<br />	-7.2		-	72.0		1012.1	-2.8		12:53 AM	16.1	SSW	9.3	200	2015-02-12 00:53:00	4	0	10	Regular
1004	2015-02-12 01:00:00	33.45833333	Scattered Clouds	2015-02-12 06:53:00<br />	-7.8		-	75.0		1011.4	-3.9		1:53 AM	16.1	SSW	9.3	200	2015-02-12 01:53:00	4	1	10	Regular
1005	2015-02-12 02:00:00	25.975	Overcast	2015-02-12 07:53:00<br />	-6.7		-	75.0		1010.6	-2.8		2:53 AM	16.1	South	11.1	180	2015-02-12 02:53:00	4	2	27	Regular
1006	2015-02-12 03:00:00	42.45833333	Overcast	2015-02-12 08:53:00<br />	-6.1		-	75.0		1010.1	-2.2		3:53 AM	16.1	SSW	7.4	200	2015-02-12 03:53:00	4	3	23	Regular
1007	2015-02-12 04:00:00	27.90833333	Overcast	2015-02-12 09:53:00<br />	-6.1		-	75.0		1009.7	-2.2		4:53 AM	16.1	South	9.3	190	2015-02-12 04:53:00	4	4	87	Regular
1008	2015-02-12 05:00:00	34.66666667	Overcast	2015-02-12 10:53:00<br />	-5.6		-	78.0		1009.3	-2.2		5:53 AM	16.1	South	9.3	190	2015-02-12 05:53:00	4	5	32	Regular
1009	2015-02-12 06:00:00	34.875	Overcast	2015-02-12 11:53:00<br />	-5.0		-	78.0		1009.1	-1.7		6:53 AM	14.5	SSW	5.6	210	2015-02-12 06:53:00	4	6	79	Regular
1010	2015-02-12 07:00:00	38.34166667	Overcast	2015-02-12 12:53:00<br />	-4.4		-	79.0		1009.2	-1.1		7:53 AM	11.3	SW	5.6	220	2015-02-12 07:53:00	4	7	22	Regular
1011	2015-02-12 08:00:00	30.41666667	Haze	2015-02-12 13:53:00<br />	-3.9		-	79.0		1008.8	-0.6		8:53 AM	9.7	SSW	9.3	200	2015-02-12 08:53:00	4	8	16	Regular
1012	2015-02-12 09:00:00	31.45	Haze	2015-02-12 14:53:00<br />	-3.3		-	73.0		1008.5	1.1		9:53 AM	9.7	WSW	13.0	250	2015-02-12 09:53:00	4	9	0	Regular
1013	2015-02-12 10:00:00	31.38333333	Haze	2015-02-12 15:51:00<br />	-3.0		-	70.0		1008.7	2.0		10:51 AM	9.7	West	13.0	280	2015-02-12 10:51:00	4	10	72	Regular
1014	2015-02-12 11:00:00	31.40833333	Light Snow	2015-02-12 16:04:00<br />	-2.8	Snow	-	72.0	0.0	1008.7	1.7		11:04 AM	4.8	WNW	13.0	290	2015-02-12 11:04:00	4	11	13	Regular
1015	2015-02-12 12:00:00	30.24166667	Overcast	2015-02-12 17:53:00<br />	-2.2		-	70.0	0.0	1006.1	2.8		12:53 PM	12.9	WNW	11.1	300	2015-02-12 12:53:00	4	12	2	Regular
1016	2015-02-12 13:00:00	38.65	Mostly Cloudy	2015-02-12 18:53:00<br />	-5.0		33.3	53.0		1005.9	3.9		1:53 PM	16.1	WNW	20.4	300	2015-02-12 13:53:00	4	13	55	Regular
1017	2015-02-12 14:00:00	29.825	Partly Cloudy	2015-02-12 19:53:00<br />	-8.3		-	41.0		1006.2	3.9		2:53 PM	16.1	WNW	20.4	290	2015-02-12 14:53:00	4	14	80	Regular
1018	2015-02-12 15:00:00	38.74166667	Overcast	2015-02-12 20:53:00<br />	-10.6		35.2	36.0		1006.6	3.3		3:53 PM	16.1	WNW	24.1	290	2015-02-12 15:53:00	4	15	31	Regular
1019	2015-02-12 16:00:00	41.21666667	Overcast	2015-02-12 21:53:00<br />	-7.2		-	56.0		1007.9	0.6		4:53 PM	16.1	NNW	27.8	340	2015-02-12 16:53:00	4	16	11	Regular
1020	2015-02-12 17:00:00	32.60833333	Scattered Clouds	2015-02-12 22:53:00<br />	-6.7		-	61.0		1008.7	0.0		5:53 PM	16.1	NW	9.3	320	2015-02-12 17:53:00	4	17	35	Regular
1021	2015-02-12 18:00:00	29.46666667	Clear	2015-02-12 23:53:00<br />	-12.8		29.6	38.0		1009.3	0.0		6:53 PM	16.1	WNW	18.5	300	2015-02-12 18:53:00	4	18	36	Regular
1022	2015-02-12 19:00:00	32.61666667	Mostly Cloudy	2015-02-13 00:53:00<br />	-11.1		51.9	47.0		1009.9	-1.1		7:53 PM	16.1	North	35.2	350	2015-02-12 19:53:00	4	19	56	Regular
1023	2015-02-12 20:00:00	30.175	Mostly Cloudy	2015-02-13 01:53:00<br />	-13.9		51.9	44.0	0.0	1010.7	-3.3		8:53 PM	16.1	NNW	22.2	330	2015-02-12 20:53:00	4	20	74	Regular
1024	2015-02-12 21:00:00	42.075	Partly Cloudy	2015-02-13 02:53:00<br />	-15.0		46.3	44.0		1011.5	-4.4		9:53 PM	16.1	NNW	25.9	340	2015-02-12 21:53:00	4	21	14	Regular
1025	2015-02-12 22:00:00	45.41666667	Mostly Cloudy	2015-02-13 03:53:00<br />	-16.1		48.2	44.0		1012.3	-5.6		10:53 PM	16.1	North	33.3	350	2015-02-12 22:53:00	4	22	34	Regular
1026	2015-02-12 23:00:00	40.49166667	Clear	2015-02-13 04:53:00<br />	-18.9		55.6	41.0		1014.0	-7.8		11:53 PM	16.1	NNW	27.8	330	2015-02-12 23:53:00	4	23	21	Regular
1027	2015-02-13 00:00:00	41.85833333	Clear	2015-02-13 05:53:00<br />	-21.1		53.7	41.0		1015.7	-10.0		12:53 AM	16.1	NW	35.2	310	2015-02-13 00:53:00	5	0	60	Regular
1028	2015-02-13 01:00:00	35.7	Clear	2015-02-13 06:53:00<br />	-21.1		44.4	47.0		1016.7	-11.7		1:53 AM	16.1	NW	25.9	320	2015-02-13 01:53:00	5	1	98	Regular
1029	2015-02-13 02:00:00	48.53333333	Clear	2015-02-13 07:53:00<br />	-22.8		51.9	44.0		1017.6	-12.8		2:53 AM	16.1	NW	16.7	310	2015-02-13 02:53:00	5	2	82	Regular
1030	2015-02-13 03:00:00	38.3	Clear	2015-02-13 08:53:00<br />	-23.3		59.3	44.0		1018.2	-13.3		3:53 AM	16.1	NNW	33.3	340	2015-02-13 03:53:00	5	3	30	Regular
1031	2015-02-13 04:00:00	44.68333333	Clear	2015-02-13 09:53:00<br />	-22.8		38.9	46.0		1019.2	-13.3		4:53 AM	16.1	NW	24.1	320	2015-02-13 04:53:00	5	4	11	Regular
1032	2015-02-13 05:00:00	33.15833333	Clear	2015-02-13 10:53:00<br />	-22.2		42.6	48.0		1019.8	-13.3		5:53 AM	16.1	NW	29.6	320	2015-02-13 05:53:00	5	5	37	Regular
1033	2015-02-13 06:00:00	35.05833333	Clear	2015-02-13 11:53:00<br />	-22.8		35.2	48.0		1020.8	-13.9		6:53 AM	16.1	NW	24.1	320	2015-02-13 06:53:00	5	6	60	Regular
1034	2015-02-13 07:00:00	37.04166667	Clear	2015-02-13 12:53:00<br />	-22.2		40.7	48.0		1021.5	-13.3		7:53 AM	16.1	NW	24.1	320	2015-02-13 07:53:00	5	7	48	Regular
1035	2015-02-13 08:00:00	31.80833333	Clear	2015-02-13 13:53:00<br />	-21.7		-	46.0		1022.3	-12.2		8:53 AM	16.1	NW	14.8	320	2015-02-13 08:53:00	5	8	58	Regular
1036	2015-02-13 09:00:00	27.21666667	Clear	2015-02-13 14:53:00<br />	-21.7		33.3	42.0		1022.7	-11.1		9:53 AM	16.1	NW	18.5	320	2015-02-13 09:53:00	5	9	96	Regular
1037	2015-02-13 10:00:00	29.525	Clear	2015-02-13 15:53:00<br />	-22.2		40.7	37.0		1022.5	-10.0		10:53 AM	16.1	NNW	25.9	330	2015-02-13 10:53:00	5	10	93	Regular
1038	2015-02-13 11:00:00	37.33333333	Clear	2015-02-13 16:53:00<br />	-20.0		27.8	39.0		1021.9	-8.3		11:53 AM	16.1	Variable	7.4	0	2015-02-13 11:53:00	5	11	56	Regular
1039	2015-02-13 12:00:00	33.9	Clear	2015-02-13 17:53:00<br />	-21.1		-	35.0		1021.2	-7.8		12:53 PM	16.1	WNW	20.4	290	2015-02-13 12:53:00	5	12	98	Regular
1040	2015-02-13 13:00:00	37.20833333	Clear	2015-02-13 18:53:00<br />	-21.7		29.6	31.0		1020.6	-7.2		1:53 PM	16.1	WNW	14.8	290	2015-02-13 13:53:00	5	13	5	Regular
1041	2015-02-13 14:00:00	33.01666667	Clear	2015-02-13 19:53:00<br />	-21.7		33.3	30.0		1020.1	-6.7		2:53 PM	16.1	West	20.4	280	2015-02-13 14:53:00	5	14	47	Regular
1042	2015-02-13 15:00:00	34.1	Clear	2015-02-13 20:53:00<br />	-21.7		-	30.0		1020.2	-6.7		3:53 PM	16.1	WNW	18.5	290	2015-02-13 15:53:00	5	15	27	Regular
1043	2015-02-13 16:00:00	32.45833333	Clear	2015-02-13 21:53:00<br />	-21.1		-	32.0		1020.4	-6.7		4:53 PM	16.1	West	13.0	280	2015-02-13 16:53:00	5	16	85	Regular
1044	2015-02-13 17:00:00	32.325	Clear	2015-02-13 22:53:00<br />	-21.1		-	35.0		1021.0	-7.8		5:53 PM	16.1	West	11.1	260	2015-02-13 17:53:00	5	17	92	Regular
1045	2015-02-13 18:00:00	44.65	Clear	2015-02-13 23:53:00<br />	-20.6		-	37.0		1021.5	-8.3		6:53 PM	16.1	WSW	5.6	250	2015-02-13 18:53:00	5	18	88	Regular
1046	2015-02-13 19:00:00	56.43333333	Clear	2015-02-14 00:53:00<br />	-20.0		-	39.0		1021.6	-8.3		7:53 PM	16.1	WSW	7.4	240	2015-02-13 19:53:00	5	19	24	Regular
1047	2015-02-13 20:00:00	34.45	Clear	2015-02-14 01:53:00<br />	-19.4		-	43.0		1021.4	-8.9		8:53 PM	16.1	South	5.6	190	2015-02-13 20:53:00	5	20	40	Regular
1048	2015-02-13 21:00:00	30.81666667	Clear	2015-02-14 02:53:00<br />	-18.9		-	45.0		1021.3	-8.9		9:53 PM	16.1	SW	5.6	230	2015-02-13 21:53:00	5	21	63	Regular
1049	2015-02-13 22:00:00	39.06666667	Clear	2015-02-14 03:53:00<br />	-17.8		-	54.0		1020.7	-10.0		10:53 PM	16.1	Calm	Calm	0	2015-02-13 22:53:00	5	22	65	Regular
1050	2015-02-13 23:00:00	42.8	Clear	2015-02-14 04:53:00<br />	-18.3		-	52.0		1020.2	-10.0		11:53 PM	14.5	Calm	Calm	0	2015-02-13 23:53:00	5	23	9	Regular
1051	2015-02-14 00:00:00	42.525	Clear	2015-02-14 05:53:00<br />	-17.2		-	59.0		1019.3	-10.6		12:53 AM	16.1	Calm	Calm	0	2015-02-14 00:53:00	6	0	6	Regular
1052	2015-02-14 01:00:00	42.49166667	Mostly Cloudy	2015-02-14 06:53:00<br />	-15.6		-	67.0		1018.3	-10.6		1:53 AM	16.1	Calm	Calm	0	2015-02-14 01:53:00	6	1	87	Regular
1053	2015-02-14 02:00:00	30.94166667	Clear	2015-02-14 07:53:00<br />	-16.1		-	65.0		1017.5	-10.6		2:53 AM	14.5	Calm	Calm	0	2015-02-14 02:53:00	6	2	93	Regular
1054	2015-02-14 03:00:00	35.06666667	Mostly Cloudy	2015-02-14 08:53:00<br />	-15.0		-	67.0		1016.6	-10.0		3:53 AM	14.5	SSW	5.6	210	2015-02-14 03:53:00	6	3	22	Regular
1055	2015-02-14 04:00:00	50.89166667	Overcast	2015-02-14 09:53:00<br />	-14.4		-	65.0		1015.9	-8.9		4:53 AM	16.1	SSW	9.3	200	2015-02-14 04:53:00	6	4	19	Regular
1056	2015-02-14 05:00:00	42.275	Overcast	2015-02-14 10:53:00<br />	-14.4		-	62.0		1015.0	-8.3		5:53 AM	16.1	South	14.8	190	2015-02-14 05:53:00	6	5	4	Regular
1057	2015-02-14 06:00:00	39.63333333	Overcast	2015-02-14 11:53:00<br />	-13.9		-	59.0		1013.9	-7.2		6:53 AM	16.1	South	13.0	180	2015-02-14 06:53:00	6	6	16	Regular
1058	2015-02-14 07:00:00	30.475	Overcast	2015-02-14 12:53:00<br />	-13.3		-	57.0		1013.1	-6.1		7:53 AM	16.1	South	13.0	180	2015-02-14 07:53:00	6	7	34	Regular
1059	2015-02-14 08:00:00	30.49166667	Overcast	2015-02-14 13:53:00<br />	-12.8		-	55.0		1012.0	-5.0		8:53 AM	16.1	SSW	14.8	200	2015-02-14 08:53:00	6	8	8	Regular
1060	2015-02-14 09:00:00	26.925	Overcast	2015-02-14 14:53:00<br />	-11.1		-	58.0		1010.5	-3.9		9:53 AM	16.1	SSW	14.8	200	2015-02-14 09:53:00	6	9	63	Regular
1061	2015-02-14 10:00:00	29.03333333	Overcast	2015-02-14 15:53:00<br />	-11.1		-	55.0		1008.9	-3.3		10:53 AM	16.1	South	16.7	190	2015-02-14 10:53:00	6	10	9	Regular
1062	2015-02-14 11:00:00	30.93333333	Overcast	2015-02-14 16:53:00<br />	-10.6		-	53.0		1006.5	-2.2		11:53 AM	16.1	South	16.7	190	2015-02-14 11:53:00	6	11	69	Regular
1063	2015-02-14 12:00:00	26.15833333	Overcast	2015-02-14 17:53:00<br />	-10.6		-	47.0		1004.7	-0.6		12:53 PM	16.1	SSW	14.8	200	2015-02-14 12:53:00	6	12	91	Regular
1064	2015-02-14 13:00:00	30.21666667	Light Snow	2015-02-14 18:40:00<br />	-7.8	Snow	-	64.0	0.0	1003.9	-1.7		1:40 PM	4.8	SW	16.7	230	2015-02-14 13:40:00	6	13	24	Regular
1065	2015-02-14 14:00:00	31.275	Light Snow	2015-02-14 19:15:00<br />	-6.1	Snow	-	78.0	0.0	1003.3	-2.8		2:15 PM	1.2	SW	13.0	230	2015-02-14 14:15:00	6	14	39	Regular
1066	2015-02-14 15:00:00	37.725	Light Snow	2015-02-14 20:16:00<br />	-4.4	Snow	-	89.0	0.0	1001.9	-2.8		3:16 PM	1.6	SSW	9.3	210	2015-02-14 15:16:00	6	15	52	Regular
1067	2015-02-14 16:00:00	42.66666667	Light Snow	2015-02-14 21:09:00<br />	-5.0	Snow	-	81.0	0.0	1000.9	-2.2		4:09 PM	2.8	SSW	11.1	210	2015-02-14 16:09:00	6	16	41	Regular
1068	2015-02-14 17:00:00	41.06666667	Haze	2015-02-14 22:02:00<br />	-5.0		-	81.0		1000.6	-2.2		5:02 PM	9.7	SW	13.0	220	2015-02-14 17:02:00	6	17	81	Regular
1069	2015-02-14 18:00:00	51.71666667	Mostly Cloudy	2015-02-14 23:13:00<br />	-6.1		-	85.0		1000.2	-3.9		6:13 PM	9.7	SSW	7.4	200	2015-02-14 18:13:00	6	18	65	Regular
1070	2015-02-14 19:00:00	47.69166667	Overcast	2015-02-15 00:53:00<br />	-5.6		-	84.0		998.3	-3.3		7:53 PM	8.0	ENE	9.3	60	2015-02-14 19:53:00	6	19	65	Regular
1071	2015-02-14 20:00:00	44.89166667	Overcast	2015-02-15 01:53:00<br />	-5.6		-	84.0		997.7	-3.3		8:53 PM	8.0	ENE	9.3	70	2015-02-14 20:53:00	6	20	68	Regular
1072	2015-02-14 21:00:00	49.13333333	Light Snow	2015-02-15 02:43:00<br />	-5.0	Snow	-	88.0	0.0	998.2	-3.3		9:43 PM	2.8	NNW	5.6	340	2015-02-14 21:43:00	6	21	17	Regular
1073	2015-02-14 22:00:00	46.23333333	Light Snow	2015-02-15 03:01:00<br />	-5.6	Snow	-	88.0	0.0	998.2	-3.9		10:01 PM	1.2	North	11.1	350	2015-02-14 22:01:00	6	22	22	Regular
1074	2015-02-14 23:00:00	40.54166667	Light Snow	2015-02-15 04:04:00<br />	-6.1	Snow	-	88.0	0.0	998.9	-4.4		11:04 PM	1.2	NNW	18.5	330	2015-02-14 23:04:00	6	23	45	Regular
1075	2015-02-15 00:00:00	39.26666667	Light Snow	2015-02-15 05:24:00<br />	-11.1	Snow	51.9	74.0	0.0	1000.6	-7.2		12:24 AM	1.2	NW	33.3	310	2015-02-15 00:24:00	7	0	32	Regular
1076	2015-02-15 01:00:00	35.44166667	Light Snow	2015-02-15 06:01:00<br />	-11.1	Snow	48.2	81.0	0.0	1000.9	-8.3		1:01 AM	1.2	NW	31.5	310	2015-02-15 01:01:00	7	1	20	Regular
1077	2015-02-15 02:00:00	36.88333333	Light Snow	2015-02-15 07:53:00<br />	-14.4	Snow	38.9	77.0	0.0	1003.1	-11.1		2:53 AM	1.6	WNW	22.2	300	2015-02-15 02:53:00	7	2	87	Regular
1078	2015-02-15 03:00:00	39.225	Light Snow	2015-02-15 08:39:00<br />	-15.6	Snow	55.6	76.0	0.0	1003.9	-12.2		3:39 AM	2.0	NW	25.9	310	2015-02-15 03:39:00	7	3	73	Regular
1079	2015-02-15 04:00:00	44.35833333	Light Snow	2015-02-15 09:00:00<br />	-16.7	Snow	46.3	70.0	0.0	1004.3	-12.2		4:00 AM	3.2	NW	29.6	310	2015-02-15 04:00:00	7	4	66	Regular
1080	2015-02-15 05:00:00	37.05833333	Light Snow	2015-02-15 10:53:00<br />	-19.4	Snow	53.7	59.0	0.0	1005.2	-12.8		5:53 AM	4.0	NW	29.6	310	2015-02-15 05:53:00	7	5	99	Regular
1081	2015-02-15 06:00:00	30.55	Light Snow	2015-02-15 11:19:00<br />	-19.4	Snow	55.6	59.0	0.0	1005.6	-12.8		6:19 AM	4.8	NW	31.5	310	2015-02-15 06:19:00	7	6	15	Regular
1082	2015-02-15 07:00:00	42.46666667	Light Snow	2015-02-15 12:07:00<br />	-19.4	Snow	64.8	61.0	0.0	1007.0	-13.3		7:07 AM	2.8	NW	37.0	310	2015-02-15 07:07:00	7	7	52	Regular
1083	2015-02-15 08:00:00	35.60833333	Overcast	2015-02-15 13:19:00<br />	-19.4		53.7	59.0	0.0	1008.7	-12.8		8:19 AM	3.2	NW	29.6	310	2015-02-15 08:19:00	7	8	59	Regular
1084	2015-02-15 09:00:00	28.89166667	Partly Cloudy	2015-02-15 14:53:00<br />	-21.1		50.0	47.0	0.0	1010.5	-11.7		9:53 AM	16.1	NNW	31.5	340	2015-02-15 09:53:00	7	9	50	Regular
1085	2015-02-15 10:00:00	27.46666667	Clear	2015-02-15 15:53:00<br />	-21.1		51.9	43.0	0.0	1011.7	-10.6		10:53 AM	14.5	WNW	31.5	300	2015-02-15 10:53:00	7	10	1	Regular
1086	2015-02-15 11:00:00	30.825	Clear	2015-02-15 16:53:00<br />	-20.6		55.6	45.0	0.0	1012.5	-10.6		11:53 AM	11.3	NW	31.5	310	2015-02-15 11:53:00	7	11	64	Regular
1087	2015-02-15 12:00:00	36.66666667	Blowing Snow	2015-02-15 17:53:00<br />	-21.1	Snow	59.3	39.0	0.0	1012.8	-9.4		12:53 PM	6.4	NNW	35.2	330	2015-02-15 12:53:00	7	12	64	Regular
1088	2015-02-15 13:00:00	24.89166667	Clear	2015-02-15 18:53:00<br />	-21.1		59.3	39.0	0.0	1013.5	-9.4		1:53 PM	12.9	NW	37.0	310	2015-02-15 13:53:00	7	13	59	Regular
1089	2015-02-15 14:00:00	29.86666667	Clear	2015-02-15 19:53:00<br />	-21.1		50.0	39.0	0.0	1014.9	-9.4		2:53 PM	14.5	NW	37.0	320	2015-02-15 14:53:00	7	14	23	Regular
1090	2015-02-15 15:00:00	35.60833333	Clear	2015-02-15 20:53:00<br />	-21.7		48.2	37.0	0.0	1016.1	-9.4		3:53 PM	16.1	NW	27.8	320	2015-02-15 15:53:00	7	15	77	Regular
1091	2015-02-15 16:00:00	32.23333333	Clear	2015-02-15 21:53:00<br />	-22.2		51.9	37.0		1017.2	-10.0		4:53 PM	16.1	NW	24.1	320	2015-02-15 16:53:00	7	16	97	Regular
1092	2015-02-15 17:00:00	46.75	Clear	2015-02-15 22:53:00<br />	-22.8		53.7	39.0		1018.1	-11.1		5:53 PM	16.1	NW	33.3	320	2015-02-15 17:53:00	7	17	0	Regular
1093	2015-02-15 18:00:00	42.11666667	Clear	2015-02-15 23:53:00<br />	-23.3		37.0	39.0		1019.4	-11.7		6:53 PM	16.1	NNW	22.2	330	2015-02-15 18:53:00	7	18	51	Regular
1094	2015-02-15 19:00:00	45.61666667	Clear	2015-02-16 00:53:00<br />	-23.3		31.5	40.0		1020.5	-12.2		7:53 PM	16.1	NW	14.8	320	2015-02-15 19:53:00	7	19	29	Regular
1095	2015-02-15 20:00:00	46.6	Clear	2015-02-16 01:53:00<br />	-23.9		33.3	40.0		1021.0	-12.8		8:53 PM	16.1	NW	22.2	320	2015-02-15 20:53:00	7	20	27	Regular
1096	2015-02-15 21:00:00	41.51666667	Clear	2015-02-16 02:53:00<br />	-25.0		38.9	40.0		1021.1	-13.9		9:53 PM	16.1	NW	22.2	320	2015-02-15 21:53:00	7	21	66	Regular
1097	2015-02-15 22:00:00	56.95833333	Clear	2015-02-16 03:53:00<br />	-26.1		44.4	39.0		1021.4	-15.0		10:53 PM	16.1	NW	33.3	320	2015-02-15 22:53:00	7	22	68	Regular
1098	2015-02-15 23:00:00	41.13333333	Clear	2015-02-16 04:53:00<br />	-26.1		46.3	41.0		1021.4	-15.6		11:53 PM	16.1	NW	29.6	320	2015-02-15 23:53:00	7	23	64	Regular
1099	2015-02-16 00:00:00	39.93333333	Clear	2015-02-16 05:53:00<br />	-25.6		40.7	45.0		1021.7	-16.1		12:53 AM	16.1	NW	24.1	320	2015-02-16 00:53:00	1	0	63	Holiday
1100	2015-02-16 01:00:00	43.2775	Clear	2015-02-16 06:53:00<br />	-25.6		44.4	45.0		1021.8	-16.1		1:53 AM	16.1	NW	24.1	310	2015-02-16 01:53:00	1	1	20	Holiday
1101	2015-02-16 02:00:00	58.55	Clear	2015-02-16 07:53:00<br />	-25.6		33.3	47.0		1022.2	-16.7		2:53 AM	16.1	NW	18.5	310	2015-02-16 02:53:00	1	2	60	Holiday
1102	2015-02-16 03:00:00	47.29166667	Clear	2015-02-16 08:53:00<br />	-25.6		35.2	47.0		1022.4	-16.7		3:53 AM	16.1	NW	18.5	320	2015-02-16 03:53:00	1	3	17	Holiday
1103	2015-02-16 04:00:00	57.40833333	Clear	2015-02-16 09:53:00<br />	-25.0		-	50.0		1023.4	-16.7		4:53 AM	16.1	NW	16.7	310	2015-02-16 04:53:00	1	4	0	Holiday
1104	2015-02-16 05:00:00	43.175	Clear	2015-02-16 10:53:00<br />	-25.0		-	50.0		1024.0	-16.7		5:53 AM	16.1	WNW	16.7	290	2015-02-16 05:53:00	1	5	98	Holiday
1105	2015-02-16 06:00:00	35.44166667	Clear	2015-02-16 11:53:00<br />	-25.0		33.3	52.0		1024.3	-17.2		6:53 AM	16.1	WNW	24.1	290	2015-02-16 06:53:00	1	6	34	Holiday
1106	2015-02-16 07:00:00	38.75	Clear	2015-02-16 12:53:00<br />	-24.4		37.0	52.0		1024.1	-16.7		7:53 AM	16.1	WNW	24.1	300	2015-02-16 07:53:00	1	7	88	Holiday
1107	2015-02-16 08:00:00	35.64166667	Clear	2015-02-16 13:53:00<br />	-23.9		40.7	50.0		1024.2	-15.6		8:53 AM	16.1	NNW	16.7	330	2015-02-16 08:53:00	1	8	34	Holiday
1108	2015-02-16 09:00:00	35.1	Clear	2015-02-16 14:53:00<br />	-23.3		35.2	46.0		1024.2	-13.9		9:53 AM	16.1	WNW	22.2	300	2015-02-16 09:53:00	1	9	7	Holiday
1109	2015-02-16 10:00:00	27.9	Clear	2015-02-16 15:53:00<br />	-22.8		29.6	44.0		1024.2	-12.8		10:53 AM	16.1	WNW	18.5	300	2015-02-16 10:53:00	1	10	99	Holiday
1110	2015-02-16 11:00:00	28.40833333	Clear	2015-02-16 16:53:00<br />	-21.7		-	42.0		1023.1	-11.1		11:53 AM	16.1	NW	14.8	310	2015-02-16 11:53:00	1	11	22	Holiday
1111	2015-02-16 12:00:00	38.54166667	Clear	2015-02-16 17:53:00<br />	-21.1		-	41.0		1022.1	-10.0		12:53 PM	16.1	WNW	13.0	300	2015-02-16 12:53:00	1	12	98	Holiday
1112	2015-02-16 13:00:00	26.58333333	Clear	2015-02-16 18:53:00<br />	-21.1		-	39.0		1021.4	-9.4		1:53 PM	16.1	WNW	14.8	300	2015-02-16 13:53:00	1	13	70	Holiday
1113	2015-02-16 14:00:00	28.60833333	Clear	2015-02-16 19:53:00<br />	-20.6		-	37.0		1021.0	-8.3		2:53 PM	16.1	West	14.8	280	2015-02-16 14:53:00	1	14	92	Holiday
1114	2015-02-16 15:00:00	37.09166667	Clear	2015-02-16 20:53:00<br />	-21.1		-	36.0		1021.1	-8.3		3:53 PM	16.1	West	13.0	280	2015-02-16 15:53:00	1	15	24	Holiday
1115	2015-02-16 16:00:00	35.28333333	Clear	2015-02-16 21:53:00<br />	-20.6		-	37.0		1020.7	-8.3		4:53 PM	16.1	West	13.0	270	2015-02-16 16:53:00	1	16	35	Holiday
1116	2015-02-16 17:00:00	40.175	Partly Cloudy	2015-02-16 22:53:00<br />	-20.0		-	41.0		1021.0	-8.9		5:53 PM	16.1	WSW	11.1	250	2015-02-16 17:53:00	1	17	73	Holiday
1117	2015-02-16 18:00:00	40.34166667	Overcast	2015-02-16 23:53:00<br />	-19.4		-	43.0		1020.6	-8.9		6:53 PM	16.1	WSW	11.1	250	2015-02-16 18:53:00	1	18	33	Holiday
1118	2015-02-16 19:00:00	42.54166667	Overcast	2015-02-17 00:53:00<br />	-19.4		-	47.0		1019.9	-10.0		7:53 PM	16.1	West	11.1	270	2015-02-16 19:53:00	1	19	60	Holiday
1119	2015-02-16 20:00:00	42.53333333	Overcast	2015-02-17 01:53:00<br />	-18.9		-	49.0		1019.4	-10.0		8:53 PM	16.1	WNW	7.4	290	2015-02-16 20:53:00	1	20	87	Holiday
1120	2015-02-16 21:00:00	34.5	Overcast	2015-02-17 02:53:00<br />	-19.4		-	47.0		1018.4	-10.0		9:53 PM	16.1	NW	5.6	310	2015-02-16 21:53:00	1	21	91	Holiday
1121	2015-02-16 22:00:00	49.41666667	Overcast	2015-02-17 03:53:00<br />	-19.0		-	45.0		1018.8	-9.0		10:53 PM	16.1	West	7.4	270	2015-02-16 22:53:00	1	22	42	Holiday
1122	2015-02-16 23:00:00	42.41666667	Light Snow	2015-02-17 04:53:00<br />	-17.2	Snow	-	56.0	0.0	1017.8	-10.0		11:53 PM	4.0	WSW	7.4	240	2015-02-16 23:53:00	1	23	21	Holiday
1123	2015-02-17 00:00:00	41.925	Light Snow	2015-02-17 05:10:00<br />	-15.6	Snow	-	67.0	0.0	1017.8	-10.6		12:10 AM	1.6	WSW	5.6	240	2015-02-17 00:10:00	2	0	66	Regular
1124	2015-02-17 01:00:00	32.31666667	Light Snow	2015-02-17 06:19:00<br />	-13.9	Snow	-	80.0	0.0	1016.5	-11.1		1:19 AM	1.6	Calm	Calm	0	2015-02-17 01:19:00	2	1	86	Regular
1125	2015-02-17 02:00:00	39.28333333	Light Snow	2015-02-17 07:04:00<br />	-13.9	Snow	-	80.0	0.0	1015.8	-11.1		2:04 AM	3.2	North	5.6	360	2015-02-17 02:04:00	2	2	30	Regular
1126	2015-02-17 03:00:00	38.69166667	Light Snow	2015-02-17 08:44:00<br />	-13.9	Snow	-	80.0	0.0	1013.4	-11.1		3:44 AM	1.6	NE	13.0	40	2015-02-17 03:44:00	2	3	21	Regular
1127	2015-02-17 04:00:00	47.24166667	Light Snow	2015-02-17 09:08:00<br />	-13.3	Snow	-	81.0	0.0	1013.1	-10.6		4:08 AM	1.6	NE	11.1	40	2015-02-17 04:08:00	2	4	86	Regular
1128	2015-02-17 05:00:00	35.225	Light Snow	2015-02-17 10:43:00<br />	-13.3	Snow	-	81.0	0.0	1012.8	-10.6		5:43 AM	2.0	NNE	7.4	20	2015-02-17 05:43:00	2	5	61	Regular
1129	2015-02-17 06:00:00	35.14166667	Light Snow	2015-02-17 11:13:00<br />	-13.3	Snow	-	77.0	0.0	1012.8	-10.0		6:13 AM	4.8	NNE	9.3	20	2015-02-17 06:13:00	2	6	86	Regular
1130	2015-02-17 07:00:00	35.69166667	Light Snow	2015-02-17 12:32:00<br />	-12.8	Snow	-	80.0	0.0	1012.8	-10.0		7:32 AM	4.0	North	9.3	10	2015-02-17 07:32:00	2	7	93	Regular
1131	2015-02-17 08:00:00	31.46666667	Light Snow	2015-02-17 13:04:00<br />	-12.8	Snow	-	80.0	0.0	1012.4	-10.0		8:04 AM	2.8	NNE	9.3	30	2015-02-17 08:04:00	2	8	98	Regular
1132	2015-02-17 09:00:00	24.14166667	Mostly Cloudy	2015-02-17 14:53:00<br />	-12.8		-	74.0	0.0	1012.1	-8.9		9:53 AM	16.1	North	13.0	360	2015-02-17 09:53:00	2	9	64	Regular
1133	2015-02-17 10:00:00	33.11666667	Light Snow	2015-02-17 15:53:00<br />	-12.2	Snow	-	68.0	0.0	1011.9	-7.2		10:53 AM	6.4	North	9.3	360	2015-02-17 10:53:00	2	10	27	Regular
1134	2015-02-17 11:00:00	27.13333333	Light Snow	2015-02-17 16:53:00<br />	-11.7	Snow	-	63.0	0.05	1011.4	-5.6		11:53 AM	11.3	NNE	9.3	30	2015-02-17 11:53:00	2	11	43	Regular
1135	2015-02-17 12:00:00	38.875	Overcast	2015-02-17 17:39:00<br />	-11.1		-	60.0	0.04	1011.1	-4.4		12:39 PM	16.1	NNW	7.4	340	2015-02-17 12:39:00	2	12	82	Regular
1136	2015-02-17 13:00:00	31.03333333	Scattered Clouds	2015-02-17 18:53:00<br />	-11.7		-	57.0	0.03	1010.5	-4.4		1:53 PM	14.5	Calm	Calm	0	2015-02-17 13:53:00	2	13	52	Regular
1137	2015-02-17 14:00:00	35.68333333	Overcast	2015-02-17 19:00:00<br />	-11.7		-	57.0		1010.7	-4.4		2:00 PM	14.5	Variable	9.3	0	2015-02-17 14:00:00	2	14	26	Regular
1138	2015-02-17 15:00:00	36.79166667	Clear	2015-02-17 20:53:00<br />	-11.7		-	53.0		1011.3	-3.3		3:53 PM	16.1	West	13.0	280	2015-02-17 15:53:00	2	15	82	Regular
1139	2015-02-17 16:00:00	36.23333333	Clear	2015-02-17 21:53:00<br />	-12.2		-	51.0		1011.1	-3.3		4:53 PM	16.1	NW	11.1	310	2015-02-17 16:53:00	2	16	10	Regular
1140	2015-02-17 17:00:00	35.89166667	Clear	2015-02-17 22:53:00<br />	-12.8		-	53.0		1011.5	-4.4		5:53 PM	16.1	NW	7.4	310	2015-02-17 17:53:00	2	17	57	Regular
1141	2015-02-17 18:00:00	30.6	Clear	2015-02-17 23:53:00<br />	-12.8		-	58.0		1012.5	-5.6		6:53 PM	16.1	Calm	Calm	0	2015-02-17 18:53:00	2	18	47	Regular
1142	2015-02-17 19:00:00	31.33333333	Clear	2015-02-18 00:53:00<br />	-13.3		-	60.0		1012.4	-6.7		7:53 PM	16.1	West	5.6	270	2015-02-17 19:53:00	2	19	31	Regular
1143	2015-02-17 20:00:00	40.88333333	Clear	2015-02-18 01:53:00<br />	-13.9		-	65.0		1012.9	-8.3		8:53 PM	16.1	SW	5.6	220	2015-02-17 20:53:00	2	20	34	Regular
1144	2015-02-17 21:00:00	35.775	Clear	2015-02-18 02:53:00<br />	-13.3		-	62.0		1013.5	-7.2		9:53 PM	16.1	Calm	Calm	0	2015-02-17 21:53:00	2	21	78	Regular
1145	2015-02-17 22:00:00	39.75833333	Clear	2015-02-18 03:53:00<br />	-13.3		-	65.0		1013.6	-7.8		10:53 PM	16.1	SW	7.4	230	2015-02-17 22:53:00	2	22	76	Regular
1146	2015-02-17 23:00:00	47.90833333	Clear	2015-02-18 04:53:00<br />	-14.4		-	62.0		1013.4	-8.3		11:53 PM	14.5	WNW	7.4	300	2015-02-17 23:53:00	2	23	67	Regular
1147	2015-02-18 00:00:00	41.21666667	Clear	2015-02-18 05:53:00<br />	-14.4		-	71.0		1013.4	-10.0		12:53 AM	14.5	WNW	9.3	300	2015-02-18 00:53:00	3	0	50	Regular
1148	2015-02-18 01:00:00	47.11666667	Clear	2015-02-18 06:53:00<br />	-15.0		-	71.0		1013.7	-10.6		1:53 AM	12.9	West	5.6	270	2015-02-18 01:53:00	3	1	24	Regular
1149	2015-02-18 02:00:00	42.88333333	Clear	2015-02-18 07:53:00<br />	-15.0		-	71.0		1013.2	-10.6		2:53 AM	12.9	NW	7.4	310	2015-02-18 02:53:00	3	2	26	Regular
1150	2015-02-18 03:00:00	43.49166667	Clear	2015-02-18 08:53:00<br />	-15.6		-	73.0		1012.5	-11.7		3:53 AM	12.9	NW	9.3	320	2015-02-18 03:53:00	3	3	26	Regular
1151	2015-02-18 04:00:00	47.125	Clear	2015-02-18 09:53:00<br />	-17.2		-	73.0		1012.5	-13.3		4:53 AM	14.5	NW	7.4	320	2015-02-18 04:53:00	3	4	15	Regular
1152	2015-02-18 05:00:00	45.15	Clear	2015-02-18 10:53:00<br />	-17.8		-	73.0		1012.6	-13.9		5:53 AM	14.5	NW	5.6	310	2015-02-18 05:53:00	3	5	48	Regular
1153	2015-02-18 06:00:00	34.70833333	Clear	2015-02-18 11:53:00<br />	-17.8		-	67.0		1013.0	-12.8		6:53 AM	11.3	WNW	7.4	300	2015-02-18 06:53:00	3	6	9	Regular
1154	2015-02-18 07:00:00	32.03333333	Clear	2015-02-18 12:53:00<br />	-17.2		-	64.0		1013.0	-11.7		7:53 AM	12.9	NW	7.4	310	2015-02-18 07:53:00	3	7	36	Regular
1155	2015-02-18 08:00:00	30.15833333	Clear	2015-02-18 13:53:00<br />	-16.7		-	56.0		1012.7	-9.4		8:53 AM	14.5	NW	5.6	320	2015-02-18 08:53:00	3	8	94	Regular
1156	2015-02-18 09:00:00	29.625	Clear	2015-02-18 14:53:00<br />	-16.7		-	40.0		1011.8	-5.0		9:53 AM	16.1	NNW	7.4	340	2015-02-18 09:53:00	3	9	33	Regular
1157	2015-02-18 10:00:00	26.28333333	Clear	2015-02-18 15:53:00<br />	-15.6		-	37.0		1011.1	-2.8		10:53 AM	16.1	Variable	5.6	0	2015-02-18 10:53:00	3	10	0	Regular
1158	2015-02-18 11:00:00	36.075	Clear	2015-02-18 16:53:00<br />	-15.6		-	36.0		1010.2	-2.2		11:53 AM	16.1	Calm	Calm	0	2015-02-18 11:53:00	3	11	11	Regular
1159	2015-02-18 12:00:00	34.29166667	Clear	2015-02-18 17:53:00<br />	-14.4		-	41.0		1008.9	-2.8		12:53 PM	16.1	SSE	5.6	160	2015-02-18 12:53:00	3	12	29	Regular
1160	2015-02-18 13:00:00	30.73333333	Clear	2015-02-18 18:53:00<br />	-14.4		-	41.0		1007.4	-2.8		1:53 PM	16.1	SSW	11.1	200	2015-02-18 13:53:00	3	13	97	Regular
1161	2015-02-18 14:00:00	40.23333333	Clear	2015-02-18 19:53:00<br />	-15.0		-	38.0		1006.5	-2.2		2:53 PM	16.1	South	14.8	190	2015-02-18 14:53:00	3	14	64	Regular
1162	2015-02-18 15:00:00	40.5	Clear	2015-02-18 20:53:00<br />	-15.0		-	36.0		1006.2	-1.7		3:53 PM	16.1	SSW	16.7	210	2015-02-18 15:53:00	3	15	71	Regular
1163	2015-02-18 16:00:00	35.3175	Mostly Cloudy	2015-02-18 21:53:00<br />	-14.4		-	38.0		1005.8	-1.7		4:53 PM	16.1	SSW	11.1	200	2015-02-18 16:53:00	3	16	78	Regular
1164	2015-02-18 17:00:00	34.6375	Overcast	2015-02-18 22:53:00<br />	-14.4		-	36.0		1006.3	-1.1		5:53 PM	16.1	SW	9.3	220	2015-02-18 17:53:00	3	17	50	Regular
1165	2015-02-18 18:00:00	36.0225	Partly Cloudy	2015-02-18 23:53:00<br />	-13.3		-	43.0		1007.1	-2.2		6:53 PM	16.1	SW	13.0	230	2015-02-18 18:53:00	3	18	44	Regular
1166	2015-02-18 19:00:00	35.8875	Mostly Cloudy	2015-02-19 00:53:00<br />	-13.3		-	47.0		1006.7	-3.3		7:53 PM	16.1	WSW	7.4	250	2015-02-18 19:53:00	3	19	79	Regular
1167	2015-02-18 20:00:00	38.2975	Clear	2015-02-19 01:53:00<br />	-13.3		-	51.0		1007.1	-4.4		8:53 PM	16.1	SW	7.4	230	2015-02-18 20:53:00	3	20	99	Regular
1168	2015-02-18 21:00:00	39.4175	Mostly Cloudy	2015-02-19 02:53:00<br />	-12.8		-	53.0		1007.3	-4.4		9:53 PM	16.1	WSW	5.6	240	2015-02-18 21:53:00	3	21	54	Regular
1169	2015-02-18 22:00:00	40.145	Light Snow	2015-02-19 03:53:00<br />	-10.6	Snow	40.7	62.0	0.0	1007.6	-4.4		10:53 PM	8.0	WNW	20.4	290	2015-02-18 22:53:00	3	22	85	Regular
1170	2015-02-18 23:00:00	27.625	Scattered Clouds	2015-02-19 04:04:00<br />	-11.1		-	63.0	0.0	1008.0	-5.0		11:04 PM	14.5	WNW	22.2	300	2015-02-18 23:04:00	3	23	92	Regular
1171	2015-02-19 00:00:00	42.36666667	Overcast	2015-02-19 05:53:00<br />	-14.4		35.2	51.0		1008.1	-5.6		12:53 AM	16.1	WNW	24.1	290	2015-02-19 00:53:00	4	0	16	Regular
1172	2015-02-19 01:00:00	29.35833333	Light Snow	2015-02-19 06:44:00<br />	-12.2	Snow	33.3	68.0	0.0	1008.4	-7.2		1:44 AM	4.8	WNW	22.2	300	2015-02-19 01:44:00	4	1	51	Regular
1173	2015-02-19 02:00:00	44.0	Overcast	2015-02-19 07:03:00<br />	-13.9		40.7	59.0	0.0	1008.7	-7.2		2:03 AM	16.1	WNW	24.1	290	2015-02-19 02:03:00	4	2	99	Regular
1174	2015-02-19 03:00:00	48.38333333	Clear	2015-02-19 08:53:00<br />	-17.8		31.5	51.0		1008.4	-9.4		3:53 AM	16.1	WNW	16.7	290	2015-02-19 03:53:00	4	3	50	Regular
1175	2015-02-19 04:00:00	48.525	Clear	2015-02-19 09:53:00<br />	-18.3		29.6	52.0		1008.8	-10.0		4:53 AM	16.1	WNW	16.7	290	2015-02-19 04:53:00	4	4	86	Regular
1176	2015-02-19 05:00:00	47.35	Clear	2015-02-19 10:53:00<br />	-18.9		33.3	53.0		1009.4	-11.1		5:53 AM	16.1	WNW	18.5	290	2015-02-19 05:53:00	4	5	85	Regular
1177	2015-02-19 06:00:00	46.8	Clear	2015-02-19 11:53:00<br />	-19.4		-	54.0		1009.7	-11.7		6:53 AM	16.1	West	16.7	280	2015-02-19 06:53:00	4	6	81	Regular
1178	2015-02-19 07:00:00	34.43333333	Clear	2015-02-19 12:53:00<br />	-18.9		33.3	53.0		1010.3	-11.1		7:53 AM	16.1	West	22.2	270	2015-02-19 07:53:00	4	7	86	Regular
1179	2015-02-19 08:00:00	31.20833333	Scattered Clouds	2015-02-19 13:53:00<br />	-18.3		37.0	49.0		1010.5	-9.4		8:53 AM	16.1	WNW	20.4	290	2015-02-19 08:53:00	4	8	92	Regular
1180	2015-02-19 09:00:00	27.84166667	Overcast	2015-02-19 14:53:00<br />	-17.8		44.4	49.0		1010.5	-8.9		9:53 AM	16.1	WNW	25.9	290	2015-02-19 09:53:00	4	9	36	Regular
1181	2015-02-19 10:00:00	36.90833333	Partly Cloudy	2015-02-19 15:53:00<br />	-18.9		44.4	40.0		1010.6	-7.2		10:53 AM	16.1	WNW	27.8	300	2015-02-19 10:53:00	4	10	43	Regular
1182	2015-02-19 11:00:00	30.54166667	Partly Cloudy	2015-02-19 16:53:00<br />	-20.6		40.7	34.0		1010.9	-7.2		11:53 AM	16.1	WNW	27.8	300	2015-02-19 11:53:00	4	11	12	Regular
1183	2015-02-19 12:00:00	25.74166667	Partly Cloudy	2015-02-19 17:53:00<br />	-21.1		50.0	32.0		1010.7	-6.7		12:53 PM	16.1	WNW	27.8	300	2015-02-19 12:53:00	4	12	9	Regular
1184	2015-02-19 13:00:00	31.76666667	Clear	2015-02-19 18:53:00<br />	-21.7		42.6	30.0		1010.8	-6.7		1:53 PM	16.1	NW	35.2	310	2015-02-19 13:53:00	4	13	99	Regular
1185	2015-02-19 14:00:00	40.4	Mostly Cloudy	2015-02-19 19:53:00<br />	-22.8		53.7	30.0		1011.0	-7.8		2:53 PM	16.1	WNW	29.6	290	2015-02-19 14:53:00	4	14	66	Regular
1186	2015-02-19 15:00:00	26.51666667	Mostly Cloudy	2015-02-19 20:53:00<br />	-22.2		46.3	31.0		1011.7	-7.8		3:53 PM	16.1	WNW	27.8	290	2015-02-19 15:53:00	4	15	88	Regular
1187	2015-02-19 16:00:00	46.49166667	Mostly Cloudy	2015-02-19 21:53:00<br />	-19.4		40.7	45.0		1012.6	-9.4		4:53 PM	16.1	West	22.2	270	2015-02-19 16:53:00	4	16	19	Regular
1188	2015-02-19 17:00:00	45.8	Overcast	2015-02-19 22:53:00<br />	-21.1		37.0	39.0		1013.8	-9.4		5:53 PM	16.1	WNW	24.1	290	2015-02-19 17:53:00	4	17	39	Regular
1189	2015-02-19 18:00:00	30.85	Mostly Cloudy	2015-02-19 23:53:00<br />	-21.1		38.9	43.0		1015.2	-10.6		6:53 PM	16.1	WNW	22.2	290	2015-02-19 18:53:00	4	18	25	Regular
1190	2015-02-19 19:00:00	28.46666667	Clear	2015-02-20 00:53:00<br />	-22.8		38.9	39.0		1015.8	-11.1		7:53 PM	16.1	WNW	24.1	300	2015-02-19 19:53:00	4	19	44	Regular
1191	2015-02-19 20:00:00	37.51666667	Clear	2015-02-20 01:53:00<br />	-24.4		-	35.0		1016.3	-11.7		8:53 PM	16.1	West	14.8	280	2015-02-19 20:53:00	4	20	59	Regular
1192	2015-02-19 21:00:00	47.04166667	Partly Cloudy	2015-02-20 02:53:00<br />	-24.4		42.6	38.0		1017.1	-12.8		9:53 PM	16.1	WNW	25.9	290	2015-02-19 21:53:00	4	21	78	Regular
1193	2015-02-19 22:00:00	50.75	Clear	2015-02-20 03:53:00<br />	-25.0		46.3	36.0		1017.4	-12.8		10:53 PM	16.1	WNW	27.8	290	2015-02-19 22:53:00	4	22	60	Regular
1194	2015-02-19 23:00:00	41.13333333	Partly Cloudy	2015-02-20 04:53:00<br />	-25.6		37.0	38.0		1018.0	-13.9		11:53 PM	16.1	WNW	24.1	300	2015-02-19 23:53:00	4	23	97	Regular
1195	2015-02-20 00:00:00	40.49166667	Mostly Cloudy	2015-02-20 05:53:00<br />	-27.2		42.6	36.0		1018.9	-15.0		12:53 AM	16.1	WNW	25.9	300	2015-02-20 00:53:00	5	0	80	Regular
1196	2015-02-20 01:00:00	32.05	Clear	2015-02-20 06:53:00<br />	-27.2		37.0	38.0		1019.5	-15.6		1:53 AM	16.1	WNW	22.2	290	2015-02-20 01:53:00	5	1	2	Regular
1197	2015-02-20 02:00:00	43.59166667	Clear	2015-02-20 07:53:00<br />	-27.2		38.9	39.0		1019.7	-16.1		2:53 AM	16.1	WNW	24.1	290	2015-02-20 02:53:00	5	2	54	Regular
1198	2015-02-20 03:00:00	40.18333333	Clear	2015-02-20 08:53:00<br />	-27.2		-	41.0		1020.4	-16.7		3:53 AM	16.1	WNW	16.7	290	2015-02-20 03:53:00	5	3	72	Regular
1199	2015-02-20 04:00:00	45.53333333	Clear	2015-02-20 09:53:00<br />	-27.2		42.6	41.0		1021.2	-16.7		4:53 AM	16.1	WNW	20.4	290	2015-02-20 04:53:00	5	4	41	Regular
1200	2015-02-20 05:00:00	51.68333333	Clear	2015-02-20 10:53:00<br />	-27.2		37.0	43.0		1022.0	-17.2		5:53 AM	16.1	WNW	16.7	300	2015-02-20 05:53:00	5	5	93	Regular
1201	2015-02-20 06:00:00	39.83333333	Clear	2015-02-20 11:53:00<br />	-27.2		38.9	45.0		1022.9	-17.8		6:53 AM	16.1	NW	25.9	310	2015-02-20 06:53:00	5	6	4	Regular
1202	2015-02-20 07:00:00	33.125	Clear	2015-02-20 12:53:00<br />	-27.2		-	43.0		1024.2	-17.2		7:53 AM	16.1	WNW	11.1	290	2015-02-20 07:53:00	5	7	8	Regular
1203	2015-02-20 08:00:00	29.93333333	Clear	2015-02-20 13:53:00<br />	-26.7		44.4	41.0		1024.9	-16.1		8:53 AM	16.1	NW	27.8	320	2015-02-20 08:53:00	5	8	14	Regular
1204	2015-02-20 09:00:00	30.93333333	Clear	2015-02-20 14:53:00<br />	-26.1		40.7	39.0		1025.5	-15.0		9:53 AM	16.1	NW	18.5	310	2015-02-20 09:53:00	5	9	44	Regular
1205	2015-02-20 10:00:00	37.9	Clear	2015-02-20 15:53:00<br />	-25.0		38.9	40.0		1025.9	-13.9		10:53 AM	16.1	WNW	24.1	290	2015-02-20 10:53:00	5	10	79	Regular
1206	2015-02-20 11:00:00	29.2825	Clear	2015-02-20 16:53:00<br />	-23.9		35.2	38.0		1026.3	-12.2		11:53 AM	16.1	West	24.1	270	2015-02-20 11:53:00	5	11	85	Regular
1207	2015-02-20 12:00:00	31.465	Clear	2015-02-20 17:53:00<br />	-22.8		-	37.0		1026.5	-10.6		12:53 PM	16.1	WNW	14.8	290	2015-02-20 12:53:00	5	12	20	Regular
1208	2015-02-20 13:00:00	34.2775	Clear	2015-02-20 18:53:00<br />	-22.2		38.9	37.0		1027.1	-10.0		1:53 PM	16.1	West	18.5	270	2015-02-20 13:53:00	5	13	12	Regular
1209	2015-02-20 14:00:00	35.83	Clear	2015-02-20 19:53:00<br />	-22.8		38.9	34.0		1027.5	-9.4		2:53 PM	16.1	WNW	18.5	290	2015-02-20 14:53:00	5	14	62	Regular
1210	2015-02-20 15:00:00	35.73	Clear	2015-02-20 20:53:00<br />	-22.8		-	32.0		1028.2	-8.9		3:53 PM	16.1	WNW	13.0	290	2015-02-20 15:53:00	5	15	30	Regular
1211	2015-02-20 16:00:00	34.5325	Clear	2015-02-20 21:53:00<br />	-22.2		-	34.0		1029.1	-8.9		4:53 PM	16.1	West	18.5	280	2015-02-20 16:53:00	5	16	31	Regular
1212	2015-02-20 17:00:00	36.5875	Clear	2015-02-20 22:53:00<br />	-22.8		-	35.0		1029.8	-10.0		5:53 PM	16.1	West	11.1	280	2015-02-20 17:53:00	5	17	75	Regular
1213	2015-02-20 18:00:00	38.755	Clear	2015-02-20 23:53:00<br />	-22.2		-	39.0		1030.2	-10.6		6:53 PM	16.1	West	9.3	270	2015-02-20 18:53:00	5	18	86	Regular
1214	2015-02-20 19:00:00	41.94	Clear	2015-02-21 00:53:00<br />	-22.2		-	41.0		1030.5	-11.1		7:53 PM	16.1	West	7.4	280	2015-02-20 19:53:00	5	19	34	Regular
1215	2015-02-20 20:00:00	42.67	Clear	2015-02-21 01:53:00<br />	-22.8		-	42.0		1031.4	-12.2		8:53 PM	16.1	SW	5.6	230	2015-02-20 20:53:00	5	20	49	Regular
1216	2015-02-20 21:00:00	40.105	Clear	2015-02-21 02:53:00<br />	-22.8		-	42.0		1031.9	-12.2		9:53 PM	16.1	Calm	Calm	0	2015-02-20 21:53:00	5	21	9	Regular
1217	2015-02-20 22:00:00	42.7125	Clear	2015-02-21 03:53:00<br />	-22.2		-	51.0		1032.4	-13.9		10:53 PM	16.1	WSW	5.6	240	2015-02-20 22:53:00	5	22	73	Regular
1218	2015-02-20 23:00:00	42.2025	Clear	2015-02-21 04:53:00<br />	-22.2		-	53.0		1032.5	-14.4		11:53 PM	14.5	SW	5.6	230	2015-02-20 23:53:00	5	23	22	Regular
1219	2015-02-21 00:00:00	41.215	Clear	2015-02-21 05:53:00<br />	-22.2		-	55.0		1032.6	-15.0		12:53 AM	16.1	Calm	Calm	0	2015-02-21 00:53:00	6	0	81	Regular
1220	2015-02-21 01:00:00	39.21	Clear	2015-02-21 06:53:00<br />	-21.7		-	53.0		1032.4	-13.9		1:53 AM	14.5	Calm	Calm	0	2015-02-21 01:53:00	6	1	23	Regular
1221	2015-02-21 02:00:00	42.4375	Clear	2015-02-21 07:53:00<br />	-21.1		-	61.0		1031.9	-15.0		2:53 AM	14.5	Calm	Calm	0	2015-02-21 02:53:00	6	2	31	Regular
1222	2015-02-21 03:00:00	45.4375	Clear	2015-02-21 08:53:00<br />	-20.6		-	66.0		1031.3	-15.6		3:53 AM	16.1	Calm	Calm	0	2015-02-21 03:53:00	6	3	50	Regular
1223	2015-02-21 04:00:00	43.3025	Clear	2015-02-21 09:53:00<br />	-20.6		-	69.0		1031.8	-16.1		4:53 AM	14.5	Calm	Calm	0	2015-02-21 04:53:00	6	4	15	Regular
1224	2015-02-21 05:00:00	39.7825	Partly Cloudy	2015-02-21 10:53:00<br />	-20.0		-	66.0		1032.1	-15.0		5:53 AM	16.1	Calm	Calm	0	2015-02-21 05:53:00	6	5	49	Regular
1225	2015-02-21 06:00:00	37.0425	Clear	2015-02-21 11:53:00<br />	-20.6		-	66.0		1032.5	-15.6		6:53 AM	12.9	Calm	Calm	0	2015-02-21 06:53:00	6	6	42	Regular
1226	2015-02-21 07:00:00	35.445	Clear	2015-02-21 12:53:00<br />	-18.3		-	70.0		1032.7	-13.9		7:53 AM	14.5	Calm	Calm	0	2015-02-21 07:53:00	6	7	17	Regular
1227	2015-02-21 08:00:00	33.545	Clear	2015-02-21 13:53:00<br />	-16.7		-	56.0		1031.8	-9.4		8:53 AM	16.1	South	13.0	170	2015-02-21 08:53:00	6	8	96	Regular
1228	2015-02-21 09:00:00	30.7925	Clear	2015-02-21 14:53:00<br />	-16.1		-	48.0		1031.3	-6.7		9:53 AM	16.1	SSW	16.7	200	2015-02-21 09:53:00	6	9	68	Regular
1229	2015-02-21 10:00:00	31.145	Mostly Cloudy	2015-02-21 15:53:00<br />	-15.6		-	46.0		1030.7	-5.6		10:53 AM	16.1	South	14.8	180	2015-02-21 10:53:00	6	10	66	Regular
1230	2015-02-21 11:00:00	30.5425	Overcast	2015-02-21 16:53:00<br />	-12.8		-	51.0		1030.0	-3.9		11:53 AM	16.1	SSW	20.4	210	2015-02-21 11:53:00	6	11	53	Regular
1231	2015-02-21 12:00:00	29.785	Light Snow	2015-02-21 17:34:00<br />	-11.7	Snow	31.5	55.0	0.0	1029.0	-3.9		12:34 PM	9.7	SSW	16.7	200	2015-02-21 12:34:00	6	12	13	Regular
1232	2015-02-21 13:00:00	31.635	Light Snow	2015-02-21 18:53:00<br />	-7.2	Snow	-	85.0	0.0	1026.9	-5.0		1:53 PM	1.2	South	14.8	180	2015-02-21 13:53:00	6	13	32	Regular
1233	2015-02-21 14:00:00	33.32	Light Snow	2015-02-21 19:06:00<br />	-7.2	Snow	-	85.0	0.0	1027.0	-5.0		2:06 PM	1.2	SSW	18.5	200	2015-02-21 14:06:00	6	14	15	Regular
1234	2015-02-21 15:00:00	34.6575	Light Snow	2015-02-21 20:10:00<br />	-6.7	Snow	-	84.0	0.0	1026.0	-4.4		3:10 PM	1.6	SSW	18.5	200	2015-02-21 15:10:00	6	15	6	Regular
1235	2015-02-21 16:00:00	36.7375	Snow	2015-02-21 21:53:00<br />	-6.7	Fog-Snow	-	84.0	0.0	1024.5	-4.4		4:53 PM	0.8	South	16.7	190	2015-02-21 16:53:00	6	16	44	Regular
1236	2015-02-21 17:00:00	38.175	Light Snow	2015-02-21 22:41:00<br />	-6.1	Snow	-	88.0	0.0	1023.9	-4.4		5:41 PM	1.6	South	13.0	180	2015-02-21 17:41:00	6	17	38	Regular
1237	2015-02-21 18:00:00	41.025	Light Snow	2015-02-21 23:05:00<br />	-6.1	Snow	-	88.0	0.0	1023.9	-4.4		6:05 PM	1.6	South	14.8	180	2015-02-21 18:05:00	6	18	65	Regular
1238	2015-02-21 19:00:00	41.67	Light Snow	2015-02-22 00:07:00<br />	-5.6	Snow	-	88.0	0.0	1023.6	-3.9		7:07 PM	2.0	SSW	9.3	210	2015-02-21 19:07:00	6	19	40	Regular
1239	2015-02-21 20:00:00	41.69	Light Snow	2015-02-22 01:17:00<br />	-5.0	Snow	-	88.0	0.0	1022.6	-3.3		8:17 PM	4.0	Variable	7.4	0	2015-02-21 20:17:00	6	20	28	Regular
1240	2015-02-21 21:00:00	43.43	Light Freezing Rain	2015-02-22 02:01:00<br />	-4.4	Rain	-	85.0		1022.2	-2.2		9:01 PM	6.4	SSW	13.0	200	2015-02-21 21:01:00	6	21	12	Regular
1241	2015-02-21 22:00:00	42.17	Light Freezing Rain	2015-02-22 03:21:00<br />	-2.8	Rain	-	88.0		1021.6	-1.1		10:21 PM	4.8	SW	14.8	220	2015-02-21 22:21:00	6	22	26	Regular
1242	2015-02-21 23:00:00	41.0425	Light Freezing Rain	2015-02-22 04:04:00<br />	-2.2	Rain	-	89.0		1021.2	-0.6		11:04 PM	6.4	North	-9999.0	0	2015-02-21 23:04:00	6	23	18	Regular
1243	2015-02-22 00:00:00	42.0925	Light Freezing Rain	2015-02-22 05:23:00<br />	-1.1	Rain	-	92.0	0.01	1020.5	0.0		12:23 AM	6.4	North	-9999.0	0	2015-02-22 00:23:00	7	0	15	Regular
1244	2015-02-22 01:00:00	39.335	Light Freezing Rain	2015-02-22 06:41:00<br />	-1.1	Rain	-	89.0	0.03	1020.2	0.6		1:41 AM	4.8	North	-9999.0	0	2015-02-22 01:41:00	7	1	22	Regular
1245	2015-02-22 02:00:00	40.8	Light Rain	2015-02-22 07:01:00<br />	-1.1	Rain	-	89.0	0.01	1020.2	0.6		2:01 AM	4.8	North	-9999.0	0	2015-02-22 02:01:00	7	2	6	Regular
1246	2015-02-22 03:00:00	41.50833333	Light Rain	2015-02-22 08:04:00<br />	-0.6	Rain	-	92.0	0.01	1019.5	0.6		3:04 AM	4.8	North	-9999.0	0	2015-02-22 03:04:00	7	3	97	Regular
1247	2015-02-22 04:00:00	39.125	Light Rain	2015-02-22 09:10:00<br />	-0.6	Rain	-	92.0	0.01	1019.9	0.6		4:10 AM	3.2	North	-9999.0	0	2015-02-22 04:10:00	7	4	36	Regular
1248	2015-02-22 05:00:00	43.93333333	Light Freezing Rain	2015-02-22 10:51:00<br />	-1.0	Rain	-	93.0	0.03	1020.2	0.0		5:51 AM	6.4	North	-9999.0	0	2015-02-22 05:51:00	7	5	88	Regular
1249	2015-02-22 06:00:00	36.875	Overcast	2015-02-22 11:12:00<br />	-1.7		-	88.0	0.0	1020.2	0.0		6:12 AM	8.0	North	-9999.0	0	2015-02-22 06:12:00	7	6	75	Regular
1250	2015-02-22 07:00:00	36.30833333	Overcast	2015-02-22 12:29:00<br />	-1.7		-	88.0		1020.9	0.0		7:29 AM	8.0	North	-9999.0	0	2015-02-22 07:29:00	7	7	91	Regular
1251	2015-02-22 08:00:00	32.0	Overcast	2015-02-22 13:02:00<br />	-1.7		-	88.0		1021.2	0.0		8:02 AM	6.4	North	-9999.0	0	2015-02-22 08:02:00	7	8	26	Regular
1252	2015-02-22 09:00:00	25.00833333	Overcast	2015-02-22 14:28:00<br />	-1.7		-	88.0		1021.6	0.0		9:28 AM	8.0	North	-9999.0	0	2015-02-22 09:28:00	7	9	0	Regular
1253	2015-02-22 10:00:00	30.44166667	Haze	2015-02-22 15:53:00<br />	-1.7		-	78.0		1021.7	1.7		10:53 AM	9.7	NW	7.4	310	2015-02-22 10:53:00	7	10	67	Regular
1254	2015-02-22 11:00:00	21.30833333	Partly Cloudy	2015-02-22 16:53:00<br />	-0.6		-	79.0		1021.6	2.8		11:53 AM	11.3	North	5.6	10	2015-02-22 11:53:00	7	11	99	Regular
1255	2015-02-22 12:00:00	29.64166667	Clear	2015-02-22 17:53:00<br />	-1.1		-	70.0		1020.9	3.9		12:53 PM	14.5	NNW	5.6	340	2015-02-22 12:53:00	7	12	49	Regular
1256	2015-02-22 13:00:00	33.26666667	Scattered Clouds	2015-02-22 18:53:00<br />	0.0		-	76.0		1020.4	3.9		1:53 PM	16.1	Calm	Calm	0	2015-02-22 13:53:00	7	13	44	Regular
1257	2015-02-22 14:00:00	21.59166667	Partly Cloudy	2015-02-22 19:53:00<br />	-0.6		-	67.0		1020.0	5.0		2:53 PM	16.1	Calm	Calm	0	2015-02-22 14:53:00	7	14	41	Regular
1258	2015-02-22 15:00:00	32.41666667	Clear	2015-02-22 20:53:00<br />	-1.1		-	62.0		1020.6	5.6		3:53 PM	16.1	WSW	7.4	240	2015-02-22 15:53:00	7	15	55	Regular
1259	2015-02-22 16:00:00	30.48333333	Clear	2015-02-22 21:53:00<br />	-1.7		-	60.0		1020.6	5.6		4:53 PM	16.1	Calm	Calm	0	2015-02-22 16:53:00	7	16	97	Regular
1260	2015-02-22 17:00:00	39.6	Clear	2015-02-22 22:53:00<br />	-1.7		-	65.0		1021.0	4.4		5:53 PM	14.5	SW	5.6	220	2015-02-22 17:53:00	7	17	42	Regular
1261	2015-02-22 18:00:00	40.53333333	Clear	2015-02-22 23:53:00<br />	-1.7		-	67.0		1021.6	3.9		6:53 PM	16.1	WSW	5.6	240	2015-02-22 18:53:00	7	18	38	Regular
1262	2015-02-22 19:00:00	42.71666667	Clear	2015-02-23 00:53:00<br />	-2.2		-	68.0		1021.8	3.3		7:53 PM	14.5	West	7.4	270	2015-02-22 19:53:00	7	19	31	Regular
1263	2015-02-22 20:00:00	46.41666667	Clear	2015-02-23 01:53:00<br />	-2.8		-	70.0		1022.0	2.2		8:53 PM	14.5	West	9.3	270	2015-02-22 20:53:00	7	20	83	Regular
1264	2015-02-22 21:00:00	35.21666667	Clear	2015-02-23 02:53:00<br />	-2.2		-	70.0		1022.5	2.8		9:53 PM	12.9	West	9.3	270	2015-02-22 21:53:00	7	21	59	Regular
1265	2015-02-22 22:00:00	44.925	Clear	2015-02-23 03:53:00<br />	-2.8		-	70.0		1022.6	2.2		10:53 PM	11.3	West	7.4	270	2015-02-22 22:53:00	7	22	41	Regular
1266	2015-02-22 23:00:00	40.10833333	Clear	2015-02-23 04:53:00<br />	-3.3		-	67.0		1022.9	2.2		11:53 PM	12.9	West	13.0	270	2015-02-22 23:53:00	7	23	49	Regular
1267	2015-02-23 00:00:00	43.625	Clear	2015-02-23 05:53:00<br />	-5.0		-	61.0		1022.8	1.7		12:53 AM	16.1	WNW	11.1	300	2015-02-23 00:53:00	1	0	86	Regular
1268	2015-02-23 01:00:00	40.34166667	Clear	2015-02-23 06:53:00<br />	-6.1		-	59.0		1022.5	1.1		1:53 AM	16.1	WNW	14.8	300	2015-02-23 01:53:00	1	1	90	Regular
1269	2015-02-23 02:00:00	33.575	Clear	2015-02-23 07:53:00<br />	-6.7		-	59.0		1022.1	0.6		2:53 AM	16.1	NW	7.4	310	2015-02-23 02:53:00	1	2	53	Regular
1270	2015-02-23 03:00:00	36.9	Clear	2015-02-23 08:53:00<br />	-7.2		-	59.0		1022.2	0.0		3:53 AM	16.1	WNW	9.3	300	2015-02-23 03:53:00	1	3	78	Regular
1271	2015-02-23 04:00:00	46.575	Mostly Cloudy	2015-02-23 09:53:00<br />	-7.8		-	56.0		1022.3	0.0		4:53 AM	16.1	NW	9.3	310	2015-02-23 04:53:00	1	4	17	Regular
1272	2015-02-23 05:00:00	53.2	Overcast	2015-02-23 10:53:00<br />	-7.8		-	56.0		1023.0	0.0		5:53 AM	16.1	WNW	16.7	300	2015-02-23 05:53:00	1	5	36	Regular
1273	2015-02-23 06:00:00	34.46666667	Overcast	2015-02-23 11:53:00<br />	-10.6		-	56.0		1024.2	-2.8		6:53 AM	16.1	NNW	29.6	340	2015-02-23 06:53:00	1	6	18	Regular
1274	2015-02-23 07:00:00	33.09166667	Overcast	2015-02-23 12:53:00<br />	-12.8		40.7	51.0		1025.6	-3.9		7:53 AM	16.1	North	29.6	350	2015-02-23 07:53:00	1	7	68	Regular
1275	2015-02-23 08:00:00	28.125	Overcast	2015-02-23 13:53:00<br />	-12.8		40.7	53.0		1026.1	-4.4		8:53 AM	16.1	North	27.8	360	2015-02-23 08:53:00	1	8	81	Regular
1276	2015-02-23 09:00:00	27.4	Overcast	2015-02-23 14:53:00<br />	-15.6		40.7	44.0		1026.2	-5.0		9:53 AM	16.1	NNW	24.1	340	2015-02-23 09:53:00	1	9	69	Regular
1277	2015-02-23 10:00:00	30.85833333	Overcast	2015-02-23 15:53:00<br />	-16.7		44.4	44.0		1026.4	-6.1		10:53 AM	16.1	NNW	24.1	330	2015-02-23 10:53:00	1	10	91	Regular
1278	2015-02-23 11:00:00	33.79166667	Partly Cloudy	2015-02-23 16:53:00<br />	-18.3		37.0	35.0		1025.6	-5.0		11:53 AM	16.1	NNW	24.1	330	2015-02-23 11:53:00	1	11	28	Regular
1279	2015-02-23 12:00:00	35.90833333	Clear	2015-02-23 17:53:00<br />	-17.8		40.7	37.0		1025.1	-5.0		12:53 PM	16.1	NNW	24.1	340	2015-02-23 12:53:00	1	12	57	Regular
1280	2015-02-23 13:00:00	39.06666667	Clear	2015-02-23 18:53:00<br />	-19.4		42.6	31.0		1024.8	-4.4		1:53 PM	16.1	NNW	25.9	330	2015-02-23 13:53:00	1	13	16	Regular
1281	2015-02-23 14:00:00	35.175	Clear	2015-02-23 19:53:00<br />	-21.7		40.7	25.0		1024.4	-4.4		2:53 PM	16.1	NNW	22.2	330	2015-02-23 14:53:00	1	14	12	Regular
1282	2015-02-23 15:00:00	36.95833333	Clear	2015-02-23 20:53:00<br />	-20.0		35.2	31.0		1024.8	-5.0		3:53 PM	16.1	North	22.2	350	2015-02-23 15:53:00	1	15	39	Regular
1283	2015-02-23 16:00:00	40.1	Clear	2015-02-23 21:53:00<br />	-21.1		33.3	32.0		1025.5	-6.7		4:53 PM	16.1	North	20.4	350	2015-02-23 16:53:00	1	16	6	Regular
1284	2015-02-23 17:00:00	29.78333333	Clear	2015-02-23 22:53:00<br />	-22.2		-	31.0		1026.7	-7.8		5:53 PM	16.1	North	20.4	350	2015-02-23 17:53:00	1	17	57	Regular
1285	2015-02-23 18:00:00	46.325	Clear	2015-02-23 23:53:00<br />	-23.3		-	31.0		1027.8	-8.9		6:53 PM	16.1	North	16.7	350	2015-02-23 18:53:00	1	18	76	Regular
1286	2015-02-23 19:00:00	43.99166667	Clear	2015-02-24 00:53:00<br />	-24.4		-	29.0		1028.6	-9.4		7:53 PM	16.1	NNW	16.7	340	2015-02-23 19:53:00	1	19	96	Regular
1287	2015-02-23 20:00:00	33.60833333	Clear	2015-02-24 01:53:00<br />	-23.3		-	35.0		1029.0	-10.6		8:53 PM	16.1	North	11.1	350	2015-02-23 20:53:00	1	20	68	Regular
1288	2015-02-23 21:00:00	36.31666667	Clear	2015-02-24 02:53:00<br />	-23.3		-	39.0		1028.7	-11.7		9:53 PM	16.1	North	13.0	350	2015-02-23 21:53:00	1	21	52	Regular
1289	2015-02-23 22:00:00	36.08333333	Clear	2015-02-24 03:53:00<br />	-23.3		-	40.0		1028.9	-12.2		10:53 PM	16.1	NNW	11.1	340	2015-02-23 22:53:00	1	22	48	Regular
1290	2015-02-23 23:00:00	38.95833333	Clear	2015-02-24 04:53:00<br />	-23.9		-	40.0		1029.1	-12.8		11:53 PM	16.1	Calm	Calm	0	2015-02-23 23:53:00	1	23	95	Regular
1291	2015-02-24 00:00:00	42.98333333	Clear	2015-02-24 05:53:00<br />	-23.3		-	46.0		1028.7	-13.9		12:53 AM	16.1	North	5.6	360	2015-02-24 00:53:00	2	0	7	Regular
1292	2015-02-24 01:00:00	38.525	Clear	2015-02-24 06:53:00<br />	-23.3		-	48.0		1028.7	-14.4		1:53 AM	16.1	Calm	Calm	0	2015-02-24 01:53:00	2	1	15	Regular
1293	2015-02-24 02:00:00	51.725	Clear	2015-02-24 07:53:00<br />	-23.9		-	48.0		1028.2	-15.0		2:53 AM	16.1	Calm	Calm	0	2015-02-24 02:53:00	2	2	21	Regular
1294	2015-02-24 03:00:00	38.26666667	Clear	2015-02-24 08:53:00<br />	-23.9		-	50.0		1028.0	-15.6		3:53 AM	16.1	Calm	Calm	0	2015-02-24 03:53:00	2	3	58	Regular
1295	2015-02-24 04:00:00	42.925	Clear	2015-02-24 09:53:00<br />	-23.3		-	55.0		1027.4	-16.1		4:53 AM	16.1	NW	5.6	320	2015-02-24 04:53:00	2	4	18	Regular
1296	2015-02-24 05:00:00	43.00833333	Clear	2015-02-24 10:53:00<br />	-22.8		-	63.0		1027.1	-17.2		5:53 AM	16.1	Calm	Calm	0	2015-02-24 05:53:00	2	5	71	Regular
1297	2015-02-24 06:00:00	49.25	Clear	2015-02-24 11:53:00<br />	-22.8		-	60.0		1027.1	-16.7		6:53 AM	16.1	Calm	Calm	0	2015-02-24 06:53:00	2	6	28	Regular
1298	2015-02-24 07:00:00	39.75833333	Clear	2015-02-24 12:53:00<br />	-22.2		-	58.0		1026.8	-15.6		7:53 AM	16.1	North	7.4	360	2015-02-24 07:53:00	2	7	78	Regular
1299	2015-02-24 08:00:00	39.8	Clear	2015-02-24 13:53:00<br />	-22.8		-	44.0		1026.7	-12.8		8:53 AM	16.1	Calm	Calm	0	2015-02-24 08:53:00	2	8	1	Regular
1300	2015-02-24 09:00:00	32.44166667	Clear	2015-02-24 14:53:00<br />	-23.9		-	35.0	0.0	1026.2	-11.1		9:53 AM	16.1	Calm	Calm	0	2015-02-24 09:53:00	2	9	5	Regular
1301	2015-02-24 10:00:00	31.725	Clear	2015-02-24 15:53:00<br />	-23.3		-	35.0		1025.2	-10.6		10:53 AM	16.1	Variable	5.6	0	2015-02-24 10:53:00	2	10	77	Regular
1302	2015-02-24 11:00:00	34.325	Clear	2015-02-24 16:53:00<br />	-22.2		-	34.0		1024.1	-8.9		11:53 AM	16.1	SSW	11.1	210	2015-02-24 11:53:00	2	11	42	Regular
1303	2015-02-24 12:00:00	32.41666667	Clear	2015-02-24 17:53:00<br />	-22.2		-	31.0		1022.0	-7.8		12:53 PM	16.1	SSE	16.7	160	2015-02-24 12:53:00	2	12	58	Regular
1304	2015-02-24 13:00:00	33.49166667	Clear	2015-02-24 18:53:00<br />	-20.0		-	36.0		1020.1	-7.2		1:53 PM	16.1	South	20.4	170	2015-02-24 13:53:00	2	13	46	Regular
1305	2015-02-24 14:00:00	33.64166667	Clear	2015-02-24 19:53:00<br />	-20.0		-	32.0		1018.9	-5.6		2:53 PM	16.1	South	22.2	190	2015-02-24 14:53:00	2	14	74	Regular
1306	2015-02-24 15:00:00	36.91666667	Clear	2015-02-24 20:53:00<br />	-20.6		-	29.0		1017.4	-5.0		3:53 PM	16.1	South	24.1	190	2015-02-24 15:53:00	2	15	30	Regular
1307	2015-02-24 16:00:00	49.90833333	Clear	2015-02-24 21:53:00<br />	-20.6		-	29.0		1016.0	-5.0		4:53 PM	16.1	South	14.8	180	2015-02-24 16:53:00	2	16	31	Regular
1308	2015-02-24 17:00:00	30.70833333	Clear	2015-02-24 22:53:00<br />	-18.9		-	34.0		1014.7	-5.0		5:53 PM	16.1	SSE	16.7	160	2015-02-24 17:53:00	2	17	22	Regular
1309	2015-02-24 18:00:00	30.69166667	Partly Cloudy	2015-02-24 23:53:00<br />	-16.7		-	42.0		1014.4	-5.6		6:53 PM	16.1	South	16.7	170	2015-02-24 18:53:00	2	18	86	Regular
1310	2015-02-24 19:00:00	42.13333333	Mostly Cloudy	2015-02-25 00:53:00<br />	-15.0		-	50.0		1014.2	-6.1		7:53 PM	16.1	South	14.8	170	2015-02-24 19:53:00	2	19	20	Regular
1311	2015-02-24 20:00:00	29.65	Clear	2015-02-25 01:53:00<br />	-13.9		-	57.0		1013.0	-6.7		8:53 PM	16.1	South	13.0	170	2015-02-24 20:53:00	2	20	73	Regular
1312	2015-02-24 21:00:00	45.45	Clear	2015-02-25 02:53:00<br />	-13.9		-	62.0		1012.2	-7.8		9:53 PM	16.1	South	5.6	170	2015-02-24 21:53:00	2	21	2	Regular
1313	2015-02-24 22:00:00	37.225	Clear	2015-02-25 03:53:00<br />	-13.9		-	68.0		1011.0	-8.9		10:53 PM	16.1	South	5.6	190	2015-02-24 22:53:00	2	22	34	Regular
1314	2015-02-24 23:00:00	39.34166667	Clear	2015-02-25 04:53:00<br />	-13.9		-	65.0		1010.0	-8.3		11:53 PM	14.5	Calm	Calm	0	2015-02-24 23:53:00	2	23	7	Regular
1315	2015-02-25 00:00:00	48.775	Clear	2015-02-25 05:53:00<br />	-13.9		-	68.0		1009.4	-8.9		12:53 AM	16.1	Calm	Calm	0	2015-02-25 00:53:00	3	0	54	Regular
1316	2015-02-25 01:00:00	44.48333333	Clear	2015-02-25 06:53:00<br />	-13.9		-	70.0		1008.7	-9.4		1:53 AM	16.1	WSW	5.6	240	2015-02-25 01:53:00	3	1	89	Regular
1317	2015-02-25 02:00:00	47.05	Clear	2015-02-25 07:53:00<br />	-13.3		-	71.0		1007.6	-8.9		2:53 AM	16.1	WSW	5.6	240	2015-02-25 02:53:00	3	2	17	Regular
1318	2015-02-25 03:00:00	43.68333333	Clear	2015-02-25 08:53:00<br />	-14.4		-	81.0		1007.5	-11.7		3:53 AM	16.1	NW	5.6	310	2015-02-25 03:53:00	3	3	67	Regular
1319	2015-02-25 04:00:00	44.93333333	Clear	2015-02-25 09:53:00<br />	-15.0		-	77.0		1007.6	-11.7		4:53 AM	16.1	WSW	5.6	250	2015-02-25 04:53:00	3	4	68	Regular
1320	2015-02-25 05:00:00	37.6	Clear	2015-02-25 10:53:00<br />	-13.9		-	77.0		1008.4	-10.6		5:53 AM	16.1	West	7.4	260	2015-02-25 05:53:00	3	5	67	Regular
1321	2015-02-25 06:00:00	46.19166667	Clear	2015-02-25 11:53:00<br />	-13.3		-	74.0		1009.0	-9.4		6:53 AM	14.5	West	7.4	270	2015-02-25 06:53:00	3	6	36	Regular
1322	2015-02-25 07:00:00	31.34166667	Clear	2015-02-25 12:53:00<br />	-13.3		-	51.0		1010.4	-4.4		7:53 AM	16.1	West	11.1	280	2015-02-25 07:53:00	3	7	86	Regular
1323	2015-02-25 08:00:00	25.38333333	Clear	2015-02-25 13:53:00<br />	-12.8		-	45.0		1011.4	-2.2		8:53 AM	16.1	WNW	14.8	300	2015-02-25 08:53:00	3	8	1	Regular
1324	2015-02-25 09:00:00	30.38333333	Clear	2015-02-25 14:53:00<br />	-12.8		29.6	41.0		1011.5	-1.1		9:53 AM	16.1	WNW	18.5	290	2015-02-25 09:53:00	3	9	81	Regular
1325	2015-02-25 10:00:00	33.03333333	Clear	2015-02-25 15:53:00<br />	-11.7		35.2	42.0		1011.7	0.0		10:53 AM	16.1	WNW	22.2	300	2015-02-25 10:53:00	3	10	57	Regular
1326	2015-02-25 11:00:00	30.88333333	Clear	2015-02-25 16:53:00<br />	-11.1		38.9	42.0		1011.5	0.6		11:53 AM	16.1	West	27.8	280	2015-02-25 11:53:00	3	11	28	Regular
1327	2015-02-25 12:00:00	25.54166667	Clear	2015-02-25 17:53:00<br />	-11.1		40.7	39.0		1011.3	1.7		12:53 PM	16.1	WNW	24.1	290	2015-02-25 12:53:00	3	12	76	Regular
1328	2015-02-25 13:00:00	36.36666667	Clear	2015-02-25 18:53:00<br />	-11.1		35.2	39.0		1011.5	1.7		1:53 PM	16.1	WNW	22.2	290	2015-02-25 13:53:00	3	13	51	Regular
1329	2015-02-25 14:00:00	36.9	Clear	2015-02-25 19:53:00<br />	-11.1		38.9	37.0		1011.3	2.2		2:53 PM	16.1	West	20.4	270	2015-02-25 14:53:00	3	14	68	Regular
1330	2015-02-25 15:00:00	33.325	Clear	2015-02-25 20:53:00<br />	-10.6		-	39.0		1011.8	2.2		3:53 PM	16.1	WNW	18.5	290	2015-02-25 15:53:00	3	15	78	Regular
1331	2015-02-25 16:00:00	36.01666667	Clear	2015-02-25 21:53:00<br />	-11.1		-	39.0		1012.0	1.7		4:53 PM	16.1	WNW	11.1	290	2015-02-25 16:53:00	3	16	60	Regular
1332	2015-02-25 17:00:00	35.725	Clear	2015-02-25 22:53:00<br />	-10.6		-	42.0		1012.3	1.1		5:53 PM	16.1	Calm	Calm	0	2015-02-25 17:53:00	3	17	11	Regular
1333	2015-02-25 18:00:00	37.13333333	Clear	2015-02-25 23:53:00<br />	-10.6		-	45.0		1013.7	0.0		6:53 PM	16.1	SW	7.4	220	2015-02-25 18:53:00	3	18	47	Regular
1334	2015-02-25 19:00:00	30.18333333	Clear	2015-02-26 00:53:00<br />	-10.6		-	45.0		1014.6	0.0		7:53 PM	16.1	Calm	Calm	0	2015-02-25 19:53:00	3	19	89	Regular
1335	2015-02-25 20:00:00	41.25833333	Clear	2015-02-26 01:53:00<br />	-9.4		-	54.0		1014.6	-1.1		8:53 PM	16.1	Calm	Calm	0	2015-02-25 20:53:00	3	20	30	Regular
1336	2015-02-25 21:00:00	40.775	Clear	2015-02-26 02:53:00<br />	-9.4		-	58.0		1014.6	-2.2		9:53 PM	16.1	Calm	Calm	0	2015-02-25 21:53:00	3	21	71	Regular
1337	2015-02-25 22:00:00	47.51666667	Clear	2015-02-26 03:53:00<br />	-9.4		-	58.0		1014.3	-2.2		10:53 PM	16.1	SSW	5.6	210	2015-02-25 22:53:00	3	22	91	Regular
1338	2015-02-25 23:00:00	45.83333333	Clear	2015-02-26 04:53:00<br />	-8.9		-	61.0		1015.1	-2.2		11:53 PM	14.5	SW	5.6	220	2015-02-25 23:53:00	3	23	1	Regular
1339	2015-02-26 00:00:00	49.35833333	Clear	2015-02-26 05:53:00<br />	-8.9		-	63.0		1015.1	-2.8		12:53 AM	14.5	North	5.6	360	2015-02-26 00:53:00	4	0	19	Regular
1340	2015-02-26 01:00:00	33.175	Clear	2015-02-26 06:53:00<br />	-10.0		-	54.0		1014.4	-1.7		1:53 AM	16.1	NE	14.8	40	2015-02-26 01:53:00	4	1	3	Regular
1341	2015-02-26 02:00:00	39.3	Clear	2015-02-26 07:53:00<br />	-12.2		-	47.0		1014.0	-2.2		2:53 AM	16.1	NE	20.4	50	2015-02-26 02:53:00	4	2	65	Regular
1342	2015-02-26 03:00:00	42.21666667	Scattered Clouds	2015-02-26 08:53:00<br />	-13.9		-	43.0		1014.0	-2.8		3:53 AM	16.1	NNE	16.7	30	2015-02-26 03:53:00	4	3	9	Regular
1343	2015-02-26 04:00:00	50.075	Mostly Cloudy	2015-02-26 09:53:00<br />	-15.0		29.6	41.0		1013.4	-3.3		4:53 AM	16.1	NE	20.4	40	2015-02-26 04:53:00	4	4	73	Regular
1344	2015-02-26 05:00:00	39.40833333	Overcast	2015-02-26 10:53:00<br />	-13.9		-	46.0		1014.0	-3.9		5:53 AM	16.1	NE	16.7	40	2015-02-26 05:53:00	4	5	28	Regular
1345	2015-02-26 06:00:00	30.575	Overcast	2015-02-26 11:53:00<br />	-15.0		-	44.0		1014.6	-4.4		6:53 AM	16.1	NE	14.8	40	2015-02-26 06:53:00	4	6	34	Regular
1346	2015-02-26 07:00:00	28.90833333	Overcast	2015-02-26 12:53:00<br />	-15.0		-	44.0		1014.5	-4.4		7:53 AM	16.1	NNE	14.8	30	2015-02-26 07:53:00	4	7	79	Regular
1347	2015-02-26 08:00:00	31.69166667	Overcast	2015-02-26 13:53:00<br />	-15.0		-	46.0		1014.7	-5.0		8:53 AM	16.1	NE	18.5	40	2015-02-26 08:53:00	4	8	83	Regular
1348	2015-02-26 09:00:00	29.475	Overcast	2015-02-26 14:53:00<br />	-14.4		-	46.0		1014.8	-4.4		9:53 AM	16.1	NNE	16.7	20	2015-02-26 09:53:00	4	9	84	Regular
1349	2015-02-26 10:00:00	29.48333333	Overcast	2015-02-26 15:53:00<br />	-14.4		-	46.0		1014.8	-4.4		10:53 AM	16.1	NE	20.4	40	2015-02-26 10:53:00	4	10	50	Regular
1350	2015-02-26 11:00:00	29.0	Scattered Clouds	2015-02-26 16:53:00<br />	-13.3		-	47.0		1013.7	-3.3		11:53 AM	16.1	NNE	20.4	30	2015-02-26 11:53:00	4	11	70	Regular
1351	2015-02-26 12:00:00	26.725	Clear	2015-02-26 17:53:00<br />	-11.1		31.5	53.0		1012.5	-2.8		12:53 PM	16.1	North	20.4	10	2015-02-26 12:53:00	4	12	21	Regular
1352	2015-02-26 13:00:00	36.425	Overcast	2015-02-26 18:53:00<br />	-9.4		-	58.0		1012.1	-2.2		1:53 PM	16.1	NE	16.7	40	2015-02-26 13:53:00	4	13	21	Regular
1353	2015-02-26 14:00:00	32.65833333	Overcast	2015-02-26 19:53:00<br />	-8.9		-	61.0		1013.4	-2.2		2:53 PM	16.1	NNW	14.8	340	2015-02-26 14:53:00	4	14	41	Regular
1354	2015-02-26 15:00:00	37.33333333	Overcast	2015-02-26 20:53:00<br />	-9.4		-	58.0		1014.3	-2.2		3:53 PM	16.1	NNE	9.3	20	2015-02-26 15:53:00	4	15	49	Regular
1355	2015-02-26 16:00:00	33.81666667	Overcast	2015-02-26 21:53:00<br />	-9.4		-	58.0		1015.4	-2.2		4:53 PM	16.1	North	9.3	350	2015-02-26 16:53:00	4	16	53	Regular
1356	2015-02-26 17:00:00	28.14166667	Overcast	2015-02-26 22:53:00<br />	-9.4		-	61.0		1016.0	-2.8		5:53 PM	16.1	North	9.3	350	2015-02-26 17:53:00	4	17	31	Regular
1357	2015-02-26 18:00:00	39.21666667	Overcast	2015-02-26 23:53:00<br />	-10.0		-	60.0		1017.0	-3.3		6:53 PM	16.1	North	5.6	360	2015-02-26 18:53:00	4	18	25	Regular
1358	2015-02-26 19:00:00	38.975	Partly Cloudy	2015-02-27 00:53:00<br />	-10.6		-	58.0		1018.3	-3.3		7:53 PM	16.1	North	-9999.0	0	2015-02-26 19:53:00	4	19	95	Regular
1359	2015-02-26 20:00:00	39.65	Partly Cloudy	2015-02-27 01:53:00<br />	-10.6		-	62.0		1018.8	-4.4		8:53 PM	16.1	NW	5.6	320	2015-02-26 20:53:00	4	20	66	Regular
1360	2015-02-26 21:00:00	25.78333333	Clear	2015-02-27 02:53:00<br />	-10.6		-	65.0		1019.7	-5.0		9:53 PM	16.1	Calm	Calm	0	2015-02-26 21:53:00	4	21	18	Regular
1361	2015-02-26 22:00:00	30.01666667	Clear	2015-02-27 03:53:00<br />	-11.1		-	63.0		1020.1	-5.0		10:53 PM	16.1	NW	7.4	320	2015-02-26 22:53:00	4	22	9	Regular
1362	2015-02-26 23:00:00	36.0	Mostly Cloudy	2015-02-27 04:53:00<br />	-11.1		-	68.0		1020.2	-6.1		11:53 PM	16.1	Calm	Calm	0	2015-02-26 23:53:00	4	23	29	Regular
1363	2015-02-27 00:00:00	34.35833333	Clear	2015-02-27 05:53:00<br />	-11.1		-	68.0		1020.8	-6.1		12:53 AM	16.1	NW	7.4	320	2015-02-27 00:53:00	5	0	95	Regular
1364	2015-02-27 01:00:00	39.21666667	Mostly Cloudy	2015-02-27 06:53:00<br />	-11.1		-	71.0		1022.1	-6.7		1:53 AM	16.1	NW	9.3	320	2015-02-27 01:53:00	5	1	42	Regular
1365	2015-02-27 02:00:00	50.65833333	Overcast	2015-02-27 07:53:00<br />	-11.1		-	68.0		1022.5	-6.1		2:53 AM	16.1	NW	5.6	320	2015-02-27 02:53:00	5	2	23	Regular
1366	2015-02-27 03:00:00	36.1	Overcast	2015-02-27 08:53:00<br />	-11.7		-	65.0		1023.1	-6.1		3:53 AM	16.1	NNW	9.3	340	2015-02-27 03:53:00	5	3	50	Regular
1367	2015-02-27 04:00:00	40.11666667	Overcast	2015-02-27 09:53:00<br />	-12.2		-	63.0		1024.1	-6.1		4:53 AM	16.1	North	9.3	360	2015-02-27 04:53:00	5	4	4	Regular
1368	2015-02-27 05:00:00	25.9	Overcast	2015-02-27 10:53:00<br />	-12.8		-	62.0		1025.4	-6.7		5:53 AM	16.1	North	14.8	350	2015-02-27 05:53:00	5	5	0	Regular
1369	2015-02-27 06:00:00	38.775	Overcast	2015-02-27 11:53:00<br />	-13.9		-	59.0		1026.5	-7.2		6:53 AM	16.1	North	14.8	350	2015-02-27 06:53:00	5	6	48	Regular
1370	2015-02-27 07:00:00	36.175	Overcast	2015-02-27 12:53:00<br />	-13.9		-	59.0		1027.5	-7.2		7:53 AM	16.1	North	11.1	360	2015-02-27 07:53:00	5	7	7	Regular
1371	2015-02-27 08:00:00	34.00833333	Mostly Cloudy	2015-02-27 13:53:00<br />	-13.9		-	57.0		1028.5	-6.7		8:53 AM	16.1	NNW	11.1	330	2015-02-27 08:53:00	5	8	66	Regular
1372	2015-02-27 09:00:00	24.45833333	Clear	2015-02-27 14:53:00<br />	-14.4		-	51.0		1028.7	-5.6		9:53 AM	16.1	NNW	11.1	340	2015-02-27 09:53:00	5	9	50	Regular
1373	2015-02-27 10:00:00	29.775	Clear	2015-02-27 15:53:00<br />	-13.9		-	46.0		1029.3	-3.9		10:53 AM	16.1	NNW	13.0	340	2015-02-27 10:53:00	5	10	33	Regular
1374	2015-02-27 11:00:00	21.78333333	Clear	2015-02-27 16:53:00<br />	-14.4		-	43.0		1029.2	-3.3		11:53 AM	16.1	Variable	11.1	0	2015-02-27 11:53:00	5	11	55	Regular
1375	2015-02-27 12:00:00	37.18333333	Clear	2015-02-27 17:53:00<br />	-14.4		-	43.0		1029.0	-3.3		12:53 PM	16.1	NNW	13.0	340	2015-02-27 12:53:00	5	12	65	Regular
1376	2015-02-27 13:00:00	37.68333333	Clear	2015-02-27 18:53:00<br />	-14.4		-	41.0		1028.9	-2.8		1:53 PM	16.1	WNW	11.1	300	2015-02-27 13:53:00	5	13	97	Regular
1377	2015-02-27 14:00:00	28.29166667	Clear	2015-02-27 19:53:00<br />	-15.0		-	38.0		1029.5	-2.2		2:53 PM	16.1	West	18.5	270	2015-02-27 14:53:00	5	14	40	Regular
1378	2015-02-27 15:00:00	34.46666667	Clear	2015-02-27 20:53:00<br />	-15.0		-	38.0		1030.1	-2.2		3:53 PM	16.1	NNW	7.4	330	2015-02-27 15:53:00	5	15	43	Regular
1379	2015-02-27 16:00:00	32.35833333	Clear	2015-02-27 21:53:00<br />	-16.1		-	34.0		1030.9	-2.2		4:53 PM	16.1	WNW	18.5	290	2015-02-27 16:53:00	5	16	17	Regular
1380	2015-02-27 17:00:00	37.76666667	Clear	2015-02-27 22:53:00<br />	-16.1		-	37.0		1031.7	-3.3		5:53 PM	16.1	WNW	13.0	290	2015-02-27 17:53:00	5	17	71	Regular
1381	2015-02-27 18:00:00	38.725	Clear	2015-02-27 23:53:00<br />	-16.1		-	39.0		1032.6	-3.9		6:53 PM	16.1	WNW	9.3	290	2015-02-27 18:53:00	5	18	18	Regular
1382	2015-02-27 19:00:00	37.69166667	Clear	2015-02-28 00:53:00<br />	-16.1		-	40.0		1033.5	-4.4		7:53 PM	16.1	WNW	11.1	290	2015-02-27 19:53:00	5	19	74	Regular
1383	2015-02-27 20:00:00	47.05	Clear	2015-02-28 01:53:00<br />	-16.1		-	42.0		1034.4	-5.0		8:53 PM	16.1	NW	9.3	310	2015-02-27 20:53:00	5	20	88	Regular
1384	2015-02-27 21:00:00	46.25	Clear	2015-02-28 02:53:00<br />	-16.1		-	46.0		1035.3	-6.1		9:53 PM	16.1	NNW	5.6	340	2015-02-27 21:53:00	5	21	95	Regular
1385	2015-02-27 22:00:00	26.59166667	Clear	2015-02-28 03:53:00<br />	-16.7		-	47.0		1035.8	-7.2		10:53 PM	16.1	Calm	Calm	0	2015-02-27 22:53:00	5	22	99	Regular
1386	2015-02-27 23:00:00	50.98333333	Clear	2015-02-28 04:53:00<br />	-17.8		-	43.0		1036.5	-7.2		11:53 PM	16.1	North	7.4	10	2015-02-27 23:53:00	5	23	72	Regular
1387	2015-02-28 00:00:00	42.76666667	Clear	2015-02-28 05:53:00<br />	-17.2		-	52.0		1037.1	-8.9		12:53 AM	16.1	North	7.4	350	2015-02-28 00:53:00	6	0	51	Regular
1388	2015-02-28 01:00:00	34.70833333	Clear	2015-02-28 06:53:00<br />	-18.9		-	45.0		1038.2	-8.9		1:53 AM	16.1	NNW	5.6	340	2015-02-28 01:53:00	6	1	82	Regular
1389	2015-02-28 02:00:00	41.14166667	Clear	2015-02-28 07:53:00<br />	-18.9		-	47.0		1038.3	-9.4		2:53 AM	16.1	North	13.0	360	2015-02-28 02:53:00	6	2	45	Regular
1390	2015-02-28 03:00:00	52.525	Clear	2015-02-28 08:53:00<br />	-19.4		-	45.0		1039.3	-9.4		3:53 AM	16.1	NNW	9.3	340	2015-02-28 03:53:00	6	3	20	Regular
1391	2015-02-28 04:00:00	43.40833333	Clear	2015-02-28 09:53:00<br />	-20.0		-	47.0		1040.5	-10.6		4:53 AM	16.1	NW	7.4	320	2015-02-28 04:53:00	6	4	71	Regular
1392	2015-02-28 05:00:00	33.51666667	Clear	2015-02-28 10:53:00<br />	-20.0		-	49.0		1041.3	-11.1		5:53 AM	16.1	North	9.3	350	2015-02-28 05:53:00	6	5	92	Regular
1393	2015-02-28 06:00:00	37.99166667	Clear	2015-02-28 11:53:00<br />	-20.6		-	46.0		1042.1	-11.1		6:53 AM	16.1	NW	7.4	320	2015-02-28 06:53:00	6	6	14	Regular
1394	2015-02-28 07:00:00	32.73333333	Clear	2015-02-28 12:53:00<br />	-19.4		-	47.0		1042.8	-10.0		7:53 AM	16.1	Variable	5.6	0	2015-02-28 07:53:00	6	7	5	Regular
1395	2015-02-28 08:00:00	37.03333333	Clear	2015-02-28 13:53:00<br />	-19.4		-	43.0		1043.3	-8.9		8:53 AM	16.1	North	14.8	360	2015-02-28 08:53:00	6	8	36	Regular
1396	2015-02-28 09:00:00	31.66666667	Clear	2015-02-28 14:53:00<br />	-18.9		-	41.0		1043.3	-7.8		9:53 AM	16.1	North	14.8	360	2015-02-28 09:53:00	6	9	6	Regular
1397	2015-02-28 10:00:00	26.88333333	Clear	2015-02-28 15:53:00<br />	-18.9		-	38.0		1043.6	-6.7		10:53 AM	16.1	North	9.3	350	2015-02-28 10:53:00	6	10	62	Regular
1398	2015-02-28 11:00:00	32.35833333	Clear	2015-02-28 16:53:00<br />	-18.3		-	35.0		1043.2	-5.0		11:53 AM	16.1	NNW	9.3	330	2015-02-28 11:53:00	6	11	27	Regular
1399	2015-02-28 12:00:00	27.98333333	Clear	2015-02-28 17:53:00<br />	-18.3		-	34.0		1042.6	-4.4		12:53 PM	16.1	West	11.1	270	2015-02-28 12:53:00	6	12	58	Regular
1400	2015-02-28 13:00:00	37.30833333	Clear	2015-02-28 18:53:00<br />	-18.3		-	31.0		1041.6	-3.3		1:53 PM	16.1	West	11.1	280	2015-02-28 13:53:00	6	13	1	Regular
1401	2015-02-28 14:00:00	33.28333333	Clear	2015-02-28 19:53:00<br />	-19.4		-	27.0		1041.2	-2.8		2:53 PM	16.1	WNW	11.1	290	2015-02-28 14:53:00	6	14	39	Regular
1402	2015-02-28 15:00:00	27.53333333	Clear	2015-02-28 20:53:00<br />	-19.4		-	26.0		1040.8	-2.2		3:53 PM	16.1	West	13.0	280	2015-02-28 15:53:00	6	15	92	Regular
1403	2015-02-28 16:00:00	32.475	Clear	2015-02-28 21:53:00<br />	-19.4		-	26.0		1040.5	-2.2		4:53 PM	16.1	WNW	9.3	290	2015-02-28 16:53:00	6	16	66	Regular
1404	2015-02-28 17:00:00	42.88333333	Clear	2015-02-28 22:53:00<br />	-20.6		-	26.0		1040.9	-3.3		5:53 PM	16.1	West	7.4	260	2015-02-28 17:53:00	6	17	73	Regular
1405	2015-02-28 18:00:00	43.65833333	Clear	2015-02-28 23:53:00<br />	-17.8		-	35.0		1041.0	-4.4		6:53 PM	16.1	West	5.6	260	2015-02-28 18:53:00	6	18	52	Regular
1406	2015-02-28 19:00:00	40.33333333	Clear	2015-03-01 00:53:00<br />	-18.9		-	35.0		1040.7	-5.6		7:53 PM	16.1	NW	5.6	320	2015-02-28 19:53:00	6	19	69	Regular
1407	2015-02-28 20:00:00	41.19166667	Clear	2015-03-01 01:53:00<br />	-20.0		-	32.0		1041.2	-5.6		8:53 PM	16.1	Calm	Calm	0	2015-02-28 20:53:00	6	20	38	Regular
1408	2015-02-28 21:00:00	40.95833333	Clear	2015-03-01 02:53:00<br />	-17.8		-	42.0		1041.3	-6.7		9:53 PM	16.1	Calm	Calm	0	2015-02-28 21:53:00	6	21	73	Regular
1409	2015-02-28 22:00:00	44.15	Clear	2015-03-01 03:53:00<br />	-16.7		-	50.0		1041.0	-7.8		10:53 PM	16.1	Calm	Calm	0	2015-02-28 22:53:00	6	22	82	Regular
1410	2015-02-28 23:00:00	46.8	Clear	2015-03-01 04:53:00<br />	-16.1		-	57.0		1039.9	-8.9		11:53 PM	16.1	Calm	Calm	0	2015-02-28 23:53:00	6	23	6	Regular
1411	2015-03-01 00:00:00	52.1	Clear	2015-03-01 05:53:00<br />	-16.1		-	59.0		1039.4	-9.4		12:53 AM	16.1	Calm	Calm	0	2015-03-01 00:53:00	7	0	99	Regular
1412	2015-03-01 01:00:00	32.56666667	Clear	2015-03-01 06:53:00<br />	-17.2		-	54.0		1039.8	-9.4		1:53 AM	16.1	NW	5.6	320	2015-03-01 01:53:00	7	1	32	Regular
1413	2015-03-01 02:00:00	42.63333333	Clear	2015-03-01 07:53:00<br />	-17.2		-	56.0		1039.3	-10.0		2:53 AM	16.1	Calm	Calm	0	2015-03-01 02:53:00	7	2	17	Regular
1414	2015-03-01 03:00:00	32.34166667	Overcast	2015-03-01 08:53:00<br />	-14.4		-	62.0		1038.4	-8.3		3:53 AM	16.1	Calm	Calm	0	2015-03-01 03:53:00	7	3	63	Regular
1415	2015-03-01 04:00:00	44.76666667	Overcast	2015-03-01 09:53:00<br />	-14.4		-	62.0		1038.8	-8.3		4:53 AM	16.1	NW	5.6	320	2015-03-01 04:53:00	7	4	74	Regular
1416	2015-03-01 05:00:00	28.44166667	Overcast	2015-03-01 10:53:00<br />	-15.0		-	59.0		1038.0	-8.3		5:53 AM	16.1	Calm	Calm	0	2015-03-01 05:53:00	7	5	35	Regular
1417	2015-03-01 06:00:00	42.08333333	Overcast	2015-03-01 11:53:00<br />	-14.4		-	55.0		1037.6	-6.7		6:53 AM	16.1	Calm	Calm	0	2015-03-01 06:53:00	7	6	13	Regular
1418	2015-03-01 07:00:00	29.33333333	Overcast	2015-03-01 12:53:00<br />	-12.8		-	60.0		1037.4	-6.1		7:53 AM	14.5	Calm	Calm	0	2015-03-01 07:53:00	7	7	44	Regular
1419	2015-03-01 08:00:00	22.28333333	Overcast	2015-03-01 13:53:00<br />	-12.8		-	53.0		1037.0	-4.4		8:53 AM	14.5	SSE	7.4	150	2015-03-01 08:53:00	7	8	15	Regular
1420	2015-03-01 09:00:00	23.8	Overcast	2015-03-01 14:53:00<br />	-13.3		-	49.0		1036.2	-3.9		9:53 AM	16.1	South	11.1	190	2015-03-01 09:53:00	7	9	28	Regular
1421	2015-03-01 10:00:00	35.48333333	Overcast	2015-03-01 15:53:00<br />	-13.9		-	43.0		1035.9	-2.8		10:53 AM	16.1	SSW	16.7	200	2015-03-01 10:53:00	7	10	28	Regular
1422	2015-03-01 11:00:00	25.84166667	Light Snow	2015-03-01 16:53:00<br />	-9.4	Snow	-	63.0	0.0	1035.1	-3.3		11:53 AM	4.0	SSW	16.7	200	2015-03-01 11:53:00	7	11	53	Regular
1423	2015-03-01 12:00:00	31.96666667	Light Snow	2015-03-01 17:04:00<br />	-8.3	Snow	-	72.0	0.0	1034.8	-3.9		12:04 PM	2.8	SSW	16.7	210	2015-03-01 12:04:00	7	12	39	Regular
1424	2015-03-01 13:00:00	33.325	Snow	2015-03-01 18:37:00<br />	-6.7	Fog-Snow	-	84.0	0.0	1032.7	-4.4		1:37 PM	0.8	Calm	Calm	0	2015-03-01 13:37:00	7	13	7	Regular
1425	2015-03-01 14:00:00	33.15	Light Snow	2015-03-01 19:08:00<br />	-6.1	Snow	-	88.0	0.0	1031.7	-4.4		2:08 PM	2.4	Calm	Calm	0	2015-03-01 14:08:00	7	14	92	Regular
1426	2015-03-01 15:00:00	39.08333333	Overcast	2015-03-01 20:09:00<br />	-6.1		-	85.0	0.0	1030.0	-3.9		3:09 PM	4.0	SE	5.6	140	2015-03-01 15:09:00	7	15	25	Regular
1427	2015-03-01 16:00:00	33.075	Light Freezing Rain	2015-03-01 21:15:00<br />	-5.6	Rain	-	84.0	0.0	1029.0	-3.3		4:15 PM	6.4	South	7.4	180	2015-03-01 16:15:00	7	16	28	Regular
1428	2015-03-01 17:00:00	48.39166667	Light Freezing Rain	2015-03-01 22:53:00<br />	-4.4	Rain	-	89.0	0.0	1026.8	-2.8		5:53 PM	8.0	South	11.1	180	2015-03-01 17:53:00	7	17	39	Regular
1429	2015-03-01 18:00:00	54.38333333	Light Freezing Rain	2015-03-01 23:29:00<br />	-3.9	Rain	-	88.0	0.0	1026.3	-2.2		6:29 PM	6.4	South	7.4	170	2015-03-01 18:29:00	7	18	92	Regular
1430	2015-03-01 19:00:00	35.925	Light Freezing Rain	2015-03-02 00:53:00<br />	-2.8	Rain	-	92.0	0.0	1025.1	-1.7		7:53 PM	6.4	Calm	Calm	0	2015-03-01 19:53:00	7	19	95	Regular
1431	2015-03-01 20:00:00	56.46666667	Light Freezing Rain	2015-03-02 01:53:00<br />	-2.8	Rain	-	88.0	0.0	1023.5	-1.1		8:53 PM	8.0	Calm	Calm	0	2015-03-01 20:53:00	7	20	68	Regular
1432	2015-03-01 21:00:00	55.625	Overcast	2015-03-02 02:44:00<br />	-2.8		-	88.0	0.01	1022.9	-1.1		9:44 PM	8.0	South	5.6	170	2015-03-01 21:44:00	7	21	73	Regular
1433	2015-03-01 22:00:00	50.60833333	Overcast	2015-03-02 03:53:00<br />	-2.8		-	88.0	0.0	1021.8	-1.1		10:53 PM	6.4	Calm	Calm	0	2015-03-01 22:53:00	7	22	0	Regular
1434	2015-03-01 23:00:00	40.00833333	Overcast	2015-03-02 04:53:00<br />	-2.8		-	88.0		1020.5	-1.1		11:53 PM	4.8	Calm	Calm	0	2015-03-01 23:53:00	7	23	88	Regular
1435	2015-03-02 00:00:00	37.15833333	Overcast	2015-03-02 05:03:00<br />	-2.2		-	92.0		1020.2	-1.1		12:03 AM	4.0	SSW	5.6	210	2015-03-02 00:03:00	1	0	28	Regular
1436	2015-03-02 01:00:00	49.0	Overcast	2015-03-02 06:37:00<br />	-2.8		-	92.0		1019.5	-1.7		1:37 AM	3.2	West	5.6	270	2015-03-02 01:37:00	1	1	25	Regular
1437	2015-03-02 02:00:00	49.3	Overcast	2015-03-02 07:53:00<br />	-3.3		-	92.0		1018.5	-2.2		2:53 AM	4.0	WNW	11.1	300	2015-03-02 02:53:00	1	2	67	Regular
1438	2015-03-02 03:00:00	42.15833333	Overcast	2015-03-02 08:53:00<br />	-3.9		-	88.0		1017.5	-2.2		3:53 AM	4.8	West	7.4	280	2015-03-02 03:53:00	1	3	6	Regular
1439	2015-03-02 04:00:00	54.125	Overcast	2015-03-02 09:04:00<br />	-3.9		-	88.0		1017.5	-2.2		4:04 AM	4.8	WNW	9.3	290	2015-03-02 04:04:00	1	4	57	Regular
1440	2015-03-02 05:00:00	48.59166667	Overcast	2015-03-02 10:53:00<br />	-3.3		-	85.0		1017.1	-1.1		5:53 AM	6.4	West	9.3	270	2015-03-02 05:53:00	1	5	76	Regular
1441	2015-03-02 06:00:00	42.675	Overcast	2015-03-02 11:53:00<br />	-2.8		-	85.0		1017.7	-0.6		6:53 AM	4.8	NW	9.3	310	2015-03-02 06:53:00	1	6	55	Regular
1442	2015-03-02 07:00:00	35.53333333	Overcast	2015-03-02 12:49:00<br />	-2.0		-	81.0		1019.2	1.0		7:49 AM	4.8	West	7.4	260	2015-03-02 07:49:00	1	7	29	Regular
1443	2015-03-02 08:00:00	24.51666667	Overcast	2015-03-02 13:07:00<br />	-1.7		-	85.0		1019.9	0.6		8:07 AM	6.4	West	5.6	270	2015-03-02 08:07:00	1	8	31	Regular
1444	2015-03-02 09:00:00	28.75833333	Haze	2015-03-02 14:11:00<br />	-1.7		-	78.0		1020.5	1.7		9:11 AM	9.7	WNW	13.0	290	2015-03-02 09:11:00	1	9	41	Regular
1445	2015-03-02 10:00:00	26.0	Haze	2015-03-02 15:11:00<br />	-2.2		-	79.0	0.03	1021.6	1.1		10:11 AM	9.7	NNW	22.2	330	2015-03-02 10:11:00	1	10	82	Regular
1446	2015-03-02 11:00:00	31.26666667	Mostly Cloudy	2015-03-02 16:53:00<br />	-6.7		46.3	52.0	0.02	1021.5	2.2		11:53 AM	16.1	NNW	20.4	340	2015-03-02 11:53:00	1	11	75	Regular
1447	2015-03-02 12:00:00	25.76666667	Partly Cloudy	2015-03-02 17:53:00<br />	-9.4		37.0	43.0		1021.6	2.2		12:53 PM	16.1	NW	22.2	310	2015-03-02 12:53:00	1	12	40	Regular
1448	2015-03-02 13:00:00	34.89166667	Clear	2015-03-02 18:53:00<br />	-10.6		42.6	37.0		1021.0	2.8		1:53 PM	16.1	NW	25.9	310	2015-03-02 13:53:00	1	13	14	Regular
1449	2015-03-02 14:00:00	37.18333333	Clear	2015-03-02 19:53:00<br />	-11.1		44.4	35.0		1021.5	3.3		2:53 PM	16.1	WNW	20.4	300	2015-03-02 14:53:00	1	14	46	Regular
1450	2015-03-02 15:00:00	31.51666667	Clear	2015-03-02 20:53:00<br />	-11.1		35.2	33.0		1021.9	3.9		3:53 PM	16.1	NW	25.9	310	2015-03-02 15:53:00	1	15	47	Regular
1451	2015-03-02 16:00:00	30.9	Clear	2015-03-02 21:53:00<br />	-10.6		38.9	36.0		1022.6	3.3		4:53 PM	16.1	WNW	24.1	300	2015-03-02 16:53:00	1	16	20	Regular
1452	2015-03-02 17:00:00	32.45	Clear	2015-03-02 22:53:00<br />	-11.1		-	37.0		1023.7	2.2		5:53 PM	16.1	WNW	20.4	300	2015-03-02 17:53:00	1	17	65	Regular
1453	2015-03-02 18:00:00	38.63333333	Clear	2015-03-02 23:53:00<br />	-11.1		-	40.0		1024.6	1.1		6:53 PM	16.1	WNW	13.0	300	2015-03-02 18:53:00	1	18	3	Regular
1454	2015-03-02 19:00:00	36.34166667	Clear	2015-03-03 00:53:00<br />	-11.1		-	42.0		1025.4	0.6		7:53 PM	16.1	WNW	7.4	290	2015-03-02 19:53:00	1	19	29	Regular
1455	2015-03-02 20:00:00	48.3	Clear	2015-03-03 01:53:00<br />	-12.2		-	40.0		1026.3	0.0		8:53 PM	16.1	NW	7.4	310	2015-03-02 20:53:00	1	20	44	Regular
1456	2015-03-02 21:00:00	28.31666667	Clear	2015-03-03 02:53:00<br />	-13.9		-	38.0		1026.9	-1.1		9:53 PM	16.1	North	7.4	360	2015-03-02 21:53:00	1	21	13	Regular
1457	2015-03-02 22:00:00	34.71666667	Clear	2015-03-03 03:53:00<br />	-13.9		-	40.0		1027.7	-1.7		10:53 PM	16.1	NW	9.3	320	2015-03-02 22:53:00	1	22	64	Regular
1458	2015-03-02 23:00:00	44.45833333	Clear	2015-03-03 04:53:00<br />	-14.4		-	39.0		1028.2	-2.2		11:53 PM	16.1	North	14.8	350	2015-03-02 23:53:00	1	23	51	Regular
1459	2015-03-03 00:00:00	36.53333333	Clear	2015-03-03 05:53:00<br />	-13.9		-	43.0		1028.4	-2.8		12:53 AM	16.1	NNW	18.5	340	2015-03-03 00:53:00	2	0	79	Regular
1460	2015-03-03 01:00:00	42.125	Clear	2015-03-03 06:53:00<br />	-13.9		-	46.0		1029.2	-3.9		1:53 AM	16.1	NNW	14.8	340	2015-03-03 01:53:00	2	1	63	Regular
1461	2015-03-03 02:00:00	34.98333333	Clear	2015-03-03 07:53:00<br />	-13.3		-	51.0		1028.9	-4.4		2:53 AM	16.1	NNW	9.3	330	2015-03-03 02:53:00	2	2	78	Regular
1462	2015-03-03 03:00:00	43.275	Clear	2015-03-03 08:53:00<br />	-13.3		-	57.0		1029.2	-6.1		3:53 AM	16.1	Calm	Calm	0	2015-03-03 03:53:00	2	3	80	Regular
1463	2015-03-03 04:00:00	30.7	Clear	2015-03-03 09:53:00<br />	-13.9		-	55.0		1029.8	-6.1		4:53 AM	16.1	WSW	7.4	250	2015-03-03 04:53:00	2	4	98	Regular
1464	2015-03-03 05:00:00	52.60833333	Clear	2015-03-03 10:53:00<br />	-13.3		-	55.0		1029.9	-5.6		5:53 AM	16.1	North	5.6	350	2015-03-03 05:53:00	2	5	21	Regular
1465	2015-03-03 06:00:00	32.2	Clear	2015-03-03 11:53:00<br />	-12.8		-	58.0		1029.9	-5.6		6:53 AM	16.1	Calm	Calm	0	2015-03-03 06:53:00	2	6	42	Regular
1466	2015-03-03 07:00:00	36.69166667	Clear	2015-03-03 12:53:00<br />	-12.8		-	53.0		1030.4	-4.4		7:53 AM	16.1	North	-9999.0	0	2015-03-03 07:53:00	2	7	63	Regular
1467	2015-03-03 08:00:00	21.80833333	Clear	2015-03-03 13:53:00<br />	-12.8		-	51.0		1030.2	-3.9		8:53 AM	16.1	Variable	5.6	0	2015-03-03 08:53:00	2	8	69	Regular
1468	2015-03-03 09:00:00	26.475	Scattered Clouds	2015-03-03 14:53:00<br />	-12.8		-	49.0		1029.8	-3.3		9:53 AM	16.1	ESE	7.4	110	2015-03-03 09:53:00	2	9	84	Regular
1469	2015-03-03 10:00:00	25.93333333	Overcast	2015-03-03 15:53:00<br />	-11.7		-	51.0		1029.2	-2.8		10:53 AM	16.1	South	13.0	190	2015-03-03 10:53:00	2	10	50	Regular
1470	2015-03-03 11:00:00	26.11666667	Mostly Cloudy	2015-03-03 16:53:00<br />	-10.6		-	51.0		1027.9	-1.7		11:53 AM	16.1	South	16.7	190	2015-03-03 11:53:00	2	11	6	Regular
1471	2015-03-03 12:00:00	30.59166667	Overcast	2015-03-03 17:53:00<br />	-10.6		-	49.0		1026.7	-1.1		12:53 PM	16.1	South	14.8	190	2015-03-03 12:53:00	2	12	82	Regular
1472	2015-03-03 13:00:00	35.8	Overcast	2015-03-03 18:53:00<br />	-10.0		-	50.0		1024.7	-0.6		1:53 PM	16.1	South	7.4	170	2015-03-03 13:53:00	2	13	11	Regular
1473	2015-03-03 14:00:00	36.41666667	Overcast	2015-03-03 19:53:00<br />	-10.6		-	45.0		1023.6	0.0		2:53 PM	16.1	South	13.0	190	2015-03-03 14:53:00	2	14	12	Regular
1474	2015-03-03 15:00:00	39.625	Light Snow	2015-03-03 20:34:00<br />	-7.8	Snow	-	61.0	0.0	1023.2	-1.1		3:34 PM	4.0	SSE	22.2	160	2015-03-03 15:34:00	2	15	88	Regular
1475	2015-03-03 16:00:00	42.0	Light Snow	2015-03-03 21:05:00<br />	-5.6	Snow	-	75.0	0.0	1022.6	-1.7		4:05 PM	1.6	South	13.0	180	2015-03-03 16:05:00	2	16	47	Regular
1476	2015-03-03 17:00:00	32.79166667	Light Freezing Rain	2015-03-03 22:04:00<br />	-4.4	Rain	-	82.0	0.0	1021.2	-1.7		5:04 PM	4.0	South	11.1	170	2015-03-03 17:04:00	2	17	26	Regular
1477	2015-03-03 18:00:00	41.59166667	Light Freezing Rain	2015-03-03 23:16:00<br />	-3.9	Rain	-	85.0		1019.5	-1.7		6:16 PM	4.8	SSE	13.0	160	2015-03-03 18:16:00	2	18	3	Regular
1478	2015-03-03 19:00:00	40.75833333	Light Freezing Rain	2015-03-04 00:37:00<br />	-2.2	Rain	-	89.0		1016.8	-0.6		7:37 PM	6.4	North	-9999.0	0	2015-03-03 19:37:00	2	19	6	Regular
1479	2015-03-03 20:00:00	34.65833333	Light Freezing Rain	2015-03-04 01:53:00<br />	-1.1	Rain	-	89.0	0.06	1014.1	0.6		8:53 PM	6.4	South	18.5	190	2015-03-03 20:53:00	2	20	80	Regular
1480	2015-03-03 21:00:00	39.71666667	Light Freezing Rain	2015-03-04 02:53:00<br />	-1.1	Rain	-	89.0	0.08	1013.6	0.6		9:53 PM	6.4	North	-9999.0	0	2015-03-03 21:53:00	2	21	42	Regular
1481	2015-03-03 22:00:00	44.6	Light Freezing Rain	2015-03-04 03:53:00<br />	-1.1	Rain	-	89.0		1011.7	0.6		10:53 PM	8.0	North	-9999.0	0	2015-03-03 22:53:00	2	22	80	Regular
1482	2015-03-03 23:00:00	46.06666667	Light Freezing Rain	2015-03-04 04:53:00<br />	-1.1	Rain	-	89.0	0.02	1010.3	0.6		11:53 PM	11.3	Variable	11.1	0	2015-03-03 23:53:00	2	23	56	Regular
1483	2015-03-04 00:00:00	42.65	Light Freezing Rain	2015-03-04 05:53:00<br />	-0.6	Rain	-	89.0	0.04	1008.9	1.1		12:53 AM	8.0	SW	22.2	220	2015-03-04 00:53:00	3	0	72	Regular
1484	2015-03-04 01:00:00	48.95833333	Light Freezing Rain	2015-03-04 06:53:00<br />	0.0	Rain	-	92.0	0.04	1009.3	1.1		1:53 AM	8.0	WSW	9.3	250	2015-03-04 01:53:00	3	1	33	Regular
1485	2015-03-04 02:00:00	41.6525	Light Freezing Rain	2015-03-04 07:29:00<br />	0.0	Rain	-	92.0	0.03	1008.7	1.1		2:29 AM	4.8	WSW	9.3	240	2015-03-04 02:29:00	3	2	74	Regular
1486	2015-03-04 03:00:00	49.71666667	Light Freezing Rain	2015-03-04 08:12:00<br />	0.0	Rain	-	92.0	0.01	1008.4	1.1		3:12 AM	6.4	WSW	9.3	250	2015-03-04 03:12:00	3	3	67	Regular
1487	2015-03-04 04:00:00	40.24166667	Light Freezing Rain	2015-03-04 09:38:00<br />	0.0	Rain	-	89.0	0.03	1008.7	1.7		4:38 AM	6.4	WSW	11.1	250	2015-03-04 04:38:00	3	4	19	Regular
1488	2015-03-04 05:00:00	48.15	Light Freezing Rain	2015-03-04 10:05:00<br />	0.0	Rain	-	89.0	0.01	1008.7	1.7		5:05 AM	6.4	WSW	9.3	250	2015-03-04 05:05:00	3	5	81	Regular
1489	2015-03-04 06:00:00	33.625	Overcast	2015-03-04 11:53:00<br />	0.6		-	92.0	0.03	1009.7	1.7		6:53 AM	4.0	WSW	7.4	240	2015-03-04 06:53:00	3	6	82	Regular
1490	2015-03-04 07:00:00	31.15	Overcast	2015-03-04 12:01:00<br />	0.6		-	92.0	0.01	1010.0	1.7		7:01 AM	4.0	WSW	7.4	240	2015-03-04 07:01:00	3	7	92	Regular
1491	2015-03-04 08:00:00	35.63333333	Light Rain	2015-03-04 13:11:00<br />	0.6	Rain	-	92.0	0.01	1011.4	1.7		8:11 AM	3.2	SW	9.3	230	2015-03-04 08:11:00	3	8	86	Regular
1492	2015-03-04 09:00:00	32.3	Light Rain	2015-03-04 14:06:00<br />	1.1	Rain	-	93.0	0.02	1012.1	2.2		9:06 AM	2.8	SW	11.1	230	2015-03-04 09:06:00	3	9	99	Regular
1493	2015-03-04 10:00:00	27.93333333	Light Rain	2015-03-04 15:07:00<br />	1.7	Rain	-	93.0	0.01	1011.7	2.8		10:07 AM	2.8	SW	9.3	220	2015-03-04 10:07:00	3	10	22	Regular
1494	2015-03-04 11:00:00	25.80833333	Overcast	2015-03-04 16:27:00<br />	2.2		-	89.0		1012.1	3.9		11:27 AM	3.2	WSW	7.4	250	2015-03-04 11:27:00	3	11	7	Regular
1495	2015-03-04 12:00:00	29.6	Overcast	2015-03-04 17:12:00<br />	2.2		-	86.0		1011.4	4.4		12:12 PM	4.0	SW	9.3	220	2015-03-04 12:12:00	3	12	70	Regular
1496	2015-03-04 13:00:00	35.425	Light Rain	2015-03-04 18:12:00<br />	3.3	Rain	-	89.0	0.0	1010.7	5.0		1:12 PM	4.0	SSW	11.1	210	2015-03-04 13:12:00	3	13	45	Regular
1497	2015-03-04 14:00:00	23.59166667	Light Rain	2015-03-04 19:53:00<br />	3.9	Rain	-	86.0	0.03	1011.2	6.1		2:53 PM	3.2	Variable	9.3	0	2015-03-04 14:53:00	3	14	99	Regular
1498	2015-03-04 15:00:00	41.875	Light Rain	2015-03-04 20:10:00<br />	3.9	Rain	-	86.0	0.02	1012.4	6.1		3:10 PM	2.8	West	9.3	260	2015-03-04 15:10:00	3	15	33	Regular
1499	2015-03-04 16:00:00	41.05	Fog	2015-03-04 21:53:00<br />	3.9	Fog	-	89.0	0.01	1011.6	5.6		4:53 PM	0.8	SW	11.1	220	2015-03-04 16:53:00	3	16	37	Regular
1500	2015-03-04 17:00:00	34.39166667	Overcast	2015-03-04 22:53:00<br />	3.9		-	93.0		1011.7	5.0		5:53 PM	1.2	SW	9.3	220	2015-03-04 17:53:00	3	17	8	Regular
1501	2015-03-04 18:00:00	27.21666667	Overcast	2015-03-04 23:22:00<br />	3.9		-	89.0		1012.4	5.6		6:22 PM	2.0	SW	7.4	230	2015-03-04 18:22:00	3	18	96	Regular
1502	2015-03-04 19:00:00	36.85	Overcast	2015-03-05 00:53:00<br />	3.9		-	93.0	0.0	1011.8	5.0		7:53 PM	1.2	Calm	Calm	0	2015-03-04 19:53:00	3	19	34	Regular
1503	2015-03-04 20:00:00	34.34166667	Light Rain	2015-03-05 01:01:00<br />	3.9	Rain	-	93.0	0.0	1012.1	5.0		8:01 PM	2.0	West	7.4	280	2015-03-04 20:01:00	3	20	27	Regular
1504	2015-03-04 21:00:00	31.15	Light Rain	2015-03-05 02:42:00<br />	3.9	Rain	-	93.0	0.07	1013.1	5.0		9:42 PM	4.8	West	7.4	260	2015-03-04 21:42:00	3	21	68	Regular
1505	2015-03-04 22:00:00	29.675	Light Rain	2015-03-05 03:42:00<br />	3.3	Rain	-	89.0	0.05	1013.4	5.0		10:42 PM	6.4	West	9.3	280	2015-03-04 22:42:00	3	22	70	Regular
1506	2015-03-04 23:00:00	37.20833333	Light Rain	2015-03-05 04:53:00<br />	2.2	Rain	-	89.0	0.05	1012.7	3.9		11:53 PM	8.0	NW	9.3	310	2015-03-04 23:53:00	3	23	57	Regular
1507	2015-03-05 00:00:00	48.1	Light Rain	2015-03-05 05:53:00<br />	1.7	Rain	-	86.0	0.04	1012.2	3.9		12:53 AM	9.7	WNW	7.4	290	2015-03-05 00:53:00	4	0	6	Regular
1508	2015-03-05 01:00:00	38.45	Light Rain	2015-03-05 06:53:00<br />	1.1	Rain	-	86.0	0.04	1012.7	3.3		1:53 AM	11.3	WNW	7.4	300	2015-03-05 01:53:00	4	1	26	Regular
1509	2015-03-05 02:00:00	42.50833333	Light Rain	2015-03-05 07:53:00<br />	1.1	Rain	-	89.0	0.05	1012.6	2.8		2:53 AM	8.0	WNW	9.3	300	2015-03-05 02:53:00	4	2	61	Regular
1510	2015-03-05 03:00:00	32.78333333	Light Rain	2015-03-05 08:19:00<br />	1.1	Rain	-	93.0	0.01	1012.8	2.2		3:19 AM	8.0	NW	9.3	310	2015-03-05 03:19:00	4	3	37	Regular
1511	2015-03-05 04:00:00	39.6	Light Rain	2015-03-05 09:04:00<br />	0.0	Rain	-	89.0	0.01	1014.1	1.7		4:04 AM	9.7	NW	11.1	320	2015-03-05 04:04:00	4	4	21	Regular
1512	2015-03-05 05:00:00	39.03333333	Light Snow	2015-03-05 10:04:00<br />	-0.6	Snow	27.8	92.0	0.0	1015.5	0.6		5:04 AM	4.0	North	18.5	360	2015-03-05 05:04:00	4	5	60	Regular
1513	2015-03-05 06:00:00	36.71666667	Light Snow	2015-03-05 11:06:00<br />	-1.1	Snow	-	89.0	0.0	1016.1	0.6		6:06 AM	4.8	North	9.3	350	2015-03-05 06:06:00	4	6	99	Regular
1514	2015-03-05 07:00:00	22.63333333	Light Snow	2015-03-05 12:07:00<br />	-1.1	Snow	-	89.0	0.0	1017.5	0.6		7:07 AM	1.2	NW	16.7	310	2015-03-05 07:07:00	4	7	54	Regular
1515	2015-03-05 08:00:00	29.66666667	Snow	2015-03-05 13:07:00<br />	-2.8	Fog-Snow	35.2	85.0	0.0	1018.5	-0.6		8:07 AM	0.8	North	20.4	350	2015-03-05 08:07:00	4	8	36	Regular
1516	2015-03-05 09:00:00	38.30833333	Snow	2015-03-05 14:02:00<br />	-2.8	Fog-Snow	48.2	88.0	0.0	1019.2	-1.1		9:02 AM	0.8	NNW	18.5	340	2015-03-05 09:02:00	4	9	71	Regular
1517	2015-03-05 10:00:00	26.23333333	Light Snow	2015-03-05 15:15:00<br />	-3.9	Snow	-	88.0	0.0	1019.5	-2.2		10:15 AM	1.2	North	22.2	360	2015-03-05 10:15:00	4	10	37	Regular
1518	2015-03-05 11:00:00	32.08333333	Snow	2015-03-05 16:00:00<br />	-5.0	Fog-Snow	-	88.0	0.0	1019.5	-3.3		11:00 AM	0.8	North	18.5	360	2015-03-05 11:00:00	4	11	55	Regular
1519	2015-03-05 12:00:00	27.975	Snow	2015-03-05 17:53:00<br />	-7.2	Fog-Snow	44.4	85.0	0.0	1020.9	-5.0		12:53 PM	0.4	NNW	22.2	340	2015-03-05 12:53:00	4	12	89	Regular
1520	2015-03-05 13:00:00	35.03333333	Snow	2015-03-05 18:14:00<br />	-8.3	Snow	40.7	82.0	0.0	1020.9	-5.6		1:14 PM	0.8	North	22.2	350	2015-03-05 13:14:00	4	13	3	Regular
1521	2015-03-05 14:00:00	33.58333333	Light Snow	2015-03-05 19:00:00<br />	-8.9	Snow	-	81.0	0.0	1021.9	-6.1		2:00 PM	2.0	North	16.7	360	2015-03-05 14:00:00	4	14	51	Regular
1522	2015-03-05 15:00:00	34.075	Light Snow	2015-03-05 20:20:00<br />	-9.4	Snow	31.5	81.0	0.0	1022.2	-6.7		3:20 PM	1.2	NNW	18.5	340	2015-03-05 15:20:00	4	15	65	Regular
1523	2015-03-05 16:00:00	34.93333333	Light Snow	2015-03-05 21:53:00<br />	-8.9	Snow	-	85.0	0.0	1022.6	-6.7		4:53 PM	1.2	NNW	11.1	340	2015-03-05 16:53:00	4	16	97	Regular
1524	2015-03-05 17:00:00	34.83333333	Light Snow	2015-03-05 22:22:00<br />	-9.4	Snow	-	81.0	0.0	1022.9	-6.7		5:22 PM	1.6	NNW	14.8	340	2015-03-05 17:22:00	4	17	32	Regular
1525	2015-03-05 18:00:00	42.31666667	Overcast	2015-03-05 23:53:00<br />	-10.6		33.3	74.0	0.0	1023.9	-6.7		6:53 PM	16.1	NNW	13.0	330	2015-03-05 18:53:00	4	18	57	Regular
1526	2015-03-05 19:00:00	37.63333333	Overcast	2015-03-06 00:53:00<br />	-11.1		31.5	71.0		1024.9	-6.7		7:53 PM	16.1	NNW	14.8	330	2015-03-05 19:53:00	4	19	64	Regular
1527	2015-03-05 20:00:00	34.31666667	Overcast	2015-03-06 01:53:00<br />	-12.2		31.5	65.0		1026.1	-6.7		8:53 PM	16.1	NNW	16.7	330	2015-03-05 20:53:00	4	20	98	Regular
1528	2015-03-05 21:00:00	32.03333333	Overcast	2015-03-06 02:53:00<br />	-13.3		33.3	62.0		1027.1	-7.2		9:53 PM	16.1	NW	14.8	320	2015-03-05 21:53:00	4	21	73	Regular
1529	2015-03-05 22:00:00	29.00833333	Partly Cloudy	2015-03-06 03:53:00<br />	-14.4		-	57.0		1028.2	-7.2		10:53 PM	16.1	NNW	16.7	330	2015-03-05 22:53:00	4	22	79	Regular
1530	2015-03-05 23:00:00	42.95	Clear	2015-03-06 04:53:00<br />	-15.6		35.2	54.0		1028.9	-7.8		11:53 PM	16.1	NNW	24.1	330	2015-03-05 23:53:00	4	23	50	Regular
1531	2015-03-06 00:00:00	38.38333333	Clear	2015-03-06 05:53:00<br />	-16.1		-	59.0		1029.4	-9.4		12:53 AM	16.1	NNW	16.7	340	2015-03-06 00:53:00	5	0	94	Regular
1532	2015-03-06 01:00:00	43.76666667	Clear	2015-03-06 06:53:00<br />	-16.7		-	59.0		1029.9	-10.0		1:53 AM	16.1	North	14.8	350	2015-03-06 01:53:00	5	1	4	Regular
1533	2015-03-06 02:00:00	48.78333333	Clear	2015-03-06 07:53:00<br />	-17.2		-	61.0		1030.4	-11.1		2:53 AM	16.1	North	11.1	360	2015-03-06 02:53:00	5	2	15	Regular
1534	2015-03-06 03:00:00	45.68333333	Clear	2015-03-06 08:53:00<br />	-17.8		-	61.0		1031.0	-11.7		3:53 AM	16.1	NNW	11.1	340	2015-03-06 03:53:00	5	3	31	Regular
1535	2015-03-06 04:00:00	51.34166667	Clear	2015-03-06 09:53:00<br />	-17.8		-	64.0		1031.8	-12.2		4:53 AM	16.1	NNW	11.1	340	2015-03-06 04:53:00	5	4	73	Regular
1536	2015-03-06 05:00:00	40.93333333	Clear	2015-03-06 10:53:00<br />	-18.3		-	67.0		1032.7	-13.3		5:53 AM	16.1	NNW	7.4	330	2015-03-06 05:53:00	5	5	84	Regular
1537	2015-03-06 06:00:00	31.275	Clear	2015-03-06 11:53:00<br />	-17.8		-	67.0		1033.5	-12.8		6:53 AM	16.1	NNW	11.1	330	2015-03-06 06:53:00	5	6	0	Regular
1538	2015-03-06 07:00:00	34.41666667	Clear	2015-03-06 12:53:00<br />	-17.2		-	61.0		1033.9	-11.1		7:53 AM	16.1	NNW	11.1	340	2015-03-06 07:53:00	5	7	90	Regular
1539	2015-03-06 08:00:00	32.44166667	Clear	2015-03-06 13:53:00<br />	-16.7		-	59.0		1034.5	-10.0		8:53 AM	16.1	North	11.1	350	2015-03-06 08:53:00	5	8	73	Regular
1540	2015-03-06 09:00:00	35.14166667	Clear	2015-03-06 14:53:00<br />	-16.7		-	54.0		1034.6	-8.9		9:53 AM	16.1	North	9.3	350	2015-03-06 09:53:00	5	9	71	Regular
1541	2015-03-06 10:00:00	31.68333333	Clear	2015-03-06 15:53:00<br />	-16.7		-	47.0		1034.2	-7.2		10:53 AM	16.1	ENE	5.6	70	2015-03-06 10:53:00	5	10	82	Regular
1542	2015-03-06 11:00:00	21.59166667	Light Snow	2015-03-06 16:53:00<br />	-15.6	Snow	-	50.0	0.0	1033.9	-6.7		11:53 AM	16.1	North	-9999.0	0	2015-03-06 11:53:00	5	11	7	Regular
1543	2015-03-06 12:00:00	28.39166667	Light Snow	2015-03-06 17:53:00<br />	-15.0	Snow	-	48.0	0.0	1032.9	-5.6		12:53 PM	16.1	NW	9.3	310	2015-03-06 12:53:00	5	12	24	Regular
1544	2015-03-06 13:00:00	23.0	Clear	2015-03-06 18:53:00<br />	-14.4		-	48.0	0.0	1031.6	-5.0		1:53 PM	16.1	Variable	11.1	0	2015-03-06 13:53:00	5	13	52	Regular
1545	2015-03-06 14:00:00	40.85	Clear	2015-03-06 19:53:00<br />	-15.6		-	44.0	0.0	1031.1	-5.0		2:53 PM	16.1	SW	5.6	230	2015-03-06 14:53:00	5	14	89	Regular
1546	2015-03-06 15:00:00	35.525	Clear	2015-03-06 20:53:00<br />	-15.6		-	42.0		1030.8	-4.4		3:53 PM	16.1	Variable	7.4	0	2015-03-06 15:53:00	5	15	47	Regular
1547	2015-03-06 16:00:00	39.475	Clear	2015-03-06 21:53:00<br />	-15.6		-	42.0		1030.3	-4.4		4:53 PM	16.1	West	7.4	260	2015-03-06 16:53:00	5	16	47	Regular
1548	2015-03-06 17:00:00	46.225	Clear	2015-03-06 22:53:00<br />	-14.4		-	51.0		1029.9	-5.6		5:53 PM	16.1	WSW	5.6	240	2015-03-06 17:53:00	5	17	46	Regular
1549	2015-03-06 18:00:00	30.575	Clear	2015-03-06 23:53:00<br />	-15.6		-	48.0		1029.9	-6.1		6:53 PM	16.1	WSW	7.4	240	2015-03-06 18:53:00	5	18	86	Regular
1550	2015-03-06 19:00:00	38.375	Clear	2015-03-07 00:53:00<br />	-13.9		-	59.0		1029.3	-7.2		7:53 PM	16.1	SW	7.4	220	2015-03-06 19:53:00	5	19	73	Regular
1551	2015-03-06 20:00:00	37.90833333	Clear	2015-03-07 01:53:00<br />	-13.9		-	59.0		1029.0	-7.2		8:53 PM	16.1	WSW	7.4	240	2015-03-06 20:53:00	5	20	91	Regular
1552	2015-03-06 21:00:00	45.0	Clear	2015-03-07 02:53:00<br />	-13.9		-	65.0		1029.0	-8.3		9:53 PM	16.1	WSW	9.3	240	2015-03-06 21:53:00	5	21	60	Regular
1553	2015-03-06 22:00:00	50.40833333	Clear	2015-03-07 03:53:00<br />	-14.4		-	62.0		1028.5	-8.3		10:53 PM	16.1	West	9.3	270	2015-03-06 22:53:00	5	22	83	Regular
1554	2015-03-06 23:00:00	35.01666667	Clear	2015-03-07 04:53:00<br />	-15.0		-	62.0		1028.0	-8.9		11:53 PM	16.1	West	13.0	260	2015-03-06 23:53:00	5	23	48	Regular
1555	2015-03-07 00:00:00	33.69166667	Clear	2015-03-07 05:53:00<br />	-15.0		-	64.0		1027.6	-9.4		12:53 AM	16.1	West	11.1	270	2015-03-07 00:53:00	6	0	73	Regular
1556	2015-03-07 01:00:00	30.25833333	Clear	2015-03-07 06:53:00<br />	-15.6		-	67.0		1027.2	-10.6		1:53 AM	16.1	WSW	7.4	240	2015-03-07 01:53:00	6	1	53	Regular
1557	2015-03-07 02:00:00	41.51666667	Clear	2015-03-07 07:53:00<br />	-15.6		-	70.0		1026.6	-11.1		2:53 AM	14.5	SW	7.4	220	2015-03-07 02:53:00	6	2	57	Regular
1558	2015-03-07 03:00:00	52.175	Clear	2015-03-07 08:53:00<br />	-16.1		-	70.0		1026.5	-11.7		3:53 AM	14.5	WSW	5.6	240	2015-03-07 03:53:00	6	3	97	Regular
1559	2015-03-07 04:00:00	42.2	Clear	2015-03-07 09:53:00<br />	-16.1		-	77.0		1026.1	-12.8		4:53 AM	12.9	SW	5.6	220	2015-03-07 04:53:00	6	4	20	Regular
1560	2015-03-07 05:00:00	45.04166667	Clear	2015-03-07 10:53:00<br />	-16.1		-	80.0		1026.0	-13.3		5:53 AM	11.3	SSW	5.6	200	2015-03-07 05:53:00	6	5	74	Regular
1561	2015-03-07 06:00:00	36.44166667	Clear	2015-03-07 11:53:00<br />	-15.0		-	87.0		1025.8	-13.3		6:53 AM	9.7	Calm	Calm	0	2015-03-07 06:53:00	6	6	81	Regular
1562	2015-03-07 07:00:00	35.33333333	Clear	2015-03-07 12:53:00<br />	-13.9		-	84.0		1026.2	-11.7		7:53 AM	12.9	SW	7.4	220	2015-03-07 07:53:00	6	7	43	Regular
1563	2015-03-07 08:00:00	32.58333333	Clear	2015-03-07 13:53:00<br />	-15.0		-	57.0		1025.9	-7.8		8:53 AM	16.1	WSW	11.1	250	2015-03-07 08:53:00	6	8	10	Regular
1564	2015-03-07 09:00:00	27.43333333	Clear	2015-03-07 14:53:00<br />	-13.3		-	49.0		1025.2	-3.9		9:53 AM	16.1	West	14.8	260	2015-03-07 09:53:00	6	9	7	Regular
1565	2015-03-07 10:00:00	30.81666667	Clear	2015-03-07 15:53:00<br />	-12.2		-	45.0		1024.4	-1.7		10:53 AM	16.1	WSW	14.8	250	2015-03-07 10:53:00	6	10	21	Regular
1566	2015-03-07 11:00:00	27.64166667	Partly Cloudy	2015-03-07 16:53:00<br />	-11.1		-	42.0		1023.7	0.6		11:53 AM	16.1	West	16.7	260	2015-03-07 11:53:00	6	11	8	Regular
1567	2015-03-07 12:00:00	24.48333333	Clear	2015-03-07 17:53:00<br />	-10.6		42.6	39.0		1022.0	2.2		12:53 PM	16.1	WSW	18.5	250	2015-03-07 12:53:00	6	12	80	Regular
1568	2015-03-07 13:00:00	32.10833333	Mostly Cloudy	2015-03-07 18:53:00<br />	-10.6		35.2	34.0		1020.5	3.9		1:53 PM	16.1	West	22.2	260	2015-03-07 13:53:00	6	13	55	Regular
1569	2015-03-07 14:00:00	36.175	Partly Cloudy	2015-03-07 19:53:00<br />	-10.0		33.3	38.0		1019.3	3.3		2:53 PM	16.1	SW	20.4	220	2015-03-07 14:53:00	6	14	31	Regular
1570	2015-03-07 15:00:00	41.69166667	Overcast	2015-03-07 20:53:00<br />	-8.9		-	42.0		1018.5	2.8		3:53 PM	16.1	SW	18.5	230	2015-03-07 15:53:00	6	15	3	Regular
1571	2015-03-07 16:00:00	26.08333333	Scattered Clouds	2015-03-07 21:53:00<br />	-8.9		-	41.0		1018.3	3.3		4:53 PM	16.1	SW	16.7	230	2015-03-07 16:53:00	6	16	87	Regular
1572	2015-03-07 17:00:00	29.60833333	Mostly Cloudy	2015-03-07 22:53:00<br />	-8.9		-	41.0		1018.8	3.3		5:53 PM	16.1	SW	14.8	230	2015-03-07 17:53:00	6	17	92	Regular
1573	2015-03-07 18:00:00	31.75833333	Mostly Cloudy	2015-03-07 23:53:00<br />	-7.2		-	50.0		1018.4	2.2		6:53 PM	16.1	SW	11.1	230	2015-03-07 18:53:00	6	18	39	Regular
1574	2015-03-07 19:00:00	43.09166667	Clear	2015-03-08 00:53:00<br />	-7.8		-	50.0		1017.7	1.7		7:53 PM	16.1	SW	11.1	220	2015-03-07 19:53:00	6	19	70	Regular
1575	2015-03-07 20:00:00	40.76666667	Mostly Cloudy	2015-03-08 01:53:00<br />	-7.2		-	54.0		1017.5	1.1		8:53 PM	16.1	SSW	7.4	210	2015-03-07 20:53:00	6	20	32	Regular
1576	2015-03-07 21:00:00	33.19166667	Mostly Cloudy	2015-03-08 02:53:00<br />	-7.2		-	56.0		1017.5	0.6		9:53 PM	16.1	Calm	Calm	0	2015-03-07 21:53:00	6	21	20	Regular
1577	2015-03-07 22:00:00	40.75	Overcast	2015-03-08 03:53:00<br />	-6.1		-	55.0		1017.5	2.2		10:53 PM	16.1	WSW	5.6	240	2015-03-07 22:53:00	6	22	90	Regular
1578	2015-03-07 23:00:00	45.98333333	Overcast	2015-03-08 04:53:00<br />	-6.1		-	61.0		1017.5	0.6		11:53 PM	16.1	SW	7.4	230	2015-03-07 23:53:00	6	23	15	Regular
1579	2015-03-08 00:00:00	38.74166667	Overcast	2015-03-08 05:53:00<br />	-5.6		-	61.0		1017.5	1.1	12:53 AM		16.1	SSW	5.6	210	2015-03-08 00:53:00	7	0	89	Regular
1580	2015-03-08 01:00:00	38.41666667	Scattered Clouds	2015-03-08 06:53:00<br />	-6.7		-	66.0		1017.7	-1.1	1:53 AM		16.1	Calm	Calm	0	2015-03-08 01:53:00	7	1	39	Regular
1581	2015-03-08 03:00:00	29.9	Overcast	2015-03-08 07:53:00<br />	-5.6		-	69.0		1017.0	-0.6	3:53 AM		16.1	Calm	Calm	0	2015-03-08 03:53:00	7	3	66	Regular
1582	2015-03-08 04:00:00	47.18333333	Partly Cloudy	2015-03-08 08:53:00<br />	-6.1		-	69.0		1016.7	-1.1	4:53 AM		16.1	Calm	Calm	0	2015-03-08 04:53:00	7	4	54	Regular
1583	2015-03-08 05:00:00	46.66666667	Clear	2015-03-08 09:53:00<br />	-6.1		-	75.0		1016.6	-2.2	5:53 AM		14.5	SSW	5.6	210	2015-03-08 05:53:00	7	5	35	Regular
1584	2015-03-08 06:00:00	33.44166667	Clear	2015-03-08 10:53:00<br />	-7.2		-	78.0		1017.2	-3.9	6:53 AM		14.5	Calm	Calm	0	2015-03-08 06:53:00	7	6	4	Regular
1585	2015-03-08 07:00:00	33.005	Mostly Cloudy	2015-03-08 11:53:00<br />	-5.6		-	78.0		1017.9	-2.2	7:53 AM		12.9	WNW	9.3	300	2015-03-08 07:53:00	7	7	36	Regular
1586	2015-03-08 08:00:00	38.25833333	Overcast	2015-03-08 12:53:00<br />	-4.4		-	73.0		1017.9	0.0	8:53 AM		14.5	West	7.4	260	2015-03-08 08:53:00	7	8	31	Regular
1587	2015-03-08 09:00:00	29.50833333	Clear	2015-03-08 13:53:00<br />	-3.9		-	57.0		1018.1	3.9	9:53 AM		16.1	Variable	7.4	0	2015-03-08 09:53:00	7	9	52	Regular
1588	2015-03-08 10:00:00	31.91666667	Clear	2015-03-08 14:53:00<br />	-3.9		33.3	46.0		1017.8	7.2	10:53 AM		16.1	West	20.4	280	2015-03-08 10:53:00	7	10	2	Regular
1589	2015-03-08 11:00:00	28.96666667	Clear	2015-03-08 15:53:00<br />	-3.3		33.3	44.0		1017.8	8.3	11:53 AM		16.1	West	16.7	270	2015-03-08 11:53:00	7	11	30	Regular
1590	2015-03-08 12:00:00	23.45833333	Mostly Cloudy	2015-03-08 16:53:00<br />	-3.9		50.0	41.0		1017.9	8.9	12:53 PM		16.1	West	22.2	280	2015-03-08 12:53:00	7	12	96	Regular
1591	2015-03-08 13:00:00	37.85833333	Partly Cloudy	2015-03-08 17:53:00<br />	-3.9		38.9	42.0		1017.8	8.3	1:53 PM		14.5	WNW	20.4	300	2015-03-08 13:53:00	7	13	46	Regular
1592	2015-03-08 14:00:00	39.26666667	Clear	2015-03-08 18:53:00<br />	-5.6		38.9	36.0		1017.5	8.9	2:53 PM		16.1	NW	22.2	310	2015-03-08 14:53:00	7	14	84	Regular
1593	2015-03-08 15:00:00	40.775	Partly Cloudy	2015-03-08 19:53:00<br />	-6.1		38.9	34.0		1017.8	8.9	3:53 PM		16.1	West	25.9	270	2015-03-08 15:53:00	7	15	19	Regular
1594	2015-03-08 16:00:00	35.00833333	Clear	2015-03-08 20:53:00<br />	-6.7		33.3	34.0		1018.2	8.3	4:53 PM		16.1	WNW	20.4	300	2015-03-08 16:53:00	7	16	26	Regular
1595	2015-03-08 17:00:00	40.35	Clear	2015-03-08 21:53:00<br />	-7.2		-	33.0		1018.7	8.3	5:53 PM		16.1	WNW	13.0	290	2015-03-08 17:53:00	7	17	4	Regular
1596	2015-03-08 18:00:00	38.83333333	Clear	2015-03-08 22:53:00<br />	-6.7		-	37.0		1019.4	7.2	6:53 PM		16.1	West	11.1	270	2015-03-08 18:53:00	7	18	36	Regular
1597	2015-03-08 19:00:00	37.70833333	Clear	2015-03-08 23:53:00<br />	-6.7		-	41.0		1020.0	5.6	7:53 PM		16.1	WSW	9.3	240	2015-03-08 19:53:00	7	19	45	Regular
1598	2015-03-08 20:00:00	33.23333333	Clear	2015-03-09 00:53:00<br />	-6.7		-	43.0		1020.3	5.0	8:53 PM		16.1	WSW	7.4	240	2015-03-08 20:53:00	7	20	22	Regular
1599	2015-03-08 21:00:00	48.19166667	Clear	2015-03-09 01:53:00<br />	-6.7		-	48.0		1020.4	3.3	9:53 PM		16.1	SW	7.4	230	2015-03-08 21:53:00	7	21	39	Regular
1600	2015-03-08 22:00:00	42.86666667	Clear	2015-03-09 02:53:00<br />	-6.7		-	46.0		1020.6	3.9	10:53 PM		16.1	SW	7.4	230	2015-03-08 22:53:00	7	22	6	Regular
1601	2015-03-08 23:00:00	40.00833333	Clear	2015-03-09 03:53:00<br />	-6.1		-	52.0		1020.4	2.8	11:53 PM		16.1	WSW	5.6	240	2015-03-08 23:53:00	7	23	27	Regular
1602	2015-03-09 00:00:00	44.65833333	Clear	2015-03-09 04:53:00<br />	-6.1		-	59.0		1019.8	1.1	12:53 AM		16.1	Calm	Calm	0	2015-03-09 00:53:00	1	0	97	Regular
1603	2015-03-09 01:00:00	45.98333333	Clear	2015-03-09 05:53:00<br />	-6.1		-	59.0		1020.0	1.1	1:53 AM		16.1	SW	5.6	230	2015-03-09 01:53:00	1	1	77	Regular
1604	2015-03-09 02:00:00	40.83333333	Overcast	2015-03-09 06:53:00<br />	-5.6		-	61.0		1019.8	1.1	2:53 AM		16.1	SW	5.6	220	2015-03-09 02:53:00	1	2	82	Regular
1605	2015-03-09 03:00:00	47.70833333	Overcast	2015-03-09 07:53:00<br />	-4.4		-	67.0		1019.4	1.1	3:53 AM		16.1	Calm	Calm	0	2015-03-09 03:53:00	1	3	47	Regular
1606	2015-03-09 04:00:00	38.2	Light Rain	2015-03-09 08:53:00<br />	-3.3	Rain	-	65.0	0.0	1019.7	2.8	4:53 AM		14.5	West	7.4	260	2015-03-09 04:53:00	1	4	8	Regular
1607	2015-03-09 05:00:00	37.41666667	Overcast	2015-03-09 09:53:00<br />	-2.8		-	57.0	0.0	1020.0	5.0	5:53 AM		16.1	WSW	5.6	250	2015-03-09 05:53:00	1	5	76	Regular
1608	2015-03-09 06:00:00	45.59166667	Overcast	2015-03-09 10:53:00<br />	-2.8		-	62.0		1020.6	3.9	6:53 AM		16.1	WSW	5.6	250	2015-03-09 06:53:00	1	6	15	Regular
1609	2015-03-09 07:00:00	30.98333333	Overcast	2015-03-09 11:53:00<br />	-3.3		-	62.0		1021.1	3.3	7:53 AM		16.1	SW	9.3	220	2015-03-09 07:53:00	1	7	58	Regular
1610	2015-03-09 08:00:00	25.20833333	Overcast	2015-03-09 12:53:00<br />	-2.8		-	60.0		1021.6	4.4	8:53 AM		14.5	WSW	5.6	240	2015-03-09 08:53:00	1	8	66	Regular
1611	2015-03-09 09:00:00	25.81666667	Mostly Cloudy	2015-03-09 13:53:00<br />	-2.8		-	53.0		1021.9	6.1	9:53 AM		16.1	West	13.0	270	2015-03-09 09:53:00	1	9	36	Regular
1612	2015-03-09 10:00:00	28.61666667	Overcast	2015-03-09 14:53:00<br />	-1.1		-	52.0		1021.8	8.3	10:53 AM		16.1	WNW	14.8	300	2015-03-09 10:53:00	1	10	69	Regular
1613	2015-03-09 11:00:00	27.13333333	Scattered Clouds	2015-03-09 15:53:00<br />	-1.1		-	50.0		1021.7	8.9	11:53 AM		16.1	WNW	14.8	300	2015-03-09 11:53:00	1	11	14	Regular
1614	2015-03-09 12:00:00	24.86666667	Partly Cloudy	2015-03-09 16:53:00<br />	-3.9		-	38.0		1021.5	10.0	12:53 PM		16.1	WNW	16.7	300	2015-03-09 12:53:00	1	12	6	Regular
1615	2015-03-09 13:00:00	35.725	Clear	2015-03-09 17:53:00<br />	-3.9		-	36.0		1021.1	10.6	1:53 PM		16.1	NW	14.8	320	2015-03-09 13:53:00	1	13	24	Regular
1616	2015-03-09 14:00:00	27.21666667	Clear	2015-03-09 18:53:00<br />	-3.9		-	35.0		1020.8	11.1	2:53 PM		16.1	NW	13.0	310	2015-03-09 14:53:00	1	14	71	Regular
1617	2015-03-09 15:00:00	31.35	Clear	2015-03-09 19:53:00<br />	-3.9		-	34.0		1020.7	11.7	3:53 PM		16.1	WNW	18.5	300	2015-03-09 15:53:00	1	15	38	Regular
1618	2015-03-09 16:00:00	34.75833333	Clear	2015-03-09 20:53:00<br />	-4.4		-	32.0	0.0	1021.1	11.7	4:53 PM		16.1	WNW	14.8	300	2015-03-09 16:53:00	1	16	96	Regular
1619	2015-03-09 17:00:00	37.05	Clear	2015-03-09 21:53:00<br />	-4.4		-	34.0		1021.3	11.1	5:53 PM		16.1	WNW	9.3	300	2015-03-09 17:53:00	1	17	87	Regular
1620	2015-03-09 18:00:00	35.175	Clear	2015-03-09 22:53:00<br />	-5.6		-	32.0	0.0	1021.9	10.6	6:53 PM		16.1	West	5.6	280	2015-03-09 18:53:00	1	18	7	Regular
1621	2015-03-09 19:00:00	36.29166667	Clear	2015-03-09 23:53:00<br />	-3.3		-	49.0		1022.6	6.7	7:53 PM		16.1	North	5.6	360	2015-03-09 19:53:00	1	19	52	Regular
1622	2015-03-09 20:00:00	40.46666667	Clear	2015-03-10 00:53:00<br />	-3.3		-	49.0		1023.1	6.7	8:53 PM		16.1	Calm	Calm	0	2015-03-09 20:53:00	1	20	80	Regular
1623	2015-03-09 21:00:00	28.45	Clear	2015-03-10 01:53:00<br />	-3.3		-	60.0		1023.3	3.9	9:53 PM		16.1	Calm	Calm	0	2015-03-09 21:53:00	1	21	75	Regular
1624	2015-03-09 22:00:00	36.01666667	Clear	2015-03-10 02:53:00<br />	-3.3		-	67.0		1023.9	2.2	10:53 PM		16.1	SSW	7.4	210	2015-03-09 22:53:00	1	22	66	Regular
1625	2015-03-09 23:00:00	35.43333333	Clear	2015-03-10 03:53:00<br />	-3.3		-	67.0		1024.1	2.2	11:53 PM		16.1	Calm	Calm	0	2015-03-09 23:53:00	1	23	69	Regular
1626	2015-03-10 00:00:00	45.74166667	Clear	2015-03-10 04:53:00<br />	-3.9		-	70.0		1024.3	1.1	12:53 AM		16.1	SW	9.3	220	2015-03-10 00:53:00	2	0	31	Regular
1627	2015-03-10 01:00:00	44.2	Clear	2015-03-10 05:53:00<br />	-3.9		-	67.0		1024.3	1.7	1:53 AM		16.1	NW	5.6	320	2015-03-10 01:53:00	2	1	3	Regular
1628	2015-03-10 02:00:00	39.625	Clear	2015-03-10 06:53:00<br />	-3.9		-	67.0		1024.4	1.7	2:53 AM		16.1	NW	5.6	310	2015-03-10 02:53:00	2	2	85	Regular
1629	2015-03-10 03:00:00	52.51666667	Clear	2015-03-10 07:53:00<br />	-3.9		-	72.0		1024.1	0.6	3:53 AM		16.1	Calm	Calm	0	2015-03-10 03:53:00	2	3	6	Regular
1630	2015-03-10 04:00:00	45.26666667	Clear	2015-03-10 08:53:00<br />	-3.9		-	75.0		1023.9	0.0	4:53 AM		16.1	Calm	Calm	0	2015-03-10 04:53:00	2	4	37	Regular
1631	2015-03-10 05:00:00	38.93333333	Clear	2015-03-10 09:53:00<br />	-4.4		-	76.0		1024.4	-0.6	5:53 AM		16.1	North	5.6	360	2015-03-10 05:53:00	2	5	73	Regular
1632	2015-03-10 06:00:00	33.03333333	Clear	2015-03-10 10:53:00<br />	-3.3		-	75.0		1024.9	0.6	6:53 AM		16.1	Calm	Calm	0	2015-03-10 06:53:00	2	6	27	Regular
1633	2015-03-10 07:00:00	30.78333333	Clear	2015-03-10 11:53:00<br />	-3.3		-	79.0		1025.1	0.0	7:53 AM		16.1	Calm	Calm	0	2015-03-10 07:53:00	2	7	2	Regular
1634	2015-03-10 08:00:00	28.56666667	Clear	2015-03-10 12:53:00<br />	-2.2		-	68.0		1025.1	3.3	8:53 AM		14.5	Calm	Calm	0	2015-03-10 08:53:00	2	8	50	Regular
1635	2015-03-10 09:00:00	25.58333333	Clear	2015-03-10 13:53:00<br />	0.0		-	63.0		1025.1	6.7	9:53 AM		14.5	Calm	Calm	0	2015-03-10 09:53:00	2	9	54	Regular
1636	2015-03-10 10:00:00	27.86666667	Clear	2015-03-10 14:53:00<br />	0.0		-	54.0		1024.7	8.9	10:53 AM		16.1	South	11.1	170	2015-03-10 10:53:00	2	10	51	Regular
1637	2015-03-10 11:00:00	29.38333333	Clear	2015-03-10 15:53:00<br />	2.2		-	59.0		1024.0	10.0	11:53 AM		16.1	SSE	11.1	150	2015-03-10 11:53:00	2	11	0	Regular
1638	2015-03-10 12:00:00	32.83333333	Clear	2015-03-10 16:53:00<br />	3.3		-	57.0		1023.3	11.7	12:53 PM		16.1	SE	13.0	130	2015-03-10 12:53:00	2	12	21	Regular
1639	2015-03-10 13:00:00	26.3	Overcast	2015-03-10 17:53:00<br />	2.8		-	51.0		1022.1	12.8	1:53 PM		16.1	South	14.8	170	2015-03-10 13:53:00	2	13	74	Regular
1640	2015-03-10 14:00:00	34.56666667	Light Rain	2015-03-10 18:53:00<br />	2.8	Rain	-	51.0	0.0	1020.9	12.8	2:53 PM		16.1	South	18.5	170	2015-03-10 14:53:00	2	14	66	Regular
1641	2015-03-10 15:00:00	29.45833333	Light Rain	2015-03-10 19:53:00<br />	3.9	Rain	-	59.0	0.0	1020.2	11.7	3:53 PM		16.1	SSE	9.3	150	2015-03-10 15:53:00	2	15	44	Regular
1642	2015-03-10 16:00:00	25.98333333	Light Rain	2015-03-10 20:53:00<br />	5.0	Rain	-	68.0	0.0	1019.6	10.6	4:53 PM		16.1	East	7.4	80	2015-03-10 16:53:00	2	16	42	Regular
1643	2015-03-10 17:00:00	32.225	Light Rain	2015-03-10 21:53:00<br />	5.0	Rain	-	77.0	0.02	1018.5	8.9	5:53 PM		11.3	East	7.4	80	2015-03-10 17:53:00	2	17	10	Regular
1644	2015-03-10 18:00:00	31.45833333	Light Rain	2015-03-10 22:26:00<br />	5.0	Rain	-	80.0	0.01	1018.5	8.3	6:26 PM		9.7	East	9.3	90	2015-03-10 18:26:00	2	18	10	Regular
1645	2015-03-10 19:00:00	25.875	Light Rain	2015-03-10 23:21:00<br />	5.6	Rain	-	86.0	0.02	1017.8	7.8	7:21 PM		8.0	East	5.6	80	2015-03-10 19:21:00	2	19	43	Regular
1646	2015-03-10 20:00:00	39.40833333	Rain	2015-03-11 00:01:00<br />	6.1	Rain	-	89.0	0.01	1017.8	7.8	8:01 PM		4.0	Calm	Calm	0	2015-03-10 20:01:00	2	20	65	Regular
1647	2015-03-10 21:00:00	42.3	Rain	2015-03-11 01:05:00<br />	6.1	Rain	-	93.0	0.02	1017.5	7.2	9:05 PM		1.2	Calm	Calm	0	2015-03-10 21:05:00	2	21	8	Regular
1648	2015-03-10 22:00:00	31.06666667	Rain	2015-03-11 02:53:00<br />	6.1	Fog-Rain	-	93.0	0.08	1015.8	7.2	10:53 PM		0.8	Calm	Calm	0	2015-03-10 22:53:00	2	22	17	Regular
1649	2015-03-10 23:00:00	38.63333333	Light Rain	2015-03-11 03:53:00<br />	5.6	Rain	-	93.0	0.06	1014.9	6.7	11:53 PM		1.6	NNW	5.6	330	2015-03-10 23:53:00	2	23	58	Regular
1650	2015-03-11 00:00:00	44.225	Light Rain	2015-03-11 04:12:00<br />	6.1	Rain	-	96.0	0.01	1014.8	6.7	12:12 AM		1.6	Calm	Calm	0	2015-03-11 00:12:00	3	0	65	Regular
1651	2015-03-11 01:00:00	35.10833333	Light Rain	2015-03-11 05:09:00<br />	5.6	Rain	-	93.0	0.01	1014.1	6.7	1:09 AM		1.6	WNW	5.6	300	2015-03-11 01:09:00	3	1	13	Regular
1652	2015-03-11 02:00:00	39.975	Overcast	2015-03-11 06:02:00<br />	5.6		-	97.0	0.0	1013.8	6.1	2:02 AM		1.2	WSW	5.6	240	2015-03-11 02:02:00	3	2	40	Regular
1653	2015-03-11 03:00:00	42.65833333	Overcast	2015-03-11 07:19:00<br />	6.1		-	93.0		1013.1	7.2	3:19 AM		6.4	WSW	11.1	250	2015-03-11 03:19:00	3	3	1	Regular
1654	2015-03-11 04:00:00	39.80833333	Overcast	2015-03-11 08:02:00<br />	6.1		-	96.0		1012.8	6.7	4:02 AM		3.2	Calm	Calm	0	2015-03-11 04:02:00	3	4	77	Regular
1655	2015-03-11 05:00:00	30.78333333	Overcast	2015-03-11 09:53:00<br />	5.6		-	93.0		1013.2	6.7	5:53 AM		9.7	WSW	5.6	250	2015-03-11 05:53:00	3	5	71	Regular
1656	2015-03-11 06:00:00	37.38333333	Overcast	2015-03-11 10:53:00<br />	5.6		-	93.0		1014.2	6.7	6:53 AM		11.3	West	7.4	280	2015-03-11 06:53:00	3	6	19	Regular
1657	2015-03-11 07:00:00	27.25	Overcast	2015-03-11 11:53:00<br />	5.0		-	93.0		1014.3	6.1	7:53 AM		8.0	West	11.1	270	2015-03-11 07:53:00	3	7	57	Regular
1658	2015-03-11 08:00:00	25.775	Clear	2015-03-11 12:53:00<br />	5.0		-	89.0		1015.2	6.7	8:53 AM		6.4	West	7.4	260	2015-03-11 08:53:00	3	8	16	Regular
1659	2015-03-11 09:00:00	31.15	Clear	2015-03-11 13:53:00<br />	5.6		-	83.0		1015.5	8.3	9:53 AM		11.3	WNW	13.0	290	2015-03-11 09:53:00	3	9	52	Regular
1660	2015-03-11 10:00:00	28.475	Clear	2015-03-11 14:53:00<br />	6.1		-	77.0		1015.7	10.0	10:53 AM		16.1	WNW	13.0	300	2015-03-11 10:53:00	3	10	96	Regular
1661	2015-03-11 11:00:00	23.90833333	Clear	2015-03-11 15:53:00<br />	6.1		-	69.0		1015.8	11.7	11:53 AM		16.1	Variable	11.1	0	2015-03-11 11:53:00	3	11	99	Regular
1662	2015-03-11 12:00:00	29.38333333	Clear	2015-03-11 16:53:00<br />	4.4		-	59.0		1016.3	12.2	12:53 PM		16.1	NW	20.4	310	2015-03-11 12:53:00	3	12	11	Regular
1663	2015-03-11 13:00:00	34.39166667	Clear	2015-03-11 17:53:00<br />	4.4		-	59.0		1015.6	12.2	1:53 PM		16.1	WNW	13.0	290	2015-03-11 13:53:00	3	13	5	Regular
1664	2015-03-11 14:00:00	28.15	Clear	2015-03-11 18:53:00<br />	4.4		-	55.0		1015.0	13.3	2:53 PM		16.1	WNW	14.8	290	2015-03-11 14:53:00	3	14	90	Regular
1665	2015-03-11 15:00:00	35.41666667	Clear	2015-03-11 19:53:00<br />	4.4		-	51.0	0.0	1015.1	14.4	3:53 PM		16.1	West	14.8	280	2015-03-11 15:53:00	3	15	36	Regular
1666	2015-03-11 16:00:00	30.95833333	Clear	2015-03-11 20:53:00<br />	3.9		-	49.0		1015.1	14.4	4:53 PM		16.1	WNW	16.7	290	2015-03-11 16:53:00	3	16	29	Regular
1667	2015-03-11 17:00:00	32.59166667	Clear	2015-03-11 21:53:00<br />	2.2		-	45.0		1015.4	13.9	5:53 PM		16.1	West	13.0	280	2015-03-11 17:53:00	3	17	89	Regular
1668	2015-03-11 18:00:00	36.00833333	Clear	2015-03-11 22:53:00<br />	2.2		-	49.0		1015.8	12.8	6:53 PM		16.1	WNW	13.0	290	2015-03-11 18:53:00	3	18	11	Regular
1669	2015-03-11 19:00:00	27.10833333	Clear	2015-03-11 23:53:00<br />	1.7		-	53.0		1017.0	11.1	7:53 PM		16.1	West	9.3	270	2015-03-11 19:53:00	3	19	27	Regular
1670	2015-03-11 20:00:00	38.84166667	Clear	2015-03-12 00:53:00<br />	2.2		-	59.0		1017.6	10.0	8:53 PM		16.1	West	9.3	280	2015-03-11 20:53:00	3	20	91	Regular
1671	2015-03-11 21:00:00	44.41666667	Clear	2015-03-12 01:53:00<br />	1.7		-	57.0		1018.4	10.0	9:53 PM		16.1	WNW	13.0	290	2015-03-11 21:53:00	3	21	10	Regular
1672	2015-03-11 22:00:00	27.8	Clear	2015-03-12 02:53:00<br />	1.1		-	56.0		1019.4	9.4	10:53 PM		16.1	WNW	13.0	290	2015-03-11 22:53:00	3	22	66	Regular
1673	2015-03-11 23:00:00	40.58333333	Clear	2015-03-12 03:53:00<br />	1.1		-	61.0		1020.0	8.3	11:53 PM		14.5	WNW	7.4	290	2015-03-11 23:53:00	3	23	87	Regular
1674	2015-03-12 00:00:00	37.79166667	Clear	2015-03-12 04:53:00<br />	0.6		-	63.0		1020.0	7.2	12:53 AM		14.5	WNW	9.3	300	2015-03-12 00:53:00	4	0	71	Regular
1675	2015-03-12 01:00:00	40.35	Clear	2015-03-12 05:53:00<br />	-1.7		-	53.0		1020.9	7.2	1:53 AM		16.1	NW	16.7	320	2015-03-12 01:53:00	4	1	67	Regular
1676	2015-03-12 02:00:00	47.04166667	Clear	2015-03-12 06:53:00<br />	-6.1		-	40.0		1021.4	6.7	2:53 AM		16.1	WNW	11.1	300	2015-03-12 02:53:00	4	2	74	Regular
1677	2015-03-12 03:00:00	34.825	Clear	2015-03-12 07:53:00<br />	-6.1		-	42.0		1021.3	6.1	3:53 AM		16.1	NW	18.5	310	2015-03-12 03:53:00	4	3	19	Regular
1678	2015-03-12 04:00:00	45.2	Clear	2015-03-12 08:53:00<br />	-6.7		27.8	40.0		1022.1	6.1	4:53 AM		16.1	NW	11.1	310	2015-03-12 04:53:00	4	4	60	Regular
1679	2015-03-12 05:00:00	50.53333333	Clear	2015-03-12 09:53:00<br />	-6.7		29.6	41.0		1024.0	5.6	5:53 AM		16.1	NNW	20.4	340	2015-03-12 05:53:00	4	5	14	Regular
1680	2015-03-12 06:00:00	44.43333333	Clear	2015-03-12 10:53:00<br />	-7.2		27.8	41.0	0.0	1026.3	5.0	6:53 AM		16.1	North	16.7	350	2015-03-12 06:53:00	4	6	28	Regular
1681	2015-03-12 07:00:00	35.68333333	Clear	2015-03-12 11:53:00<br />	-7.2		35.2	43.0		1027.6	4.4	7:53 AM		16.1	NNW	16.7	330	2015-03-12 07:53:00	4	7	74	Regular
1682	2015-03-12 08:00:00	25.79166667	Clear	2015-03-12 12:53:00<br />	-8.3		37.0	38.0		1028.4	5.0	8:53 AM		16.1	North	25.9	350	2015-03-12 08:53:00	4	8	65	Regular
1683	2015-03-12 09:00:00	25.53333333	Clear	2015-03-12 13:53:00<br />	-10.6		42.6	30.0		1029.6	6.1	9:53 AM		16.1	North	24.1	360	2015-03-12 09:53:00	4	9	46	Regular
1684	2015-03-12 10:00:00	27.58333333	Clear	2015-03-12 14:53:00<br />	-12.2		50.0	25.0		1029.9	6.7	10:53 AM		16.1	NNW	31.5	340	2015-03-12 10:53:00	4	10	23	Regular
1685	2015-03-12 11:00:00	26.10833333	Clear	2015-03-12 15:53:00<br />	-12.8		50.0	23.0		1030.2	7.2	11:53 AM		16.1	NNW	31.5	340	2015-03-12 11:53:00	4	11	19	Regular
1686	2015-03-12 12:00:00	28.39166667	Clear	2015-03-12 16:53:00<br />	-13.9		33.3	20.0		1031.0	7.8	12:53 PM		16.1	NNW	24.1	340	2015-03-12 12:53:00	4	12	98	Regular
1687	2015-03-12 13:00:00	27.875	Clear	2015-03-12 17:53:00<br />	-14.4		37.0	19.0		1031.0	8.3	1:53 PM		16.1	NNW	25.9	330	2015-03-12 13:53:00	4	13	94	Regular
1688	2015-03-12 14:00:00	29.65833333	Clear	2015-03-12 18:53:00<br />	-15.0		40.7	18.0		1031.4	8.3	2:53 PM		16.1	NNW	29.6	340	2015-03-12 14:53:00	4	14	45	Regular
1689	2015-03-12 15:00:00	37.2	Clear	2015-03-12 19:53:00<br />	-13.9		35.2	19.0		1031.5	8.9	3:53 PM		16.1	NW	20.4	320	2015-03-12 15:53:00	4	15	72	Regular
1690	2015-03-12 16:00:00	48.48333333	Clear	2015-03-12 20:53:00<br />	-15.6		38.9	17.0		1031.6	8.3	4:53 PM		16.1	NNW	24.1	330	2015-03-12 16:53:00	4	16	78	Regular
1691	2015-03-12 17:00:00	28.725	Clear	2015-03-12 21:53:00<br />	-15.0		38.9	19.0		1031.9	7.8	5:53 PM		16.1	North	25.9	350	2015-03-12 17:53:00	4	17	15	Regular
1692	2015-03-12 18:00:00	29.95833333	Clear	2015-03-12 22:53:00<br />	-17.2		-	17.0		1032.3	6.1	6:53 PM		16.1	North	22.2	350	2015-03-12 18:53:00	4	18	17	Regular
1693	2015-03-12 19:00:00	23.09166667	Clear	2015-03-12 23:53:00<br />	-16.7		-	20.0		1033.1	4.4	7:53 PM		16.1	North	7.4	360	2015-03-12 19:53:00	4	19	48	Regular
1694	2015-03-12 20:00:00	39.95833333	Clear	2015-03-13 00:53:00<br />	-17.8		-	19.0		1034.2	4.4	8:53 PM		16.1	North	13.0	360	2015-03-12 20:53:00	4	20	66	Regular
1695	2015-03-12 21:00:00	40.86666667	Clear	2015-03-13 01:53:00<br />	-16.1		-	25.0		1034.7	2.2	9:53 PM		16.1	NNE	9.3	30	2015-03-12 21:53:00	4	21	23	Regular
1696	2015-03-12 22:00:00	40.675	Clear	2015-03-13 02:53:00<br />	-17.8		-	22.0		1035.3	2.2	10:53 PM		16.1	North	9.3	360	2015-03-12 22:53:00	4	22	89	Regular
1697	2015-03-12 23:00:00	50.71666667	Clear	2015-03-13 03:53:00<br />	-18.3		-	22.0		1035.7	1.7	11:53 PM		16.1	North	11.1	10	2015-03-12 23:53:00	4	23	47	Regular
1698	2015-03-13 00:00:00	35.04166667	Clear	2015-03-13 04:53:00<br />	-20.0		-	18.0		1035.9	2.2	12:53 AM		16.1	NNE	7.4	20	2015-03-13 00:53:00	5	0	45	Regular
1699	2015-03-13 01:00:00	49.03333333	Clear	2015-03-13 05:53:00<br />	-17.8		-	24.0		1036.0	0.6	1:53 AM		16.1	Calm	Calm	0	2015-03-13 01:53:00	5	1	56	Regular
1700	2015-03-13 02:00:00	50.375	Clear	2015-03-13 06:53:00<br />	-16.1		-	31.0		1035.6	-0.6	2:53 AM		16.1	North	9.3	360	2015-03-13 02:53:00	5	2	95	Regular
1701	2015-03-13 03:00:00	45.11666667	Clear	2015-03-13 07:53:00<br />	-16.7		-	29.0		1035.4	-0.6	3:53 AM		16.1	North	7.4	10	2015-03-13 03:53:00	5	3	31	Regular
1702	2015-03-13 04:00:00	36.575	Clear	2015-03-13 08:53:00<br />	-15.6		-	33.0		1035.7	-1.1	4:53 AM		16.1	North	7.4	350	2015-03-13 04:53:00	5	4	44	Regular
1703	2015-03-13 05:00:00	41.1	Clear	2015-03-13 09:53:00<br />	-15.6		-	33.0		1036.1	-1.1	5:53 AM		16.1	North	5.6	10	2015-03-13 05:53:00	5	5	29	Regular
1704	2015-03-13 06:00:00	27.99166667	Clear	2015-03-13 10:53:00<br />	-14.4		-	38.0		1035.3	-1.7	6:53 AM		16.1	NE	7.4	40	2015-03-13 06:53:00	5	6	81	Regular
1705	2015-03-13 07:00:00	42.9	Clear	2015-03-13 11:53:00<br />	-14.4		-	36.0		1036.0	-1.1	7:53 AM		16.1	ENE	14.8	60	2015-03-13 07:53:00	5	7	32	Regular
1706	2015-03-13 08:00:00	23.9	Clear	2015-03-13 12:53:00<br />	-13.9		-	32.0		1037.1	1.1	8:53 AM		16.1	East	11.1	80	2015-03-13 08:53:00	5	8	94	Regular
1707	2015-03-13 09:00:00	31.74166667	Clear	2015-03-13 13:53:00<br />	-13.3		-	31.0		1037.2	2.2	9:53 AM		16.1	East	11.1	100	2015-03-13 09:53:00	5	9	74	Regular
1708	2015-03-13 10:00:00	20.125	Clear	2015-03-13 14:53:00<br />	-12.8		-	29.0		1036.7	3.9	10:53 AM		16.1	South	9.3	180	2015-03-13 10:53:00	5	10	58	Regular
1709	2015-03-13 11:00:00	31.53333333	Clear	2015-03-13 15:53:00<br />	-13.3		-	27.0		1035.6	4.4	11:53 AM		16.1	SE	11.1	130	2015-03-13 11:53:00	5	11	89	Regular
1710	2015-03-13 12:00:00	44.31666667	Clear	2015-03-13 16:53:00<br />	-13.3		-	25.0		1035.3	5.6	12:53 PM		16.1	South	11.1	180	2015-03-13 12:53:00	5	12	12	Regular
1711	2015-03-13 13:00:00	38.95833333	Clear	2015-03-13 17:53:00<br />	-10.6		-	28.0		1033.8	6.7	1:53 PM		16.1	South	16.7	170	2015-03-13 13:53:00	5	13	40	Regular
1712	2015-03-13 14:00:00	30.25833333	Clear	2015-03-13 18:53:00<br />	-10.0		-	28.0		1032.8	7.8	2:53 PM		16.1	South	18.5	170	2015-03-13 14:53:00	5	14	52	Regular
1713	2015-03-13 15:00:00	30.11666667	Clear	2015-03-13 19:53:00<br />	-10.6		-	25.0		1032.0	8.3	3:53 PM		16.1	SSE	18.5	160	2015-03-13 15:53:00	5	15	17	Regular
1714	2015-03-13 16:00:00	47.01666667	Clear	2015-03-13 20:53:00<br />	-9.4		-	30.0		1031.0	7.2	4:53 PM		16.1	SSE	18.5	150	2015-03-13 16:53:00	5	16	20	Regular
1715	2015-03-13 17:00:00	39.1	Clear	2015-03-13 21:53:00<br />	-7.2		-	37.0		1030.4	6.7	5:53 PM		16.1	South	18.5	170	2015-03-13 17:53:00	5	17	45	Regular
1716	2015-03-13 18:00:00	36.24166667	Clear	2015-03-13 22:53:00<br />	-7.2		-	40.0	0.0	1030.5	5.6	6:53 PM		16.1	South	14.8	180	2015-03-13 18:53:00	5	18	45	Regular
1717	2015-03-13 19:00:00	48.125	Clear	2015-03-13 23:53:00<br />	-7.2		-	41.0		1030.0	5.0	7:53 PM		16.1	South	16.7	170	2015-03-13 19:53:00	5	19	67	Regular
1718	2015-03-13 20:00:00	31.7	Clear	2015-03-14 00:53:00<br />	-5.6		-	49.0		1029.8	4.4	8:53 PM		16.1	SSE	13.0	160	2015-03-13 20:53:00	5	20	45	Regular
1719	2015-03-13 21:00:00	52.15	Clear	2015-03-14 01:53:00<br />	-5.0		-	53.0		1029.0	3.9	9:53 PM		16.1	South	14.8	170	2015-03-13 21:53:00	5	21	47	Regular
1720	2015-03-13 22:00:00	36.5	Overcast	2015-03-14 02:53:00<br />	-4.4		-	57.0		1028.8	3.3	10:53 PM		16.1	South	13.0	190	2015-03-13 22:53:00	5	22	93	Regular
1721	2015-03-13 23:00:00	40.74166667	Mostly Cloudy	2015-03-14 03:53:00<br />	-3.9		-	60.0		1028.0	3.3	11:53 PM		16.1	South	11.1	190	2015-03-13 23:53:00	5	23	67	Regular
1722	2015-03-14 00:00:00	41.60833333	Light Rain	2015-03-14 04:53:00<br />	-2.2	Rain	-	70.0	0.0	1026.8	2.8	12:53 AM		16.1	South	9.3	190	2015-03-14 00:53:00	6	0	85	Break
1723	2015-03-14 01:00:00	54.33333333	Light Rain	2015-03-14 05:53:00<br />	-1.1	Rain	-	79.0	0.01	1026.1	2.2	1:53 AM		16.1	Calm	Calm	0	2015-03-14 01:53:00	6	1	27	Break
1724	2015-03-14 02:00:00	58.35833333	Light Rain	2015-03-14 06:26:00<br />	-0.6	Rain	-	82.0	0.01	1026.0	2.2	2:26 AM		16.1	Calm	Calm	0	2015-03-14 02:26:00	6	2	3	Break
1725	2015-03-14 03:00:00	39.425	Light Rain	2015-03-14 07:15:00<br />	0.0	Rain	-	86.0	0.01	1024.9	2.2	3:15 AM		12.9	South	5.6	180	2015-03-14 03:15:00	6	3	37	Break
1726	2015-03-14 04:00:00	44.24166667	Light Rain	2015-03-14 08:10:00<br />	0.6	Rain	-	89.0	0.01	1023.6	2.2	4:10 AM		9.7	ESE	5.6	120	2015-03-14 04:10:00	6	4	47	Break
1727	2015-03-14 05:00:00	37.5	Rain	2015-03-14 09:07:00<br />	1.1	Rain	-	93.0	0.02	1022.2	2.2	5:07 AM		4.8	East	5.6	100	2015-03-14 05:07:00	6	5	1	Break
1728	2015-03-14 06:00:00	39.55833333	Light Rain	2015-03-14 10:53:00<br />	2.2	Rain	-	93.0	0.07	1020.1	3.3	6:53 AM		4.8	Calm	Calm	0	2015-03-14 06:53:00	6	6	26	Break
1729	2015-03-14 07:00:00	26.16666667	Light Rain	2015-03-14 11:05:00<br />	2.8	Rain	-	97.0	0.01	1020.5	3.3	7:05 AM		3.2	Calm	Calm	0	2015-03-14 07:05:00	6	7	38	Break
1730	2015-03-14 08:00:00	22.80833333	Rain	2015-03-14 12:51:00<br />	2.0	Rain	-	93.0	0.07	1019.2	3.0	8:51 AM		2.8	NW	9.3	320	2015-03-14 08:51:00	6	8	60	Break
1731	2015-03-14 09:00:00	41.675	Rain	2015-03-14 13:23:00<br />	2.8	Rain	-	93.0	0.04	1018.5	3.9	9:23 AM		4.0	NNW	7.4	340	2015-03-14 09:23:00	6	9	66	Break
1732	2015-03-14 10:00:00	24.45	Rain	2015-03-14 14:53:00<br />	3.9	Rain	-	97.0	0.07	1016.1	4.4	10:53 AM		4.0	North	5.6	10	2015-03-14 10:53:00	6	10	50	Break
1733	2015-03-14 11:00:00	28.36666667	Rain	2015-03-14 15:36:00<br />	3.9	Rain	-	93.0	0.08	1015.5	5.0	11:36 AM		4.0	North	9.3	350	2015-03-14 11:36:00	6	11	84	Break
1734	2015-03-14 12:00:00	33.4	Light Rain	2015-03-14 16:53:00<br />	5.0	Rain	-	93.0	0.07	1012.9	6.1	12:53 PM		4.0	North	9.3	360	2015-03-14 12:53:00	6	12	56	Break
1735	2015-03-14 13:00:00	36.2	Light Rain	2015-03-14 17:05:00<br />	5.0	Rain	-	93.0	0.0	1013.1	6.1	1:05 PM		4.8	North	7.4	360	2015-03-14 13:05:00	6	13	42	Break
1736	2015-03-14 14:00:00	27.76666667	Light Rain	2015-03-14 18:15:00<br />	6.1	Rain	-	96.0	0.0	1011.1	6.7	2:15 PM		4.0	Calm	Calm	0	2015-03-14 14:15:00	6	14	86	Break
1737	2015-03-14 15:00:00	29.425	Overcast	2015-03-14 19:00:00<br />	6.1		-	93.0		1010.0	7.2	3:00 PM		2.8	Calm	Calm	0	2015-03-14 15:00:00	6	15	45	Break
1738	2015-03-14 16:00:00	35.28333333	Overcast	2015-03-14 20:17:00<br />	6.7		-	93.0		1008.7	7.8	4:17 PM		1.2	WSW	5.6	240	2015-03-14 16:17:00	6	16	15	Break
1739	2015-03-14 17:00:00	47.575	Light Rain	2015-03-14 21:24:00<br />	6.7	Rain	-	93.0	0.02	1008.4	7.8	5:24 PM		2.0	NW	5.6	320	2015-03-14 17:24:00	6	17	35	Break
1740	2015-03-14 18:00:00	34.71666667	Light Rain	2015-03-14 22:01:00<br />	6.7	Rain	-	93.0	0.0	1007.7	7.8	6:01 PM		4.8	NNW	5.6	330	2015-03-14 18:01:00	6	18	8	Break
1741	2015-03-14 19:00:00	36.16666667	Light Rain	2015-03-14 23:22:00<br />	6.7	Rain	-	97.0	0.01	1007.0	7.2	7:22 PM		4.8	NNW	5.6	330	2015-03-14 19:22:00	6	19	38	Break
1742	2015-03-14 20:00:00	47.14166667	Light Rain	2015-03-15 00:20:00<br />	6.7	Rain	-	97.0	0.01	1007.3	7.2	8:20 PM		6.4	West	5.6	270	2015-03-14 20:20:00	6	20	83	Break
1743	2015-03-14 21:00:00	31.275	Light Rain	2015-03-15 01:04:00<br />	6.1	Rain	-	93.0	0.01	1007.7	7.2	9:04 PM		6.4	WNW	5.6	290	2015-03-14 21:04:00	6	21	79	Break
1744	2015-03-14 22:00:00	34.175	Overcast	2015-03-15 02:05:00<br />	6.1		-	93.0		1007.3	7.2	10:05 PM		8.0	West	7.4	270	2015-03-14 22:05:00	6	22	49	Break
1745	2015-03-14 23:00:00	45.43333333	Clear	2015-03-15 03:53:00<br />	5.6		-	90.0		1006.8	7.2	11:53 PM		9.7	West	11.1	270	2015-03-14 23:53:00	6	23	69	Break
1746	2015-03-15 00:00:00	49.48333333	Mostly Cloudy	2015-03-15 04:53:00<br />	5.0		-	93.0		1006.9	6.1	12:53 AM		8.0	West	11.1	270	2015-03-15 00:53:00	7	0	3	Break
1747	2015-03-15 01:00:00	40.73333333	Scattered Clouds	2015-03-15 05:01:00<br />	5.0		-	93.0		1007.3	6.1	1:01 AM		8.0	West	11.1	270	2015-03-15 01:01:00	7	1	50	Break
1748	2015-03-15 02:00:00	33.29166667	Overcast	2015-03-15 06:53:00<br />	2.2		-	73.0		1007.5	6.7	2:53 AM		16.1	WNW	14.8	290	2015-03-15 02:53:00	7	2	68	Break
1749	2015-03-15 03:00:00	32.1	Overcast	2015-03-15 07:53:00<br />	0.6		42.6	68.0		1007.4	6.1	3:53 AM		16.1	WNW	20.4	290	2015-03-15 03:53:00	7	3	65	Break
1750	2015-03-15 04:00:00	37.14166667	Overcast	2015-03-15 08:53:00<br />	-1.1		37.0	60.0		1007.9	6.1	4:53 AM		16.1	WNW	22.2	300	2015-03-15 04:53:00	7	4	12	Break
1751	2015-03-15 05:00:00	31.4	Partly Cloudy	2015-03-15 09:53:00<br />	-2.2		29.6	58.0		1007.9	5.6	5:53 AM		16.1	WNW	14.8	290	2015-03-15 05:53:00	7	5	88	Break
1752	2015-03-15 06:00:00	27.55	Overcast	2015-03-15 10:53:00<br />	-1.7		-	65.0	0.0	1007.8	4.4	6:53 AM		16.1	WSW	5.6	250	2015-03-15 06:53:00	7	6	19	Break
1753	2015-03-15 07:00:00	29.16666667	Mostly Cloudy	2015-03-15 11:53:00<br />	-1.7		-	60.0		1008.2	5.6	7:53 AM		16.1	Variable	7.4	0	2015-03-15 07:53:00	7	7	19	Break
1754	2015-03-15 08:00:00	30.125	Overcast	2015-03-15 12:53:00<br />	-1.1		31.5	60.0		1008.4	6.1	8:53 AM		16.1	WNW	16.7	300	2015-03-15 08:53:00	7	8	26	Break
1755	2015-03-15 09:00:00	19.675	Overcast	2015-03-15 13:53:00<br />	-1.7		40.7	58.0		1009.0	6.1	9:53 AM		16.1	WNW	20.4	290	2015-03-15 09:53:00	7	9	49	Break
1756	2015-03-15 10:00:00	21.90833333	Light Rain	2015-03-15 14:53:00<br />	-1.7	Rain	46.3	58.0	0.0	1009.5	6.1	10:53 AM		16.1	WNW	27.8	300	2015-03-15 10:53:00	7	10	6	Break
1757	2015-03-15 11:00:00	34.25	Overcast	2015-03-15 15:53:00<br />	-2.2		35.2	56.0	0.0	1009.9	6.1	11:53 AM		16.1	NW	24.1	310	2015-03-15 11:53:00	7	11	88	Break
1758	2015-03-15 12:00:00	30.78333333	Overcast	2015-03-15 16:53:00<br />	-2.2		44.4	60.0		1010.3	5.0	12:53 PM		16.1	WNW	25.9	300	2015-03-15 12:53:00	7	12	32	Break
1759	2015-03-15 13:00:00	36.5	Overcast	2015-03-15 17:53:00<br />	-2.2		40.7	60.0		1010.6	5.0	1:53 PM		16.1	WNW	22.2	300	2015-03-15 13:53:00	7	13	28	Break
1760	2015-03-15 14:00:00	26.30833333	Overcast	2015-03-15 18:53:00<br />	-2.8		37.0	57.0	0.0	1010.2	5.0	2:53 PM		16.1	WNW	22.2	300	2015-03-15 14:53:00	7	14	91	Break
1761	2015-03-15 15:00:00	35.28333333	Overcast	2015-03-15 19:53:00<br />	-2.8		31.5	55.0		1010.3	5.6	3:53 PM		16.1	NW	20.4	310	2015-03-15 15:53:00	7	15	28	Break
1762	2015-03-15 16:00:00	34.28333333	Overcast	2015-03-15 20:53:00<br />	-3.3		40.7	53.0		1010.6	5.6	4:53 PM		16.1	NNW	25.9	330	2015-03-15 16:53:00	7	16	85	Break
1763	2015-03-15 17:00:00	33.80833333	Overcast	2015-03-15 21:53:00<br />	-3.9		44.4	51.0		1011.4	5.6	5:53 PM		16.1	NW	27.8	320	2015-03-15 17:53:00	7	17	53	Break
1764	2015-03-15 18:00:00	37.61666667	Overcast	2015-03-15 22:53:00<br />	-3.9		31.5	55.0		1012.9	4.4	6:53 PM		16.1	NNW	20.4	330	2015-03-15 18:53:00	7	18	61	Break
1765	2015-03-15 19:00:00	43.1	Overcast	2015-03-15 23:53:00<br />	-3.9		42.6	57.0		1014.0	3.9	7:53 PM		16.1	NNW	27.8	340	2015-03-15 19:53:00	7	19	31	Break
1766	2015-03-15 20:00:00	36.94166667	Overcast	2015-03-16 00:53:00<br />	-3.9		40.7	57.0		1015.1	3.9	8:53 PM		16.1	NNW	22.2	340	2015-03-15 20:53:00	7	20	64	Break
1767	2015-03-15 21:00:00	34.66666667	Overcast	2015-03-16 01:53:00<br />	-3.9		31.5	57.0		1015.7	3.9	9:53 PM		16.1	NNW	18.5	330	2015-03-15 21:53:00	7	21	83	Break
1768	2015-03-15 22:00:00	28.475	Overcast	2015-03-16 02:53:00<br />	-3.9		-	57.0		1016.1	3.9	10:53 PM		16.1	NNW	18.5	330	2015-03-15 22:53:00	7	22	24	Break
1769	2015-03-15 23:00:00	33.75833333	Overcast	2015-03-16 03:53:00<br />	-3.3		27.8	62.0		1015.9	3.3	11:53 PM		16.1	NNW	14.8	340	2015-03-15 23:53:00	7	23	56	Break
1770	2015-03-16 00:00:00	35.0	Overcast	2015-03-16 04:53:00<br />	-3.9		25.9	60.0		1016.1	3.3	12:53 AM		16.1	NNW	13.0	330	2015-03-16 00:53:00	1	0	91	Break
1771	2015-03-16 01:00:00	38.05833333	Overcast	2015-03-16 05:53:00<br />	-3.9		-	60.0		1016.2	3.3	1:53 AM		16.1	NNW	13.0	340	2015-03-16 01:53:00	1	1	99	Break
1772	2015-03-16 02:00:00	38.575	Clear	2015-03-16 06:53:00<br />	-3.9		-	64.0		1016.4	2.2	2:53 AM		16.1	NW	7.4	310	2015-03-16 02:53:00	1	2	91	Break
1773	2015-03-16 03:00:00	34.78333333	Clear	2015-03-16 07:53:00<br />	-3.9		-	67.0		1016.7	1.7	3:53 AM		16.1	WNW	11.1	290	2015-03-16 03:53:00	1	3	65	Break
1774	2015-03-16 04:00:00	27.76666667	Clear	2015-03-16 08:53:00<br />	-4.4		-	70.0		1016.8	0.6	4:53 AM		16.1	WNW	7.4	290	2015-03-16 04:53:00	1	4	95	Break
1775	2015-03-16 05:00:00	34.95	Clear	2015-03-16 09:53:00<br />	-4.4		-	70.0		1017.0	0.6	5:53 AM		16.1	NW	7.4	310	2015-03-16 05:53:00	1	5	55	Break
1776	2015-03-16 06:00:00	37.88333333	Clear	2015-03-16 10:53:00<br />	-4.4		-	76.0		1017.4	-0.6	6:53 AM		16.1	WSW	7.4	240	2015-03-16 06:53:00	1	6	90	Break
1777	2015-03-16 07:00:00	28.35	Clear	2015-03-16 11:53:00<br />	-3.9		-	75.0		1016.8	0.0	7:53 AM		16.1	Calm	Calm	0	2015-03-16 07:53:00	1	7	7	Break
1778	2015-03-16 08:00:00	31.35833333	Scattered Clouds	2015-03-16 12:53:00<br />	-3.3		-	67.0		1016.7	2.2	8:53 AM		16.1	Variable	7.4	0	2015-03-16 08:53:00	1	8	29	Break
1779	2015-03-16 09:00:00	27.98333333	Clear	2015-03-16 13:53:00<br />	-3.3		-	60.0		1016.3	3.9	9:53 AM		16.1	West	11.1	260	2015-03-16 09:53:00	1	9	28	Break
1780	2015-03-16 10:00:00	24.84166667	Clear	2015-03-16 14:53:00<br />	-2.8		-	57.0		1015.6	5.0	10:53 AM		16.1	Variable	5.6	0	2015-03-16 10:53:00	1	10	20	Break
1781	2015-03-16 11:00:00	22.05	Clear	2015-03-16 15:53:00<br />	-1.7		-	55.0		1014.7	6.7	11:53 AM		16.1	West	9.3	270	2015-03-16 11:53:00	1	11	67	Break
1782	2015-03-16 12:00:00	30.45	Scattered Clouds	2015-03-16 16:53:00<br />	-2.2		-	50.0		1013.9	7.8	12:53 PM		16.1	Variable	11.1	0	2015-03-16 12:53:00	1	12	19	Break
1783	2015-03-16 13:00:00	28.20833333	Partly Cloudy	2015-03-16 17:53:00<br />	-1.7		-	48.0		1013.0	8.9	1:53 PM		16.1	West	11.1	280	2015-03-16 13:53:00	1	13	53	Break
1784	2015-03-16 14:00:00	27.5	Clear	2015-03-16 18:53:00<br />	-1.1		-	44.0		1011.6	10.6	2:53 PM		16.1	SW	13.0	230	2015-03-16 14:53:00	1	14	4	Break
1785	2015-03-16 15:00:00	32.11666667	Clear	2015-03-16 19:53:00<br />	-1.1		-	44.0		1010.6	10.6	3:53 PM		16.1	West	11.1	270	2015-03-16 15:53:00	1	15	44	Break
1786	2015-03-16 16:00:00	25.65833333	Clear	2015-03-16 20:53:00<br />	-0.6		-	43.0		1010.0	11.7	4:53 PM		16.1	Variable	7.4	0	2015-03-16 16:53:00	1	16	52	Break
1787	2015-03-16 17:00:00	29.93333333	Clear	2015-03-16 21:53:00<br />	-0.6		25.9	41.0		1010.2	12.2	5:53 PM		16.1	West	11.1	280	2015-03-16 17:53:00	1	17	14	Break
1788	2015-03-16 18:00:00	30.89166667	Clear	2015-03-16 22:53:00<br />	0.0		-	45.0		1010.4	11.7	6:53 PM		16.1	Variable	5.6	0	2015-03-16 18:53:00	1	18	40	Break
1789	2015-03-16 19:00:00	35.54166667	Clear	2015-03-16 23:53:00<br />	0.0		-	48.0		1010.0	10.6	7:53 PM		16.1	SW	5.6	230	2015-03-16 19:53:00	1	19	24	Break
1790	2015-03-16 20:00:00	28.475	Clear	2015-03-17 00:53:00<br />	0.0		-	54.0		1009.7	8.9	8:53 PM		16.1	SSW	5.6	210	2015-03-16 20:53:00	1	20	20	Break
1791	2015-03-16 21:00:00	23.55	Scattered Clouds	2015-03-17 01:53:00<br />	0.0		-	52.0		1010.5	9.4	9:53 PM		16.1	WSW	5.6	250	2015-03-16 21:53:00	1	21	54	Break
1792	2015-03-16 22:00:00	36.21666667	Clear	2015-03-17 02:53:00<br />	0.6		-	56.0		1009.5	8.9	10:53 PM		16.1	SW	7.4	230	2015-03-16 22:53:00	1	22	86	Break
1793	2015-03-16 23:00:00	38.34166667	Overcast	2015-03-17 03:53:00<br />	1.1		-	65.0		1008.8	7.2	11:53 PM		16.1	SW	9.3	220	2015-03-16 23:53:00	1	23	35	Break
1794	2015-03-17 00:00:00	36.63333333	Overcast	2015-03-17 04:53:00<br />	1.1		-	61.0		1008.0	8.3	12:53 AM		16.1	WSW	9.3	240	2015-03-17 00:53:00	2	0	41	Break
1795	2015-03-17 01:00:00	30.6	Overcast	2015-03-17 05:53:00<br />	1.7		-	63.0	0.0	1007.4	8.3	1:53 AM		16.1	SW	11.1	230	2015-03-17 01:53:00	2	1	77	Break
1796	2015-03-17 02:00:00	40.08333333	Overcast	2015-03-17 06:53:00<br />	1.7		-	68.0		1006.0	7.2	2:53 AM		16.1	South	9.3	190	2015-03-17 02:53:00	2	2	92	Break
1797	2015-03-17 03:00:00	30.95	Overcast	2015-03-17 07:53:00<br />	1.7		-	68.0		1004.6	7.2	3:53 AM		16.1	SSE	7.4	150	2015-03-17 03:53:00	2	3	97	Break
1798	2015-03-17 04:00:00	30.15	Clear	2015-03-17 08:53:00<br />	2.2		-	71.0		1003.4	7.2	4:53 AM		16.1	SSE	5.6	160	2015-03-17 04:53:00	2	4	6	Break
1799	2015-03-17 05:00:00	28.9	Clear	2015-03-17 09:53:00<br />	1.7		-	71.0		1002.4	6.7	5:53 AM		16.1	South	7.4	190	2015-03-17 05:53:00	2	5	80	Break
1800	2015-03-17 06:00:00	30.18333333	Mostly Cloudy	2015-03-17 10:53:00<br />	2.2		-	71.0		1002.1	7.2	6:53 AM		16.1	SSW	7.4	210	2015-03-17 06:53:00	2	6	3	Break
1801	2015-03-17 07:00:00	33.325	Mostly Cloudy	2015-03-17 11:53:00<br />	2.2		-	68.0		1001.6	7.8	7:53 AM		12.9	WSW	5.6	250	2015-03-17 07:53:00	2	7	72	Break
1802	2015-03-17 08:00:00	27.33333333	Overcast	2015-03-17 12:53:00<br />	2.8		-	68.0		1001.6	8.3	8:53 AM		12.9	NW	7.4	320	2015-03-17 08:53:00	2	8	43	Break
1803	2015-03-17 09:00:00	22.01666667	Mostly Cloudy	2015-03-17 13:53:00<br />	3.3		-	63.0	0.0	1001.4	10.0	9:53 AM		14.5	West	7.4	280	2015-03-17 09:53:00	2	9	4	Break
1804	2015-03-17 10:00:00	26.94166667	Partly Cloudy	2015-03-17 14:53:00<br />	3.9		-	53.0		1001.4	13.3	10:53 AM		16.1	NW	18.5	320	2015-03-17 10:53:00	2	10	20	Break
1805	2015-03-17 11:00:00	30.76666667	Clear	2015-03-17 15:53:00<br />	5.6		42.6	50.0		1001.5	16.1	11:53 AM		16.1	NNW	25.9	330	2015-03-17 11:53:00	2	11	44	Break
1806	2015-03-17 12:00:00	27.675	Overcast	2015-03-17 16:53:00<br />	4.4		44.4	49.0		1002.1	15.0	12:53 PM		16.1	WNW	25.9	300	2015-03-17 12:53:00	2	12	38	Break
1807	2015-03-17 13:00:00	24.975	Mostly Cloudy	2015-03-17 17:53:00<br />	5.0		44.4	57.0		1002.2	13.3	1:53 PM		16.1	North	33.3	350	2015-03-17 13:53:00	2	13	71	Break
1808	2015-03-17 14:00:00	20.65833333	Mostly Cloudy	2015-03-17 18:53:00<br />	1.1		48.2	45.0		1002.6	12.8	2:53 PM		16.1	NNW	29.6	330	2015-03-17 14:53:00	2	14	4	Break
1809	2015-03-17 15:00:00	30.53333333	Overcast	2015-03-17 19:53:00<br />	0.0		48.2	42.0		1002.9	12.8	3:53 PM		16.1	NNW	31.5	330	2015-03-17 15:53:00	2	15	87	Break
1810	2015-03-17 16:00:00	29.00833333	Mostly Cloudy	2015-03-17 20:53:00<br />	-1.7		63.0	44.0		1004.9	10.0	4:53 PM		16.1	North	40.7	350	2015-03-17 16:53:00	2	16	27	Break
1811	2015-03-17 17:00:00	22.725	Clear	2015-03-17 21:53:00<br />	-5.6		46.3	36.0		1006.7	8.9	5:53 PM		16.1	NNW	24.1	340	2015-03-17 17:53:00	2	17	22	Break
1812	2015-03-17 18:00:00	27.79166667	Clear	2015-03-17 22:53:00<br />	-8.3		42.6	35.0		1008.5	6.1	6:53 PM		16.1	NW	22.2	320	2015-03-17 18:53:00	2	18	63	Break
1813	2015-03-17 19:00:00	35.975	Clear	2015-03-17 23:53:00<br />	-9.4		42.6	36.0		1010.0	4.4	7:53 PM		16.1	North	27.8	350	2015-03-17 19:53:00	2	19	23	Break
1814	2015-03-17 20:00:00	35.68333333	Clear	2015-03-18 00:53:00<br />	-10.6		37.0	37.0		1011.9	2.8	8:53 PM		16.1	NNW	22.2	340	2015-03-17 20:53:00	2	20	8	Break
1815	2015-03-17 21:00:00	20.725	Clear	2015-03-18 01:53:00<br />	-11.7		38.9	36.0		1013.1	2.2	9:53 PM		16.1	NNW	22.2	330	2015-03-17 21:53:00	2	21	20	Break
1816	2015-03-17 22:00:00	31.55	Clear	2015-03-18 02:53:00<br />	-13.3		38.9	33.0		1013.9	1.7	10:53 PM		16.1	NNW	18.5	330	2015-03-17 22:53:00	2	22	4	Break
1817	2015-03-17 23:00:00	31.24166667	Clear	2015-03-18 03:53:00<br />	-13.9		42.6	32.0		1014.3	1.1	11:53 PM		16.1	NNW	22.2	330	2015-03-17 23:53:00	2	23	55	Break
1818	2015-03-18 00:00:00	32.875	Clear	2015-03-18 04:53:00<br />	-13.9		38.9	32.0		1014.1	1.1	12:53 AM		16.1	NW	16.7	310	2015-03-18 00:53:00	3	0	66	Break
1819	2015-03-18 01:00:00	35.31666667	Clear	2015-03-18 05:53:00<br />	-15.0		53.7	31.0		1014.6	0.6	1:53 AM		16.1	NW	37.0	310	2015-03-18 01:53:00	3	1	37	Break
1820	2015-03-18 02:00:00	35.53333333	Clear	2015-03-18 06:53:00<br />	-15.0		46.3	32.0		1015.0	0.0	2:53 AM		16.1	NNW	18.5	330	2015-03-18 02:53:00	3	2	84	Break
1821	2015-03-18 03:00:00	43.48333333	Clear	2015-03-18 07:53:00<br />	-14.4		-	35.0		1015.1	-0.6	3:53 AM		16.1	NNW	14.8	330	2015-03-18 03:53:00	3	3	57	Break
1822	2015-03-18 04:00:00	34.85833333	Clear	2015-03-18 08:53:00<br />	-14.4		37.0	35.0		1015.3	-0.6	4:53 AM		16.1	NNW	25.9	330	2015-03-18 04:53:00	3	4	48	Break
1823	2015-03-18 05:00:00	37.01666667	Clear	2015-03-18 09:53:00<br />	-13.3		35.2	38.0		1015.9	-0.6	5:53 AM		16.1	NNW	22.2	330	2015-03-18 05:53:00	3	5	20	Break
1824	2015-03-18 06:00:00	30.5	Clear	2015-03-18 10:53:00<br />	-14.4		38.9	36.0		1016.8	-1.1	6:53 AM		16.1	NW	25.9	310	2015-03-18 06:53:00	3	6	15	Break
1825	2015-03-18 07:00:00	31.075	Clear	2015-03-18 11:53:00<br />	-14.4		-	36.0		1017.8	-1.1	7:53 AM		16.1	WNW	18.5	300	2015-03-18 07:53:00	3	7	78	Break
1826	2015-03-18 08:00:00	24.81666667	Clear	2015-03-18 12:53:00<br />	-13.9		33.3	35.0		1017.9	0.0	8:53 AM		16.1	NW	18.5	320	2015-03-18 08:53:00	3	8	3	Break
1827	2015-03-18 09:00:00	27.98333333	Clear	2015-03-18 13:53:00<br />	-14.4		50.0	32.0		1018.4	0.6	9:53 AM		16.1	NW	22.2	320	2015-03-18 09:53:00	3	9	94	Break
1828	2015-03-18 10:00:00	29.825	Clear	2015-03-18 14:53:00<br />	-13.9		40.7	32.0		1018.7	1.1	10:53 AM		16.1	NW	24.1	320	2015-03-18 10:53:00	3	10	49	Break
1829	2015-03-18 11:00:00	28.05833333	Partly Cloudy	2015-03-18 15:53:00<br />	-13.9		38.9	30.0		1018.4	2.2	11:53 AM		16.1	WNW	27.8	300	2015-03-18 11:53:00	3	11	90	Break
1830	2015-03-18 12:00:00	29.91666667	Clear	2015-03-18 16:53:00<br />	-13.9		-	28.0		1017.8	3.3	12:53 PM		16.1	WNW	22.2	300	2015-03-18 12:53:00	3	12	71	Break
1831	2015-03-18 13:00:00	25.61666667	Clear	2015-03-18 17:53:00<br />	-13.3		42.6	27.0		1017.5	4.4	1:53 PM		16.1	West	27.8	280	2015-03-18 13:53:00	3	13	49	Break
1832	2015-03-18 14:00:00	28.04166667	Clear	2015-03-18 18:53:00<br />	-15.6		53.7	22.0		1016.8	4.4	2:53 PM		16.1	NW	33.3	310	2015-03-18 14:53:00	3	14	75	Break
1833	2015-03-18 15:00:00	31.475	Clear	2015-03-18 19:53:00<br />	-16.7		46.3	20.0		1016.6	5.0	3:53 PM		16.1	NW	29.6	310	2015-03-18 15:53:00	3	15	51	Break
1834	2015-03-18 16:00:00	32.55	Clear	2015-03-18 20:53:00<br />	-16.7		44.4	19.0		1016.3	5.6	4:53 PM		16.1	NW	29.6	320	2015-03-18 16:53:00	3	16	69	Break
1835	2015-03-18 17:00:00	30.81666667	Clear	2015-03-18 21:53:00<br />	-16.1		48.2	20.0		1016.5	5.6	5:53 PM		16.1	WNW	27.8	290	2015-03-18 17:53:00	3	17	2	Break
1836	2015-03-18 18:00:00	27.55	Clear	2015-03-18 22:53:00<br />	-15.0		35.2	23.0		1017.6	4.4	6:53 PM		16.1	NW	16.7	320	2015-03-18 18:53:00	3	18	61	Break
1837	2015-03-18 19:00:00	28.86666667	Clear	2015-03-18 23:53:00<br />	-13.9		-	27.0		1018.8	3.9	7:53 PM		16.1	WNW	14.8	300	2015-03-18 19:53:00	3	19	98	Break
1838	2015-03-18 20:00:00	32.31666667	Clear	2015-03-19 00:53:00<br />	-13.9		-	30.0		1019.8	2.2	8:53 PM		16.1	North	9.3	360	2015-03-18 20:53:00	3	20	67	Break
1839	2015-03-18 21:00:00	36.56666667	Clear	2015-03-19 01:53:00<br />	-13.3		-	34.0		1020.8	1.1	9:53 PM		16.1	NNW	5.6	340	2015-03-18 21:53:00	3	21	13	Break
1840	2015-03-18 22:00:00	28.58333333	Clear	2015-03-19 02:53:00<br />	-12.2		-	43.0		1021.3	-1.1	10:53 PM		16.1	NE	9.3	50	2015-03-18 22:53:00	3	22	67	Break
1841	2015-03-18 23:00:00	33.925	Clear	2015-03-19 03:53:00<br />	-12.2		-	43.0		1021.8	-1.1	11:53 PM		16.1	NE	7.4	50	2015-03-18 23:53:00	3	23	91	Break
1842	2015-03-19 00:00:00	32.925	Clear	2015-03-19 04:53:00<br />	-12.2		-	45.0		1022.2	-1.7	12:53 AM		16.1	ENE	5.6	70	2015-03-19 00:53:00	4	0	73	Break
1843	2015-03-19 01:00:00	26.075	Clear	2015-03-19 05:53:00<br />	-12.2		-	49.0		1022.7	-2.8	1:53 AM		16.1	NE	7.4	40	2015-03-19 01:53:00	4	1	37	Break
1844	2015-03-19 02:00:00	35.04166667	Clear	2015-03-19 06:53:00<br />	-11.7		-	51.0		1023.1	-2.8	2:53 AM		16.1	Calm	Calm	0	2015-03-19 02:53:00	4	2	23	Break
1845	2015-03-19 03:00:00	35.58333333	Clear	2015-03-19 07:53:00<br />	-11.1		-	58.0		1023.3	-3.9	3:53 AM		16.1	Calm	Calm	0	2015-03-19 03:53:00	4	3	60	Break
1846	2015-03-19 04:00:00	27.91666667	Clear	2015-03-19 08:53:00<br />	-10.6		-	62.0		1023.7	-4.4	4:53 AM		16.1	NW	7.4	310	2015-03-19 04:53:00	4	4	93	Break
1847	2015-03-19 05:00:00	31.075	Clear	2015-03-19 09:53:00<br />	-10.0		-	68.0		1024.5	-5.0	5:53 AM		16.1	WNW	9.3	300	2015-03-19 05:53:00	4	5	14	Break
1848	2015-03-19 06:00:00	35.8	Clear	2015-03-19 10:53:00<br />	-10.0		-	72.0		1025.6	-5.6	6:53 AM		16.1	NW	5.6	320	2015-03-19 06:53:00	4	6	56	Break
1849	2015-03-19 07:00:00	35.13333333	Clear	2015-03-19 11:53:00<br />	-9.4		-	63.0		1026.5	-3.3	7:53 AM		16.1	NNW	9.3	340	2015-03-19 07:53:00	4	7	37	Break
1850	2015-03-19 08:00:00	32.8	Clear	2015-03-19 12:53:00<br />	-11.1		-	47.0		1027.2	-1.1	8:53 AM		16.1	NNW	16.7	330	2015-03-19 08:53:00	4	8	76	Break
1851	2015-03-19 09:00:00	28.48333333	Clear	2015-03-19 13:53:00<br />	-13.3		-	37.0		1027.4	0.0	9:53 AM		16.1	NNE	16.7	20	2015-03-19 09:53:00	4	9	71	Break
1852	2015-03-19 10:00:00	31.7	Clear	2015-03-19 14:53:00<br />	-16.7		-	26.0		1027.3	1.1	10:53 AM		16.1	NNW	20.4	340	2015-03-19 10:53:00	4	10	22	Break
1853	2015-03-19 11:00:00	28.625	Clear	2015-03-19 15:53:00<br />	-16.7		-	25.0		1027.2	1.7	11:53 AM		16.1	North	16.7	350	2015-03-19 11:53:00	4	11	40	Break
1854	2015-03-19 12:00:00	28.80833333	Clear	2015-03-19 16:53:00<br />	-16.1		27.8	24.0		1026.8	2.8	12:53 PM		16.1	WNW	13.0	300	2015-03-19 12:53:00	4	12	57	Break
1855	2015-03-19 13:00:00	33.33333333	Clear	2015-03-19 17:53:00<br />	-16.1		-	22.0		1026.0	3.9	1:53 PM		16.1	NNW	14.8	330	2015-03-19 13:53:00	4	13	8	Break
1856	2015-03-19 14:00:00	29.94166667	Clear	2015-03-19 18:53:00<br />	-16.1		31.5	21.0		1025.3	5.0	2:53 PM		16.1	NW	14.8	310	2015-03-19 14:53:00	4	14	63	Break
1857	2015-03-19 15:00:00	28.7	Clear	2015-03-19 19:53:00<br />	-16.1		-	20.0		1024.8	5.6	3:53 PM		16.1	NNW	11.1	340	2015-03-19 15:53:00	4	15	57	Break
1858	2015-03-19 16:00:00	27.725	Clear	2015-03-19 20:53:00<br />	-16.7		-	19.0		1024.6	5.6	4:53 PM		16.1	WNW	9.3	300	2015-03-19 16:53:00	4	16	71	Break
1859	2015-03-19 17:00:00	39.10833333	Clear	2015-03-19 21:53:00<br />	-16.7		-	19.0		1024.8	5.6	5:53 PM		16.1	WNW	14.8	300	2015-03-19 17:53:00	4	17	68	Break
1860	2015-03-19 18:00:00	36.05833333	Clear	2015-03-19 22:53:00<br />	-16.1		-	21.0		1025.3	5.0	6:53 PM		16.1	WNW	7.4	290	2015-03-19 18:53:00	4	18	18	Break
1861	2015-03-19 19:00:00	20.2	Clear	2015-03-19 23:53:00<br />	-15.0		-	24.0		1025.8	3.9	7:53 PM		16.1	Calm	Calm	0	2015-03-19 19:53:00	4	19	63	Break
1862	2015-03-19 20:00:00	32.09166667	Clear	2015-03-20 00:53:00<br />	-15.0		-	27.0		1026.2	2.2	8:53 PM		16.1	Calm	Calm	0	2015-03-19 20:53:00	4	20	14	Break
1863	2015-03-19 21:00:00	34.60833333	Clear	2015-03-20 01:53:00<br />	-12.2		-	37.0		1026.3	1.1	9:53 PM		16.1	Calm	Calm	0	2015-03-19 21:53:00	4	21	70	Break
1864	2015-03-19 22:00:00	32.775	Clear	2015-03-20 02:53:00<br />	-11.7		-	45.0		1026.7	-1.1	10:53 PM		16.1	Calm	Calm	0	2015-03-19 22:53:00	4	22	1	Break
1865	2015-03-19 23:00:00	38.83333333	Clear	2015-03-20 03:53:00<br />	-11.7		-	45.0		1026.9	-1.1	11:53 PM		16.1	NNE	5.6	20	2015-03-19 23:53:00	4	23	63	Break
1866	2015-03-20 00:00:00	42.03333333	Clear	2015-03-20 04:53:00<br />	-11.1		-	47.0		1026.8	-1.1	12:53 AM		16.1	Calm	Calm	0	2015-03-20 00:53:00	5	0	25	Break
1867	2015-03-20 01:00:00	42.6	Clear	2015-03-20 05:53:00<br />	-10.0		-	51.0		1026.6	-1.1	1:53 AM		16.1	ENE	11.1	60	2015-03-20 01:53:00	5	1	98	Break
1868	2015-03-20 02:00:00	42.6	Clear	2015-03-20 06:53:00<br />	-9.4		-	54.0		1026.2	-1.1	2:53 AM		16.1	East	5.6	100	2015-03-20 02:53:00	5	2	28	Break
1869	2015-03-20 03:00:00	42.6	Clear	2015-03-20 07:53:00<br />	-10.0		-	50.0		1025.6	-0.6	3:53 AM		16.1	Calm	Calm	0	2015-03-20 03:53:00	5	3	99	Break
1870	2015-03-20 04:00:00	37.06666667	Clear	2015-03-20 08:53:00<br />	-7.8		-	59.0		1025.4	-0.6	4:53 AM		16.1	NE	7.4	50	2015-03-20 04:53:00	5	4	80	Break
1871	2015-03-20 05:00:00	37.35833333	Overcast	2015-03-20 09:53:00<br />	-8.9		-	52.0		1025.6	0.0	5:53 AM		16.1	East	5.6	100	2015-03-20 05:53:00	5	5	62	Break
1872	2015-03-20 06:00:00	38.03333333	Overcast	2015-03-20 10:53:00<br />	-7.2		-	59.0		1026.0	0.0	6:53 AM		16.1	East	9.3	90	2015-03-20 06:53:00	5	6	26	Break
1873	2015-03-20 07:00:00	33.11666667	Overcast	2015-03-20 11:53:00<br />	-6.7		-	59.0		1026.0	0.6	7:53 AM		16.1	East	11.1	80	2015-03-20 07:53:00	5	7	95	Break
1874	2015-03-20 08:00:00	41.8	Overcast	2015-03-20 12:53:00<br />	-6.1		-	59.0		1026.0	1.1	8:53 AM		16.1	ESE	9.3	110	2015-03-20 08:53:00	5	8	1	Break
1875	2015-03-20 09:00:00	28.23333333	Light Snow	2015-03-20 13:17:00<br />	-5.6	Snow	-	64.0	0.0	1026.0	0.6	9:17 AM		4.0	SSE	16.7	150	2015-03-20 09:17:00	5	9	35	Break
1876	2015-03-20 10:00:00	22.425	Snow	2015-03-20 14:05:00<br />	-2.2	Fog-Snow	-	85.0	0.0	1026.0	0.0	10:05 AM		0.8	SE	9.3	140	2015-03-20 10:05:00	5	10	30	Break
1877	2015-03-20 11:00:00	20.025	Light Snow	2015-03-20 15:00:00<br />	-1.7	Fog-Snow	-	88.0	0.01	1025.6	0.0	11:00 AM		0.8	SE	11.1	130	2015-03-20 11:00:00	5	11	3	Break
1878	2015-03-20 12:00:00	32.34166667	Heavy Snow	2015-03-20 16:24:00<br />	-1.1	Fog-Snow	-	92.0	0.01	1024.6	0.0	12:24 PM		0.4	East	9.3	90	2015-03-20 12:24:00	5	12	25	Break
1879	2015-03-20 13:00:00	35.1	Snow	2015-03-20 17:12:00<br />	-0.6	Fog-Snow	-	92.0	0.01	1023.9	0.6	1:12 PM		0.4	ENE	11.1	60	2015-03-20 13:12:00	5	13	59	Break
1880	2015-03-20 14:00:00	29.01666667	Snow	2015-03-20 18:53:00<br />	-1.1	Fog-Snow	-	92.0	0.04	1021.7	0.0	2:53 PM		0.4	East	16.7	80	2015-03-20 14:53:00	5	14	42	Break
1881	2015-03-20 15:00:00	33.04166667	Snow	2015-03-20 19:01:00<br />	-1.7	Fog-Snow	-	88.0	0.0	1021.9	0.0	3:01 PM		0.8	East	11.1	80	2015-03-20 15:01:00	5	15	36	Break
1882	2015-03-20 16:00:00	26.49166667	Snow	2015-03-20 20:53:00<br />	-1.1	Fog-Snow	-	92.0	0.02	1020.2	0.0	4:53 PM		0.8	ENE	24.1	60	2015-03-20 16:53:00	5	16	61	Break
1883	2015-03-20 17:00:00	39.445	Snow	2015-03-20 21:30:00<br />	-1.1	Fog-Snow	-	92.0	0.01	1019.9	0.0	5:30 PM		0.8	ENE	24.1	70	2015-03-20 17:30:00	5	17	27	Break
1884	2015-03-20 18:00:00	41.075	Light Snow	2015-03-20 22:37:00<br />	-1.1	Snow	-	92.0	0.01	1019.5	0.0	6:37 PM		2.0	ENE	22.2	70	2015-03-20 18:37:00	5	18	62	Break
1885	2015-03-20 19:00:00	37.025	Light Snow	2015-03-20 23:08:00<br />	-1.7	Snow	38.9	88.0	0.0	1019.5	0.0	7:08 PM		4.8	ENE	25.9	60	2015-03-20 19:08:00	5	19	34	Break
1886	2015-03-20 20:00:00	38.6	Light Freezing Rain	2015-03-21 00:13:00<br />	-1.7	Rain	-	88.0	0.0	1019.5	0.0	8:13 PM		6.4	NE	20.4	50	2015-03-20 20:13:00	5	20	77	Break
1887	2015-03-20 21:00:00	38.6	Overcast	2015-03-21 01:27:00<br />	-1.7		-	92.0	0.0	1020.2	-0.6	9:27 PM		4.8	NE	11.1	40	2015-03-20 21:27:00	5	21	77	Break
1888	2015-03-20 22:00:00	38.6	Overcast	2015-03-21 02:53:00<br />	-2.8		-	88.0	0.0	1019.4	-1.1	10:53 PM		6.4	North	-9999.0	0	2015-03-20 22:53:00	5	22	57	Break
1889	2015-03-20 23:00:00	38.6	Overcast	2015-03-21 03:53:00<br />	-2.8		-	88.0		1019.3	-1.1	11:53 PM		11.3	North	-9999.0	0	2015-03-20 23:53:00	5	23	13	Break
1890	2015-03-21 00:00:00	38.6	Overcast	2015-03-21 04:53:00<br />	-3.3		-	85.0		1019.4	-1.1	12:53 AM		16.1	North	-9999.0	0	2015-03-21 00:53:00	6	0	0	Break
1891	2015-03-21 01:00:00	38.6	Overcast	2015-03-21 05:44:00<br />	-3.3		-	85.0		1019.2	-1.1	1:44 AM		16.1	North	-9999.0	0	2015-03-21 01:44:00	6	1	78	Break
1892	2015-03-21 02:00:00	38.6	Overcast	2015-03-21 06:53:00<br />	-3.3		-	89.0		1018.8	-1.7	2:53 AM		8.0	North	-9999.0	0	2015-03-21 02:53:00	6	2	86	Break
1893	2015-03-21 03:00:00	38.6	Overcast	2015-03-21 07:28:00<br />	-3.3		-	89.0		1019.2	-1.7	3:28 AM		14.5	North	-9999.0	0	2015-03-21 03:28:00	6	3	5	Break
1894	2015-03-21 04:00:00	41.5575	Overcast	2015-03-21 08:14:00<br />	-3.3		-	89.0		1018.5	-1.7	4:14 AM		16.1	North	-9999.0	0	2015-03-21 04:14:00	6	4	58	Break
1895	2015-03-21 05:00:00	38.69	Overcast	2015-03-21 09:53:00<br />	-3.3		-	89.0		1017.9	-1.7	5:53 AM		16.1	North	-9999.0	0	2015-03-21 05:53:00	6	5	3	Break
1896	2015-03-21 06:00:00	36.7875	Overcast	2015-03-21 10:16:00<br />	-3.9		-	85.0		1018.5	-1.7	6:16 AM		16.1	North	7.4	360	2015-03-21 06:16:00	6	6	67	Break
1897	2015-03-21 07:00:00	34.66	Overcast	2015-03-21 11:32:00<br />	-3.3		-	85.0		1018.8	-1.1	7:32 AM		16.1	North	-9999.0	0	2015-03-21 07:32:00	6	7	75	Break
1898	2015-03-21 08:00:00	31.6275	Clear	2015-03-21 12:53:00<br />	-2.2		-	89.0		1018.3	-0.6	8:53 AM		16.1	WNW	9.3	290	2015-03-21 08:53:00	6	8	65	Break
1899	2015-03-21 09:00:00	31.725	Mostly Cloudy	2015-03-21 13:53:00<br />	-2.8		-	82.0		1017.7	0.0	9:53 AM		16.1	Calm	Calm	0	2015-03-21 09:53:00	6	9	56	Break
1900	2015-03-21 10:00:00	30.845	Scattered Clouds	2015-03-21 14:05:00<br />	-2.8		-	75.0		1018.2	1.1	10:05 AM		16.1	Calm	Calm	0	2015-03-21 10:05:00	6	10	68	Break
1901	2015-03-21 11:00:00	30.405	Overcast	2015-03-21 15:53:00<br />	-1.7		-	78.0		1017.1	1.7	11:53 AM		16.1	WSW	7.4	250	2015-03-21 11:53:00	6	11	89	Break
1902	2015-03-21 12:00:00	32.745	Overcast	2015-03-21 16:22:00<br />	-1.7		-	73.0		1017.2	2.8	12:22 PM		16.1	West	9.3	260	2015-03-21 12:22:00	6	12	46	Break
1903	2015-03-21 13:00:00	34.925	Overcast	2015-03-21 17:53:00<br />	-0.6		-	70.0		1015.3	4.4	1:53 PM		16.1	West	7.4	260	2015-03-21 13:53:00	6	13	20	Break
1904	2015-03-21 14:00:00	36.0575	Overcast	2015-03-21 18:53:00<br />	-0.6		-	67.0		1013.7	5.0	2:53 PM		16.1	WSW	11.1	240	2015-03-21 14:53:00	6	14	78	Break
1905	2015-03-21 15:00:00	37.7125	Clear	2015-03-21 19:53:00<br />	0.6		-	63.0		1012.7	7.2	3:53 PM		14.5	West	13.0	260	2015-03-21 15:53:00	6	15	62	Break
1906	2015-03-21 16:00:00	39.495	Clear	2015-03-21 20:53:00<br />	0.6		-	59.0		1012.2	8.3	4:53 PM		11.3	West	18.5	260	2015-03-21 16:53:00	6	16	33	Break
1907	2015-03-21 17:00:00	40.6425	Haze	2015-03-21 21:53:00<br />	1.1		29.6	58.0		1012.3	8.9	5:53 PM		9.7	West	16.7	260	2015-03-21 17:53:00	6	17	20	Break
1908	2015-03-21 18:00:00	40.9475	Haze	2015-03-21 22:53:00<br />	1.1		-	61.0		1012.5	8.3	6:53 PM		9.7	West	7.4	270	2015-03-21 18:53:00	6	18	30	Break
1909	2015-03-21 19:00:00	42.38	Overcast	2015-03-21 23:53:00<br />	1.1		-	68.0		1012.0	6.7	7:53 PM		11.3	SSW	5.6	200	2015-03-21 19:53:00	6	19	13	Break
1910	2015-03-21 20:00:00	44.245	Overcast	2015-03-22 00:53:00<br />	1.7		-	68.0		1012.0	7.2	8:53 PM		11.3	Calm	Calm	0	2015-03-21 20:53:00	6	20	84	Break
1911	2015-03-21 21:00:00	43.3375	Overcast	2015-03-22 01:53:00<br />	1.7		-	71.0		1013.0	6.7	9:53 PM		11.3	NW	7.4	320	2015-03-21 21:53:00	6	21	5	Break
1912	2015-03-21 22:00:00	42.3775	Overcast	2015-03-22 02:53:00<br />	1.7		-	66.0		1013.3	7.8	10:53 PM		11.3	WNW	11.1	300	2015-03-21 22:53:00	6	22	46	Break
1913	2015-03-21 23:00:00	42.8025	Mostly Cloudy	2015-03-22 03:53:00<br />	1.1		-	63.0		1013.6	7.8	11:53 PM		14.5	WNW	13.0	290	2015-03-21 23:53:00	6	23	33	Break
1914	2015-03-22 00:00:00	42.0475	Clear	2015-03-22 04:53:00<br />	0.6		-	65.0		1013.7	6.7	12:53 AM		16.1	WNW	11.1	300	2015-03-22 00:53:00	7	0	80	Break
1915	2015-03-22 01:00:00	42.72	Clear	2015-03-22 05:53:00<br />	-2.8		-	53.0		1013.9	6.1	1:53 AM		16.1	WNW	13.0	300	2015-03-22 01:53:00	7	1	68	Break
1916	2015-03-22 02:00:00	42.18	Clear	2015-03-22 06:53:00<br />	-3.9		31.5	51.0		1014.3	5.6	2:53 AM		16.1	WNW	16.7	300	2015-03-22 02:53:00	7	2	52	Break
1917	2015-03-22 03:00:00	43.405	Clear	2015-03-22 07:53:00<br />	-9.4		-	38.0		1015.0	3.9	3:53 AM		16.1	NW	13.0	310	2015-03-22 03:53:00	7	3	99	Break
1918	2015-03-22 04:00:00	41.4875	Clear	2015-03-22 08:53:00<br />	-9.4		-	41.0		1015.3	2.8	4:53 AM		16.1	WNW	5.6	290	2015-03-22 04:53:00	7	4	75	Break
1919	2015-03-22 05:00:00	38.4	Clear	2015-03-22 09:53:00<br />	-9.4		31.5	43.0		1016.3	2.2	5:53 AM		16.1	NW	20.4	310	2015-03-22 05:53:00	7	5	30	Break
1920	2015-03-22 06:00:00	36.095	Clear	2015-03-22 10:53:00<br />	-9.4		-	46.0	0.0	1016.9	1.1	6:53 AM		16.1	NW	11.1	320	2015-03-22 06:53:00	7	6	91	Break
1921	2015-03-22 07:00:00	34.02	Clear	2015-03-22 11:53:00<br />	-10.6		-	40.0		1017.4	1.7	7:53 AM		16.1	NNW	16.7	330	2015-03-22 07:53:00	7	7	70	Break
1922	2015-03-22 08:00:00	32.1725	Clear	2015-03-22 12:53:00<br />	-10.6		31.5	40.0	0.0	1017.7	1.7	8:53 AM		16.1	NNW	18.5	340	2015-03-22 08:53:00	7	8	28	Break
1923	2015-03-22 09:00:00	30.89	Clear	2015-03-22 13:53:00<br />	-13.3		37.0	31.0		1018.4	2.2	9:53 AM		16.1	North	25.9	350	2015-03-22 09:53:00	7	9	0	Break
1924	2015-03-22 10:00:00	29.8225	Clear	2015-03-22 14:53:00<br />	-13.9		35.2	30.0		1018.7	2.2	10:53 AM		16.1	NNW	24.1	330	2015-03-22 10:53:00	7	10	45	Break
1925	2015-03-22 11:00:00	31.195	Clear	2015-03-22 15:53:00<br />	-12.8		35.2	31.0		1018.6	2.8	11:53 AM		16.1	NNW	22.2	340	2015-03-22 11:53:00	7	11	74	Break
1926	2015-03-22 12:00:00	32.4525	Clear	2015-03-22 16:53:00<br />	-12.2		33.3	30.0		1018.2	3.9	12:53 PM		16.1	NW	18.5	320	2015-03-22 12:53:00	7	12	32	Break
1927	2015-03-22 13:00:00	34.49	Clear	2015-03-22 17:53:00<br />	-11.1		33.3	31.0		1017.9	5.0	1:53 PM		16.1	NW	24.1	310	2015-03-22 13:53:00	7	13	76	Break
1928	2015-03-22 14:00:00	36.47	Clear	2015-03-22 18:53:00<br />	-11.7		31.5	29.0	0.0	1017.3	5.0	2:53 PM		16.1	NW	14.8	310	2015-03-22 14:53:00	7	14	3	Break
1929	2015-03-22 15:00:00	38.2725	Clear	2015-03-22 19:53:00<br />	-11.1		38.9	29.0	0.0	1017.1	5.6	3:53 PM		16.1	WNW	24.1	300	2015-03-22 15:53:00	7	15	55	Break
1930	2015-03-22 16:00:00	39.4775	Clear	2015-03-22 20:53:00<br />	-11.7		31.5	29.0		1017.0	5.0	4:53 PM		16.1	WNW	14.8	290	2015-03-22 16:53:00	7	16	76	Break
1931	2015-03-22 17:00:00	41.2975	Clear	2015-03-22 21:53:00<br />	-14.4		44.4	25.0		1016.9	4.4	5:53 PM		16.1	NW	25.9	310	2015-03-22 17:53:00	7	17	36	Break
1932	2015-03-22 18:00:00	42.2325	Clear	2015-03-22 22:53:00<br />	-13.3		-	27.0		1017.1	4.4	6:53 PM		16.1	WNW	14.8	300	2015-03-22 18:53:00	7	18	19	Break
1933	2015-03-22 19:00:00	43.7875	Clear	2015-03-22 23:53:00<br />	-13.3		-	29.0		1017.7	3.3	7:53 PM		16.1	WNW	5.6	290	2015-03-22 19:53:00	7	19	89	Break
1934	2015-03-22 20:00:00	42.94	Clear	2015-03-23 00:53:00<br />	-12.2		-	35.0		1018.4	1.7	8:53 PM		16.1	Calm	Calm	0	2015-03-22 20:53:00	7	20	72	Break
1935	2015-03-22 21:00:00	43.265	Clear	2015-03-23 01:53:00<br />	-11.1		-	40.0		1019.2	1.1	9:53 PM		16.1	NNE	13.0	20	2015-03-22 21:53:00	7	21	86	Break
1936	2015-03-22 22:00:00	41.8175	Clear	2015-03-23 02:53:00<br />	-11.7		-	42.0		1019.8	0.0	10:53 PM		16.1	NNE	11.1	20	2015-03-22 22:53:00	7	22	2	Break
1937	2015-03-22 23:00:00	41.19	Clear	2015-03-23 03:53:00<br />	-11.7		-	43.0		1020.8	-0.6	11:53 PM		16.1	North	5.6	10	2015-03-22 23:53:00	7	23	65	Break
1938	2015-03-23 00:00:00	42.4075	Clear	2015-03-23 04:53:00<br />	-12.2		-	45.0		1021.7	-1.7	12:53 AM		16.1	NNE	14.8	30	2015-03-23 00:53:00	1	0	89	Regular
1939	2015-03-23 01:00:00	44.3425	Clear	2015-03-23 05:53:00<br />	-13.3		-	43.0		1022.4	-2.2	1:53 AM		16.1	North	9.3	10	2015-03-23 01:53:00	1	1	46	Regular
1940	2015-03-23 02:00:00	43.5975	Clear	2015-03-23 06:53:00<br />	-13.3		-	47.0		1022.7	-3.3	2:53 AM		16.1	North	9.3	10	2015-03-23 02:53:00	1	2	6	Regular
1941	2015-03-23 03:00:00	44.7025	Clear	2015-03-23 07:53:00<br />	-13.9		-	46.0		1022.7	-3.9	3:53 AM		16.1	NNE	7.4	20	2015-03-23 03:53:00	1	3	23	Regular
1942	2015-03-23 04:00:00	38.6	Clear	2015-03-23 08:53:00<br />	-13.3		-	49.0		1022.7	-3.9	4:53 AM		16.1	North	11.1	360	2015-03-23 04:53:00	1	4	11	Regular
1943	2015-03-23 05:00:00	38.6	Clear	2015-03-23 09:53:00<br />	-13.3		-	53.0		1023.0	-5.0	5:53 AM		16.1	NNW	7.4	340	2015-03-23 05:53:00	1	5	1	Regular
1944	2015-03-23 06:00:00	38.6	Clear	2015-03-23 10:53:00<br />	-13.3		-	55.0		1023.7	-5.6	6:53 AM		16.1	Calm	Calm	0	2015-03-23 06:53:00	1	6	36	Regular
1945	2015-03-23 07:00:00	38.6	Clear	2015-03-23 11:53:00<br />	-13.3		-	49.0		1024.2	-3.9	7:53 AM		16.1	North	11.1	350	2015-03-23 07:53:00	1	7	0	Regular
1946	2015-03-23 08:00:00	38.6	Clear	2015-03-23 12:53:00<br />	-13.3		-	43.0		1024.3	-2.2	8:53 AM		16.1	North	14.8	350	2015-03-23 08:53:00	1	8	23	Regular
1947	2015-03-23 09:00:00	38.6	Clear	2015-03-23 13:53:00<br />	-12.8		-	43.0		1024.5	-1.7	9:53 AM		16.1	NNW	13.0	340	2015-03-23 09:53:00	1	9	94	Regular
1948	2015-03-23 10:00:00	38.6	Clear	2015-03-23 14:53:00<br />	-12.8		-	40.0		1024.5	-0.6	10:53 AM		16.1	NNW	18.5	330	2015-03-23 10:53:00	1	10	74	Regular
1949	2015-03-23 11:00:00	27.57142857	Clear	2015-03-23 15:53:00<br />	-12.8		-	38.0		1024.2	0.0	11:53 AM		16.1	West	14.8	270	2015-03-23 11:53:00	1	11	11	Regular
1950	2015-03-23 12:00:00	32.5775	Clear	2015-03-23 16:53:00<br />	-11.7		-	38.0		1023.6	1.1	12:53 PM		16.1	Variable	11.1	0	2015-03-23 12:53:00	1	12	36	Regular
1951	2015-03-23 13:00:00	34.2475	Clear	2015-03-23 17:53:00<br />	-11.7		-	34.0		1022.9	2.8	1:53 PM		16.1	NW	18.5	310	2015-03-23 13:53:00	1	13	39	Regular
1952	2015-03-23 14:00:00	34.2275	Clear	2015-03-23 18:53:00<br />	-12.2		27.8	32.0		1022.0	3.3	2:53 PM		16.1	Variable	11.1	0	2015-03-23 14:53:00	1	14	13	Regular
1953	2015-03-23 15:00:00	35.4125	Clear	2015-03-23 19:53:00<br />	-13.3		31.5	27.0		1021.4	4.4	3:53 PM		16.1	NW	22.2	310	2015-03-23 15:53:00	1	15	26	Regular
1954	2015-03-23 16:00:00	36.3075	Clear	2015-03-23 20:53:00<br />	-13.3		-	27.0		1021.4	4.4	4:53 PM		16.1	NNW	13.0	340	2015-03-23 16:53:00	1	16	68	Regular
1955	2015-03-23 17:00:00	38.695	Clear	2015-03-23 21:53:00<br />	-13.9		-	27.0		1021.4	3.9	5:53 PM		16.1	North	18.5	360	2015-03-23 17:53:00	1	17	50	Regular
1956	2015-03-23 18:00:00	38.075	Clear	2015-03-23 22:53:00<br />	-14.4		-	29.0		1021.8	2.2	6:53 PM		16.1	North	14.8	360	2015-03-23 18:53:00	1	18	26	Regular
1957	2015-03-23 19:00:00	38.8725	Clear	2015-03-23 23:53:00<br />	-15.0		-	30.0		1022.8	1.1	7:53 PM		16.1	North	5.6	360	2015-03-23 19:53:00	1	19	20	Regular
1958	2015-03-23 20:00:00	38.3825	Clear	2015-03-24 00:53:00<br />	-15.0		-	32.0		1023.2	0.0	8:53 PM		16.1	North	9.3	360	2015-03-23 20:53:00	1	20	72	Regular
1959	2015-03-23 21:00:00	38.5225	Clear	2015-03-24 01:53:00<br />	-14.4		-	34.0		1023.7	0.0	9:53 PM		16.1	North	9.3	360	2015-03-23 21:53:00	1	21	79	Regular
1960	2015-03-23 22:00:00	39.495	Scattered Clouds	2015-03-24 02:53:00<br />	-13.9		-	38.0		1023.9	-1.1	10:53 PM		16.1	North	9.3	350	2015-03-23 22:53:00	1	22	74	Regular
1961	2015-03-23 23:00:00	40.61	Overcast	2015-03-24 03:53:00<br />	-14.4		-	35.0		1024.3	-0.6	11:53 PM		16.1	North	7.4	350	2015-03-23 23:53:00	1	23	28	Regular
1962	2015-03-24 00:00:00	41.685	Overcast	2015-03-24 04:53:00<br />	-15.0		-	35.0		1024.1	-1.1	12:53 AM		16.1	North	14.8	350	2015-03-24 00:53:00	2	0	70	Summer
1963	2015-03-24 01:00:00	41.7475	Overcast	2015-03-24 05:53:00<br />	-15.6		-	33.0		1024.6	-1.1	1:53 AM		16.1	North	13.0	360	2015-03-24 01:53:00	2	1	95	Summer
1964	2015-03-24 02:00:00	42.04	Overcast	2015-03-24 06:53:00<br />	-15.6		-	33.0		1025.0	-1.1	2:53 AM		16.1	North	11.1	360	2015-03-24 02:53:00	2	2	96	Summer
1965	2015-03-24 03:00:00	41.875	Overcast	2015-03-24 07:53:00<br />	-15.0		-	36.0		1024.7	-1.7	3:53 AM		16.1	NNE	11.1	20	2015-03-24 03:53:00	2	3	79	Summer
1966	2015-03-24 04:00:00	42.05	Overcast	2015-03-24 08:53:00<br />	-15.0		-	36.0		1024.9	-1.7	4:53 AM		16.1	North	9.3	10	2015-03-24 04:53:00	2	4	72	Summer
1967	2015-03-24 05:00:00	39.0275	Mostly Cloudy	2015-03-24 09:53:00<br />	-14.4		-	41.0		1025.3	-2.8	5:53 AM		16.1	NNW	5.6	340	2015-03-24 05:53:00	2	5	24	Summer
1968	2015-03-24 06:00:00	35.7925	Overcast	2015-03-24 10:53:00<br />	-14.4		-	41.0		1025.9	-2.8	6:53 AM		16.1	North	5.6	360	2015-03-24 06:53:00	2	6	83	Summer
1969	2015-03-24 07:00:00	33.695	Partly Cloudy	2015-03-24 11:53:00<br />	-14.4		-	39.0		1026.6	-2.2	7:53 AM		16.1	North	7.4	360	2015-03-24 07:53:00	2	7	94	Summer
1970	2015-03-24 08:00:00	31.5675	Mostly Cloudy	2015-03-24 12:53:00<br />	-15.0		-	35.0		1027.1	-1.1	8:53 AM		16.1	North	9.3	360	2015-03-24 08:53:00	2	8	99	Summer
1971	2015-03-24 09:00:00	30.9575	Overcast	2015-03-24 13:53:00<br />	-14.4		-	35.0		1027.2	-0.6	9:53 AM		16.1	NNE	7.4	30	2015-03-24 09:53:00	2	9	41	Summer
1972	2015-03-24 10:00:00	31.075	Overcast	2015-03-24 14:53:00<br />	-14.4		-	35.0		1027.6	-0.6	10:53 AM		16.1	Calm	Calm	0	2015-03-24 10:53:00	2	10	98	Summer
1973	2015-03-24 11:00:00	32.8675	Overcast	2015-03-24 15:53:00<br />	-15.0		-	32.0		1027.2	0.0	11:53 AM		16.1	Calm	Calm	0	2015-03-24 11:53:00	2	11	15	Summer
1974	2015-03-24 12:00:00	34.395	Overcast	2015-03-24 16:53:00<br />	-13.9		-	34.0		1026.8	0.6	12:53 PM		16.1	West	5.6	260	2015-03-24 12:53:00	2	12	88	Summer
1975	2015-03-24 13:00:00	34.8375	Overcast	2015-03-24 17:53:00<br />	-12.8		-	35.0		1026.6	1.1	1:53 PM		16.1	Variable	7.4	0	2015-03-24 13:53:00	2	13	17	Summer
1976	2015-03-24 14:00:00	35.9825	Overcast	2015-03-24 18:53:00<br />	-12.2		-	35.0		1026.5	1.7	2:53 PM		16.1	WSW	9.3	250	2015-03-24 14:53:00	2	14	33	Summer
1977	2015-03-24 15:00:00	38.24	Overcast	2015-03-24 19:53:00<br />	-11.7		-	34.0		1026.4	2.8	3:53 PM		16.1	Variable	11.1	0	2015-03-24 15:53:00	2	15	75	Summer
1978	2015-03-24 16:00:00	38.465	Clear	2015-03-24 20:53:00<br />	-11.1		-	33.0		1026.1	3.9	4:53 PM		16.1	SW	5.6	230	2015-03-24 16:53:00	2	16	71	Summer
1979	2015-03-24 17:00:00	36.9125	Clear	2015-03-24 21:53:00<br />	-11.1		-	32.0		1026.2	4.4	5:53 PM		16.1	Variable	7.4	0	2015-03-24 17:53:00	2	17	19	Summer
1980	2015-03-24 18:00:00	38.4125	Clear	2015-03-24 22:53:00<br />	-10.6		-	36.0	0.0	1026.5	3.3	6:53 PM		16.1	SW	9.3	230	2015-03-24 18:53:00	2	18	36	Summer
1981	2015-03-24 19:00:00	38.0725	Clear	2015-03-24 23:53:00<br />	-10.6		-	37.0		1027.3	2.8	7:53 PM		16.1	West	7.4	260	2015-03-24 19:53:00	2	19	90	Summer
1982	2015-03-24 20:00:00	39.9675	Clear	2015-03-25 00:53:00<br />	-11.1		-	39.0		1027.7	1.7	8:53 PM		16.1	SW	7.4	230	2015-03-24 20:53:00	2	20	48	Summer
1983	2015-03-24 21:00:00	40.29	Clear	2015-03-25 01:53:00<br />	-11.1		-	40.0		1028.1	1.1	9:53 PM		16.1	SW	5.6	230	2015-03-24 21:53:00	2	21	19	Summer
1984	2015-03-24 22:00:00	41.0125	Clear	2015-03-25 02:53:00<br />	-11.1		-	40.0		1028.3	1.1	10:53 PM		16.1	WSW	5.6	250	2015-03-24 22:53:00	2	22	72	Summer
1985	2015-03-24 23:00:00	41.2625	Clear	2015-03-25 03:53:00<br />	-10.6		-	51.0		1028.6	-1.7	11:53 PM		16.1	Calm	Calm	0	2015-03-24 23:53:00	2	23	3	Summer
1986	2015-03-25 00:00:00	42.705	Clear	2015-03-25 04:53:00<br />	-10.0		-	58.0		1028.6	-2.8	12:53 AM		16.1	Calm	Calm	0	2015-03-25 00:53:00	3	0	61	Summer
1987	2015-03-25 01:00:00	42.05	Clear	2015-03-25 05:53:00<br />	-9.4		-	58.0		1028.8	-2.2	1:53 AM		16.1	Calm	Calm	0	2015-03-25 01:53:00	3	1	27	Summer
1988	2015-03-25 02:00:00	43.2	Clear	2015-03-25 06:53:00<br />	-10.0		-	65.0		1028.6	-4.4	2:53 AM		16.1	NW	5.6	320	2015-03-25 02:53:00	3	2	14	Summer
1989	2015-03-25 03:00:00	43.5825	Clear	2015-03-25 07:53:00<br />	-8.9		-	71.0		1028.5	-4.4	3:53 AM		16.1	Calm	Calm	0	2015-03-25 03:53:00	3	3	17	Summer
1990	2015-03-25 04:00:00	42.2425	Clear	2015-03-25 08:53:00<br />	-9.4		-	72.0		1028.5	-5.0	4:53 AM		16.1	Calm	Calm	0	2015-03-25 04:53:00	3	4	99	Summer
1991	2015-03-25 05:00:00	38.4275	Clear	2015-03-25 09:53:00<br />	-8.9		-	74.0		1028.8	-5.0	5:53 AM		16.1	Calm	Calm	0	2015-03-25 05:53:00	3	5	73	Summer
1992	2015-03-25 06:00:00	35.14	Clear	2015-03-25 10:53:00<br />	-8.9		-	74.0	0.0	1028.9	-5.0	6:53 AM		16.1	Calm	Calm	0	2015-03-25 06:53:00	3	6	98	Summer
1993	2015-03-25 07:00:00	32.4625	Clear	2015-03-25 11:53:00<br />	-6.7		-	75.0		1029.3	-2.8	7:53 AM		16.1	Calm	Calm	0	2015-03-25 07:53:00	3	7	29	Summer
1994	2015-03-25 08:00:00	30.8425	Clear	2015-03-25 12:53:00<br />	-5.6		-	64.0		1029.0	0.6	8:53 AM		14.5	Calm	Calm	0	2015-03-25 08:53:00	3	8	41	Summer
1995	2015-03-25 09:00:00	30.5425	Clear	2015-03-25 13:53:00<br />	-5.6		-	54.0		1029.4	2.8	9:53 AM		14.5	SW	5.6	220	2015-03-25 09:53:00	3	9	68	Summer
1996	2015-03-25 10:00:00	30.355	Clear	2015-03-25 14:53:00<br />	-6.7		-	40.0		1028.4	6.1	10:53 AM		16.1	SSE	14.8	150	2015-03-25 10:53:00	3	10	68	Summer
1997	2015-03-25 11:00:00	30.86	Clear	2015-03-25 15:53:00<br />	-6.1		-	39.0		1028.1	7.2	11:53 AM		16.1	South	14.8	180	2015-03-25 11:53:00	3	11	70	Summer
1998	2015-03-25 12:00:00	33.495	Mostly Cloudy	2015-03-25 16:53:00<br />	-7.8		-	33.0		1027.0	7.8	12:53 PM		16.1	SSE	16.7	160	2015-03-25 12:53:00	3	12	84	Summer
[truncated: 6,732 more rows]
