# Supplementary material for: A novel twin time series network for building energy consumption predicting
Source: PLoS One. 2025 Jun 26;20(6):e0326576. doi: 10.1371/journal.pone.0326576 (PMC12200849; doi:10.1371/journal.pone.0326576)
Supplement: S1 File — (ZIP) [file pone.0326576.s001.zip › T2SNET-Pro-master/T2SNET/baselines/Dataset/UnivLab_Christy.csv]

	timestamp	energy	Conditions	DateUTC<br />	Dew PointC	Events	Gust SpeedKm/h	Humidity	Precipitationmm	Sea Level PressurehPa	TemperatureC	TimeEDT	TimeEST	VisibilityKm	Wind Direction	Wind SpeedKm/h	WindDirDegrees	timestamp.1	weekday	hour
0	2015-01-01 05:00:00	46.375	Overcast	2015-01-01 10:56:00<br />	-13.8		-	57.0		1017.4	-6.6		5:56 AM	16.1	SW	16.7	230	2015-01-01 05:56:00	4	5
1	2015-01-01 06:00:00	46.95000076	Overcast	2015-01-01 11:19:00<br />	-14.0		-	58.0		1015.5	-7.0		6:19 AM	16.1	SW	13.0	230	2015-01-01 06:19:00	4	6
2	2015-01-01 07:00:00	45.30000305	Mostly Cloudy	2015-01-01 12:56:00<br />	-12.7		-	60.0		1017.1	-6.1		7:56 AM	16.1	SW	14.8	230	2015-01-01 07:56:00	4	7
3	2015-01-01 08:00:00	44.70000076	Scattered Clouds	2015-01-01 13:56:00<br />	-12.7		-	55.0		1017.0	-5.0		8:56 AM	16.1	SW	22.2	220	2015-01-01 08:56:00	4	8
4	2015-01-01 09:00:00	46.57500076	Partly Cloudy	2015-01-01 14:56:00<br />	-13.3		-	53.0		1016.5	-5.0		9:56 AM	16.1	WSW	20.4	240	2015-01-01 09:56:00	4	9
5	2015-01-01 10:00:00	46.32500076	Clear	2015-01-01 15:56:00<br />	-13.3		27.8	53.0		1015.6	-5.0		10:56 AM	16.1	SSW	16.7	210	2015-01-01 10:56:00	4	10
6	2015-01-01 11:00:00	46.67499924	Clear	2015-01-01 16:56:00<br />	-13.3		-	45.0		1014.0	-2.7		11:56 AM	16.1	SSW	20.4	210	2015-01-01 11:56:00	4	11
7	2015-01-01 12:00:00	47.625	Clear	2015-01-01 17:56:00<br />	-13.8		37.0	40.0		1012.3	-1.6		12:56 PM	16.1	SW	25.9	230	2015-01-01 12:56:00	4	12
8	2015-01-01 13:00:00	37.47499847	Clear	2015-01-01 18:56:00<br />	-13.3		-	38.0		1011.5	-0.5		1:56 PM	16.1	South	20.4	190	2015-01-01 13:56:00	4	13
9	2015-01-01 14:00:00	36.5	Clear	2015-01-01 19:56:00<br />	-13.8		-	35.0		1011.4	0.0		2:56 PM	16.1	WSW	22.2	240	2015-01-01 14:56:00	4	14
10	2015-01-01 15:00:00	36.79999924	Clear	2015-01-01 20:56:00<br />	-13.3		-	38.0		1011.3	-0.5		3:56 PM	16.1	WSW	14.8	240	2015-01-01 15:56:00	4	15
11	2015-01-01 16:00:00	37.42499924	Mostly Cloudy	2015-01-01 21:56:00<br />	-12.7		-	38.0		1011.4	0.0		4:56 PM	16.1	WSW	16.7	250	2015-01-01 16:56:00	4	16
12	2015-01-01 17:00:00	37.29999924	Mostly Cloudy	2015-01-01 22:56:00<br />	-12.2		-	39.0		1011.9	0.5		5:56 PM	16.1	WSW	22.2	250	2015-01-01 17:56:00	4	17
13	2015-01-01 18:00:00	36.0	Scattered Clouds	2015-01-01 23:56:00<br />	-11.6		-	42.0		1012.5	0.0		6:56 PM	16.1	WSW	18.5	250	2015-01-01 18:56:00	4	18
14	2015-01-01 19:00:00	37.45000076	Overcast	2015-01-02 00:56:00<br />	-11.6		29.6	42.0		1013.3	0.0		7:56 PM	16.1	WSW	14.8	250	2015-01-01 19:56:00	4	19
15	2015-01-01 20:00:00	36.22499847	Overcast	2015-01-02 01:56:00<br />	-11.1		-	44.0		1013.5	0.0		8:56 PM	16.1	WSW	18.5	250	2015-01-01 20:56:00	4	20
16	2015-01-01 21:00:00	39.15000153	Overcast	2015-01-02 02:56:00<br />	-10.0		-	48.0		1014.1	0.0		9:56 PM	16.1	West	24.1	270	2015-01-01 21:56:00	4	21
17	2015-01-01 22:00:00	50.57500076	Overcast	2015-01-02 03:56:00<br />	-9.4		35.2	50.0		1015.0	0.0		10:56 PM	16.1	West	25.9	270	2015-01-01 22:56:00	4	22
18	2015-01-01 23:00:00	47.82500076	Overcast	2015-01-02 04:56:00<br />	-8.8		-	52.0		1015.8	0.0		11:56 PM	16.1	West	25.9	270	2015-01-01 23:56:00	4	23
19	2015-01-02 00:00:00	48.625	Overcast	2015-01-02 05:56:00<br />	-7.7		37.0	59.0		1015.3	-0.5		12:56 AM	16.1	West	24.1	270	2015-01-02 00:56:00	5	0
20	2015-01-02 01:00:00	48.02500153	Overcast	2015-01-02 06:56:00<br />	-6.6		-	64.0		1015.9	-0.5		1:56 AM	16.1	West	24.1	270	2015-01-02 01:56:00	5	1
21	2015-01-02 02:00:00	47.09999847	Overcast	2015-01-02 07:56:00<br />	-6.1		-	69.0		1016.7	-1.1		2:56 AM	16.1	West	25.9	270	2015-01-02 02:56:00	5	2
22	2015-01-02 03:00:00	45.79999924	Light Snow	2015-01-02 08:07:00<br />	-6.0	Snow	-	69.0	0.0	1015.5	-1.0		3:07 AM	16.1	West	24.1	270	2015-01-02 03:07:00	5	3
23	2015-01-02 04:00:00	45.72499847	Light Snow	2015-01-02 09:56:00<br />	-5.5	Snow	33.3	72.0	0.0	1017.2	-1.1		4:56 AM	16.1	WNW	20.4	290	2015-01-02 04:56:00	5	4
24	2015-01-02 05:00:00	45.92499924	Light Snow	2015-01-02 10:56:00<br />	-5.0	Snow	-	75.0	0.0	1018.4	-1.1		5:56 AM	16.1	WNW	20.4	290	2015-01-02 05:56:00	5	5
25	2015-01-02 06:00:00	45.95000076	Light Snow	2015-01-02 11:29:00<br />	-6.0	Snow	37.0	69.0	0.0	1017.5	-1.0		6:29 AM	16.1	West	16.7	280	2015-01-02 06:29:00	5	6
26	2015-01-02 07:00:00	46.02500153	Light Snow	2015-01-02 12:56:00<br />	-5.5	Snow	38.9	75.0	0.0	1020.7	-1.6		7:56 AM	11.3	NW	27.8	310	2015-01-02 07:56:00	5	7
27	2015-01-02 08:00:00	45.52499771	Light Snow	2015-01-02 13:56:00<br />	-6.1	Snow	-	75.0	0.0	1022.1	-2.2		8:56 AM	6.4	WNW	22.2	300	2015-01-02 08:56:00	5	8
28	2015-01-02 09:00:00	45.95000076	Light Snow	2015-01-02 14:37:00<br />	-5.0	Snow	-	80.0	0.0	1021.2	-2.0		9:37 AM	3.2	NW	20.4	310	2015-01-02 09:37:00	5	9
29	2015-01-02 10:00:00	45.70000076	Light Snow	2015-01-02 15:56:00<br />	-4.4	Snow	-	85.0	0.0	1023.5	-2.2		10:56 AM	6.4	WNW	14.8	290	2015-01-02 10:56:00	5	10
30	2015-01-02 11:00:00	45.47499847	Light Snow	2015-01-02 16:56:00<br />	-6.1	Snow	25.9	72.0	0.0	1023.3	-1.6		11:56 AM	16.1	WNW	13.0	290	2015-01-02 11:56:00	5	11
31	2015-01-02 12:00:00	47.27500153	Light Snow	2015-01-02 17:56:00<br />	-6.1	Snow	-	69.0	0.0	1023.5	-1.1		12:56 PM	16.1	WNW	27.8	290	2015-01-02 12:56:00	5	12
32	2015-01-02 13:00:00	43.875	Light Snow	2015-01-02 18:56:00<br />	-6.1	Snow	-	69.0	0.0	1024.2	-1.1		1:56 PM	16.1	West	20.4	280	2015-01-02 13:56:00	5	13
33	2015-01-02 14:00:00	35.82500076	Mostly Cloudy	2015-01-02 19:56:00<br />	-7.2		-	64.0	0.0	1025.3	-1.1		2:56 PM	16.1	WNW	20.4	290	2015-01-02 14:56:00	5	14
34	2015-01-02 15:00:00	35.5	Mostly Cloudy	2015-01-02 20:56:00<br />	-7.7		27.8	59.0		1025.8	-0.5		3:56 PM	16.1	WNW	18.5	290	2015-01-02 15:56:00	5	15
35	2015-01-02 16:00:00	36.32500076	Overcast	2015-01-02 21:56:00<br />	-7.7		-	64.0		1026.6	-1.6		4:56 PM	16.1	WNW	16.7	290	2015-01-02 16:56:00	5	16
36	2015-01-02 17:00:00	36.54999924	Overcast	2015-01-02 22:56:00<br />	-7.2		-	66.0		1027.4	-1.6		5:56 PM	16.1	WNW	16.7	290	2015-01-02 17:56:00	5	17
37	2015-01-02 18:00:00	36.29999924	Overcast	2015-01-02 23:56:00<br />	-7.7		-	64.0		1028.0	-1.6		6:56 PM	16.1	West	14.8	280	2015-01-02 18:56:00	5	18
38	2015-01-02 19:00:00	34.70000076	Overcast	2015-01-03 00:56:00<br />	-7.7		-	64.0		1028.9	-1.6		7:56 PM	16.1	WNW	14.8	290	2015-01-02 19:56:00	5	19
39	2015-01-02 20:00:00	36.25	Overcast	2015-01-03 01:56:00<br />	-6.6		-	72.0		1030.0	-2.2		8:56 PM	16.1	NNW	7.4	330	2015-01-02 20:56:00	5	20
40	2015-01-02 21:00:00	40.29999924	Overcast	2015-01-03 02:56:00<br />	-7.2		-	75.0		1030.8	-3.3		9:56 PM	16.1	North	5.6	10	2015-01-02 21:56:00	5	21
41	2015-01-02 22:00:00	46.45000076	Mostly Cloudy	2015-01-03 03:56:00<br />	-7.2		-	85.0		1031.1	-5.0		10:56 PM	16.1	Calm	Calm	0	2015-01-02 22:56:00	5	22
42	2015-01-02 23:00:00	49.125	Overcast	2015-01-03 04:56:00<br />	-6.6		-	85.0		1031.5	-4.4		11:56 PM	16.1	Calm	Calm	0	2015-01-02 23:56:00	5	23
43	2015-01-03 00:00:00	47.57500076	Mostly Cloudy	2015-01-03 05:56:00<br />	-6.6		-	89.0		1031.9	-5.0		12:56 AM	16.1	ESE	5.6	110	2015-01-03 00:56:00	6	0
44	2015-01-03 01:00:00	48.95000076	Clear	2015-01-03 06:56:00<br />	-7.7		-	92.0		1031.7	-6.6		1:56 AM	16.1	Calm	Calm	0	2015-01-03 01:56:00	6	1
45	2015-01-03 02:00:00	46.25	Clear	2015-01-03 07:56:00<br />	-8.3		-	92.0		1032.2	-7.2		2:56 AM	16.1	East	7.4	80	2015-01-03 02:56:00	6	2
46	2015-01-03 03:00:00	45.54999924	Clear	2015-01-03 08:56:00<br />	-7.7		-	89.0		1032.3	-6.1		3:56 AM	16.1	East	7.4	80	2015-01-03 03:56:00	6	3
47	2015-01-03 04:00:00	44.97499847	Clear	2015-01-03 09:56:00<br />	-7.7		-	89.0		1032.1	-6.1		4:56 AM	16.1	East	9.3	90	2015-01-03 04:56:00	6	4
48	2015-01-03 05:00:00	44.5	Clear	2015-01-03 10:56:00<br />	-7.7		-	89.0		1031.9	-6.1		5:56 AM	16.1	East	9.3	90	2015-01-03 05:56:00	6	5
49	2015-01-03 06:00:00	44.20000076	Clear	2015-01-03 11:22:00<br />	-8.0		-	86.0		1030.0	-6.0		6:22 AM	16.1	East	9.3	90	2015-01-03 06:22:00	6	6
50	2015-01-03 07:00:00	52.15000153	Clear	2015-01-03 12:56:00<br />	-7.7		33.3	75.0		1031.3	-3.8		7:56 AM	16.1	SSE	25.9	160	2015-01-03 07:56:00	6	7
51	2015-01-03 08:00:00	43.32500076	Clear	2015-01-03 13:56:00<br />	-7.7		-	69.0		1030.9	-2.7		8:56 AM	16.1	SSE	20.4	150	2015-01-03 08:56:00	6	8
52	2015-01-03 09:00:00	45.97499847	Mostly Cloudy	2015-01-03 14:56:00<br />	-7.7		-	66.0		1030.7	-2.2		9:56 AM	16.1	SSE	18.5	150	2015-01-03 09:56:00	6	9
53	2015-01-03 10:00:00	46.95000076	Overcast	2015-01-03 15:56:00<br />	-7.7		33.3	61.0		1030.6	-1.1		10:56 AM	16.1	SSE	22.2	150	2015-01-03 10:56:00	6	10
54	2015-01-03 11:00:00	44.70000076	Light Snow	2015-01-03 16:30:00<br />	-6.0	Snow	33.3	74.0	0.0	1028.0	-2.0		11:30 AM	3.2	SSE	25.9	160	2015-01-03 11:30:00	6	11
55	2015-01-03 12:00:00	46.875	Light Snow	2015-01-03 17:05:00<br />	-4.0	Snow	-	86.0	0.0	1026.6	-2.0		12:05 PM	3.2	SSE	27.8	150	2015-01-03 12:05:00	6	12
56	2015-01-03 13:00:00	33.90000153	Light Freezing Rain	2015-01-03 18:18:00<br />	-3.0	Rain	46.3	93.0	0.01	1024.6	-2.0		1:18 PM	6.4	SSE	25.9	160	2015-01-03 13:18:00	6	13
57	2015-01-03 14:00:00	36.25	Light Snow	2015-01-03 19:56:00<br />	-2.7	Snow	40.7	85.0	0.0	1024.1	-0.5		2:56 PM	16.1	SSE	25.9	160	2015-01-03 14:56:00	6	14
58	2015-01-03 15:00:00	34.97499847	Overcast	2015-01-03 20:56:00<br />	-1.6		48.2	89.0	0.03	1022.4	0.0		3:56 PM	16.1	South	31.5	170	2015-01-03 15:56:00	6	15
59	2015-01-03 16:00:00	36.79999924	Overcast	2015-01-03 21:56:00<br />	-0.5		53.7	89.0	0.02	1021.3	1.1		4:56 PM	11.3	South	35.2	170	2015-01-03 16:56:00	6	16
60	2015-01-03 17:00:00	36.02500153	Light Rain	2015-01-03 22:56:00<br />	0.0	Rain	55.6	92.0	0.06	1020.3	1.1		5:56 PM	16.1	South	35.2	170	2015-01-03 17:56:00	6	17
61	2015-01-03 18:00:00	37.32500076	Light Rain	2015-01-03 23:56:00<br />	0.5	Rain	57.4	92.0	0.03	1019.6	1.6		6:56 PM	16.1	South	44.4	170	2015-01-03 18:56:00	6	18
62	2015-01-03 19:00:00	37.65000153	Light Rain	2015-01-04 00:56:00<br />	1.1	Rain	48.2	93.0	0.02	1018.7	2.2		7:56 PM	16.1	South	37.0	170	2015-01-03 19:56:00	6	19
63	2015-01-03 20:00:00	35.85000229	Light Rain	2015-01-04 01:56:00<br />	1.6	Rain	42.6	93.0	0.02	1018.2	2.7		8:56 PM	16.1	South	33.3	170	2015-01-03 20:56:00	6	20
64	2015-01-03 21:00:00	44.0	Light Rain	2015-01-04 02:56:00<br />	2.2	Rain	38.9	97.0	0.1	1016.8	2.7		9:56 PM	16.1	SSE	25.9	160	2015-01-03 21:56:00	6	21
65	2015-01-03 22:00:00	49.95000076	Light Rain	2015-01-04 03:40:00<br />	2.0	Rain	40.7	93.0	0.11	1014.4	3.0		10:40 PM	14.5	SSE	25.9	160	2015-01-03 22:40:00	6	22
66	2015-01-03 23:00:00	46.92499924	Overcast	2015-01-04 04:24:00<br />	3.0		44.4	93.0	0.0	1013.8	4.0		11:24 PM	16.1	South	37.0	170	2015-01-03 23:24:00	6	23
67	2015-01-04 00:00:00	49.02500153	Overcast	2015-01-04 05:56:00<br />	3.3		-	93.0		1013.6	4.4		12:56 AM	16.1	South	22.2	170	2015-01-04 00:56:00	7	0
68	2015-01-04 01:00:00	46.57500076	Overcast	2015-01-04 06:56:00<br />	3.8		40.7	92.0		1012.7	5.0		1:56 AM	16.1	South	29.6	180	2015-01-04 01:56:00	7	1
69	2015-01-04 02:00:00	47.29999924	Overcast	2015-01-04 07:17:00<br />	4.0		-	93.0		1011.4	5.0		2:17 AM	16.1	South	25.9	190	2015-01-04 02:17:00	7	2
70	2015-01-04 03:00:00	45.65000153	Overcast	2015-01-04 08:56:00<br />	4.4		33.3	93.0		1011.1	5.5		3:56 AM	16.1	South	24.1	180	2015-01-04 03:56:00	7	3
71	2015-01-04 04:00:00	46.45000076	Overcast	2015-01-04 09:56:00<br />	4.4		-	93.0		1010.1	5.5		4:56 AM	16.1	South	22.2	170	2015-01-04 04:56:00	7	4
72	2015-01-04 05:00:00	44.25	Overcast	2015-01-04 10:56:00<br />	5.0		-	93.0		1007.8	6.1		5:56 AM	16.1	SSE	25.9	160	2015-01-04 05:56:00	7	5
73	2015-01-04 06:00:00	46.375	Overcast	2015-01-04 11:23:00<br />	6.0		42.6	93.0		1003.9	7.0		6:23 AM	16.1	SSE	29.6	160	2015-01-04 06:23:00	7	6
74	2015-01-04 07:00:00	45.72499847	Overcast	2015-01-04 12:56:00<br />	5.5		-	93.0		1006.8	6.6		7:56 AM	16.1	SE	13.0	130	2015-01-04 07:56:00	7	7
75	2015-01-04 08:00:00	45.07500076	Overcast	2015-01-04 13:56:00<br />	6.6		-	93.0		1005.8	7.7		8:56 AM	16.1	SSE	16.7	150	2015-01-04 08:56:00	7	8
76	2015-01-04 09:00:00	45.75	Mostly Cloudy	2015-01-04 14:56:00<br />	6.6		-	86.0		1004.8	8.8		9:56 AM	16.1	South	22.2	170	2015-01-04 09:56:00	7	9
77	2015-01-04 10:00:00	46.27500153	Mostly Cloudy	2015-01-04 15:56:00<br />	7.2		-	86.0		1003.5	9.4		10:56 AM	16.1	South	22.2	180	2015-01-04 10:56:00	7	10
78	2015-01-04 11:00:00	45.09999847	Mostly Cloudy	2015-01-04 16:56:00<br />	7.7		-	83.0		1002.0	10.5		11:56 AM	16.1	South	25.9	180	2015-01-04 11:56:00	7	11
79	2015-01-04 12:00:00	45.45000076	Mostly Cloudy	2015-01-04 17:56:00<br />	8.8		-	80.0		1000.9	12.2		12:56 PM	16.1	South	20.4	190	2015-01-04 12:56:00	7	12
80	2015-01-04 13:00:00	36.40000153	Overcast	2015-01-04 18:56:00<br />	10.5		-	93.0	0.08	1002.8	11.6		1:56 PM	16.1	WNW	9.3	290	2015-01-04 13:56:00	7	13
81	2015-01-04 14:00:00	37.375	Mostly Cloudy	2015-01-04 19:34:00<br />	11.0		-	94.0		1001.2	12.0		2:34 PM	16.1	South	7.4	170	2015-01-04 14:34:00	7	14
82	2015-01-04 15:00:00	37.32500076	Mostly Cloudy	2015-01-04 20:56:00<br />	8.8		-	83.0		1002.7	11.6		3:56 PM	16.1	SW	13.0	230	2015-01-04 15:56:00	7	15
83	2015-01-04 16:00:00	36.5	Mostly Cloudy	2015-01-04 21:56:00<br />	7.7		29.6	83.0		1003.3	10.5		4:56 PM	16.1	North	20.4	350	2015-01-04 16:56:00	7	16
84	2015-01-04 17:00:00	35.97499847	Mostly Cloudy	2015-01-04 22:56:00<br />	3.3		35.2	76.0		1004.5	7.2		5:56 PM	16.1	North	24.1	350	2015-01-04 17:56:00	7	17
85	2015-01-04 18:00:00	35.54999924	Mostly Cloudy	2015-01-04 23:56:00<br />	2.7		25.9	79.0		1005.5	6.1		6:56 PM	16.1	NW	14.8	320	2015-01-04 18:56:00	7	18
86	2015-01-04 19:00:00	35.72499847	Mostly Cloudy	2015-01-05 00:56:00<br />	2.2		25.9	79.0		1006.9	5.5		7:56 PM	16.1	NW	20.4	320	2015-01-04 19:56:00	7	19
87	2015-01-04 20:00:00	44.15000153	Mostly Cloudy	2015-01-05 01:56:00<br />	0.0		40.7	73.0		1008.1	4.4		8:56 PM	16.1	WNW	25.9	290	2015-01-04 20:56:00	7	20
88	2015-01-04 21:00:00	34.82500076	Mostly Cloudy	2015-01-05 02:56:00<br />	-1.6		40.7	71.0		1009.3	3.3		9:56 PM	16.1	WNW	33.3	290	2015-01-04 21:56:00	7	21
89	2015-01-04 22:00:00	48.57500076	Overcast	2015-01-05 03:56:00<br />	-2.7		48.2	68.0		1010.0	2.7		10:56 PM	16.1	WNW	24.1	290	2015-01-04 22:56:00	7	22
90	2015-01-04 23:00:00	45.92499924	Overcast	2015-01-05 04:56:00<br />	-2.2		-	73.0		1010.0	2.2		11:56 PM	16.1	WNW	16.7	290	2015-01-04 23:56:00	7	23
91	2015-01-05 00:00:00	46.84999847	Overcast	2015-01-05 05:10:00<br />	-3.0		31.5	70.0		1009.7	2.0		12:10 AM	16.1	West	20.4	280	2015-01-05 00:10:00	1	0
92	2015-01-05 01:00:00	48.65000153	Light Rain	2015-01-05 06:14:00<br />	-2.0	Rain	35.2	81.0	0.0	1011.1	1.0		1:14 AM	16.1	NW	24.1	310	2015-01-05 01:14:00	1	1
93	2015-01-05 02:00:00	46.77500153	Overcast	2015-01-05 07:56:00<br />	-7.2		37.0	64.0		1014.2	-1.1		2:56 AM	16.1	WNW	25.9	290	2015-01-05 02:56:00	1	2
94	2015-01-05 03:00:00	45.92499924	Overcast	2015-01-05 08:56:00<br />	-8.8		57.4	61.0		1014.9	-2.2		3:56 AM	16.1	WNW	44.4	290	2015-01-05 03:56:00	1	3
95	2015-01-05 04:00:00	45.5	Overcast	2015-01-05 09:56:00<br />	-9.4		55.6	63.0	0.0	1016.6	-3.3		4:56 AM	16.1	NW	38.9	310	2015-01-05 04:56:00	1	4
96	2015-01-05 05:00:00	44.67500305	Light Snow	2015-01-05 10:56:00<br />	-8.8	Snow	42.6	72.0	0.0	1017.9	-4.4		5:56 AM	16.1	NW	29.6	310	2015-01-05 05:56:00	1	5
97	2015-01-05 06:00:00	46.79999924	Light Snow	2015-01-05 11:09:00<br />	-9.0	Snow	61.1	69.0	0.0	1017.2	-4.0		6:09 AM	11.3	West	42.6	270	2015-01-05 06:09:00	1	6
98	2015-01-05 07:00:00	47.17499924	Light Snow	2015-01-05 12:56:00<br />	-13.8	Snow	59.3	57.0	0.0	1021.1	-6.6		7:56 AM	16.1	WNW	48.2	300	2015-01-05 07:56:00	1	7
99	2015-01-05 08:00:00	42.79999924	Mostly Cloudy	2015-01-05 13:56:00<br />	-13.3		46.3	60.0	0.0	1021.8	-6.6		8:56 AM	16.1	WNW	37.0	300	2015-01-05 08:56:00	1	8
100	2015-01-05 09:00:00	45.55000305	Overcast	2015-01-05 14:56:00<br />	-13.8		55.6	60.0	0.0	1023.0	-7.2		9:56 AM	16.1	NW	37.0	310	2015-01-05 09:56:00	1	9
101	2015-01-05 10:00:00	47.52500153	Mostly Cloudy	2015-01-05 15:56:00<br />	-15.5		42.6	54.0	0.0	1024.1	-7.7		10:56 AM	16.1	NW	24.1	320	2015-01-05 10:56:00	1	10
102	2015-01-05 11:00:00	46.95000076	Light Snow	2015-01-05 16:56:00<br />	-15.0	Snow	38.9	59.0	0.0	1023.9	-8.3		11:56 AM	16.1	NW	25.9	320	2015-01-05 11:56:00	1	11
103	2015-01-05 12:00:00	50.72499847	Light Snow	2015-01-05 17:56:00<br />	-15.5	Snow	53.7	54.0	0.0	1024.1	-7.7		12:56 PM	16.1	WNW	38.9	300	2015-01-05 12:56:00	1	12
104	2015-01-05 13:00:00	42.72499847	Light Snow	2015-01-05 18:56:00<br />	-15.0	Snow	42.6	62.0	0.0	1025.4	-8.8		1:56 PM	16.1	NW	33.3	320	2015-01-05 13:56:00	1	13
105	2015-01-05 14:00:00	42.97499847	Light Snow	2015-01-05 19:07:00<br />	-14.0	Snow	44.4	73.0	0.0	1023.9	-10.0		2:07 PM	2.8	NW	27.8	320	2015-01-05 14:07:00	1	14
106	2015-01-05 15:00:00	42.45000076	Light Snow Showers	2015-01-05 20:56:00<br />	-13.8	Snow	35.2	77.0	0.0	1027.9	-10.5		3:56 PM	9.7	NW	24.1	320	2015-01-05 15:56:00	1	15
107	2015-01-05 16:00:00	43.09999847	Light Snow Showers	2015-01-05 21:56:00<br />	-13.8	Snow	-	81.0	0.0	1028.6	-11.1		4:56 PM	9.7	NW	18.5	310	2015-01-05 16:56:00	1	16
108	2015-01-05 17:00:00	43.84999847	Mostly Cloudy	2015-01-05 22:56:00<br />	-16.6		-	70.0	0.0	1030.4	-12.2		5:56 PM	16.1	West	22.2	280	2015-01-05 17:56:00	1	17
109	2015-01-05 18:00:00	43.07499695	Scattered Clouds	2015-01-05 23:18:00<br />	-18.0		44.4	62.0	0.0	1028.3	-12.0		6:18 PM	16.1	WNW	35.2	290	2015-01-05 18:18:00	1	18
110	2015-01-05 19:00:00	42.04999924	Mostly Cloudy	2015-01-06 00:56:00<br />	-17.2		-	64.0		1030.3	-11.6		7:56 PM	16.1	West	22.2	280	2015-01-05 19:56:00	1	19
111	2015-01-05 20:00:00	42.27500153	Light Snow	2015-01-06 01:56:00<br />	-16.6	Snow	-	70.0	0.0	1029.8	-12.2		8:56 PM	16.1	NNW	13.0	340	2015-01-05 20:56:00	1	20
112	2015-01-05 21:00:00	40.75	Mostly Cloudy	2015-01-06 02:24:00<br />	-16.0		-	73.0	0.0	1027.3	-12.0		9:24 PM	16.1	NNW	13.0	330	2015-01-05 21:24:00	1	21
113	2015-01-05 22:00:00	48.0	Overcast	2015-01-06 03:56:00<br />	-16.1		-	73.0	0.0	1029.4	-12.2		10:56 PM	16.1	NW	16.7	320	2015-01-05 22:56:00	1	22
114	2015-01-05 23:00:00	47.82500076	Overcast	2015-01-06 04:37:00<br />	-17.0		-	67.0	0.0	1027.0	-12.0		11:37 PM	16.1	NW	20.4	310	2015-01-05 23:37:00	1	23
115	2015-01-06 00:00:00	47.52500153	Overcast	2015-01-06 05:56:00<br />	-17.2		-	67.0		1029.3	-12.2		12:56 AM	16.1	WNW	16.7	290	2015-01-06 00:56:00	2	0
116	2015-01-06 01:00:00	48.20000076	Overcast	2015-01-06 06:56:00<br />	-16.6		-	73.0		1028.6	-12.7		1:56 AM	16.1	NNW	5.6	340	2015-01-06 01:56:00	2	1
117	2015-01-06 02:00:00	45.67499924	Overcast	2015-01-06 07:24:00<br />	-16.0		-	73.0		1026.6	-12.0		2:24 AM	16.1	West	5.6	270	2015-01-06 02:24:00	2	2
118	2015-01-06 03:00:00	45.29999924	Overcast	2015-01-06 08:56:00<br />	-16.1		-	73.0		1028.2	-12.2		3:56 AM	16.1	Calm	Calm	0	2015-01-06 03:56:00	2	3
119	2015-01-06 04:00:00	46.5	Mostly Cloudy	2015-01-06 09:56:00<br />	-16.1		-	70.0		1028.0	-11.6		4:56 AM	16.1	SW	9.3	230	2015-01-06 04:56:00	2	4
120	2015-01-06 05:00:00	45.57500076	Overcast	2015-01-06 10:56:00<br />	-15.5		-	73.0		1026.7	-11.6		5:56 AM	16.1	South	7.4	180	2015-01-06 05:56:00	2	5
121	2015-01-06 06:00:00	45.375	Overcast	2015-01-06 11:23:00<br />	-15.0		-	79.0		1023.9	-12.0		6:23 AM	16.1	SE	7.4	140	2015-01-06 06:23:00	2	6
122	2015-01-06 07:00:00	44.52500153	Light Snow	2015-01-06 12:30:00<br />	-14.0	Snow	-	79.0	0.0	1023.9	-11.0		7:30 AM	3.2	SSW	13.0	210	2015-01-06 07:30:00	2	7
123	2015-01-06 08:00:00	43.67499924	Light Snow	2015-01-06 13:08:00<br />	-14.0	Snow	-	79.0	0.0	1022.6	-11.0		8:08 AM	1.6	SE	5.6	130	2015-01-06 08:08:00	2	8
124	2015-01-06 09:00:00	45.95000076	Light Snow	2015-01-06 14:56:00<br />	-13.3	Snow	-	80.0	0.0	1024.0	-10.5		9:56 AM	3.2	SW	11.1	220	2015-01-06 09:56:00	2	9
125	2015-01-06 10:00:00	48.92499924	Light Snow	2015-01-06 15:56:00<br />	-13.3	Snow	-	77.0	0.0	1023.1	-10.0		10:56 AM	2.4	SSW	14.8	200	2015-01-06 10:56:00	2	10
126	2015-01-06 11:00:00	48.45000076	Light Snow	2015-01-06 16:56:00<br />	-12.7	Snow	-	77.0	0.0	1021.7	-9.4		11:56 AM	3.2	SW	7.4	220	2015-01-06 11:56:00	2	11
127	2015-01-06 12:00:00	49.57500076	Light Snow	2015-01-06 17:56:00<br />	-12.7	Snow	-	74.0	0.0	1020.3	-8.8		12:56 PM	3.2	West	7.4	270	2015-01-06 12:56:00	2	12
128	2015-01-06 13:00:00	42.27499771	Light Snow	2015-01-06 18:32:00<br />	-12.0	Snow	-	79.0	0.0	1017.5	-9.0		1:32 PM	2.4	SSW	11.1	210	2015-01-06 13:32:00	2	13
129	2015-01-06 14:00:00	41.20000076	Light Snow Showers	2015-01-06 19:56:00<br />	-13.3	Snow	-	70.0	0.0	1019.3	-8.8		2:56 PM	11.3	WSW	7.4	240	2015-01-06 14:56:00	2	14
130	2015-01-06 15:00:00	45.92499924	Mostly Cloudy	2015-01-06 20:56:00<br />	-13.8		-	68.0	0.0	1019.3	-8.8		3:56 PM	16.1	West	13.0	260	2015-01-06 15:56:00	2	15
131	2015-01-06 16:00:00	54.82500076	Light Snow Showers	2015-01-06 21:56:00<br />	-13.8	Snow	-	71.0	0.0	1018.8	-9.4		4:56 PM	16.1	WSW	7.4	250	2015-01-06 16:56:00	2	16
132	2015-01-06 17:00:00	52.54999924	Mostly Cloudy	2015-01-06 22:56:00<br />	-14.4		-	74.0	0.0	1018.5	-10.5		5:56 PM	16.1	SW	7.4	230	2015-01-06 17:56:00	2	17
133	2015-01-06 18:00:00	50.42499924	Scattered Clouds	2015-01-06 23:56:00<br />	-15.0		-	76.0		1017.7	-11.6		6:56 PM	16.1	South	7.4	190	2015-01-06 18:56:00	2	18
134	2015-01-06 19:00:00	51.52500153	Mostly Cloudy	2015-01-07 00:56:00<br />	-14.4		-	77.0		1017.6	-11.1		7:56 PM	16.1	SW	11.1	230	2015-01-06 19:56:00	2	19
135	2015-01-06 20:00:00	43.67499924	Mostly Cloudy	2015-01-07 01:56:00<br />	-15.0		-	67.0		1017.2	-10.0		8:56 PM	16.1	SW	11.1	220	2015-01-06 20:56:00	2	20
136	2015-01-06 21:00:00	39.95000076	Scattered Clouds	2015-01-07 02:56:00<br />	-15.5		-	71.0		1016.3	-11.1		9:56 PM	16.1	SW	9.3	220	2015-01-06 21:56:00	2	21
137	2015-01-06 22:00:00	46.625	Overcast	2015-01-07 03:56:00<br />	-15.5		-	67.0		1014.9	-10.5		10:56 PM	16.1	WSW	11.1	240	2015-01-06 22:56:00	2	22
138	2015-01-06 23:00:00	47.875	Overcast	2015-01-07 04:56:00<br />	-15.5		-	67.0		1013.5	-10.5		11:56 PM	16.1	WSW	11.1	240	2015-01-06 23:56:00	2	23
139	2015-01-07 00:00:00	48.40000153	Overcast	2015-01-07 05:56:00<br />	-15.5		-	65.0		1013.2	-10.0		12:56 AM	16.1	SSW	11.1	210	2015-01-07 00:56:00	3	0
140	2015-01-07 01:00:00	47.92499924	Overcast	2015-01-07 06:56:00<br />	-15.0		-	67.0		1012.8	-10.0		1:56 AM	16.1	SW	11.1	220	2015-01-07 01:56:00	3	1
141	2015-01-07 02:00:00	48.02500153	Overcast	2015-01-07 07:56:00<br />	-14.4		-	71.0	0.0	1012.7	-10.0		2:56 AM	16.1	SW	14.8	230	2015-01-07 02:56:00	3	2
142	2015-01-07 03:00:00	47.07500076	Overcast	2015-01-07 08:56:00<br />	-15.0		-	64.0		1012.2	-9.4		3:56 AM	16.1	West	18.5	260	2015-01-07 03:56:00	3	3
143	2015-01-07 04:00:00	46.84999847	Mostly Cloudy	2015-01-07 09:56:00<br />	-15.5		-	65.0		1012.1	-10.0		4:56 AM	16.1	West	16.7	260	2015-01-07 04:56:00	3	4
144	2015-01-07 05:00:00	46.67499924	Light Snow	2015-01-07 10:56:00<br />	-14.4	Snow	-	71.0	0.0	1012.4	-10.0		5:56 AM	16.1	West	13.0	270	2015-01-07 05:56:00	3	5
145	2015-01-07 06:00:00	46.45000076	Overcast	2015-01-07 11:21:00<br />	-14.0		-	73.0	0.0	1010.0	-10.0		6:21 AM	16.1	West	11.1	270	2015-01-07 06:21:00	3	6
146	2015-01-07 07:00:00	45.15000153	Light Snow Showers	2015-01-07 12:19:00<br />	-14.0	Snow	31.5	73.0	0.0	1010.7	-10.0		7:19 AM	9.7	WSW	13.0	250	2015-01-07 07:19:00	3	7
147	2015-01-07 08:00:00	44.45000076	Light Snow Showers	2015-01-07 13:56:00<br />	-13.8	Snow	40.7	74.0	0.0	1014.0	-10.0		8:56 AM	6.4	WNW	31.5	290	2015-01-07 08:56:00	3	8
148	2015-01-07 09:00:00	47.17499924	Light Snow	2015-01-07 14:00:00<br />	-14.0	Snow	40.7	73.0	0.0	1012.1	-10.0		9:00 AM	2.4	WNW	25.9	290	2015-01-07 09:00:00	3	9
149	2015-01-07 10:00:00	45.5	Mostly Cloudy	2015-01-07 15:21:00<br />	-17.0		50.0	62.0	0.0	1013.4	-11.0		10:21 AM	11.3	NW	29.6	320	2015-01-07 10:21:00	3	10
150	2015-01-07 11:00:00	50.07499695	Mostly Cloudy	2015-01-07 16:56:00<br />	-20.5		57.4	49.0	0.0	1017.7	-11.6		11:56 AM	16.1	NW	38.9	310	2015-01-07 11:56:00	3	11
151	2015-01-07 12:00:00	48.10000229	Mostly Cloudy	2015-01-07 17:56:00<br />	-20.0		50.0	55.0	0.0	1018.6	-12.7		12:56 PM	16.1	NW	38.9	310	2015-01-07 12:56:00	3	12
152	2015-01-07 13:00:00	43.90000153	Light Snow	2015-01-07 18:21:00<br />	-18.0	Snow	59.3	67.0	0.0	1016.8	-13.0		1:21 PM	1.6	NW	33.3	320	2015-01-07 13:21:00	3	13
153	2015-01-07 14:00:00	41.0	Light Snow Showers	2015-01-07 19:56:00<br />	-21.1	Snow	46.3	61.0	0.0	1021.3	-15.0		2:56 PM	9.7	NNW	37.0	330	2015-01-07 14:56:00	3	14
154	2015-01-07 15:00:00	43.95000076	Light Snow Showers	2015-01-07 20:56:00<br />	-21.6	Snow	46.3	60.0	0.0	1022.5	-15.5		3:56 PM	16.1	NW	25.9	320	2015-01-07 15:56:00	3	15
155	2015-01-07 16:00:00	44.25	Light Snow Showers	2015-01-07 21:56:00<br />	-20.5	Snow	44.4	66.0	0.0	1023.5	-15.5		4:56 PM	4.8	NW	33.3	320	2015-01-07 16:56:00	3	16
156	2015-01-07 17:00:00	54.02500153	Light Snow Showers	2015-01-07 22:56:00<br />	-22.2	Snow	59.3	60.0	0.0	1024.0	-16.1		5:56 PM	16.1	NW	40.7	320	2015-01-07 17:56:00	3	17
157	2015-01-07 18:00:00	44.82500076	Light Snow Showers	2015-01-07 23:56:00<br />	-21.6	Snow	44.4	63.0	0.0	1025.1	-16.1		6:56 PM	16.1	NW	33.3	320	2015-01-07 18:56:00	3	18
158	2015-01-07 19:00:00	42.67499924	Light Snow Showers	2015-01-08 00:56:00<br />	-22.2	Snow	51.9	60.0	0.0	1026.1	-16.1		7:56 PM	16.1	NNW	37.0	330	2015-01-07 19:56:00	3	19
159	2015-01-07 20:00:00	43.875	Overcast	2015-01-08 01:56:00<br />	-22.2		46.3	63.0	0.0	1026.9	-16.6		8:56 PM	16.1	NW	33.3	320	2015-01-07 20:56:00	3	20
160	2015-01-07 21:00:00	42.82500076	Mostly Cloudy	2015-01-08 02:56:00<br />	-21.1		38.9	69.0		1027.4	-16.6		9:56 PM	16.1	NNW	22.2	330	2015-01-07 21:56:00	3	21
161	2015-01-07 22:00:00	51.35000229	Light Snow	2015-01-08 03:56:00<br />	-20.0	Snow	37.0	76.0	0.0	1027.0	-16.6		10:56 PM	12.9	WNW	31.5	300	2015-01-07 22:56:00	3	22
162	2015-01-07 23:00:00	50.32500076	Overcast	2015-01-08 04:56:00<br />	-20.5		-	72.0	0.0	1026.8	-16.6		11:56 PM	16.1	West	24.1	280	2015-01-07 23:56:00	3	23
163	2015-01-08 00:00:00	49.59999847	Overcast	2015-01-08 05:56:00<br />	-21.1		-	72.0		1026.8	-17.2		12:56 AM	16.1	West	24.1	280	2015-01-08 00:56:00	4	0
164	2015-01-08 01:00:00	47.92499924	Mostly Cloudy	2015-01-08 06:56:00<br />	-20.0		-	76.0		1026.9	-16.6		1:56 AM	16.1	WNW	20.4	300	2015-01-08 01:56:00	4	1
165	2015-01-08 02:00:00	46.55000305	Partly Cloudy	2015-01-08 07:56:00<br />	-19.4		-	76.0		1026.8	-16.1		2:56 AM	16.1	WNW	18.5	290	2015-01-08 02:56:00	4	2
166	2015-01-08 03:00:00	46.67499924	Scattered Clouds	2015-01-08 08:56:00<br />	-19.4		-	76.0		1026.4	-16.1		3:56 AM	16.1	West	14.8	270	2015-01-08 03:56:00	4	3
167	2015-01-08 04:00:00	46.54999924	Clear	2015-01-08 09:56:00<br />	-19.4		-	76.0		1026.1	-16.1		4:56 AM	16.1	West	11.1	270	2015-01-08 04:56:00	4	4
168	2015-01-08 05:00:00	47.90000153	Clear	2015-01-08 10:56:00<br />	-20.0		-	76.0		1026.3	-16.6		5:56 AM	16.1	WSW	11.1	250	2015-01-08 05:56:00	4	5
169	2015-01-08 06:00:00	46.875	Scattered Clouds	2015-01-08 11:20:00<br />	-20.0		-	78.0		1023.6	-17.0		6:20 AM	16.1	SW	5.6	220	2015-01-08 06:20:00	4	6
170	2015-01-08 07:00:00	45.5	Partly Cloudy	2015-01-08 12:56:00<br />	-19.4		-	76.0		1027.2	-16.1		7:56 AM	16.1	SW	14.8	230	2015-01-08 07:56:00	4	7
171	2015-01-08 08:00:00	45.72499847	Mostly Cloudy	2015-01-08 13:56:00<br />	-18.8		-	70.0	0.0	1027.5	-14.4		8:56 AM	16.1	SW	16.7	230	2015-01-08 08:56:00	4	8
172	2015-01-08 09:00:00	46.20000076	Mostly Cloudy	2015-01-08 14:56:00<br />	-17.7		-	73.0	0.0	1027.0	-13.8		9:56 AM	16.1	SW	20.4	230	2015-01-08 09:56:00	4	9
173	2015-01-08 10:00:00	46.67499924	Mostly Cloudy	2015-01-08 15:56:00<br />	-17.2		-	70.0		1026.6	-12.7		10:56 AM	16.1	SW	16.7	220	2015-01-08 10:56:00	4	10
174	2015-01-08 11:00:00	48.57500076	Scattered Clouds	2015-01-08 16:56:00<br />	-17.2		-	59.0		1025.6	-10.5		11:56 AM	16.1	WSW	18.5	240	2015-01-08 11:56:00	4	11
175	2015-01-08 12:00:00	49.20000076	Scattered Clouds	2015-01-08 17:56:00<br />	-16.1		-	54.0		1024.1	-8.3		12:56 PM	16.1	SW	14.8	230	2015-01-08 12:56:00	4	12
176	2015-01-08 13:00:00	40.20000076	Scattered Clouds	2015-01-08 18:56:00<br />	-16.6		-	52.0		1023.5	-8.3		1:56 PM	16.1	SW	25.9	230	2015-01-08 13:56:00	4	13
177	2015-01-08 14:00:00	42.84999847	Clear	2015-01-08 19:56:00<br />	-17.2		-	51.0		1023.4	-8.8		2:56 PM	16.1	SW	16.7	230	2015-01-08 14:56:00	4	14
178	2015-01-08 15:00:00	47.97499847	Clear	2015-01-08 20:56:00<br />	-17.7		-	49.0		1023.0	-8.8		3:56 PM	16.1	SSW	24.1	200	2015-01-08 15:56:00	4	15
179	2015-01-08 16:00:00	46.40000153	Clear	2015-01-08 21:56:00<br />	-18.8		-	47.0		1022.5	-9.4		4:56 PM	16.1	South	16.7	190	2015-01-08 16:56:00	4	16
180	2015-01-08 17:00:00	43.25	Clear	2015-01-08 22:56:00<br />	-18.8		-	47.0		1021.5	-9.4		5:56 PM	16.1	South	14.8	180	2015-01-08 17:56:00	4	17
181	2015-01-08 18:00:00	47.57499695	Clear	2015-01-08 23:56:00<br />	-19.4		-	47.0		1021.1	-10.0		6:56 PM	16.1	South	22.2	190	2015-01-08 18:56:00	4	18
182	2015-01-08 19:00:00	47.07499695	Partly Cloudy	2015-01-09 00:56:00<br />	-19.4		-	47.0		1020.0	-10.0		7:56 PM	16.1	South	18.5	170	2015-01-08 19:56:00	4	19
183	2015-01-08 20:00:00	43.20000076	Overcast	2015-01-09 01:56:00<br />	-20.0		37.0	47.0		1019.0	-10.5		8:56 PM	16.1	South	31.5	180	2015-01-08 20:56:00	4	20
184	2015-01-08 21:00:00	41.75	Overcast	2015-01-09 02:56:00<br />	-20.5		46.3	45.0		1017.9	-10.5		9:56 PM	16.1	South	24.1	190	2015-01-08 21:56:00	4	21
185	2015-01-08 22:00:00	50.17499924	Overcast	2015-01-09 03:56:00<br />	-19.4		-	47.0		1015.9	-10.0		10:56 PM	16.1	South	16.7	180	2015-01-08 22:56:00	4	22
186	2015-01-08 23:00:00	49.20000076	Overcast	2015-01-09 04:56:00<br />	-18.8		37.0	49.0		1013.9	-10.0		11:56 PM	16.1	South	22.2	180	2015-01-08 23:56:00	4	23
187	2015-01-09 00:00:00	48.47499847	Overcast	2015-01-09 05:56:00<br />	-18.8		37.0	47.0		1012.1	-9.4		12:56 AM	16.1	South	22.2	180	2015-01-09 00:56:00	5	0
188	2015-01-09 01:00:00	48.67499924	Light Snow	2015-01-09 06:28:00<br />	-16.0	Snow	31.5	62.0	0.0	1009.7	-10.0		1:28 AM	14.5	South	20.4	190	2015-01-09 01:28:00	5	1
189	2015-01-09 02:00:00	46.54999924	Light Snow	2015-01-09 07:56:00<br />	-12.2	Snow	-	84.0	0.0	1010.7	-10.0		2:56 AM	4.0	South	16.7	190	2015-01-09 02:56:00	5	2
190	2015-01-09 03:00:00	44.375	Light Snow	2015-01-09 08:05:00<br />	-12.0	Snow	-	86.0	0.0	1008.4	-10.0		3:05 AM	6.4	South	18.5	180	2015-01-09 03:05:00	5	3
191	2015-01-09 04:00:00	45.875	Light Snow	2015-01-09 09:06:00<br />	-11.0	Snow	-	86.0	0.0	1008.4	-9.0		4:06 AM	4.8	SSW	14.8	200	2015-01-09 04:06:00	5	4
192	2015-01-09 05:00:00	44.67499924	Light Snow	2015-01-09 10:07:00<br />	-11.0	Snow	-	86.0	0.0	1008.4	-9.0		5:07 AM	6.4	SSW	18.5	210	2015-01-09 05:07:00	5	5
193	2015-01-09 06:00:00	44.5	Light Snow	2015-01-09 11:24:00<br />	-11.0	Snow	-	79.0	0.0	1008.4	-8.0		6:24 AM	11.3	SSW	13.0	210	2015-01-09 06:24:00	5	6
194	2015-01-09 07:00:00	45.34999847	Mostly Cloudy	2015-01-09 12:56:00<br />	-11.6		-	81.0	0.0	1011.0	-8.8		7:56 AM	16.1	SSW	13.0	200	2015-01-09 07:56:00	5	7
195	2015-01-09 08:00:00	43.54999924	Mostly Cloudy	2015-01-09 13:56:00<br />	-12.2		-	68.0		1011.5	-7.2		8:56 AM	16.1	SSW	22.2	210	2015-01-09 08:56:00	5	8
196	2015-01-09 09:00:00	43.72499847	Light Snow Showers	2015-01-09 14:56:00<br />	-12.2	Snow	40.7	60.0	0.0	1012.3	-5.5		9:56 AM	16.1	WSW	24.1	240	2015-01-09 09:56:00	5	9
197	2015-01-09 10:00:00	45.82500076	Light Snow Showers	2015-01-09 15:56:00<br />	-12.7	Snow	42.6	55.0	0.0	1012.7	-5.0		10:56 AM	16.1	WSW	31.5	250	2015-01-09 10:56:00	5	10
198	2015-01-09 11:00:00	46.59999847	Light Snow	2015-01-09 16:18:00<br />	-10.0	Snow	50.0	74.0	0.0	1011.4	-6.0		11:18 AM	1.6	WNW	33.3	290	2015-01-09 11:18:00	5	11
199	2015-01-09 12:00:00	46.40000153	Light Snow	2015-01-09 17:56:00<br />	-9.4	Snow	-	74.0	0.0	1013.6	-5.5		12:56 PM	16.1	WNW	22.2	290	2015-01-09 12:56:00	5	12
200	2015-01-09 13:00:00	43.79999924	Mostly Cloudy	2015-01-09 18:56:00<br />	-13.8		42.6	53.0	0.0	1014.3	-5.5		1:56 PM	16.1	WNW	31.5	290	2015-01-09 13:56:00	5	13
201	2015-01-09 14:00:00	45.77500153	Light Snow	2015-01-09 19:33:00<br />	-12.0	Snow	-	63.0	0.0	1013.4	-6.0		2:33 PM	8.0	West	25.9	270	2015-01-09 14:33:00	5	14
202	2015-01-09 15:00:00	47.69999695	Scattered Clouds	2015-01-09 20:56:00<br />	-12.2		-	65.0	0.0	1016.7	-6.6		3:56 PM	16.1	WSW	18.5	250	2015-01-09 15:56:00	5	15
203	2015-01-09 16:00:00	43.40000153	Light Snow	2015-01-09 21:36:00<br />	-11.0	Snow	37.0	74.0	0.0	1015.5	-7.0		4:36 PM	2.4	West	25.9	270	2015-01-09 16:36:00	5	16
204	2015-01-09 17:00:00	44.25	Light Snow	2015-01-09 22:16:00<br />	-11.0	Snow	-	79.0	0.0	1015.8	-8.0		5:16 PM	1.6	WSW	14.8	250	2015-01-09 17:16:00	5	17
205	2015-01-09 18:00:00	44.22499847	Mostly Cloudy	2015-01-09 23:56:00<br />	-12.2		-	74.0	0.0	1019.4	-8.3		6:56 PM	11.3	WSW	22.2	250	2015-01-09 18:56:00	5	18
206	2015-01-09 19:00:00	44.75	Light Snow	2015-01-10 00:01:00<br />	-11.0	Snow	25.9	79.0	0.0	1017.2	-8.0		7:01 PM	1.6	West	16.7	260	2015-01-09 19:01:00	5	19
207	2015-01-09 20:00:00	41.90000153	Mostly Cloudy	2015-01-10 01:56:00<br />	-16.1		33.3	56.0		1020.9	-8.8		8:56 PM	16.1	West	18.5	260	2015-01-09 20:56:00	5	20
208	2015-01-09 21:00:00	40.70000076	Overcast	2015-01-10 02:56:00<br />	-16.6		-	57.0		1021.5	-9.4		9:56 PM	16.1	West	18.5	260	2015-01-09 21:56:00	5	21
209	2015-01-09 22:00:00	52.65000153	Overcast	2015-01-10 03:56:00<br />	-17.2		-	56.0		1021.8	-10.0		10:56 PM	16.1	West	13.0	260	2015-01-09 22:56:00	5	22
210	2015-01-09 23:00:00	51.34999847	Overcast	2015-01-10 04:56:00<br />	-17.7		-	59.0		1022.4	-11.1		11:56 PM	16.1	West	16.7	260	2015-01-09 23:56:00	5	23
211	2015-01-10 00:00:00	49.125	Overcast	2015-01-10 05:56:00<br />	-17.2		-	61.0		1023.2	-11.1		12:56 AM	16.1	West	16.7	270	2015-01-10 00:56:00	6	0
212	2015-01-10 01:00:00	48.09999847	Overcast	2015-01-10 06:56:00<br />	-17.2		-	61.0		1024.0	-11.1		1:56 AM	16.1	West	14.8	270	2015-01-10 01:56:00	6	1
213	2015-01-10 02:00:00	47.625	Scattered Clouds	2015-01-10 07:56:00<br />	-18.3		-	61.0		1025.0	-12.2		2:56 AM	16.1	West	20.4	260	2015-01-10 02:56:00	6	2
214	2015-01-10 03:00:00	47.34999847	Partly Cloudy	2015-01-10 08:56:00<br />	-18.3		-	64.0		1025.2	-12.7		3:56 AM	16.1	WSW	18.5	240	2015-01-10 03:56:00	6	3
215	2015-01-10 04:00:00	45.90000153	Mostly Cloudy	2015-01-10 09:56:00<br />	-18.8		-	64.0		1026.1	-13.3		4:56 AM	16.1	West	27.8	260	2015-01-10 04:56:00	6	4
216	2015-01-10 05:00:00	46.875	Clear	2015-01-10 10:56:00<br />	-19.4		-	63.0		1027.0	-13.8		5:56 AM	16.1	West	16.7	260	2015-01-10 05:56:00	6	5
217	2015-01-10 06:00:00	47.67500305	Clear	2015-01-10 11:27:00<br />	-19.0		-	67.0		1025.3	-14.0		6:27 AM	16.1	West	18.5	260	2015-01-10 06:27:00	6	6
218	2015-01-10 07:00:00	47.125	Clear	2015-01-10 12:56:00<br />	-20.0		-	66.0		1029.0	-15.0		7:56 AM	16.1	WSW	18.5	240	2015-01-10 07:56:00	6	7
219	2015-01-10 08:00:00	46.84999847	Clear	2015-01-10 13:56:00<br />	-20.0		29.6	60.0		1029.9	-13.8		8:56 AM	16.1	WSW	20.4	250	2015-01-10 08:56:00	6	8
220	2015-01-10 09:00:00	46.04999924	Clear	2015-01-10 14:56:00<br />	-20.0		-	55.0		1031.0	-12.7		9:56 AM	16.1	WSW	18.5	240	2015-01-10 09:56:00	6	9
221	2015-01-10 10:00:00	47.20000076	Clear	2015-01-10 15:56:00<br />	-18.8		-	56.0		1031.1	-11.6		10:56 AM	16.1	West	20.4	260	2015-01-10 10:56:00	6	10
222	2015-01-10 11:00:00	46.90000153	Scattered Clouds	2015-01-10 16:56:00<br />	-18.3		-	54.0		1030.7	-10.5		11:56 AM	16.1	WSW	20.4	240	2015-01-10 11:56:00	6	11
223	2015-01-10 12:00:00	45.52500153	Mostly Cloudy	2015-01-10 17:56:00<br />	-17.7		-	52.0		1030.1	-9.4		12:56 PM	16.1	WSW	18.5	250	2015-01-10 12:56:00	6	12
224	2015-01-10 13:00:00	37.65000153	Scattered Clouds	2015-01-10 18:56:00<br />	-17.7		-	49.0		1029.8	-8.8		1:56 PM	16.1	WSW	18.5	240	2015-01-10 13:56:00	6	13
225	2015-01-10 14:00:00	36.5	Partly Cloudy	2015-01-10 19:56:00<br />	-17.7		-	48.0		1030.1	-8.3		2:56 PM	16.1	West	16.7	280	2015-01-10 14:56:00	6	14
226	2015-01-10 15:00:00	36.45000076	Clear	2015-01-10 20:56:00<br />	-18.3		-	47.0		1030.0	-8.8		3:56 PM	16.1	SW	18.5	230	2015-01-10 15:56:00	6	15
227	2015-01-10 16:00:00	37.29999924	Clear	2015-01-10 21:56:00<br />	-19.4		-	47.0		1030.0	-10.0		4:56 PM	16.1	SSW	16.7	210	2015-01-10 16:56:00	6	16
228	2015-01-10 17:00:00	37.70000076	Clear	2015-01-10 22:56:00<br />	-20.0		-	47.0		1030.9	-10.5		5:56 PM	16.1	SSW	14.8	210	2015-01-10 17:56:00	6	17
229	2015-01-10 18:00:00	37.67499924	Clear	2015-01-10 23:56:00<br />	-20.0		-	49.0		1031.1	-11.1		6:56 PM	16.1	SSW	14.8	210	2015-01-10 18:56:00	6	18
230	2015-01-10 19:00:00	39.34999847	Clear	2015-01-11 00:56:00<br />	-20.0		-	49.0		1031.6	-11.1		7:56 PM	16.1	SW	13.0	230	2015-01-10 19:56:00	6	19
231	2015-01-10 20:00:00	39.375	Clear	2015-01-11 01:56:00<br />	-20.0		-	53.0		1032.1	-12.2		8:56 PM	16.1	SSW	5.6	210	2015-01-10 20:56:00	6	20
232	2015-01-10 21:00:00	37.42500305	Clear	2015-01-11 02:56:00<br />	-20.5		-	49.0		1032.4	-11.6		9:56 PM	16.1	SW	9.3	220	2015-01-10 21:56:00	6	21
233	2015-01-10 22:00:00	48.27500153	Clear	2015-01-11 03:56:00<br />	-20.0		-	53.0		1033.1	-12.2		10:56 PM	16.1	WSW	11.1	240	2015-01-10 22:56:00	6	22
234	2015-01-10 23:00:00	49.25	Overcast	2015-01-11 04:56:00<br />	-19.4		-	63.0		1033.5	-13.8		11:56 PM	16.1	Calm	Calm	0	2015-01-10 23:56:00	6	23
235	2015-01-11 00:00:00	48.70000076	Overcast	2015-01-11 05:56:00<br />	-18.3		-	56.0		1033.2	-11.1		12:56 AM	16.1	SE	5.6	130	2015-01-11 00:56:00	7	0
236	2015-01-11 01:00:00	48.15000153	Overcast	2015-01-11 06:56:00<br />	-19.4		-	49.0		1033.6	-10.5		1:56 AM	16.1	SE	7.4	140	2015-01-11 01:56:00	7	1
237	2015-01-11 02:00:00	46.90000153	Overcast	2015-01-11 07:56:00<br />	-18.8		-	49.0		1033.8	-10.0		2:56 AM	16.1	SSE	9.3	150	2015-01-11 02:56:00	7	2
238	2015-01-11 03:00:00	45.90000153	Overcast	2015-01-11 08:56:00<br />	-18.3		-	49.0		1033.9	-9.4		3:56 AM	16.1	South	11.1	170	2015-01-11 03:56:00	7	3
239	2015-01-11 04:00:00	46.34999847	Overcast	2015-01-11 09:56:00<br />	-18.3		-	47.0		1033.4	-8.8		4:56 AM	16.1	South	9.3	180	2015-01-11 04:56:00	7	4
240	2015-01-11 05:00:00	45.67499924	Overcast	2015-01-11 10:56:00<br />	-18.3		-	45.0		1033.8	-8.3		5:56 AM	16.1	South	14.8	180	2015-01-11 05:56:00	7	5
241	2015-01-11 06:00:00	48.82500076	Overcast	2015-01-11 11:23:00<br />	-18.0		-	45.0		1031.4	-8.0		6:23 AM	16.1	South	14.8	170	2015-01-11 06:23:00	7	6
242	2015-01-11 07:00:00	46.72499847	Overcast	2015-01-11 12:56:00<br />	-17.2		-	50.0		1032.9	-8.3		7:56 AM	16.1	SSE	22.2	160	2015-01-11 07:56:00	7	7
243	2015-01-11 08:00:00	45.02500153	Overcast	2015-01-11 13:56:00<br />	-16.6		-	48.0	0.0	1033.3	-7.2		8:56 AM	16.1	South	16.7	170	2015-01-11 08:56:00	7	8
244	2015-01-11 09:00:00	47.0	Overcast	2015-01-11 14:56:00<br />	-16.1		-	48.0	0.0	1033.0	-6.6		9:56 AM	16.1	SSE	14.8	160	2015-01-11 09:56:00	7	9
245	2015-01-11 10:00:00	48.55000305	Overcast	2015-01-11 15:56:00<br />	-15.5		-	48.0		1032.6	-6.1		10:56 AM	16.1	SSE	11.1	150	2015-01-11 10:56:00	7	10
246	2015-01-11 11:00:00	46.47499847	Overcast	2015-01-11 16:56:00<br />	-15.0		-	44.0		1031.8	-4.4		11:56 AM	16.1	South	13.0	170	2015-01-11 11:56:00	7	11
247	2015-01-11 12:00:00	48.54999924	Overcast	2015-01-11 17:56:00<br />	-15.0		-	39.0		1030.2	-2.7		12:56 PM	16.1	SSE	13.0	160	2015-01-11 12:56:00	7	12
248	2015-01-11 13:00:00	45.22499847	Overcast	2015-01-11 18:56:00<br />	-14.4		-	39.0		1029.6	-2.2		1:56 PM	16.1	SSE	13.0	160	2015-01-11 13:56:00	7	13
249	2015-01-11 14:00:00	37.875	Overcast	2015-01-11 19:56:00<br />	-14.4		-	38.0		1030.1	-1.6		2:56 PM	16.1	SSE	11.1	160	2015-01-11 14:56:00	7	14
250	2015-01-11 15:00:00	37.09999847	Overcast	2015-01-11 20:56:00<br />	-13.3		-	41.0		1030.2	-1.6		3:56 PM	16.1	SSE	9.3	150	2015-01-11 15:56:00	7	15
251	2015-01-11 16:00:00	35.70000076	Overcast	2015-01-11 21:56:00<br />	-13.8		-	38.0		1030.2	-1.1		4:56 PM	16.1	SE	9.3	140	2015-01-11 16:56:00	7	16
252	2015-01-11 17:00:00	40.44999695	Overcast	2015-01-11 22:56:00<br />	-13.3		-	40.0		1030.3	-1.1		5:56 PM	16.1	SSE	13.0	150	2015-01-11 17:56:00	7	17
253	2015-01-11 18:00:00	39.65000153	Overcast	2015-01-11 23:56:00<br />	-12.7		-	42.0		1030.7	-1.1		6:56 PM	16.1	SSE	9.3	160	2015-01-11 18:56:00	7	18
254	2015-01-11 19:00:00	39.09999847	Overcast	2015-01-12 00:56:00<br />	-12.2		-	43.0		1030.7	-1.1		7:56 PM	16.1	SSE	7.4	150	2015-01-11 19:56:00	7	19
255	2015-01-11 21:00:00	39.59999847	Overcast	2015-01-12 02:56:00<br />	-11.6		-	42.0		1029.5	0.0		9:56 PM	16.1	South	24.1	190	2015-01-11 21:56:00	7	21
256	2015-01-11 22:00:00	48.47499847	Overcast	2015-01-12 03:56:00<br />	-8.3		-	52.0		1028.7	0.5		10:56 PM	16.1	South	18.5	190	2015-01-11 22:56:00	7	22
257	2015-01-11 23:00:00	48.84999847	Overcast	2015-01-12 04:56:00<br />	-8.8		-	52.0	0.0	1028.3	0.0		11:56 PM	16.1	South	14.8	170	2015-01-11 23:56:00	7	23
258	2015-01-12 00:00:00	47.32500076	Overcast	2015-01-12 05:56:00<br />	-7.7		-	57.0	0.0	1027.5	0.0		12:56 AM	16.1	South	16.7	170	2015-01-12 00:56:00	1	0
259	2015-01-12 01:00:00	48.82500076	Overcast	2015-01-12 06:22:00<br />	-7.0		-	56.0		1026.0	1.0		1:22 AM	16.1	South	13.0	180	2015-01-12 01:22:00	1	1
260	2015-01-12 02:00:00	46.77500153	Light Snow	2015-01-12 07:04:00<br />	-3.0	Snow	-	86.0	0.0	1026.0	-1.0		2:04 AM	3.2	SSW	9.3	200	2015-01-12 02:04:00	1	2
261	2015-01-12 03:00:00	49.125	Light Snow	2015-01-12 08:56:00<br />	-2.7	Snow	-	92.0	0.01	1025.7	-1.6		3:56 AM	16.1	South	18.5	170	2015-01-12 03:56:00	1	3
262	2015-01-12 04:00:00	47.70000076	Light Snow	2015-01-12 09:09:00<br />	-3.0	Snow	-	86.0	0.0	1024.3	-1.0		4:09 AM	16.1	South	16.7	180	2015-01-12 04:09:00	1	4
263	2015-01-12 05:00:00	44.65000153	Light Snow	2015-01-12 10:37:00<br />	-3.0	Snow	-	93.0	0.0	1023.2	-2.0		5:37 AM	6.4	South	13.0	170	2015-01-12 05:37:00	1	5
264	2015-01-12 06:00:00	45.52500153	Light Snow	2015-01-12 11:08:00<br />	-3.0	Snow	-	93.0	0.01	1023.2	-2.0		6:08 AM	14.5	South	13.0	180	2015-01-12 06:08:00	1	6
265	2015-01-12 07:00:00	45.02500153	Light Snow	2015-01-12 12:56:00<br />	-2.2	Snow	-	92.0	0.01	1024.0	-1.1		7:56 AM	4.8	South	13.0	180	2015-01-12 07:56:00	1	7
266	2015-01-12 08:00:00	44.47499847	Light Snow	2015-01-12 13:56:00<br />	-2.2	Snow	-	88.0	0.01	1024.2	-0.5		8:56 AM	6.4	South	13.0	180	2015-01-12 08:56:00	1	8
267	2015-01-12 09:00:00	47.57500076	Light Snow	2015-01-12 14:56:00<br />	-1.6	Snow	-	92.0	0.01	1024.0	-0.5		9:56 AM	4.8	South	9.3	180	2015-01-12 09:56:00	1	9
268	2015-01-12 10:00:00	47.44999695	Light Snow	2015-01-12 15:56:00<br />	-0.5	Snow	-	96.0	0.02	1023.6	0.0		10:56 AM	4.8	SSW	5.6	200	2015-01-12 10:56:00	1	10
269	2015-01-12 11:00:00	47.0	Light Rain	2015-01-12 16:56:00<br />	0.0	Rain	-	96.0	0.02	1022.3	0.5		11:56 AM	4.8	SSW	5.6	200	2015-01-12 11:56:00	1	11
270	2015-01-12 12:00:00	49.92499924	Light Snow	2015-01-12 17:56:00<br />	0.0	Snow	-	96.0	0.01	1021.9	0.5		12:56 PM	1.6	NW	5.6	310	2015-01-12 12:56:00	1	12
271	2015-01-12 13:00:00	42.82499695	Light Snow	2015-01-12 18:56:00<br />	-0.5	Snow	-	93.0	0.0	1021.9	0.5		1:56 PM	3.2	NNW	9.3	330	2015-01-12 13:56:00	1	13
272	2015-01-12 14:00:00	43.72499847	Light Snow	2015-01-12 19:56:00<br />	-1.1	Snow	-	92.0	0.0	1022.2	0.0		2:56 PM	3.2	North	14.8	350	2015-01-12 14:56:00	1	14
273	2015-01-12 15:00:00	54.80000305	Light Snow	2015-01-12 20:56:00<br />	-1.1	Snow	-	96.0	0.0	1023.3	-0.5		3:56 PM	2.4	NNW	14.8	330	2015-01-12 15:56:00	1	15
274	2015-01-12 16:00:00	51.125	Light Snow	2015-01-12 21:56:00<br />	-2.2	Snow	-	92.0	0.01	1023.8	-1.1		4:56 PM	4.8	NNW	14.8	330	2015-01-12 16:56:00	1	16
275	2015-01-12 17:00:00	45.52500153	Light Snow	2015-01-12 22:56:00<br />	-2.7	Snow	-	92.0	0.0	1024.6	-1.6		5:56 PM	9.7	NNW	20.4	340	2015-01-12 17:56:00	1	17
276	2015-01-12 18:00:00	50.52500153	Light Snow	2015-01-12 23:56:00<br />	-2.7	Snow	-	92.0	0.0	1025.3	-1.6		6:56 PM	6.4	NW	14.8	320	2015-01-12 18:56:00	1	18
277	2015-01-12 19:00:00	45.42499924	Light Snow	2015-01-13 00:56:00<br />	-3.3	Snow	-	88.0	0.0	1025.8	-1.6		7:56 PM	8.0	NNW	18.5	340	2015-01-12 19:56:00	1	19
278	2015-01-12 20:00:00	43.22499847	Light Snow Showers	2015-01-13 01:56:00<br />	-5.0	Snow	-	81.0	0.0	1026.7	-2.2		8:56 PM	11.3	NNW	22.2	330	2015-01-12 20:56:00	1	20
279	2015-01-12 21:00:00	43.0	Light Snow	2015-01-13 02:56:00<br />	-5.5	Snow	-	88.0	0.0	1028.2	-3.8		9:56 PM	8.0	North	18.5	350	2015-01-12 21:56:00	1	21
280	2015-01-12 22:00:00	49.09999847	Light Snow	2015-01-13 03:56:00<br />	-8.3	Snow	31.5	85.0	0.0	1029.2	-6.1		10:56 PM	8.0	North	22.2	350	2015-01-12 22:56:00	1	22
281	2015-01-12 23:00:00	48.67499924	Light Snow	2015-01-13 04:56:00<br />	-9.4	Snow	27.8	85.0	0.0	1030.0	-7.2		11:56 PM	6.4	North	16.7	350	2015-01-12 23:56:00	1	23
282	2015-01-13 00:00:00	46.54999924	Light Snow	2015-01-13 05:26:00<br />	-10.0	Snow	-	86.0	0.0	1028.7	-8.0		12:26 AM	4.0	North	24.1	360	2015-01-13 00:26:00	2	0
283	2015-01-13 01:00:00	46.95000076	Light Snow	2015-01-13 06:10:00<br />	-12.0	Snow	-	86.0	0.0	1029.7	-10.0		1:10 AM	16.1	North	18.5	350	2015-01-13 01:10:00	2	1
284	2015-01-13 02:00:00	45.52500153	Light Snow	2015-01-13 07:14:00<br />	-15.0	Snow	-	73.0	0.0	1031.4	-11.0		2:14 AM	16.1	North	18.5	10	2015-01-13 02:14:00	2	2
285	2015-01-13 03:00:00	45.72499847	Light Snow	2015-01-13 08:56:00<br />	-16.6	Snow	-	77.0	0.0	1035.1	-13.3		3:56 AM	16.1	North	16.7	360	2015-01-13 03:56:00	2	3
286	2015-01-13 04:00:00	46.02500153	Overcast	2015-01-13 09:56:00<br />	-17.7		-	77.0	0.0	1036.4	-14.4		4:56 AM	16.1	NNW	11.1	340	2015-01-13 04:56:00	2	4
287	2015-01-13 05:00:00	45.45000076	Mostly Cloudy	2015-01-13 10:56:00<br />	-18.3		-	80.0	0.0	1037.8	-15.5		5:56 AM	16.1	NNW	24.1	340	2015-01-13 05:56:00	2	5
288	2015-01-13 06:00:00	46.0	Scattered Clouds	2015-01-13 11:16:00<br />	-19.0		-	78.0		1035.8	-16.0		6:16 AM	16.1	NNW	18.5	340	2015-01-13 06:16:00	2	6
289	2015-01-13 07:00:00	46.09999847	Scattered Clouds	2015-01-13 12:56:00<br />	-20.5		-	83.0		1040.2	-18.3		7:56 AM	16.1	North	5.6	360	2015-01-13 07:56:00	2	7
290	2015-01-13 08:00:00	46.40000153	Mostly Cloudy	2015-01-13 13:56:00<br />	-20.5		-	79.0		1041.1	-17.7		8:56 AM	16.1	North	9.3	350	2015-01-13 08:56:00	2	8
291	2015-01-13 09:00:00	46.02500153	Overcast	2015-01-13 14:56:00<br />	-20.5		-	76.0		1041.8	-17.2		9:56 AM	16.1	NNW	11.1	340	2015-01-13 09:56:00	2	9
292	2015-01-13 10:00:00	46.79999924	Partly Cloudy	2015-01-13 15:56:00<br />	-20.5		-	72.0		1041.7	-16.6		10:56 AM	16.1	NW	9.3	320	2015-01-13 10:56:00	2	10
293	2015-01-13 11:00:00	47.84999847	Partly Cloudy	2015-01-13 16:56:00<br />	-21.1		-	66.0		1041.3	-16.1		11:56 AM	16.1	North	9.3	350	2015-01-13 11:56:00	2	11
294	2015-01-13 12:00:00	47.95000076	Partly Cloudy	2015-01-13 17:56:00<br />	-20.5		-	64.0		1040.4	-15.0		12:56 PM	16.1	WNW	9.3	290	2015-01-13 12:56:00	2	12
295	2015-01-13 13:00:00	41.82500076	Partly Cloudy	2015-01-13 18:56:00<br />	-20.0		-	63.0		1040.1	-14.4		1:56 PM	16.1	NW	9.3	320	2015-01-13 13:56:00	2	13
296	2015-01-13 14:00:00	44.77500153	Clear	2015-01-13 19:56:00<br />	-20.0		-	63.0		1040.2	-14.4		2:56 PM	16.1	NW	9.3	310	2015-01-13 14:56:00	2	14
297	2015-01-13 15:00:00	51.375	Clear	2015-01-13 20:56:00<br />	-20.5		-	64.0		1040.1	-15.0		3:56 PM	16.1	NNW	9.3	340	2015-01-13 15:56:00	2	15
298	2015-01-13 16:00:00	47.67499924	Clear	2015-01-13 21:56:00<br />	-21.1		-	66.0		1039.9	-16.1		4:56 PM	16.1	North	9.3	350	2015-01-13 16:56:00	2	16
299	2015-01-13 17:00:00	49.52500153	Clear	2015-01-13 22:56:00<br />	-22.2		-	72.0		1040.3	-18.3		5:56 PM	16.1	Calm	Calm	0	2015-01-13 17:56:00	2	17
300	2015-01-13 18:00:00	47.79999924	Clear	2015-01-13 23:56:00<br />	-23.3		-	83.0		1040.5	-21.1		6:56 PM	16.1	Calm	Calm	0	2015-01-13 18:56:00	2	18
301	2015-01-13 19:00:00	45.59999847	Clear	2015-01-14 00:56:00<br />	-25.0		-	79.0		1040.4	-22.2		7:56 PM	16.1	Calm	Calm	0	2015-01-13 19:56:00	2	19
302	2015-01-13 20:00:00	42.15000153	Clear	2015-01-14 01:56:00<br />	-25.0		-	82.0		1039.5	-22.7		8:56 PM	16.1	East	7.4	80	2015-01-13 20:56:00	2	20
303	2015-01-13 21:00:00	38.04999924	Clear	2015-01-14 02:56:00<br />	-24.4		-	83.0		1038.9	-22.2		9:56 PM	16.1	ENE	9.3	70	2015-01-13 21:56:00	2	21
304	2015-01-13 22:00:00	47.59999847	Clear	2015-01-14 03:56:00<br />	-23.8		-	83.0		1038.1	-21.6		10:56 PM	16.1	East	9.3	80	2015-01-13 22:56:00	2	22
305	2015-01-13 23:00:00	49.27500153	Clear	2015-01-14 04:56:00<br />	-24.4		-	79.0		1037.0	-21.6		11:56 PM	16.1	East	7.4	90	2015-01-13 23:56:00	2	23
306	2015-01-14 00:00:00	48.77500153	Clear	2015-01-14 05:56:00<br />	-25.0		-	79.0		1036.4	-22.2		12:56 AM	16.1	East	9.3	80	2015-01-14 00:56:00	3	0
307	2015-01-14 01:00:00	49.82500076	Clear	2015-01-14 06:56:00<br />	-25.0		-	79.0		1035.6	-22.2		1:56 AM	16.1	East	7.4	80	2015-01-14 01:56:00	3	1
308	2015-01-14 02:00:00	47.20000076	Clear	2015-01-14 07:56:00<br />	-24.4		-	83.0		1034.9	-22.2		2:56 AM	16.1	East	11.1	80	2015-01-14 02:56:00	3	2
309	2015-01-14 03:00:00	47.32500076	Clear	2015-01-14 08:56:00<br />	-25.0		-	79.0		1033.9	-22.2		3:56 AM	16.1	East	9.3	80	2015-01-14 03:56:00	3	3
310	2015-01-14 04:00:00	48.59999847	Clear	2015-01-14 09:56:00<br />	-23.8		-	83.0		1033.1	-21.6		4:56 AM	16.1	ENE	9.3	70	2015-01-14 04:56:00	3	4
311	2015-01-14 05:00:00	47.70000076	Clear	2015-01-14 10:56:00<br />	-23.3		-	79.0		1032.5	-20.5		5:56 AM	16.1	ENE	7.4	60	2015-01-14 05:56:00	3	5
312	2015-01-14 06:00:00	47.07500076	Clear	2015-01-14 11:19:00<br />	-23.0		-	84.0		1029.0	-21.0		6:19 AM	16.1	ENE	7.4	60	2015-01-14 06:19:00	3	6
313	2015-01-14 07:00:00	47.07500076	Clear	2015-01-14 12:56:00<br />	-22.7		-	83.0		1031.7	-20.5		7:56 AM	16.1	ESE	7.4	110	2015-01-14 07:56:00	3	7
314	2015-01-14 08:00:00	47.57500076	Partly Cloudy	2015-01-14 13:56:00<br />	-17.2		-	80.0	0.0	1031.2	-14.4		8:56 AM	16.1	SE	9.3	130	2015-01-14 08:56:00	3	8
315	2015-01-14 09:00:00	47.42499924	Clear	2015-01-14 14:56:00<br />	-13.8		-	74.0	0.0	1030.7	-10.0		9:56 AM	16.1	South	14.8	170	2015-01-14 09:56:00	3	9
316	2015-01-14 10:00:00	47.95000076	Mostly Cloudy	2015-01-14 15:39:00<br />	-13.0		-	73.0		1027.0	-9.0		10:39 AM	16.1	SSE	16.7	150	2015-01-14 10:39:00	3	10
317	2015-01-14 11:00:00	47.42499924	Scattered Clouds	2015-01-14 16:10:00<br />	-12.0		-	73.0		1026.3	-8.0		11:10 AM	16.1	South	13.0	170	2015-01-14 11:10:00	3	11
318	2015-01-14 12:00:00	50.97499847	Scattered Clouds	2015-01-14 17:56:00<br />	-10.5		-	66.0		1026.7	-5.0		12:56 PM	16.1	SSE	18.5	160	2015-01-14 12:56:00	3	12
319	2015-01-14 13:00:00	43.84999847	Scattered Clouds	2015-01-14 18:56:00<br />	-9.4		-	69.0		1025.9	-4.4		1:56 PM	16.1	South	16.7	190	2015-01-14 13:56:00	3	13
320	2015-01-14 14:00:00	44.17499924	Partly Cloudy	2015-01-14 19:56:00<br />	-8.8		-	69.0		1025.2	-3.8		2:56 PM	16.1	South	11.1	170	2015-01-14 14:56:00	3	14
321	2015-01-14 15:00:00	48.22499847	Partly Cloudy	2015-01-14 20:56:00<br />	-8.8		-	72.0		1025.5	-4.4		3:56 PM	16.1	SSE	9.3	160	2015-01-14 15:56:00	3	15
322	2015-01-14 16:00:00	49.92499924	Partly Cloudy	2015-01-14 21:56:00<br />	-9.4		-	81.0		1025.5	-6.6		4:56 PM	16.1	South	7.4	170	2015-01-14 16:56:00	3	16
323	2015-01-14 17:00:00	49.70000076	Clear	2015-01-14 22:56:00<br />	-10.0		-	88.0		1025.3	-8.3		5:56 PM	16.1	SE	5.6	140	2015-01-14 17:56:00	3	17
324	2015-01-14 18:00:00	58.875	Clear	2015-01-14 23:56:00<br />	-13.3		-	87.0		1025.1	-11.6		6:56 PM	16.1	Calm	Calm	0	2015-01-14 18:56:00	3	18
325	2015-01-14 19:00:00	47.65000153	Clear	2015-01-15 00:56:00<br />	-13.8		-	88.0		1025.3	-12.2		7:56 PM	16.1	Calm	Calm	0	2015-01-14 19:56:00	3	19
326	2015-01-14 20:00:00	50.07500076	Clear	2015-01-15 01:56:00<br />	-16.1		-	83.0		1025.0	-13.8		8:56 PM	16.1	Calm	Calm	0	2015-01-14 20:56:00	3	20
327	2015-01-14 21:00:00	44.875	Clear	2015-01-15 02:56:00<br />	-16.1		-	87.0		1025.1	-14.4		9:56 PM	16.1	ENE	7.4	60	2015-01-14 21:56:00	3	21
328	2015-01-14 22:00:00	48.875	Mostly Cloudy	2015-01-15 03:56:00<br />	-14.4		-	87.0		1025.1	-12.7		10:56 PM	14.5	ENE	7.4	70	2015-01-14 22:56:00	3	22
329	2015-01-14 23:00:00	50.625	Scattered Clouds	2015-01-15 04:34:00<br />	-17.0		-	85.0		1022.6	-15.0		11:34 PM	16.1	Calm	Calm	0	2015-01-14 23:34:00	3	23
330	2015-01-15 00:00:00	48.72499847	Partly Cloudy	2015-01-15 05:03:00<br />	-18.0		-	85.0		1022.2	-16.0		12:03 AM	16.1	East	9.3	80	2015-01-15 00:03:00	4	0
331	2015-01-15 01:00:00	49.5	Overcast	2015-01-15 06:56:00<br />	-13.8		-	88.0		1024.0	-12.2		1:56 AM	16.1	Calm	Calm	0	2015-01-15 01:56:00	4	1
332	2015-01-15 02:00:00	48.25	Overcast	2015-01-15 07:34:00<br />	-13.0		-	92.0		1021.9	-12.0		2:34 AM	16.1	Calm	Calm	0	2015-01-15 02:34:00	4	2
333	2015-01-15 03:00:00	47.75	Overcast	2015-01-15 08:01:00<br />	-13.0		-	92.0		1021.6	-12.0		3:01 AM	2.0	Calm	Calm	0	2015-01-15 03:01:00	4	3
334	2015-01-15 04:00:00	48.0	Light Freezing Fog	2015-01-15 09:03:00<br />	-12.0	Fog	-	92.0		1021.2	-11.0		4:03 AM	0.4	Calm	Calm	0	2015-01-15 04:03:00	4	4
335	2015-01-15 05:00:00	46.72499847	Light Snow	2015-01-15 10:03:00<br />	-13.0	Snow	-	92.0	0.0	1020.9	-12.0		5:03 AM	6.4	Calm	Calm	0	2015-01-15 05:03:00	4	5
336	2015-01-15 06:00:00	47.84999847	Light Snow Showers	2015-01-15 11:20:00<br />	-14.0	Snow	-	92.0	0.0	1020.2	-13.0		6:20 AM	9.7	Calm	Calm	0	2015-01-15 06:20:00	4	6
337	2015-01-15 07:00:00	47.57500076	Clear	2015-01-15 12:56:00<br />	-16.1		-	87.0		1022.6	-14.4		7:56 AM	11.3	SE	5.6	140	2015-01-15 07:56:00	4	7
338	2015-01-15 08:00:00	46.0	Clear	2015-01-15 13:56:00<br />	-13.8		-	88.0		1022.4	-12.2		8:56 AM	11.3	South	7.4	180	2015-01-15 08:56:00	4	8
339	2015-01-15 09:00:00	46.17499924	Partly Cloudy	2015-01-15 14:56:00<br />	-10.5		-	88.0		1021.7	-8.8		9:56 AM	11.3	SSE	5.6	150	2015-01-15 09:56:00	4	9
340	2015-01-15 10:00:00	47.67499924	Clear	2015-01-15 15:56:00<br />	-9.4		-	85.0		1020.4	-7.2		10:56 AM	16.1	South	11.1	170	2015-01-15 10:56:00	4	10
341	2015-01-15 11:00:00	49.0	Clear	2015-01-15 16:56:00<br />	-10.0		-	71.0		1018.9	-5.5		11:56 AM	16.1	South	11.1	190	2015-01-15 11:56:00	4	11
342	2015-01-15 12:00:00	47.97499847	Scattered Clouds	2015-01-15 17:56:00<br />	-10.5		-	60.0		1017.9	-3.8		12:56 PM	16.1	South	9.3	180	2015-01-15 12:56:00	4	12
343	2015-01-15 13:00:00	45.75	Scattered Clouds	2015-01-15 18:56:00<br />	-11.1		-	53.0		1016.6	-2.7		1:56 PM	16.1	WSW	9.3	240	2015-01-15 13:56:00	4	13
344	2015-01-15 14:00:00	42.54999924	Clear	2015-01-15 19:56:00<br />	-12.7		-	47.0		1015.7	-2.7		2:56 PM	16.1	SSW	9.3	210	2015-01-15 14:56:00	4	14
345	2015-01-15 15:00:00	43.125	Mostly Cloudy	2015-01-15 20:56:00<br />	-12.2		-	49.0		1015.5	-2.7		3:56 PM	16.1	SW	7.4	230	2015-01-15 15:56:00	4	15
346	2015-01-15 16:00:00	43.84999847	Scattered Clouds	2015-01-15 21:56:00<br />	-12.2		-	55.0		1014.7	-4.4		4:56 PM	16.1	SSE	11.1	160	2015-01-15 16:56:00	4	16
347	2015-01-15 17:00:00	45.57500076	Clear	2015-01-15 22:56:00<br />	-11.6		-	60.0		1014.4	-5.0		5:56 PM	16.1	SSE	9.3	160	2015-01-15 17:56:00	4	17
348	2015-01-15 18:00:00	42.625	Clear	2015-01-15 23:56:00<br />	-11.1		-	63.0		1014.2	-5.0		6:56 PM	16.1	South	7.4	170	2015-01-15 18:56:00	4	18
349	2015-01-15 19:00:00	41.25	Scattered Clouds	2015-01-16 00:56:00<br />	-12.7		-	53.0		1013.4	-4.4		7:56 PM	16.1	South	9.3	190	2015-01-15 19:56:00	4	19
350	2015-01-15 20:00:00	42.77500153	Scattered Clouds	2015-01-16 01:56:00<br />	-12.7		-	51.0		1012.8	-3.8		8:56 PM	16.1	South	7.4	190	2015-01-15 20:56:00	4	20
351	2015-01-15 21:00:00	39.79999924	Partly Cloudy	2015-01-16 02:56:00<br />	-12.7		-	55.0		1012.4	-5.0		9:56 PM	16.1	SSW	5.6	200	2015-01-15 21:56:00	4	21
352	2015-01-15 22:00:00	50.90000153	Overcast	2015-01-16 03:56:00<br />	-11.6		-	55.0		1011.1	-3.8		10:56 PM	16.1	SSW	13.0	200	2015-01-15 22:56:00	4	22
353	2015-01-15 23:00:00	50.59999847	Overcast	2015-01-16 04:56:00<br />	-10.5		-	56.0		1010.2	-2.7		11:56 PM	16.1	WSW	16.7	240	2015-01-15 23:56:00	4	23
354	2015-01-16 00:00:00	48.65000153	Overcast	2015-01-16 05:56:00<br />	-9.4		-	60.0		1009.7	-2.7		12:56 AM	16.1	SSW	7.4	200	2015-01-16 00:56:00	5	0
355	2015-01-16 01:00:00	48.375	Overcast	2015-01-16 06:56:00<br />	-8.3		-	63.0		1009.5	-2.2		1:56 AM	16.1	SSW	9.3	200	2015-01-16 01:56:00	5	1
356	2015-01-16 02:00:00	49.22499847	Overcast	2015-01-16 07:56:00<br />	-8.3		-	66.0		1009.3	-2.7		2:56 AM	16.1	West	13.0	260	2015-01-16 02:56:00	5	2
357	2015-01-16 03:00:00	47.54999924	Overcast	2015-01-16 08:24:00<br />	-8.0		-	64.0		1007.7	-2.0		3:24 AM	16.1	WSW	14.8	240	2015-01-16 03:24:00	5	3
358	2015-01-16 04:00:00	47.625	Overcast	2015-01-16 09:13:00<br />	-7.0		-	69.0		1007.7	-2.0		4:13 AM	16.1	WSW	14.8	250	2015-01-16 04:13:00	5	4
359	2015-01-16 05:00:00	46.82500076	Overcast	2015-01-16 10:56:00<br />	-6.1		-	72.0	0.0	1009.3	-1.6		5:56 AM	16.1	West	18.5	260	2015-01-16 05:56:00	5	5
360	2015-01-16 06:00:00	47.02500153	Light Snow	2015-01-16 11:29:00<br />	-5.0	Snow	-	80.0	0.0	1008.0	-2.0		6:29 AM	9.7	West	16.7	260	2015-01-16 06:29:00	5	6
361	2015-01-16 07:00:00	46.67500305	Light Snow	2015-01-16 12:56:00<br />	-5.0	Snow	37.0	78.0	0.0	1009.7	-1.6		7:56 AM	9.7	West	24.1	270	2015-01-16 07:56:00	5	7
362	2015-01-16 08:00:00	46.04999924	Light Snow	2015-01-16 13:56:00<br />	-5.0	Snow	-	78.0	0.0	1010.7	-1.6		8:56 AM	11.3	WNW	24.1	290	2015-01-16 08:56:00	5	8
363	2015-01-16 09:00:00	47.34999847	Light Snow	2015-01-16 14:18:00<br />	-4.0	Snow	48.2	86.0	0.0	1009.7	-2.0		9:18 AM	2.0	NW	40.7	320	2015-01-16 09:18:00	5	9
364	2015-01-16 10:00:00	48.45000076	Light Snow	2015-01-16 15:02:00<br />	-6.0	Snow	38.9	86.0	0.0	1011.4	-4.0		10:02 AM	1.2	NNW	25.9	330	2015-01-16 10:02:00	5	10
365	2015-01-16 11:00:00	50.02500153	Light Snow	2015-01-16 16:25:00<br />	-9.0	Snow	50.0	74.0	0.0	1012.4	-5.0		11:25 AM	4.8	NW	38.9	320	2015-01-16 11:25:00	5	11
366	2015-01-16 12:00:00	50.07500076	Light Snow	2015-01-16 17:18:00<br />	-8.0	Snow	53.7	86.0	0.0	1013.1	-6.0		12:18 PM	1.2	NNW	42.6	340	2015-01-16 12:18:00	5	12
367	2015-01-16 13:00:00	44.29999924	Blowing Snow	2015-01-16 18:56:00<br />	-13.8	Snow	53.7	57.0	0.0	1016.2	-6.6		1:56 PM	16.1	NNW	37.0	330	2015-01-16 13:56:00	5	13
368	2015-01-16 14:00:00	45.97499847	Blowing Snow	2015-01-16 19:56:00<br />	-14.4	Snow	-	59.0		1017.5	-7.7		2:56 PM	16.1	NNW	27.8	330	2015-01-16 14:56:00	5	14
369	2015-01-16 15:00:00	47.625	Blowing Snow	2015-01-16 20:56:00<br />	-16.1	Snow	42.6	54.0		1018.9	-8.3		3:56 PM	16.1	NNW	31.5	330	2015-01-16 15:56:00	5	15
370	2015-01-16 16:00:00	45.42499924	Blowing Snow	2015-01-16 21:56:00<br />	-16.1	Snow	-	62.0		1020.4	-10.0		4:56 PM	16.1	NW	25.9	320	2015-01-16 16:56:00	5	16
371	2015-01-16 17:00:00	48.77500153	Blowing Snow	2015-01-16 22:56:00<br />	-15.5	Snow	33.3	65.0		1021.8	-10.0		5:56 PM	16.1	NW	16.7	320	2015-01-16 17:56:00	5	17
372	2015-01-16 18:00:00	48.375	Mostly Cloudy	2015-01-16 23:56:00<br />	-16.1		-	67.0		1022.8	-11.1		6:56 PM	16.1	NNW	22.2	330	2015-01-16 18:56:00	5	18
373	2015-01-16 19:00:00	51.42499924	Mostly Cloudy	2015-01-17 00:56:00<br />	-15.5		-	71.0		1023.5	-11.1		7:56 PM	16.1	NW	22.2	320	2015-01-16 19:56:00	5	19
374	2015-01-16 20:00:00	49.84999847	Mostly Cloudy	2015-01-17 01:56:00<br />	-15.5		-	71.0		1024.1	-11.1		8:56 PM	16.1	NW	18.5	310	2015-01-16 20:56:00	5	20
375	2015-01-16 21:00:00	46.47499847	Scattered Clouds	2015-01-17 02:56:00<br />	-16.1		-	67.0		1024.9	-11.1		9:56 PM	16.1	NW	20.4	320	2015-01-16 21:56:00	5	21
376	2015-01-16 22:00:00	54.17499924	Mostly Cloudy	2015-01-17 03:56:00<br />	-16.6		-	70.0		1025.3	-12.2		10:56 PM	16.1	NW	14.8	320	2015-01-16 22:56:00	5	22
377	2015-01-16 23:00:00	56.45000076	Light Snow	2015-01-17 04:56:00<br />	-16.1	Snow	-	73.0	0.0	1025.4	-12.2		11:56 PM	16.1	NW	11.1	320	2015-01-16 23:56:00	5	23
378	2015-01-17 00:00:00	47.90000153	Overcast	2015-01-17 05:56:00<br />	-16.1		-	76.0	0.0	1025.6	-12.7		12:56 AM	16.1	NW	11.1	320	2015-01-17 00:56:00	6	0
379	2015-01-17 01:00:00	47.90000153	Overcast	2015-01-17 06:18:00<br />	-16.0		-	79.0	0.0	1023.6	-13.0		1:18 AM	16.1	NNW	13.0	330	2015-01-17 01:18:00	6	1
380	2015-01-17 02:00:00	56.80000305	Scattered Clouds	2015-01-17 07:04:00<br />	-17.0		-	73.0		1023.9	-13.0		2:04 AM	16.1	NNW	7.4	330	2015-01-17 02:04:00	6	2
381	2015-01-17 03:00:00	50.17499924	Mostly Cloudy	2015-01-17 08:56:00<br />	-19.4		-	83.0		1027.3	-17.2		3:56 AM	16.1	NNE	7.4	30	2015-01-17 03:56:00	6	3
382	2015-01-17 04:00:00	50.97499847	Scattered Clouds	2015-01-17 09:13:00<br />	-20.0		-	85.0		1024.9	-18.0		4:13 AM	16.1	NE	7.4	40	2015-01-17 04:13:00	6	4
383	2015-01-17 05:00:00	46.77500153	Overcast	2015-01-17 10:46:00<br />	-22.0		-	78.0		1025.6	-19.0		5:46 AM	16.1	Calm	Calm	0	2015-01-17 05:46:00	6	5
384	2015-01-17 06:00:00	51.67499924	Scattered Clouds	2015-01-17 11:14:00<br />	-22.0		-	85.0		1025.6	-20.0		6:14 AM	16.1	Calm	Calm	0	2015-01-17 06:14:00	6	6
385	2015-01-17 07:00:00	51.85000229	Clear	2015-01-17 12:56:00<br />	-22.7		-	80.0		1028.9	-20.0		7:56 AM	16.1	East	5.6	80	2015-01-17 07:56:00	6	7
386	2015-01-17 08:00:00	52.32500076	Clear	2015-01-17 13:56:00<br />	-18.3		-	84.0		1028.3	-16.1		8:56 AM	16.1	East	9.3	90	2015-01-17 08:56:00	6	8
387	2015-01-17 09:00:00	46.59999847	Scattered Clouds	2015-01-17 14:56:00<br />	-16.1		-	70.0		1027.6	-11.6		9:56 AM	16.1	South	11.1	170	2015-01-17 09:56:00	6	9
388	2015-01-17 10:00:00	52.27500153	Scattered Clouds	2015-01-17 15:56:00<br />	-15.5		-	65.0		1026.7	-10.0		10:56 AM	16.1	SSE	18.5	160	2015-01-17 10:56:00	6	10
389	2015-01-17 11:00:00	45.90000153	Clear	2015-01-17 16:56:00<br />	-16.1		-	52.0		1025.1	-7.7		11:56 AM	16.1	SSE	18.5	160	2015-01-17 11:56:00	6	11
390	2015-01-17 16:00:00	42.375	Mostly Cloudy	2015-01-17 21:56:00<br />	-12.0		42.6	51.0		1016.8	-3.0		4:56 PM	16.1	South	22.2	170	2015-01-17 16:56:00	6	16
391	2015-01-17 17:00:00	41.45000076	Clear	2015-01-17 22:56:00<br />	-11.1		-	55.0		1019.2	-3.3		5:56 PM	16.1	South	29.6	170	2015-01-17 17:56:00	6	17
392	2015-01-17 18:00:00	43.02500153	Clear	2015-01-17 23:56:00<br />	-10.5		42.6	58.0		1019.1	-3.3		6:56 PM	16.1	South	29.6	180	2015-01-17 18:56:00	6	18
393	2015-01-17 19:00:00	36.32500076	Clear	2015-01-18 00:56:00<br />	-10.0		44.4	63.0		1017.9	-3.8		7:56 PM	16.1	South	33.3	180	2015-01-17 19:56:00	6	19
394	2015-01-17 20:00:00	43.67499924	Clear	2015-01-18 01:56:00<br />	-10.0		46.3	63.0		1017.0	-3.8		8:56 PM	16.1	South	29.6	180	2015-01-17 20:56:00	6	20
395	2015-01-17 21:00:00	37.90000153	Clear	2015-01-18 02:56:00<br />	-10.0		48.2	63.0		1016.6	-3.8		9:56 PM	16.1	South	37.0	180	2015-01-17 21:56:00	6	21
396	2015-01-17 22:00:00	52.20000076	Clear	2015-01-18 03:56:00<br />	-10.0		44.4	63.0		1016.1	-3.8		10:56 PM	16.1	South	31.5	180	2015-01-17 22:56:00	6	22
397	2015-01-17 23:00:00	53.29999924	Clear	2015-01-18 04:56:00<br />	-8.8		44.4	69.0		1015.1	-3.8		11:56 PM	16.1	South	37.0	180	2015-01-17 23:56:00	6	23
398	2015-01-18 00:00:00	52.82500076	Clear	2015-01-18 05:56:00<br />	-8.3		48.2	69.0		1014.6	-3.3		12:56 AM	16.1	South	38.9	180	2015-01-18 00:56:00	7	0
399	2015-01-18 01:00:00	54.59999847	Clear	2015-01-18 06:56:00<br />	-7.2		44.4	72.0		1014.4	-2.7		1:56 AM	16.1	South	25.9	170	2015-01-18 01:56:00	7	1
400	2015-01-18 02:00:00	47.375	Clear	2015-01-18 07:56:00<br />	-6.6		46.3	72.0		1013.7	-2.2		2:56 AM	16.1	South	35.2	180	2015-01-18 02:56:00	7	2
401	2015-01-18 03:00:00	50.40000153	Clear	2015-01-18 08:56:00<br />	-6.1		-	75.0		1013.1	-2.2		3:56 AM	16.1	South	29.6	170	2015-01-18 03:56:00	7	3
402	2015-01-18 04:00:00	52.52500153	Clear	2015-01-18 09:56:00<br />	-5.5		-	78.0		1012.8	-2.2		4:56 AM	16.1	South	29.6	180	2015-01-18 04:56:00	7	4
403	2015-01-18 05:00:00	51.79999924	Clear	2015-01-18 10:56:00<br />	-5.0		-	78.0		1012.6	-1.6		5:56 AM	16.1	South	24.1	170	2015-01-18 05:56:00	7	5
404	2015-01-18 06:00:00	46.25	Clear	2015-01-18 11:22:00<br />	-4.0		-	86.0		1011.1	-2.0		6:22 AM	16.1	South	25.9	170	2015-01-18 06:22:00	7	6
405	2015-01-18 07:00:00	50.42499924	Clear	2015-01-18 12:56:00<br />	-3.3		-	82.0		1012.3	-0.5		7:56 AM	16.1	South	20.4	170	2015-01-18 07:56:00	7	7
406	2015-01-18 08:00:00	49.44999695	Clear	2015-01-18 13:56:00<br />	-2.7		-	79.0		1011.9	0.5		8:56 AM	16.1	SSE	20.4	160	2015-01-18 08:56:00	7	8
407	2015-01-18 09:00:00	52.42499924	Clear	2015-01-18 14:56:00<br />	-2.2		-	76.0		1010.6	1.6		9:56 AM	16.1	SSE	18.5	160	2015-01-18 09:56:00	7	9
408	2015-01-18 10:00:00	46.5	Clear	2015-01-18 15:56:00<br />	-1.6		37.0	74.0		1010.2	2.7		10:56 AM	16.1	SSE	25.9	160	2015-01-18 10:56:00	7	10
409	2015-01-18 11:00:00	50.52500153	Clear	2015-01-18 16:56:00<br />	-1.1		-	73.0		1009.3	3.3		11:56 AM	16.1	South	27.8	170	2015-01-18 11:56:00	7	11
410	2015-01-18 12:00:00	53.77500153	Partly Cloudy	2015-01-18 17:56:00<br />	-1.1		-	71.0		1006.8	3.8		12:56 PM	16.1	South	14.8	170	2015-01-18 12:56:00	7	12
411	2015-01-18 13:00:00	43.59999847	Scattered Clouds	2015-01-18 18:56:00<br />	-0.5		-	71.0		1007.2	4.4		1:56 PM	16.1	South	16.7	190	2015-01-18 13:56:00	7	13
412	2015-01-18 14:00:00	37.95000076	Mostly Cloudy	2015-01-18 19:56:00<br />	0.5		-	82.0	0.0	1007.6	3.3		2:56 PM	11.3	South	11.1	180	2015-01-18 14:56:00	7	14
413	2015-01-18 15:00:00	36.375	Overcast	2015-01-18 20:56:00<br />	1.1		-	89.0	0.0	1007.3	2.7		3:56 PM	16.1	South	7.4	190	2015-01-18 15:56:00	7	15
414	2015-01-18 16:00:00	41.90000153	Mostly Cloudy	2015-01-18 21:56:00<br />	1.1		-	89.0		1006.8	2.7		4:56 PM	16.1	SW	9.3	220	2015-01-18 16:56:00	7	16
415	2015-01-18 17:00:00	41.27500153	Mostly Cloudy	2015-01-18 22:56:00<br />	0.5		-	92.0		1007.6	1.6		5:56 PM	16.1	Calm	Calm	0	2015-01-18 17:56:00	7	17
416	2015-01-18 18:00:00	37.25	Mostly Cloudy	2015-01-18 23:41:00<br />	-1.0		-	93.0		1006.7	0.0		6:41 PM	11.3	Calm	Calm	0	2015-01-18 18:41:00	7	18
417	2015-01-18 19:00:00	43.625	Partly Cloudy	2015-01-19 00:56:00<br />	-2.2		-	96.0		1007.9	-1.6		7:56 PM	9.7	SE	5.6	130	2015-01-18 19:56:00	7	19
418	2015-01-18 20:00:00	38.67499924	Overcast	2015-01-19 01:43:00<br />	-1.0		-	100.0		1006.3	-1.0		8:43 PM	9.7	WSW	5.6	250	2015-01-18 20:43:00	7	20
419	2015-01-18 21:00:00	42.34999847	Overcast	2015-01-19 02:56:00<br />	-0.5		-	89.0		1007.4	1.1		9:56 PM	16.1	NW	9.3	310	2015-01-18 21:56:00	7	21
420	2015-01-18 22:00:00	51.125	Overcast	2015-01-19 03:56:00<br />	-0.5		-	89.0		1007.5	1.1		10:56 PM	16.1	West	9.3	280	2015-01-18 22:56:00	7	22
421	2015-01-18 23:00:00	55.67499924	Overcast	2015-01-19 04:41:00<br />	-2.0		-	81.0		1006.0	1.0		11:41 PM	16.1	NW	14.8	310	2015-01-18 23:41:00	7	23
422	2015-01-19 00:00:00	48.90000153	Overcast	2015-01-19 05:45:00<br />	-2.0		-	81.0		1006.0	1.0		12:45 AM	16.1	West	7.4	280	2015-01-19 00:45:00	1	0
423	2015-01-19 01:00:00	52.45000076	Light Rain	2015-01-19 06:56:00<br />	-2.2	Rain	38.9	79.0	0.0	1007.6	1.1		1:56 AM	16.1	NW	25.9	310	2015-01-19 01:56:00	1	1
424	2015-01-19 02:00:00	52.57499695	Light Rain	2015-01-19 07:40:00<br />	-1.0	Rain	31.5	87.0	0.0	1007.3	1.0		2:40 AM	14.5	NW	24.1	320	2015-01-19 02:40:00	1	2
425	2015-01-19 03:00:00	52.82500076	Light Snow	2015-01-19 08:11:00<br />	-2.0	Snow	-	81.0	0.0	1007.7	1.0		3:11 AM	16.1	NW	13.0	320	2015-01-19 03:11:00	1	3
426	2015-01-19 04:00:00	51.25	Light Snow	2015-01-19 09:03:00<br />	-2.0	Snow	-	87.0	0.0	1008.0	0.0		4:03 AM	16.1	NW	14.8	310	2015-01-19 04:03:00	1	4
427	2015-01-19 05:00:00	46.54999924	Light Snow	2015-01-19 10:08:00<br />	-2.0	Snow	-	87.0	0.0	1008.0	0.0		5:08 AM	16.1	NNW	16.7	330	2015-01-19 05:08:00	1	5
428	2015-01-19 06:00:00	51.65000153	Light Snow	2015-01-19 11:56:00<br />	-2.2	Snow	-	88.0	0.0	1010.1	-0.5		6:56 AM	16.1	WNW	14.8	290	2015-01-19 06:56:00	1	6
429	2015-01-19 07:00:00	50.25	Overcast	2015-01-19 12:56:00<br />	-3.3		37.0	82.0	0.0	1010.7	-0.5		7:56 AM	16.1	NW	22.2	310	2015-01-19 07:56:00	1	7
430	2015-01-19 08:00:00	44.84999847	Overcast	2015-01-19 13:56:00<br />	-3.8		-	79.0		1011.0	-0.5		8:56 AM	16.1	NW	20.4	310	2015-01-19 08:56:00	1	8
431	2015-01-19 09:00:00	52.45000076	Overcast	2015-01-19 14:56:00<br />	-5.0		-	72.0		1011.4	-0.5		9:56 AM	16.1	NW	18.5	310	2015-01-19 09:56:00	1	9
432	2015-01-19 10:00:00	46.375	Overcast	2015-01-19 15:56:00<br />	-4.4		-	75.0		1011.7	-0.5		10:56 AM	16.1	NW	24.1	310	2015-01-19 10:56:00	1	10
433	2015-01-19 11:00:00	46.375	Overcast	2015-01-19 16:56:00<br />	-4.4		-	75.0		1011.6	-0.5		11:56 AM	16.1	WNW	24.1	300	2015-01-19 11:56:00	1	11
434	2015-01-19 12:00:00	53.75	Light Snow Showers	2015-01-19 17:56:00<br />	-4.4	Snow	35.2	75.0	0.0	1011.2	-0.5		12:56 PM	12.9	NW	25.9	320	2015-01-19 12:56:00	1	12
435	2015-01-19 13:00:00	41.54999924	Light Snow Showers	2015-01-19 18:56:00<br />	-3.8	Snow	-	79.0	0.0	1011.1	-0.5		1:56 PM	12.9	NNW	18.5	330	2015-01-19 13:56:00	1	13
436	2015-01-19 14:00:00	41.65000153	Light Snow Showers	2015-01-19 19:56:00<br />	-3.8	Snow	-	82.0	0.0	1011.4	-1.1		2:56 PM	6.4	WNW	24.1	300	2015-01-19 14:56:00	1	14
437	2015-01-19 15:00:00	39.20000076	Light Snow	2015-01-19 20:56:00<br />	-3.3	Snow	-	92.0	0.0	1011.9	-2.2		3:56 PM	2.4	NW	22.2	310	2015-01-19 15:56:00	1	15
438	2015-01-19 16:00:00	40.67499924	Light Snow	2015-01-19 21:12:00<br />	-3.0	Snow	-	93.0	0.0	1010.7	-2.0		4:12 PM	2.4	WNW	20.4	300	2015-01-19 16:12:00	1	16
439	2015-01-19 17:00:00	59.84999847	Light Snow	2015-01-19 22:37:00<br />	-4.0	Snow	-	93.0	0.0	1011.4	-3.0		5:37 PM	4.0	NW	18.5	310	2015-01-19 17:37:00	1	17
440	2015-01-19 18:00:00	47.47499847	Light Snow Showers	2015-01-19 23:56:00<br />	-5.0	Snow	-	84.0	0.0	1013.0	-2.7		6:56 PM	16.1	NW	25.9	320	2015-01-19 18:56:00	1	18
441	2015-01-19 19:00:00	51.72499847	Light Snow Showers	2015-01-20 00:38:00<br />	-6.0	Snow	-	80.0	0.0	1011.7	-3.0		7:38 PM	16.1	NW	24.1	320	2015-01-19 19:38:00	1	19
442	2015-01-19 20:00:00	43.17499924	Light Snow Showers	2015-01-20 01:18:00<br />	-6.0	Snow	38.9	80.0	0.0	1012.1	-3.0		8:18 PM	16.1	NW	25.9	320	2015-01-19 20:18:00	1	20
443	2015-01-19 21:00:00	46.57500076	Light Snow Showers	2015-01-20 02:56:00<br />	-6.6	Snow	-	78.0	0.0	1013.7	-3.3		9:56 PM	16.1	WNW	16.7	300	2015-01-19 21:56:00	1	21
444	2015-01-19 22:00:00	52.97499847	Light Snow	2015-01-20 03:56:00<br />	-7.2	Snow	-	78.0	0.0	1014.1	-3.8		10:56 PM	16.1	WNW	25.9	300	2015-01-19 22:56:00	1	22
445	2015-01-19 23:00:00	51.125	Light Snow	2015-01-20 04:56:00<br />	-8.8	Snow	-	69.0	0.0	1013.6	-3.8		11:56 PM	16.1	WNW	16.7	290	2015-01-19 23:56:00	1	23
446	2015-01-20 00:00:00	55.125	Light Snow	2015-01-20 05:56:00<br />	-9.4	Snow	29.6	66.0	0.0	1013.3	-3.8		12:56 AM	16.1	West	14.8	280	2015-01-20 00:56:00	2	0
447	2015-01-20 01:00:00	48.42499924	Light Snow	2015-01-20 06:30:00<br />	-9.0	Snow	-	69.0	0.0	1011.7	-4.0		1:30 AM	16.1	WNW	16.7	290	2015-01-20 01:30:00	2	1
448	2015-01-20 02:00:00	59.57500076	Light Snow	2015-01-20 07:30:00<br />	-7.0	Snow	-	86.0	0.0	1011.7	-5.0		2:30 AM	16.1	NNW	11.1	340	2015-01-20 02:30:00	2	2
449	2015-01-20 03:00:00	46.67499924	Light Snow	2015-01-20 08:56:00<br />	-7.7	Snow	-	89.0	0.0	1013.5	-6.1		3:56 AM	16.1	NNW	13.0	340	2015-01-20 03:56:00	2	3
450	2015-01-20 04:00:00	62.625	Light Snow	2015-01-20 09:40:00<br />	-8.0	Snow	-	86.0	0.0	1012.1	-6.0		4:40 AM	16.1	NNW	13.0	340	2015-01-20 04:40:00	2	4
451	2015-01-20 05:00:00	45.42499924	Light Snow	2015-01-20 10:56:00<br />	-8.3	Snow	-	85.0	0.0	1014.0	-6.1		5:56 AM	16.1	NNW	11.1	340	2015-01-20 05:56:00	2	5
452	2015-01-20 06:00:00	52.125	Light Snow Showers	2015-01-20 11:17:00<br />	-8.0	Snow	-	86.0	0.0	1012.4	-6.0		6:17 AM	16.1	NNW	14.8	330	2015-01-20 06:17:00	2	6
453	2015-01-20 07:00:00	45.20000076	Light Snow Showers	2015-01-20 12:56:00<br />	-8.8	Snow	-	85.0	0.0	1015.0	-6.6		7:56 AM	11.3	North	9.3	350	2015-01-20 07:56:00	2	7
454	2015-01-20 08:00:00	56.875	Overcast	2015-01-20 13:56:00<br />	-10.0		-	77.0	0.0	1015.4	-6.6		8:56 AM	16.1	NNW	14.8	330	2015-01-20 08:56:00	2	8
455	2015-01-20 09:00:00	45.47499847	Mostly Cloudy	2015-01-20 14:56:00<br />	-10.5		-	74.0		1015.7	-6.6		9:56 AM	16.1	NW	16.7	320	2015-01-20 09:56:00	2	9
456	2015-01-20 10:00:00	59.40000153	Mostly Cloudy	2015-01-20 15:56:00<br />	-10.0		-	74.0		1015.7	-6.1		10:56 AM	16.1	NW	11.1	310	2015-01-20 10:56:00	2	10
457	2015-01-20 11:00:00	46.29999924	Light Snow	2015-01-20 16:56:00<br />	-10.0	Snow	-	74.0	0.0	1015.7	-6.1		11:56 AM	16.1	NNW	9.3	340	2015-01-20 11:56:00	2	11
458	2015-01-20 12:00:00	58.15000153	Mostly Cloudy	2015-01-20 17:56:00<br />	-10.0		-	71.0	0.0	1015.3	-5.5		12:56 PM	16.1	NW	9.3	320	2015-01-20 12:56:00	2	12
459	2015-01-20 13:00:00	43.70000076	Mostly Cloudy	2015-01-20 18:56:00<br />	-10.0		-	68.0	0.0	1015.6	-5.0		1:56 PM	16.1	North	16.7	350	2015-01-20 13:56:00	2	13
460	2015-01-20 14:00:00	57.67499924	Mostly Cloudy	2015-01-20 19:56:00<br />	-10.0		-	68.0		1016.0	-5.0		2:56 PM	16.1	North	11.1	360	2015-01-20 14:56:00	2	14
461	2015-01-20 15:00:00	48.59999847	Partly Cloudy	2015-01-20 20:56:00<br />	-10.0		-	71.0		1016.9	-5.5		3:56 PM	16.1	North	9.3	350	2015-01-20 15:56:00	2	15
462	2015-01-20 16:00:00	57.44999695	Scattered Clouds	2015-01-20 21:56:00<br />	-10.5		-	74.0		1017.3	-6.6		4:56 PM	16.1	North	7.4	10	2015-01-20 16:56:00	2	16
463	2015-01-20 17:00:00	52.82500076	Scattered Clouds	2015-01-20 22:56:00<br />	-11.1		-	77.0		1017.8	-7.7		5:56 PM	16.1	NNE	5.6	20	2015-01-20 17:56:00	2	17
464	2015-01-20 18:00:00	59.44999695	Mostly Cloudy	2015-01-20 23:56:00<br />	-11.1		-	77.0		1018.4	-7.7		6:56 PM	16.1	NE	5.6	40	2015-01-20 18:56:00	2	18
465	2015-01-20 19:00:00	51.09999847	Clear	2015-01-21 00:56:00<br />	-12.2		-	80.0		1019.1	-9.4		7:56 PM	16.1	NNE	5.6	30	2015-01-20 19:56:00	2	19
466	2015-01-20 20:00:00	56.375	Clear	2015-01-21 01:56:00<br />	-12.2		-	88.0		1019.8	-10.5		8:56 PM	16.1	NE	5.6	40	2015-01-20 20:56:00	2	20
467	2015-01-20 21:00:00	44.65000153	Clear	2015-01-21 02:56:00<br />	-15.0		-	87.0		1020.3	-13.3		9:56 PM	16.1	NE	5.6	50	2015-01-20 21:56:00	2	21
468	2015-01-20 22:00:00	57.45000076	Clear	2015-01-21 03:56:00<br />	-16.6		-	88.0		1020.7	-15.0		10:56 PM	16.1	ENE	7.4	70	2015-01-20 22:56:00	2	22
469	2015-01-20 23:00:00	63.82500076	Clear	2015-01-21 04:56:00<br />	-17.7		-	88.0		1021.1	-16.1		11:56 PM	16.1	Calm	Calm	0	2015-01-20 23:56:00	2	23
470	2015-01-21 00:00:00	50.59999847	Clear	2015-01-21 05:56:00<br />	-18.3		-	87.0		1020.7	-16.6		12:56 AM	16.1	Calm	Calm	0	2015-01-21 00:56:00	3	0
471	2015-01-21 01:00:00	54.15000153	Clear	2015-01-21 06:56:00<br />	-19.4		-	83.0		1021.0	-17.2		1:56 AM	16.1	East	9.3	80	2015-01-21 01:56:00	3	1
472	2015-01-21 02:00:00	58.29999924	Clear	2015-01-21 07:56:00<br />	-18.3		-	87.0		1021.5	-16.6		2:56 AM	16.1	East	9.3	80	2015-01-21 02:56:00	3	2
473	2015-01-21 03:00:00	47.79999924	Clear	2015-01-21 08:56:00<br />	-18.8		-	83.0		1021.1	-16.6		3:56 AM	16.1	East	11.1	90	2015-01-21 03:56:00	3	3
474	2015-01-21 04:00:00	52.67499924	Clear	2015-01-21 09:56:00<br />	-18.3		-	84.0		1021.5	-16.1		4:56 AM	16.1	East	9.3	80	2015-01-21 04:56:00	3	4
475	2015-01-21 05:00:00	45.90000153	Clear	2015-01-21 10:56:00<br />	-18.8		-	83.0		1021.9	-16.6		5:56 AM	16.1	East	11.1	90	2015-01-21 05:56:00	3	5
476	2015-01-21 06:00:00	52.22500229	Clear	2015-01-21 11:21:00<br />	-19.0		-	85.0		1019.5	-17.0		6:21 AM	16.1	East	11.1	90	2015-01-21 06:21:00	3	6
477	2015-01-21 07:00:00	46.125	Clear	2015-01-21 12:56:00<br />	-19.4		-	83.0		1022.5	-17.2		7:56 AM	16.1	East	11.1	80	2015-01-21 07:56:00	3	7
478	2015-01-21 08:00:00	57.97499847	Clear	2015-01-21 13:56:00<br />	-17.2		-	84.0		1022.3	-15.0		8:56 AM	16.1	East	9.3	90	2015-01-21 08:56:00	3	8
479	2015-01-21 09:00:00	52.67499924	Clear	2015-01-21 14:56:00<br />	-13.8		-	88.0		1022.6	-12.2		9:56 AM	16.1	East	7.4	80	2015-01-21 09:56:00	3	9
480	2015-01-21 10:00:00	55.47499847	Clear	2015-01-21 15:56:00<br />	-12.2		-	88.0		1022.2	-10.5		10:56 AM	16.1	East	5.6	90	2015-01-21 10:56:00	3	10
481	2015-01-21 11:00:00	49.15000153	Clear	2015-01-21 16:56:00<br />	-11.6		-	77.0		1022.1	-8.3		11:56 AM	16.1	Calm	Calm	0	2015-01-21 11:56:00	3	11
482	2015-01-21 12:00:00	55.40000153	Clear	2015-01-21 17:56:00<br />	-11.6		-	63.0		1021.0	-5.5		12:56 PM	16.1	SSW	7.4	200	2015-01-21 12:56:00	3	12
483	2015-01-21 13:00:00	49.22499847	Partly Cloudy	2015-01-21 18:56:00<br />	-12.2		-	55.0		1020.2	-4.4		1:56 PM	16.1	ESE	7.4	120	2015-01-21 13:56:00	3	13
484	2015-01-21 14:00:00	49.22499847	Scattered Clouds	2015-01-21 19:56:00<br />	-12.7		-	49.0		1019.9	-3.3		2:56 PM	16.1	ESE	5.6	110	2015-01-21 14:56:00	3	14
485	2015-01-21 15:00:00	52.27500153	Overcast	2015-01-21 20:56:00<br />	-13.3		-	45.0		1020.1	-2.7		3:56 PM	16.1	SE	5.6	140	2015-01-21 15:56:00	3	15
486	2015-01-21 16:00:00	55.29999924	Overcast	2015-01-21 21:56:00<br />	-12.7		-	49.0		1020.3	-3.3		4:56 PM	16.1	SSE	9.3	160	2015-01-21 16:56:00	3	16
487	2015-01-21 17:00:00	63.09999847	Light Snow	2015-01-21 22:27:00<br />	-11.0	Snow	-	59.0	0.0	1018.2	-4.0		5:27 PM	6.4	South	7.4	180	2015-01-21 17:27:00	3	17
488	2015-01-21 18:00:00	52.27500153	Light Snow	2015-01-21 23:56:00<br />	-8.8	Snow	-	75.0	0.0	1020.6	-5.0		6:56 PM	16.1	Calm	Calm	0	2015-01-21 18:56:00	3	18
489	2015-01-21 19:00:00	61.32500076	Overcast	2015-01-22 00:56:00<br />	-8.3		-	75.0	0.0	1020.4	-4.4		7:56 PM	16.1	SSE	5.6	160	2015-01-21 19:56:00	3	19
490	2015-01-21 20:00:00	51.40000153	Overcast	2015-01-22 01:56:00<br />	-7.7		-	75.0		1020.4	-3.8		8:56 PM	16.1	SSE	5.6	160	2015-01-21 20:56:00	3	20
491	2015-01-21 21:00:00	55.84999847	Overcast	2015-01-22 02:56:00<br />	-7.7		-	75.0		1020.4	-3.8		9:56 PM	16.1	South	5.6	180	2015-01-21 21:56:00	3	21
492	2015-01-21 22:00:00	53.70000076	Light Snow	2015-01-22 03:56:00<br />	-6.6	Snow	-	85.0	0.0	1020.4	-4.4		10:56 PM	6.4	SSE	5.6	150	2015-01-21 22:56:00	3	22
493	2015-01-21 23:00:00	61.375	Light Snow	2015-01-22 04:56:00<br />	-6.1	Snow	-	84.0	0.0	1020.4	-3.8		11:56 PM	16.1	SSE	5.6	160	2015-01-21 23:56:00	3	23
494	2015-01-22 00:00:00	62.70000076	Overcast	2015-01-22 05:56:00<br />	-6.1		-	81.0	0.0	1020.2	-3.3		12:56 AM	16.1	SSE	5.6	160	2015-01-22 00:56:00	4	0
495	2015-01-22 01:00:00	49.02500153	Light Snow	2015-01-22 06:56:00<br />	-5.5	Snow	-	85.0	0.0	1020.6	-3.3		1:56 AM	9.7	SSE	5.6	150	2015-01-22 01:56:00	4	1
496	2015-01-22 02:00:00	61.375	Overcast	2015-01-22 07:56:00<br />	-6.1		-	84.0	0.0	1020.8	-3.8		2:56 AM	16.1	Calm	Calm	0	2015-01-22 02:56:00	4	2
497	2015-01-22 03:00:00	47.95000076	Overcast	2015-01-22 08:33:00<br />	-6.0		-	86.0	0.0	1018.8	-4.0		3:33 AM	16.1	Calm	Calm	0	2015-01-22 03:33:00	4	3
498	2015-01-22 04:00:00	52.65000153	Overcast	2015-01-22 09:22:00<br />	-6.0		-	86.0		1019.2	-4.0		4:22 AM	16.1	Calm	Calm	0	2015-01-22 04:22:00	4	4
499	2015-01-22 05:00:00	47.45000076	Overcast	2015-01-22 10:09:00<br />	-6.0		-	86.0		1019.5	-4.0		5:09 AM	16.1	Calm	Calm	0	2015-01-22 05:09:00	4	5
500	2015-01-22 06:00:00	49.20000076	Overcast	2015-01-22 11:19:00<br />	-6.0		-	86.0	0.0	1020.2	-4.0		6:19 AM	16.1	Calm	Calm	0	2015-01-22 06:19:00	4	6
501	2015-01-22 07:00:00	48.79999924	Overcast	2015-01-22 12:56:00<br />	-6.6		-	89.0		1024.1	-5.0		7:56 AM	9.7	NNW	11.1	340	2015-01-22 07:56:00	4	7
502	2015-01-22 08:00:00	58.70000076	Overcast	2015-01-22 13:56:00<br />	-6.1		-	92.0		1025.1	-5.0		8:56 AM	2.4	NNW	9.3	330	2015-01-22 08:56:00	4	8
503	2015-01-22 09:00:00	52.67499924	Light Freezing Fog	2015-01-22 14:07:00<br />	-6.0	Fog	-	93.0	0.0	1023.6	-5.0		9:07 AM	0.8	NNW	16.7	330	2015-01-22 09:07:00	4	9
504	2015-01-22 10:00:00	48.29999924	Overcast	2015-01-22 15:05:00<br />	-6.0		-	93.0		1024.3	-5.0		10:05 AM	2.4	NNW	16.7	340	2015-01-22 10:05:00	4	10
505	2015-01-22 11:00:00	50.22499847	Mostly Cloudy	2015-01-22 16:26:00<br />	-9.0		-	74.0	0.0	1024.6	-5.0		11:26 AM	16.1	NNW	22.2	330	2015-01-22 11:26:00	4	11
506	2015-01-22 12:00:00	51.17499924	Mostly Cloudy	2015-01-22 17:56:00<br />	-8.8		-	63.0		1025.8	-2.7		12:56 PM	16.1	WNW	25.9	300	2015-01-22 12:56:00	4	12
507	2015-01-22 13:00:00	60.79999924	Scattered Clouds	2015-01-22 18:56:00<br />	-8.8		-	63.0		1026.0	-2.7		1:56 PM	16.1	NW	18.5	320	2015-01-22 13:56:00	4	13
508	2015-01-22 14:00:00	61.52500153	Scattered Clouds	2015-01-22 19:56:00<br />	-8.3		-	69.0		1026.5	-3.3		2:56 PM	16.1	North	14.8	350	2015-01-22 14:56:00	4	14
509	2015-01-22 15:00:00	64.15000153	Partly Cloudy	2015-01-22 20:56:00<br />	-8.8		-	69.0		1027.2	-3.8		3:56 PM	16.1	North	13.0	360	2015-01-22 15:56:00	4	15
510	2015-01-22 16:00:00	63.52499771	Clear	2015-01-22 21:56:00<br />	-9.4		-	72.0		1028.1	-5.0		4:56 PM	16.1	North	9.3	350	2015-01-22 16:56:00	4	16
511	2015-01-22 17:00:00	60.22500229	Clear	2015-01-22 22:56:00<br />	-10.5		-	81.0		1028.6	-7.7		5:56 PM	16.1	Calm	Calm	0	2015-01-22 17:56:00	4	17
512	2015-01-22 18:00:00	61.25	Clear	2015-01-22 23:56:00<br />	-12.2		-	92.0		1029.0	-11.1		6:56 PM	16.1	Calm	Calm	0	2015-01-22 18:56:00	4	18
513	2015-01-22 19:00:00	53.45000076	Clear	2015-01-23 00:56:00<br />	-12.2		-	92.0		1029.6	-11.1		7:56 PM	16.1	Calm	Calm	0	2015-01-22 19:56:00	4	19
514	2015-01-22 20:00:00	50.70000076	Mostly Cloudy	2015-01-23 01:56:00<br />	-12.7		-	88.0		1029.4	-11.1		8:56 PM	16.1	Calm	Calm	0	2015-01-22 20:56:00	4	20
515	2015-01-22 21:00:00	45.5	Scattered Clouds	2015-01-23 02:28:00<br />	-13.0		-	92.0		1027.0	-12.0		9:28 PM	12.9	Calm	Calm	0	2015-01-22 21:28:00	4	21
516	2015-01-22 22:00:00	51.47499847	Overcast	2015-01-23 03:56:00<br />	-10.5		-	92.0		1029.0	-9.4		10:56 PM	16.1	Calm	Calm	0	2015-01-22 22:56:00	4	22
517	2015-01-22 23:00:00	50.45000076	Overcast	2015-01-23 04:56:00<br />	-9.4		-	92.0		1028.6	-8.3		11:56 PM	16.1	Calm	Calm	0	2015-01-22 23:56:00	4	23
518	2015-01-23 00:00:00	50.09999847	Overcast	2015-01-23 05:56:00<br />	-8.8		-	81.0		1028.8	-6.1		12:56 AM	16.1	WSW	7.4	250	2015-01-23 00:56:00	5	0
519	2015-01-23 01:00:00	50.0	Overcast	2015-01-23 06:56:00<br />	-9.4		-	78.0		1028.5	-6.1		1:56 AM	16.1	West	11.1	270	2015-01-23 01:56:00	5	1
520	2015-01-23 02:00:00	49.29999924	Partly Cloudy	2015-01-23 07:32:00<br />	-10.0		-	80.0		1026.3	-7.0		2:32 AM	16.1	West	11.1	280	2015-01-23 02:32:00	5	2
521	2015-01-23 03:00:00	46.875	Mostly Cloudy	2015-01-23 08:14:00<br />	-11.0		-	79.0		1026.0	-8.0		3:14 AM	16.1	West	7.4	280	2015-01-23 03:14:00	5	3
522	2015-01-23 04:00:00	52.79999924	Overcast	2015-01-23 09:56:00<br />	-11.6		-	88.0		1027.4	-10.0		4:56 AM	16.1	Calm	Calm	0	2015-01-23 04:56:00	5	4
523	2015-01-23 05:00:00	47.90000153	Light Snow	2015-01-23 10:56:00<br />	-10.5	Snow	-	81.0	0.0	1027.5	-7.7		5:56 AM	16.1	SW	7.4	220	2015-01-23 05:56:00	5	5
524	2015-01-23 06:00:00	46.875	Light Snow	2015-01-23 11:25:00<br />	-10.0	Snow	-	80.0	0.0	1025.3	-7.0		6:25 AM	16.1	SW	11.1	220	2015-01-23 06:25:00	5	6
525	2015-01-23 07:00:00	45.95000076	Overcast	2015-01-23 12:56:00<br />	-9.4		-	81.0	0.0	1027.3	-6.6		7:56 AM	16.1	SW	11.1	230	2015-01-23 07:56:00	5	7
526	2015-01-23 08:00:00	47.22499847	Light Snow	2015-01-23 13:56:00<br />	-9.4	Snow	-	78.0	0.0	1026.7	-6.1		8:56 AM	16.1	SW	13.0	230	2015-01-23 08:56:00	5	8
527	2015-01-23 09:00:00	47.75	Overcast	2015-01-23 14:56:00<br />	-8.8		-	75.0	0.0	1025.7	-5.0		9:56 AM	16.1	WSW	13.0	240	2015-01-23 09:56:00	5	9
528	2015-01-23 10:00:00	49.54999924	Mostly Cloudy	2015-01-23 15:56:00<br />	-8.3		-	75.0		1024.6	-4.4		10:56 AM	16.1	SW	16.7	220	2015-01-23 10:56:00	5	10
529	2015-01-23 11:00:00	50.125	Scattered Clouds	2015-01-23 16:56:00<br />	-8.3		-	66.0		1023.2	-2.7		11:56 AM	16.1	SSW	14.8	210	2015-01-23 11:56:00	5	11
530	2015-01-23 12:00:00	52.54999924	Clear	2015-01-23 17:56:00<br />	-7.2		-	64.0		1021.5	-1.1		12:56 PM	16.1	SW	14.8	220	2015-01-23 12:56:00	5	12
531	2015-01-23 13:00:00	46.42499924	Clear	2015-01-23 18:56:00<br />	-7.2		-	59.0		1020.2	0.0		1:56 PM	16.1	SSW	14.8	210	2015-01-23 13:56:00	5	13
532	2015-01-23 14:00:00	46.125	Clear	2015-01-23 19:56:00<br />	-6.6		-	59.0		1018.8	0.5		2:56 PM	16.1	South	14.8	180	2015-01-23 14:56:00	5	14
533	2015-01-23 15:00:00	46.34999847	Clear	2015-01-23 20:56:00<br />	-6.6		-	57.0		1018.0	1.1		3:56 PM	16.1	South	11.1	180	2015-01-23 15:56:00	5	15
534	2015-01-23 16:00:00	43.90000153	Clear	2015-01-23 21:56:00<br />	-6.1		-	64.0		1017.3	0.0		4:56 PM	16.1	South	11.1	180	2015-01-23 16:56:00	5	16
535	2015-01-23 17:00:00	44.625	Clear	2015-01-23 22:56:00<br />	-6.1		-	69.0		1017.4	-1.1		5:56 PM	16.1	SSW	20.4	200	2015-01-23 17:56:00	5	17
536	2015-01-23 18:00:00	46.54999924	Clear	2015-01-23 23:56:00<br />	-6.1		-	72.0		1016.3	-1.6		6:56 PM	16.1	South	14.8	180	2015-01-23 18:56:00	5	18
537	2015-01-23 19:00:00	48.52500153	Clear	2015-01-24 00:56:00<br />	-6.1		-	75.0		1015.8	-2.2		7:56 PM	16.1	South	13.0	170	2015-01-23 19:56:00	5	19
538	2015-01-23 20:00:00	46.0	Clear	2015-01-24 01:56:00<br />	-6.1		-	78.0		1015.3	-2.7		8:56 PM	16.1	South	14.8	170	2015-01-23 20:56:00	5	20
539	2015-01-23 21:00:00	42.02500153	Clear	2015-01-24 02:56:00<br />	-6.1		-	78.0		1014.0	-2.7		9:56 PM	16.1	South	9.3	170	2015-01-23 21:56:00	5	21
540	2015-01-23 22:00:00	50.27500153	Clear	2015-01-24 03:56:00<br />	-5.5		-	78.0		1012.9	-2.2		10:56 PM	16.1	South	13.0	180	2015-01-23 22:56:00	5	22
541	2015-01-23 23:00:00	50.125	Clear	2015-01-24 04:56:00<br />	-5.5		-	78.0		1012.0	-2.2		11:56 PM	16.1	South	13.0	170	2015-01-23 23:56:00	5	23
542	2015-01-24 00:00:00	47.70000076	Clear	2015-01-24 05:56:00<br />	-5.0		-	78.0		1010.1	-1.6		12:56 AM	16.1	SSE	13.0	160	2015-01-24 00:56:00	6	0
543	2015-01-24 01:00:00	48.20000076	Overcast	2015-01-24 06:56:00<br />	-5.0		-	75.0		1008.7	-1.1		1:56 AM	16.1	South	11.1	170	2015-01-24 01:56:00	6	1
544	2015-01-24 02:00:00	47.375	Overcast	2015-01-24 07:56:00<br />	-5.0		-	78.0		1008.1	-1.6		2:56 AM	14.5	South	13.0	180	2015-01-24 02:56:00	6	2
545	2015-01-24 03:00:00	46.84999847	Overcast	2015-01-24 08:56:00<br />	-4.4		-	79.0		1007.2	-1.1		3:56 AM	14.5	South	9.3	180	2015-01-24 03:56:00	6	3
546	2015-01-24 04:00:00	46.65000153	Overcast	2015-01-24 09:56:00<br />	-3.8		-	82.0		1005.9	-1.1		4:56 AM	14.5	South	9.3	180	2015-01-24 04:56:00	6	4
547	2015-01-24 05:00:00	47.67499924	Overcast	2015-01-24 10:56:00<br />	-3.8		-	82.0		1004.8	-1.1		5:56 AM	12.9	SSE	5.6	160	2015-01-24 05:56:00	6	5
548	2015-01-24 06:00:00	48.42499924	Haze	2015-01-24 11:23:00<br />	-4.0		-	80.0		1003.3	-1.0		6:23 AM	8.0	Calm	Calm	0	2015-01-24 06:23:00	6	6
549	2015-01-24 07:00:00	46.70000076	Overcast	2015-01-24 12:56:00<br />	-3.8		-	85.0		1003.5	-1.6		7:56 AM	11.3	Calm	Calm	0	2015-01-24 07:56:00	6	7
550	2015-01-24 08:00:00	47.72500229	Mostly Cloudy	2015-01-24 13:56:00<br />	-3.8		-	85.0		1003.2	-1.6		8:56 AM	11.3	Calm	Calm	0	2015-01-24 08:56:00	6	8
551	2015-01-24 09:00:00	46.45000076	Haze	2015-01-24 14:56:00<br />	-3.3		-	82.0		1002.5	-0.5		9:56 AM	8.0	NW	9.3	320	2015-01-24 09:56:00	6	9
552	2015-01-24 10:00:00	45.47499847	Haze	2015-01-24 15:11:00<br />	-3.0		-	86.0		1000.9	-1.0		10:11 AM	8.0	NW	9.3	320	2015-01-24 10:11:00	6	10
553	2015-01-24 11:00:00	46.70000076	Haze	2015-01-24 16:56:00<br />	-3.3		-	76.0		999.6	0.5		11:56 AM	9.7	WNW	7.4	290	2015-01-24 11:56:00	6	11
554	2015-01-24 12:00:00	49.07499695	Haze	2015-01-24 17:56:00<br />	-3.8		-	73.0		998.3	0.5		12:56 PM	9.7	NW	16.7	310	2015-01-24 12:56:00	6	12
555	2015-01-24 13:00:00	38.07500076	Mostly Cloudy	2015-01-24 18:56:00<br />	-4.4		-	73.0		997.9	0.0		1:56 PM	11.3	NNW	18.5	340	2015-01-24 13:56:00	6	13
556	2015-01-24 14:00:00	35.82500076	Haze	2015-01-24 19:56:00<br />	-5.0		-	81.0		998.0	-2.2		2:56 PM	9.7	North	20.4	350	2015-01-24 14:56:00	6	14
557	2015-01-24 15:00:00	36.72499847	Overcast	2015-01-24 20:56:00<br />	-5.5		-	81.0		998.1	-2.7		3:56 PM	11.3	NNW	18.5	330	2015-01-24 15:56:00	6	15
558	2015-01-24 16:00:00	37.75	Haze	2015-01-24 21:56:00<br />	-5.5		-	81.0		998.2	-2.7		4:56 PM	9.7	NNW	11.1	330	2015-01-24 16:56:00	6	16
559	2015-01-24 17:00:00	38.5	Overcast	2015-01-24 22:56:00<br />	-5.0		-	84.0		998.7	-2.7		5:56 PM	11.3	NW	7.4	320	2015-01-24 17:56:00	6	17
560	2015-01-24 18:00:00	39.375	Light Snow	2015-01-24 23:56:00<br />	-3.8	Snow	-	89.0	0.0	999.0	-2.2		6:56 PM	9.7	WNW	20.4	300	2015-01-24 18:56:00	6	18
561	2015-01-24 19:00:00	36.90000153	Light Snow	2015-01-25 00:56:00<br />	-3.8	Snow	-	89.0	0.0	999.0	-2.2		7:56 PM	8.0	WNW	13.0	290	2015-01-24 19:56:00	6	19
562	2015-01-24 20:00:00	37.82500076	Light Snow	2015-01-25 01:56:00<br />	-3.3	Snow	-	92.0	0.0	999.0	-2.2		8:56 PM	8.0	West	7.4	280	2015-01-24 20:56:00	6	20
563	2015-01-24 21:00:00	41.07500076	Light Snow	2015-01-25 02:56:00<br />	-3.8	Snow	-	85.0	0.0	999.0	-1.6		9:56 PM	16.1	West	7.4	280	2015-01-24 21:56:00	6	21
564	2015-01-24 22:00:00	50.59999847	Light Snow	2015-01-25 03:03:00<br />	-4.0	Snow	-	86.0	0.0	997.9	-2.0		10:03 PM	16.1	West	7.4	280	2015-01-24 22:03:00	6	22
565	2015-01-24 23:00:00	48.79999924	Light Snow	2015-01-25 04:56:00<br />	-3.3	Snow	-	85.0	0.0	999.5	-1.1		11:56 PM	16.1	WNW	16.7	290	2015-01-24 23:56:00	6	23
566	2015-01-25 00:00:00	47.17499924	Light Snow	2015-01-25 05:56:00<br />	-2.7	Snow	-	89.0	0.0	999.7	-1.1		12:56 AM	11.3	WNW	18.5	290	2015-01-25 00:56:00	7	0
567	2015-01-25 01:00:00	48.04999924	Overcast	2015-01-25 06:23:00<br />	-3.0		-	86.0	0.0	998.5	-1.0		1:23 AM	16.1	WNW	13.0	290	2015-01-25 01:23:00	7	1
568	2015-01-25 02:00:00	47.59999847	Overcast	2015-01-25 07:56:00<br />	-2.7		-	82.0	0.0	1001.1	0.0		2:56 AM	16.1	West	14.8	280	2015-01-25 02:56:00	7	2
569	2015-01-25 03:00:00	44.07500076	Overcast	2015-01-25 08:23:00<br />	-3.0		-	80.0	0.0	999.9	0.0		3:23 AM	16.1	WNW	11.1	290	2015-01-25 03:23:00	7	3
570	2015-01-25 04:00:00	46.54999924	Light Snow	2015-01-25 09:56:00<br />	-5.0	Snow	40.7	72.0	0.0	1003.2	-0.5		4:56 AM	16.1	NW	29.6	320	2015-01-25 04:56:00	7	4
571	2015-01-25 05:00:00	45.09999847	Light Snow	2015-01-25 10:09:00<br />	-6.0	Snow	46.3	69.0	0.0	1001.9	-1.0		5:09 AM	16.1	NW	38.9	320	2015-01-25 05:09:00	7	5
572	2015-01-25 06:00:00	45.90000153	Light Snow	2015-01-25 11:24:00<br />	-7.0	Snow	48.2	74.0	0.0	1004.3	-3.0		6:24 AM	16.1	NW	37.0	320	2015-01-25 06:24:00	7	6
573	2015-01-25 07:00:00	54.29999924	Mostly Cloudy	2015-01-25 12:36:00<br />	-9.0		42.6	74.0		1006.7	-5.0		7:36 AM	16.1	NW	31.5	320	2015-01-25 07:36:00	7	7
574	2015-01-25 08:00:00	46.42499924	Light Snow	2015-01-25 13:56:00<br />	-10.5	Snow	-	71.0	0.0	1009.5	-6.1		8:56 AM	16.1	NNW	27.8	330	2015-01-25 08:56:00	7	8
575	2015-01-25 09:00:00	45.875	Light Snow	2015-01-25 14:56:00<br />	-11.1	Snow	-	71.0	0.0	1011.0	-6.6		9:56 AM	16.1	NNW	14.8	340	2015-01-25 09:56:00	7	9
576	2015-01-25 10:00:00	44.29999924	Light Snow Showers	2015-01-25 15:56:00<br />	-10.5	Snow	-	71.0	0.0	1011.6	-6.1		10:56 AM	11.3	NNW	22.2	330	2015-01-25 10:56:00	7	10
577	2015-01-25 11:00:00	45.97499847	Light Snow Showers	2015-01-25 16:56:00<br />	-10.0	Snow	-	77.0	0.0	1012.1	-6.6		11:56 AM	3.2	NNW	13.0	330	2015-01-25 11:56:00	7	11
578	2015-01-25 12:00:00	42.0	Light Snow	2015-01-25 17:56:00<br />	-11.1	Snow	-	74.0	0.0	1012.6	-7.2		12:56 PM	6.4	NNW	14.8	330	2015-01-25 12:56:00	7	12
579	2015-01-25 13:00:00	37.52500153	Light Snow	2015-01-25 18:56:00<br />	-12.2	Snow	-	71.0	0.0	1012.9	-7.7		1:56 PM	12.9	NW	14.8	320	2015-01-25 13:56:00	7	13
580	2015-01-25 14:00:00	37.07500076	Light Snow Showers	2015-01-25 19:56:00<br />	-12.7	Snow	-	68.0	0.0	1013.5	-7.7		2:56 PM	11.3	North	14.8	350	2015-01-25 14:56:00	7	14
581	2015-01-25 15:00:00	36.84999847	Scattered Clouds	2015-01-25 20:56:00<br />	-12.7		-	68.0	0.0	1014.2	-7.7		3:56 PM	16.1	North	13.0	360	2015-01-25 15:56:00	7	15
582	2015-01-25 16:00:00	38.375	Partly Cloudy	2015-01-25 21:56:00<br />	-13.8		-	71.0		1015.0	-9.4		4:56 PM	16.1	North	7.4	10	2015-01-25 16:56:00	7	16
583	2015-01-25 17:00:00	40.60000229	Clear	2015-01-25 22:56:00<br />	-14.4		-	77.0		1016.0	-11.1		5:56 PM	16.1	ENE	5.6	60	2015-01-25 17:56:00	7	17
584	2015-01-25 18:00:00	39.32499695	Clear	2015-01-25 23:56:00<br />	-16.1		-	80.0		1016.7	-13.3		6:56 PM	16.1	NE	9.3	40	2015-01-25 18:56:00	7	18
585	2015-01-25 19:00:00	38.54999924	Clear	2015-01-26 00:56:00<br />	-15.5		-	77.0		1017.1	-12.2		7:56 PM	16.1	ENE	5.6	70	2015-01-25 19:56:00	7	19
586	2015-01-25 20:00:00	38.45000076	Clear	2015-01-26 01:56:00<br />	-16.1		-	80.0		1017.8	-13.3		8:56 PM	16.1	East	5.6	90	2015-01-25 20:56:00	7	20
587	2015-01-25 21:00:00	40.25	Clear	2015-01-26 02:56:00<br />	-16.6		-	77.0		1018.2	-13.3		9:56 PM	16.1	ENE	5.6	70	2015-01-25 21:56:00	7	21
588	2015-01-25 22:00:00	47.375	Clear	2015-01-26 03:56:00<br />	-17.2		-	76.0		1018.7	-13.8		10:56 PM	16.1	Calm	Calm	0	2015-01-25 22:56:00	7	22
589	2015-01-25 23:00:00	48.79999924	Clear	2015-01-26 04:56:00<br />	-17.7		-	77.0		1018.6	-14.4		11:56 PM	16.1	East	5.6	80	2015-01-25 23:56:00	7	23
590	2015-01-26 00:00:00	48.97499847	Clear	2015-01-26 05:56:00<br />	-18.3		-	69.0		1018.4	-13.8		12:56 AM	16.1	Calm	Calm	0	2015-01-26 00:56:00	1	0
591	2015-01-26 01:00:00	49.42499924	Overcast	2015-01-26 06:56:00<br />	-18.3		-	69.0		1018.6	-13.8		1:56 AM	16.1	SE	5.6	140	2015-01-26 01:56:00	1	1
592	2015-01-26 02:00:00	46.82499695	Scattered Clouds	2015-01-26 07:56:00<br />	-18.8		-	73.0		1017.8	-15.0		2:56 AM	16.1	ENE	5.6	70	2015-01-26 02:56:00	1	2
593	2015-01-26 03:00:00	46.67499924	Overcast	2015-01-26 08:56:00<br />	-18.8		-	67.0		1017.0	-13.8		3:56 AM	16.1	Calm	Calm	0	2015-01-26 03:56:00	1	3
594	2015-01-26 04:00:00	46.40000153	Overcast	2015-01-26 09:56:00<br />	-18.8		-	64.0		1016.4	-13.3		4:56 AM	16.1	Calm	Calm	0	2015-01-26 04:56:00	1	4
595	2015-01-26 05:00:00	47.57500076	Overcast	2015-01-26 10:56:00<br />	-18.8		-	67.0		1016.2	-13.8		5:56 AM	16.1	Calm	Calm	0	2015-01-26 05:56:00	1	5
596	2015-01-26 06:00:00	46.0	Overcast	2015-01-26 11:23:00<br />	-19.0		-	62.0		1013.4	-13.0		6:23 AM	16.1	East	5.6	90	2015-01-26 06:23:00	1	6
597	2015-01-26 07:00:00	46.79999924	Light Snow	2015-01-26 12:56:00<br />	-17.2	Snow	-	70.0	0.0	1016.3	-12.7		7:56 AM	3.2	East	5.6	80	2015-01-26 07:56:00	1	7
598	2015-01-26 08:00:00	46.47499847	Light Snow	2015-01-26 13:56:00<br />	-16.1	Snow	-	73.0	0.0	1016.0	-12.2		8:56 AM	3.2	ENE	5.6	70	2015-01-26 08:56:00	1	8
599	2015-01-26 09:00:00	46.82500076	Light Snow	2015-01-26 14:03:00<br />	-16.0	Snow	-	73.0	0.0	1013.4	-12.0		9:03 AM	6.4	ENE	5.6	70	2015-01-26 09:03:00	1	9
600	2015-01-26 10:00:00	49.40000153	Light Snow	2015-01-26 15:56:00<br />	-12.7	Snow	-	77.0	0.0	1015.9	-9.4		10:56 AM	3.2	East	7.4	90	2015-01-26 10:56:00	1	10
601	2015-01-26 11:00:00	51.625	Light Snow	2015-01-26 16:56:00<br />	-12.2	Snow	-	80.0	0.0	1015.1	-9.4		11:56 AM	3.2	ENE	7.4	70	2015-01-26 11:56:00	1	11
602	2015-01-26 12:00:00	48.09999847	Snow	2015-01-26 17:37:00<br />	-11.0	Fog-Snow	-	86.0	0.0	1012.1	-9.0		12:37 PM	0.8	ENE	7.4	60	2015-01-26 12:37:00	1	12
603	2015-01-26 13:00:00	49.02500153	Light Snow	2015-01-26 18:56:00<br />	-11.1	Snow	-	81.0	0.0	1013.6	-8.3		1:56 PM	1.2	ENE	7.4	70	2015-01-26 13:56:00	1	13
604	2015-01-26 14:00:00	45.20000076	Light Snow	2015-01-26 19:56:00<br />	-10.5	Snow	-	81.0	0.0	1013.6	-7.7		2:56 PM	2.4	ENE	7.4	60	2015-01-26 14:56:00	1	14
605	2015-01-26 15:00:00	51.27500153	Light Snow	2015-01-26 20:56:00<br />	-10.0	Snow	-	84.0	0.0	1013.4	-7.7		3:56 PM	1.6	East	9.3	80	2015-01-26 15:56:00	1	15
606	2015-01-26 16:00:00	54.17499924	Light Snow	2015-01-26 21:56:00<br />	-10.0	Snow	-	84.0	0.0	1013.8	-7.7		4:56 PM	2.4	ENE	5.6	60	2015-01-26 16:56:00	1	16
607	2015-01-26 17:00:00	54.02500153	Light Snow	2015-01-26 22:25:00<br />	-10.0	Snow	-	86.0	0.0	1011.4	-8.0		5:25 PM	6.4	NE	7.4	50	2015-01-26 17:25:00	1	17
608	2015-01-26 18:00:00	52.47499847	Light Snow	2015-01-26 23:16:00<br />	-10.0	Snow	-	86.0	0.0	1011.4	-8.0		6:16 PM	2.4	NE	5.6	50	2015-01-26 18:16:00	1	18
609	2015-01-26 19:00:00	54.92499924	Light Snow	2015-01-27 00:28:00<br />	-9.0	Snow	-	93.0	0.0	1012.1	-8.0		7:28 PM	3.2	NE	5.6	40	2015-01-26 19:28:00	1	19
610	2015-01-26 20:00:00	55.34999847	Light Snow	2015-01-27 01:43:00<br />	-9.0	Snow	-	93.0	0.0	1011.7	-8.0		8:43 PM	4.8	Calm	Calm	0	2015-01-26 20:43:00	1	20
611	2015-01-26 21:00:00	49.75	Light Snow	2015-01-27 02:37:00<br />	-10.0	Snow	-	93.0	0.0	1011.4	-9.0		9:37 PM	6.4	North	7.4	350	2015-01-26 21:37:00	1	21
612	2015-01-26 22:00:00	52.72499847	Light Snow	2015-01-27 03:56:00<br />	-11.1	Snow	-	84.0	0.01	1013.4	-8.8		10:56 PM	12.9	North	5.6	350	2015-01-26 22:56:00	1	22
613	2015-01-26 23:00:00	52.79999924	Light Snow	2015-01-27 04:56:00<br />	-11.1	Snow	-	84.0	0.01	1012.6	-8.8		11:56 PM	16.1	North	11.1	350	2015-01-26 23:56:00	1	23
614	2015-01-27 00:00:00	50.07500076	Light Snow	2015-01-27 05:56:00<br />	-10.5	Snow	-	88.0	0.01	1012.1	-8.8		12:56 AM	16.1	NNW	9.3	340	2015-01-27 00:56:00	2	0
615	2015-01-27 01:00:00	49.07500076	Overcast	2015-01-27 06:56:00<br />	-11.1		-	84.0	0.0	1012.0	-8.8		1:56 AM	16.1	Calm	Calm	0	2015-01-27 01:56:00	2	1
616	2015-01-27 02:00:00	47.77500153	Light Snow	2015-01-27 07:56:00<br />	-11.6	Snow	-	81.0	0.01	1012.4	-8.8		2:56 AM	16.1	North	11.1	360	2015-01-27 02:56:00	2	2
617	2015-01-27 03:00:00	47.15000153	Light Snow	2015-01-27 08:56:00<br />	-11.6	Snow	-	81.0	0.0	1012.2	-8.8		3:56 AM	16.1	NNW	11.1	340	2015-01-27 03:56:00	2	3
618	2015-01-27 04:00:00	49.59999847	Overcast	2015-01-27 09:56:00<br />	-12.7		-	77.0	0.0	1012.5	-9.4		4:56 AM	16.1	NNW	9.3	340	2015-01-27 04:56:00	2	4
619	2015-01-27 05:00:00	46.15000153	Overcast	2015-01-27 10:56:00<br />	-12.2		-	80.0		1012.3	-9.4		5:56 AM	16.1	NNW	9.3	330	2015-01-27 05:56:00	2	5
620	2015-01-27 06:00:00	46.92499924	Mostly Cloudy	2015-01-27 11:20:00<br />	-13.0		-	79.0		1010.4	-10.0		6:20 AM	16.1	NW	11.1	320	2015-01-27 06:20:00	2	6
621	2015-01-27 07:00:00	47.15000153	Overcast	2015-01-27 12:19:00<br />	-13.0		-	85.0		1011.1	-11.0		7:19 AM	16.1	NNW	16.7	340	2015-01-27 07:19:00	2	7
622	2015-01-27 08:00:00	47.09999847	Overcast	2015-01-27 13:56:00<br />	-13.8		-	84.0	0.0	1013.6	-11.6		8:56 AM	16.1	North	20.4	350	2015-01-27 08:56:00	2	8
623	2015-01-27 09:00:00	48.125	Scattered Clouds	2015-01-27 14:56:00<br />	-14.4		-	77.0		1013.7	-11.1		9:56 AM	16.1	NW	24.1	320	2015-01-27 09:56:00	2	9
624	2015-01-27 10:00:00	47.625	Mostly Cloudy	2015-01-27 15:56:00<br />	-15.0		-	73.0		1014.0	-11.1		10:56 AM	16.1	NNW	20.4	340	2015-01-27 10:56:00	2	10
625	2015-01-27 11:00:00	49.625	Mostly Cloudy	2015-01-27 16:56:00<br />	-15.0		-	76.0	0.0	1013.6	-11.6		11:56 AM	16.1	NNW	27.8	340	2015-01-27 11:56:00	2	11
626	2015-01-27 12:00:00	54.77500153	Light Snow Showers	2015-01-27 17:56:00<br />	-15.0	Snow	38.9	73.0	0.0	1013.7	-11.1		12:56 PM	16.1	NNW	25.9	340	2015-01-27 12:56:00	2	12
627	2015-01-27 13:00:00	44.57500076	Light Snow Showers	2015-01-27 18:56:00<br />	-14.4	Snow	-	77.0	0.0	1013.8	-11.1		1:56 PM	16.1	NW	29.6	320	2015-01-27 13:56:00	2	13
628	2015-01-27 14:00:00	50.19999695	Light Snow Showers	2015-01-27 19:56:00<br />	-15.0	Snow	-	73.0	0.0	1014.6	-11.1		2:56 PM	16.1	NNW	25.9	330	2015-01-27 14:56:00	2	14
629	2015-01-27 15:00:00	52.27500153	Light Snow	2015-01-27 20:56:00<br />	-15.0	Snow	33.3	73.0	0.0	1015.3	-11.1		3:56 PM	6.4	NNW	16.7	340	2015-01-27 15:56:00	2	15
630	2015-01-27 16:00:00	56.97499847	Light Snow Showers	2015-01-27 21:56:00<br />	-14.4	Snow	31.5	77.0	0.0	1015.8	-11.1		4:56 PM	16.1	NNW	22.2	330	2015-01-27 16:56:00	2	16
631	2015-01-27 17:00:00	52.875	Light Snow Showers	2015-01-27 22:56:00<br />	-15.0	Snow	33.3	76.0	0.0	1015.9	-11.6		5:56 PM	16.1	NNW	22.2	330	2015-01-27 17:56:00	2	17
632	2015-01-27 18:00:00	48.5	Scattered Clouds	2015-01-27 23:56:00<br />	-15.5		-	77.0	0.0	1016.9	-12.2		6:56 PM	16.1	North	11.1	360	2015-01-27 18:56:00	2	18
633	2015-01-27 19:00:00	51.02500153	Partly Cloudy	2015-01-28 00:56:00<br />	-16.1		-	76.0		1017.2	-12.7		7:56 PM	16.1	NNW	13.0	340	2015-01-27 19:56:00	2	19
634	2015-01-27 20:00:00	50.32500076	Clear	2015-01-28 01:56:00<br />	-18.3		-	64.0		1017.7	-12.7		8:56 PM	16.1	North	11.1	350	2015-01-27 20:56:00	2	20
635	2015-01-27 21:00:00	47.79999924	Clear	2015-01-28 02:56:00<br />	-18.8		-	67.0		1017.8	-13.8		9:56 PM	16.1	Calm	Calm	0	2015-01-27 21:56:00	2	21
636	2015-01-27 22:00:00	52.29999924	Clear	2015-01-28 03:56:00<br />	-18.8		-	67.0		1017.9	-13.8		10:56 PM	16.1	North	7.4	350	2015-01-27 22:56:00	2	22
637	2015-01-27 23:00:00	53.625	Clear	2015-01-28 04:56:00<br />	-17.7		-	70.0		1018.0	-13.3		11:56 PM	16.1	NNW	11.1	340	2015-01-27 23:56:00	2	23
638	2015-01-28 00:00:00	51.67499924	Clear	2015-01-28 05:56:00<br />	-17.2		-	70.0		1017.9	-12.7		12:56 AM	16.1	NNW	13.0	340	2015-01-28 00:56:00	3	0
639	2015-01-28 01:00:00	49.45000076	Clear	2015-01-28 06:56:00<br />	-16.6		-	73.0		1018.2	-12.7		1:56 AM	16.1	NNW	11.1	340	2015-01-28 01:56:00	3	1
640	2015-01-28 02:00:00	54.125	Clear	2015-01-28 07:56:00<br />	-16.6		-	77.0		1018.6	-13.3		2:56 AM	16.1	NNW	11.1	340	2015-01-28 02:56:00	3	2
641	2015-01-28 03:00:00	48.32500076	Clear	2015-01-28 08:56:00<br />	-16.1		-	76.0		1018.9	-12.7		3:56 AM	16.1	NNW	14.8	340	2015-01-28 03:56:00	3	3
642	2015-01-28 04:00:00	48.77500153	Clear	2015-01-28 09:56:00<br />	-16.6		-	77.0		1019.9	-13.3		4:56 AM	16.1	NNW	13.0	340	2015-01-28 04:56:00	3	4
643	2015-01-28 05:00:00	47.82500076	Clear	2015-01-28 10:56:00<br />	-16.6		-	80.0		1020.7	-13.8		5:56 AM	16.1	North	11.1	350	2015-01-28 05:56:00	3	5
644	2015-01-28 06:00:00	48.5	Clear	2015-01-28 11:21:00<br />	-17.0		-	79.0		1018.5	-14.0		6:21 AM	16.1	North	14.8	350	2015-01-28 06:21:00	3	6
645	2015-01-28 07:00:00	47.29999924	Clear	2015-01-28 12:56:00<br />	-16.1		-	83.0		1023.0	-13.8		7:56 AM	16.1	NNW	16.7	340	2015-01-28 07:56:00	3	7
646	2015-01-28 08:00:00	47.67499924	Partly Cloudy	2015-01-28 13:56:00<br />	-15.0		-	76.0		1023.9	-11.6		8:56 AM	16.1	NNW	14.8	340	2015-01-28 08:56:00	3	8
647	2015-01-28 09:00:00	46.32500076	Partly Cloudy	2015-01-28 14:56:00<br />	-14.4		-	74.0		1024.7	-10.5		9:56 AM	16.1	NNW	14.8	340	2015-01-28 09:56:00	3	9
648	2015-01-28 10:00:00	51.34999847	Partly Cloudy	2015-01-28 15:56:00<br />	-13.3		-	70.0		1024.8	-8.8		10:56 AM	16.1	NNW	18.5	330	2015-01-28 10:56:00	3	10
649	2015-01-28 11:00:00	51.59999847	Clear	2015-01-28 16:56:00<br />	-14.4		35.2	57.0		1024.6	-7.2		11:56 AM	16.1	NNW	24.1	340	2015-01-28 11:56:00	3	11
650	2015-01-28 12:00:00	49.84999847	Clear	2015-01-28 17:56:00<br />	-13.8		-	57.0		1024.5	-6.6		12:56 PM	16.1	NNW	22.2	340	2015-01-28 12:56:00	3	12
651	2015-01-28 13:00:00	46.07500076	Clear	2015-01-28 18:56:00<br />	-13.8		-	55.0		1024.6	-6.1		1:56 PM	16.1	NNW	24.1	330	2015-01-28 13:56:00	3	13
652	2015-01-28 14:00:00	46.72499847	Clear	2015-01-28 19:56:00<br />	-12.7		-	58.0		1025.2	-5.5		2:56 PM	16.1	NW	24.1	320	2015-01-28 14:56:00	3	14
653	2015-01-28 15:00:00	50.47499847	Clear	2015-01-28 20:56:00<br />	-13.8		-	53.0		1025.7	-5.5		3:56 PM	16.1	NNW	18.5	340	2015-01-28 15:56:00	3	15
654	2015-01-28 16:00:00	51.90000153	Clear	2015-01-28 21:56:00<br />	-12.7		-	62.0		1026.3	-6.6		4:56 PM	16.1	NW	11.1	320	2015-01-28 16:56:00	3	16
655	2015-01-28 17:00:00	49.75	Clear	2015-01-28 22:56:00<br />	-13.8		-	68.0		1027.3	-8.8		5:56 PM	16.1	NNW	9.3	340	2015-01-28 17:56:00	3	17
656	2015-01-28 18:00:00	52.52500153	Clear	2015-01-28 23:56:00<br />	-15.0		-	76.0		1027.7	-11.6		6:56 PM	16.1	Calm	Calm	0	2015-01-28 18:56:00	3	18
657	2015-01-28 19:00:00	53.47499847	Clear	2015-01-29 00:56:00<br />	-17.2		-	84.0		1028.1	-15.0		7:56 PM	16.1	Calm	Calm	0	2015-01-28 19:56:00	3	19
658	2015-01-28 20:00:00	47.34999847	Clear	2015-01-29 01:56:00<br />	-17.7		-	88.0		1028.4	-16.1		8:56 PM	16.1	Calm	Calm	0	2015-01-28 20:56:00	3	20
659	2015-01-28 21:00:00	45.09999847	Clear	2015-01-29 02:56:00<br />	-19.4		-	87.0		1028.3	-17.7		9:56 PM	16.1	Calm	Calm	0	2015-01-28 21:56:00	3	21
660	2015-01-28 22:00:00	47.29999924	Clear	2015-01-29 03:56:00<br />	-20.0		-	87.0		1028.4	-18.3		10:56 PM	16.1	East	5.6	80	2015-01-28 22:56:00	3	22
661	2015-01-28 23:00:00	49.25	Clear	2015-01-29 04:56:00<br />	-19.4		-	83.0		1027.9	-17.2		11:56 PM	16.1	East	11.1	90	2015-01-28 23:56:00	3	23
662	2015-01-29 00:00:00	49.59999847	Clear	2015-01-29 05:56:00<br />	-20.0		-	83.0		1027.9	-17.7		12:56 AM	16.1	East	9.3	90	2015-01-29 00:56:00	4	0
663	2015-01-29 06:00:00	47.09999847	Clear	2015-01-29 11:27:00<br />	-19.0		-	85.0		1023.2	-17.0		6:27 AM	16.1	East	7.4	90	2015-01-29 06:27:00	4	6
664	2015-01-29 07:00:00	47.34999847	Clear	2015-01-29 12:56:00<br />	-16.1		-	87.0		1024.3	-14.4		7:56 AM	16.1	ESE	7.4	120	2015-01-29 07:56:00	4	7
665	2015-01-29 08:00:00	47.67499924	Partly Cloudy	2015-01-29 13:56:00<br />	-13.3		-	74.0		1023.6	-9.4		8:56 AM	16.1	SE	11.1	140	2015-01-29 08:56:00	4	8
666	2015-01-29 09:00:00	46.75	Mostly Cloudy	2015-01-29 14:56:00<br />	-14.4		-	50.0		1022.8	-5.5		9:56 AM	16.1	South	14.8	180	2015-01-29 09:56:00	4	9
667	2015-01-29 10:00:00	49.125	Overcast	2015-01-29 15:56:00<br />	-15.0		33.3	44.0		1021.1	-4.4		10:56 AM	16.1	South	24.1	170	2015-01-29 10:56:00	4	10
668	2015-01-29 11:00:00	49.125	Overcast	2015-01-29 16:56:00<br />	-15.5		37.0	39.0		1018.6	-3.3		11:56 AM	16.1	SSE	31.5	150	2015-01-29 11:56:00	4	11
669	2015-01-29 12:00:00	46.90000153	Overcast	2015-01-29 17:56:00<br />	-14.4		-	39.0		1016.6	-2.2		12:56 PM	16.1	South	20.4	170	2015-01-29 12:56:00	4	12
670	2015-01-29 13:00:00	46.34999847	Overcast	2015-01-29 18:56:00<br />	-14.4		31.5	38.0		1014.9	-1.6		1:56 PM	16.1	South	24.1	170	2015-01-29 13:56:00	4	13
671	2015-01-29 14:00:00	49.90000153	Overcast	2015-01-29 19:56:00<br />	-15.0		35.2	35.0		1014.0	-1.1		2:56 PM	16.1	South	27.8	170	2015-01-29 14:56:00	4	14
672	2015-01-29 15:00:00	52.04999924	Overcast	2015-01-29 20:56:00<br />	-13.8		40.7	38.0		1013.1	-1.1		3:56 PM	16.1	South	27.8	180	2015-01-29 15:56:00	4	15
673	2015-01-29 16:00:00	52.29999924	Overcast	2015-01-29 21:56:00<br />	-13.3		37.0	38.0		1012.5	-0.5		4:56 PM	16.1	South	27.8	180	2015-01-29 16:56:00	4	16
674	2015-01-29 17:00:00	51.97499847	Light Snow	2015-01-29 22:56:00<br />	-6.6	Snow	37.0	72.0	0.0	1013.2	-2.2		5:56 PM	6.4	South	20.4	180	2015-01-29 17:56:00	4	17
675	2015-01-29 18:00:00	50.90000153	Light Snow	2015-01-29 23:56:00<br />	-5.5	Snow	-	81.0	0.0	1012.7	-2.7		6:56 PM	6.4	South	24.1	180	2015-01-29 18:56:00	4	18
676	2015-01-29 19:00:00	46.79999924	Light Snow	2015-01-30 00:56:00<br />	-6.1	Snow	42.6	78.0	0.01	1012.6	-2.7		7:56 PM	11.3	South	29.6	180	2015-01-29 19:56:00	4	19
677	2015-01-29 20:00:00	49.40000153	Overcast	2015-01-30 01:56:00<br />	-6.1		-	78.0	0.0	1012.1	-2.7		8:56 PM	16.1	South	18.5	180	2015-01-29 20:56:00	4	20
678	2015-01-29 21:00:00	46.625	Overcast	2015-01-30 02:56:00<br />	-6.1		-	78.0		1011.2	-2.7		9:56 PM	16.1	South	24.1	180	2015-01-29 21:56:00	4	21
679	2015-01-29 22:00:00	49.32500076	Light Snow	2015-01-30 03:56:00<br />	-6.1	Snow	-	78.0	0.0	1010.8	-2.7		10:56 PM	16.1	South	16.7	180	2015-01-29 22:56:00	4	22
680	2015-01-29 23:00:00	50.25	Light Snow	2015-01-30 04:44:00<br />	-5.0	Snow	-	86.0	0.0	1009.0	-3.0		11:44 PM	4.8	South	16.7	190	2015-01-29 23:44:00	4	23
681	2015-01-30 00:00:00	51.47500229	Light Snow	2015-01-30 05:26:00<br />	-5.0	Snow	-	86.0	0.0	1009.0	-3.0		12:26 AM	8.0	South	11.1	190	2015-01-30 00:26:00	5	0
682	2015-01-30 01:00:00	49.04999924	Light Snow	2015-01-30 06:56:00<br />	-5.0	Snow	-	88.0	0.0	1011.0	-3.3		1:56 AM	4.8	SW	5.6	230	2015-01-30 01:56:00	5	1
683	2015-01-30 02:00:00	46.65000153	Light Snow	2015-01-30 07:56:00<br />	-5.0	Snow	-	84.0	0.0	1011.2	-2.7		2:56 AM	16.1	SW	9.3	230	2015-01-30 02:56:00	5	2
684	2015-01-30 03:00:00	46.125	Light Snow	2015-01-30 08:56:00<br />	-4.4	Snow	-	88.0	0.0	1011.6	-2.7		3:56 AM	11.3	WSW	5.6	250	2015-01-30 03:56:00	5	3
685	2015-01-30 04:00:00	48.54999924	Light Snow	2015-01-30 09:56:00<br />	-3.3	Snow	-	92.0	0.0	1010.9	-2.2		4:56 AM	11.3	NW	22.2	320	2015-01-30 04:56:00	5	4
686	2015-01-30 05:00:00	47.29999924	Light Snow	2015-01-30 10:37:00<br />	-3.0	Snow	-	93.0	0.0	1010.4	-2.0		5:37 AM	6.4	WNW	22.2	300	2015-01-30 05:37:00	5	5
687	2015-01-30 06:00:00	47.72499847	Light Snow	2015-01-30 11:28:00<br />	-4.0	Snow	-	86.0	0.0	1010.7	-2.0		6:28 AM	3.2	NW	24.1	310	2015-01-30 06:28:00	5	6
688	2015-01-30 07:00:00	46.59999847	Light Snow	2015-01-30 12:56:00<br />	-5.0	Snow	33.3	88.0	0.0	1013.4	-3.3		7:56 AM	3.2	NNW	18.5	340	2015-01-30 07:56:00	5	7
689	2015-01-30 08:00:00	45.77500153	Snow	2015-01-30 13:56:00<br />	-5.0	Snow	-	88.0	0.0	1014.4	-3.3		8:56 AM	3.2	NNW	22.2	330	2015-01-30 08:56:00	5	8
690	2015-01-30 09:00:00	48.09999847	Light Snow	2015-01-30 14:56:00<br />	-5.0	Snow	-	91.0	0.01	1015.4	-3.8		9:56 AM	3.2	North	18.5	350	2015-01-30 09:56:00	5	9
691	2015-01-30 10:00:00	49.29999924	Snow	2015-01-30 15:29:00<br />	-6.0	Fog-Snow	-	86.0	0.0	1014.4	-4.0		10:29 AM	0.8	NNW	16.7	330	2015-01-30 10:29:00	5	10
692	2015-01-30 11:00:00	49.42500305	Light Snow	2015-01-30 16:56:00<br />	-7.2	Fog-Snow	-	85.0	0.0	1016.9	-5.0		11:56 AM	0.8	NNW	31.5	330	2015-01-30 11:56:00	5	11
693	2015-01-30 12:00:00	50.375	Snow	2015-01-30 17:03:00<br />	-7.0	Snow	38.9	86.0	0.0	1015.5	-5.0		12:03 PM	1.2	NNW	27.8	330	2015-01-30 12:03:00	5	12
694	2015-01-30 13:00:00	45.75	Heavy Snow	2015-01-30 18:11:00<br />	-9.0	Fog-Snow	-	86.0	0.0	1015.8	-7.0		1:11 PM	0.2	NW	35.2	320	2015-01-30 13:11:00	5	13
695	2015-01-30 14:00:00	45.5	Overcast	2015-01-30 19:44:00<br />	-9999.0		-			-9999.0	-9999.0		2:44 PM	1.2	North	-9999.0	0	2015-01-30 14:44:00	5	14
696	2015-01-30 15:00:00	46.875	Light Snow	2015-01-30 20:37:00<br />	-12.0	Snow	42.6	79.0	0.0	1018.5	-9.0		3:37 PM	3.2	NW	37.0	310	2015-01-30 15:37:00	5	15
697	2015-01-30 21:00:00	41.125	Light Snow	2015-01-31 02:56:00<br />	-14.0	Snow	44.4	85.0		1021.9	-12.0		9:56 PM	3.2	NW	27.8	310	2015-01-30 21:56:00	5	21
698	2015-01-31 06:00:00	45.65000153	Light Snow	2015-01-31 11:30:00<br />	-18.0	Snow	-	78.0		-9999.0	-15.0		6:30 AM	-9999.0	North	-9999.0	0	2015-01-31 06:30:00	6	6
699	2015-01-31 07:00:00	45.90000153	Light Snow	2015-01-31 12:56:00<br />	-18.0	Snow	-	85.0		1023.9	-16.0		7:56 AM	16.1	North	11.1	350	2015-01-31 07:56:00	6	7
700	2015-01-31 08:00:00	45.75	Light Snow	2015-01-31 13:56:00<br />	-18.0	Snow	-	85.0		1024.3	-16.0		8:56 AM	1.2	North	13.0	350	2015-01-31 08:56:00	6	8
701	2015-01-31 09:00:00	46.67499924	Light Snow	2015-01-31 14:56:00<br />	-17.0	Snow	-	79.0		1024.6	-14.0		9:56 AM	1.6	NNW	14.8	340	2015-01-31 09:56:00	6	9
702	2015-01-31 10:00:00	46.72499847	Light Snow	2015-01-31 15:56:00<br />	-17.0	Snow	-	73.0		1024.9	-13.0		10:56 AM	4.8	NNW	13.0	330	2015-01-31 10:56:00	6	10
703	2015-01-31 11:00:00	47.42499924	Light Snow	2015-01-31 16:56:00<br />	-16.0	Snow	-	79.0		1024.3	-13.0		11:56 AM	6.4	NNW	13.0	330	2015-01-31 11:56:00	6	11
704	2015-01-31 12:00:00	44.59999847	Light Snow	2015-01-31 17:56:00<br />	-16.0	Snow	-	73.0		1023.2	-12.0		12:56 PM	11.3	North	-9999.0	0	2015-01-31 12:56:00	6	12
705	2015-01-31 13:00:00	37.59999847	Overcast	2015-01-31 18:56:00<br />	-14.0		-	79.0		1022.9	-11.0		1:56 PM	16.1	NW	14.8	320	2015-01-31 13:56:00	6	13
706	2015-01-31 14:00:00	36.97499847	Mostly Cloudy	2015-01-31 19:56:00<br />	-14.0		-	73.0		1022.6	-10.0		2:56 PM	16.1	WNW	16.7	300	2015-01-31 14:56:00	6	14
707	2015-01-31 15:00:00	37.09999847	Scattered Clouds	2015-01-31 20:56:00<br />	-14.0		-	68.0		1022.2	-9.0		3:56 PM	16.1	North	14.8	360	2015-01-31 15:56:00	6	15
708	2015-01-31 16:00:00	38.79999924	Clear	2015-01-31 21:56:00<br />	-15.0		-	67.0		1021.6	-10.0		4:56 PM	16.1	Calm	Calm	0	2015-01-31 16:56:00	6	16
709	2015-01-31 21:00:00	39.22499847	Overcast	2015-02-01 02:56:00<br />	-15.0		-	85.0		1020.9	-13.0		9:56 PM	16.1	Calm	Calm	0	2015-01-31 21:56:00	6	21
710	2015-02-01 06:00:00	47.54999924	Light Snow	2015-02-01 11:30:00<br />	-6.0	Snow	-	86.0		1020.2	-4.0		6:30 AM	14.5	West	5.6	270	2015-02-01 06:30:00	7	6
711	2015-02-01 07:00:00	46.5	Light Snow	2015-02-01 12:56:00<br />	-6.0	Snow	-	86.0		1020.9	-4.0		7:56 AM	6.4	NW	13.0	310	2015-02-01 07:56:00	7	7
712	2015-02-01 08:00:00	46.15000153	Light Snow	2015-02-01 13:33:00<br />	-7.0	Snow	-	80.0		1021.2	-4.0		8:33 AM	3.2	NNE	9.3	30	2015-02-01 08:33:00	7	8
713	2015-02-01 09:00:00	46.34999847	Light Snow	2015-02-01 14:56:00<br />	-9.0	Snow	-	80.0		1021.6	-6.0		9:56 AM	11.3	NE	11.1	40	2015-02-01 09:56:00	7	9
714	2015-02-01 10:00:00	46.20000076	Light Snow	2015-02-01 15:56:00<br />	-9.0	Snow	-	80.0		1021.6	-6.0		10:56 AM	16.1	WNW	11.1	300	2015-02-01 10:56:00	7	10
715	2015-02-01 11:00:00	46.42499924	Light Snow Showers	2015-02-01 16:56:00<br />	-9.0	Snow	-	80.0		1021.2	-6.0		11:56 AM	16.1	NW	11.1	310	2015-02-01 11:56:00	7	11
716	2015-02-01 12:00:00	45.92499924	Overcast	2015-02-01 17:56:00<br />	-9.0		-	80.0		1020.5	-6.0		12:56 PM	16.1	WNW	13.0	290	2015-02-01 12:56:00	7	12
717	2015-02-01 13:00:00	40.77500153	Overcast	2015-02-01 18:56:00<br />	-11.0		-	74.0		1020.2	-7.0		1:56 PM	16.1	NW	9.3	310	2015-02-01 13:56:00	7	13
718	2015-02-01 15:00:00	37.25	Light Snow	2015-02-01 20:56:00<br />	-10.0	Snow	-	86.0		1019.5	-8.0		3:56 PM	2.4	NW	11.1	320	2015-02-01 15:56:00	7	15
719	2015-02-01 16:00:00	37.17499924	Light Snow	2015-02-01 21:56:00<br />	-10.0	Snow	-	86.0		1018.5	-8.0		4:56 PM	2.4	NNW	9.3	330	2015-02-01 16:56:00	7	16
720	2015-02-01 17:00:00	38.65000153	Light Snow	2015-02-01 22:10:00<br />	-10.0	Snow	-	86.0		1018.2	-8.0		5:10 PM	8.0	NNW	7.4	330	2015-02-01 17:10:00	7	17
721	2015-02-01 18:00:00	39.42499924	Light Snow	2015-02-01 23:56:00<br />	-10.0	Snow	-	93.0		1017.2	-9.0		6:56 PM	3.2	Calm	Calm	0	2015-02-01 18:56:00	7	18
722	2015-02-01 19:00:00	38.90000153	Light Snow	2015-02-02 00:56:00<br />	-10.0	Snow	-	86.0		1015.8	-8.0		7:56 PM	3.2	Calm	Calm	0	2015-02-01 19:56:00	7	19
723	2015-02-01 21:00:00	38.125	Light Snow	2015-02-02 02:56:00<br />	-9.0	Snow	-	93.0		1012.1	-8.0		9:56 PM	3.2	East	7.4	90	2015-02-01 21:56:00	7	21
724	2015-02-02 11:00:00	49.72499847	Light Snow	2015-02-02 16:56:00<br />	-12.0	Snow	38.9	92.0		-9999.0	-11.0		11:56 AM	3.2	NW	25.9	310	2015-02-02 11:56:00	1	11
725	2015-02-02 12:00:00	50.29999924	Light Snow	2015-02-02 17:56:00<br />	-13.0	Snow	-	85.0		999.9	-11.0		12:56 PM	1.2	NW	31.5	320	2015-02-02 12:56:00	1	12
726	2015-02-02 13:00:00	40.72499847	Light Snow	2015-02-02 18:56:00<br />	-9999.0	Snow	-			1001.9	-12.0		1:56 PM	1.2	WNW	31.5	300	2015-02-02 13:56:00	1	13
727	2015-02-02 14:00:00	46.65000153	Light Snow	2015-02-02 19:56:00<br />	-15.0	Snow	55.6	79.0		1004.3	-12.0		2:56 PM	1.6	NW	37.0	310	2015-02-02 14:56:00	1	14
728	2015-02-02 15:00:00	46.32500076	Light Snow	2015-02-02 20:56:00<br />	-17.0	Snow	51.9	73.0		1006.0	-13.0		3:56 PM	4.8	NNW	37.0	340	2015-02-02 15:56:00	1	15
729	2015-02-02 16:00:00	50.60000229	Light Snow	2015-02-02 21:56:00<br />	-17.2	Snow	42.6	80.0	0.0	1010.2	-14.4		4:56 PM	2.4	NNW	27.8	340	2015-02-02 16:56:00	1	16
730	2015-02-02 17:00:00	50.90000153	Light Snow	2015-02-02 22:56:00<br />	-17.2	Snow	-	80.0	0.0	1012.3	-14.4		5:56 PM	2.4	NNW	22.2	330	2015-02-02 17:56:00	1	17
731	2015-02-02 18:00:00	53.40000153	Light Snow	2015-02-02 23:56:00<br />	-16.6	Snow	-	80.0	0.0	1013.8	-13.8		6:56 PM	3.2	NNW	22.2	330	2015-02-02 18:56:00	1	18
732	2015-02-02 19:00:00	51.97499847	Light Snow	2015-02-03 00:56:00<br />	-16.6	Snow	-	80.0	0.0	1015.3	-13.8		7:56 PM	9.7	North	20.4	350	2015-02-02 19:56:00	1	19
733	2015-02-02 20:00:00	53.57500076	Light Snow	2015-02-03 01:56:00<br />	-16.1	Snow	-	83.0	0.0	1016.7	-13.8		8:56 PM	9.7	North	14.8	350	2015-02-02 20:56:00	1	20
734	2015-02-02 21:00:00	47.45000076	Light Snow	2015-02-03 02:56:00<br />	-16.1	Snow	-	80.0	0.0	1017.7	-13.3		9:56 PM	8.0	North	13.0	350	2015-02-02 21:56:00	1	21
735	2015-02-03 06:00:00	47.59999847	Mostly Cloudy	2015-02-03 11:56:00<br />	-21.0		-	78.0		1019.5	-18.0		6:56 AM	16.1	Calm	Calm	0	2015-02-03 06:56:00	2	6
736	2015-02-03 08:00:00	47.84999847	Clear	2015-02-03 13:56:00<br />	-17.0		-	73.0		1021.2	-13.0		8:56 AM	16.1	SW	13.0	230	2015-02-03 08:56:00	2	8
737	2015-02-03 09:00:00	48.32500076	Clear	2015-02-03 14:46:00<br />	-16.0		-	73.0		1022.2	-12.0		9:46 AM	16.1	WSW	7.4	240	2015-02-03 09:46:00	2	9
738	2015-02-03 10:00:00	50.77500153	Partly Cloudy	2015-02-03 15:56:00<br />	-15.0		-	67.0		1022.2	-10.0		10:56 AM	16.1	WNW	20.4	290	2015-02-03 10:56:00	2	10
739	2015-02-03 11:00:00	50.42499924	Partly Cloudy	2015-02-03 16:56:00<br />	-16.0		-	53.0		1021.2	-8.0		11:56 AM	16.1	West	16.7	260	2015-02-03 11:56:00	2	11
740	2015-02-03 12:00:00	47.09999847	Partly Cloudy	2015-02-03 17:56:00<br />	-15.0		-	54.0		1020.5	-7.0		12:56 PM	16.1	SW	14.8	230	2015-02-03 12:56:00	2	12
741	2015-02-03 13:00:00	44.42499924	Clear	2015-02-03 18:56:00<br />	-15.0		-	54.0		1020.2	-7.0		1:56 PM	16.1	SW	7.4	230	2015-02-03 13:56:00	2	13
742	2015-02-03 14:00:00	50.65000153	Clear	2015-02-03 19:56:00<br />	-16.0		-	43.0		1019.9	-5.0		2:56 PM	16.1	West	20.4	260	2015-02-03 14:56:00	2	14
743	2015-02-03 15:00:00	53.75	Clear	2015-02-03 20:56:00<br />	-16.0		-	43.0		1020.5	-5.0		3:56 PM	16.1	West	13.0	260	2015-02-03 15:56:00	2	15
744	2015-02-03 16:00:00	56.25	Clear	2015-02-03 21:56:00<br />	-16.0		-	46.0		1020.2	-6.0		4:56 PM	16.1	WSW	13.0	240	2015-02-03 16:56:00	2	16
745	2015-02-03 17:00:00	59.47499847	Clear	2015-02-03 22:56:00<br />	-17.0		-	49.0		1020.5	-8.0		5:56 PM	16.1	Variable	7.4	0	2015-02-03 17:56:00	2	17
746	2015-02-03 18:00:00	52.94999695	Clear	2015-02-03 23:56:00<br />	-17.2		-	59.0		1023.5	-10.5		6:56 PM	16.1	South	5.6	180	2015-02-03 18:56:00	2	18
747	2015-02-03 19:00:00	51.92499924	Partly Cloudy	2015-02-04 00:56:00<br />	-17.7		-	73.0		1023.8	-13.8		7:56 PM	16.1	SE	5.6	140	2015-02-03 19:56:00	2	19
748	2015-02-03 20:00:00	50.40000153	Scattered Clouds	2015-02-04 01:56:00<br />	-17.0		-	67.0		1021.6	-12.0		8:56 PM	16.1	Calm	Calm	0	2015-02-03 20:56:00	2	20
749	2015-02-03 21:00:00	49.57500076	Mostly Cloudy	2015-02-04 02:56:00<br />	-17.0		-	67.0		1022.2	-12.0		9:56 PM	16.1	Variable	5.6	0	2015-02-03 21:56:00	2	21
750	2015-02-03 22:00:00	50.40000153	Overcast	2015-02-04 03:56:00<br />	-16.6		-	59.0		1021.6	-10.0		10:56 PM	16.1	SSE	5.6	150	2015-02-03 22:56:00	2	22
751	2015-02-03 23:00:00	51.90000153	Overcast	2015-02-04 04:56:00<br />	-15.5		-	62.0		1023.7	-9.4		11:56 PM	16.1	SE	5.6	140	2015-02-03 23:56:00	2	23
752	2015-02-04 00:00:00	50.97499847	Light Snow	2015-02-04 05:56:00<br />	-12.7	Snow	-	65.0	0.0	1023.6	-7.2		12:56 AM	14.5	SSW	13.0	210	2015-02-04 00:56:00	3	0
753	2015-02-04 01:00:00	49.84999847	Light Snow	2015-02-04 06:56:00<br />	-10.0	Snow	-	81.0	0.0	1023.0	-7.2		1:56 AM	16.1	SE	5.6	130	2015-02-04 01:56:00	3	1
754	2015-02-04 02:00:00	47.92500305	Light Snow	2015-02-04 07:46:00<br />	-10.0	Snow	-	86.0	0.0	1020.5	-8.0		2:46 AM	4.0	SE	5.6	140	2015-02-04 02:46:00	3	2
755	2015-02-04 03:00:00	47.07500076	Light Snow	2015-02-04 08:25:00<br />	-9.0	Snow	-	93.0	0.0	1019.9	-8.0		3:25 AM	2.8	SSE	7.4	150	2015-02-04 03:25:00	3	3
756	2015-02-04 04:00:00	46.92499924	Light Snow	2015-02-04 09:56:00<br />	-7.7	Snow	-	92.0	0.0	1020.5	-6.6		4:56 AM	12.9	South	9.3	170	2015-02-04 04:56:00	3	4
757	2015-02-04 05:00:00	47.40000153	Light Snow	2015-02-04 10:17:00<br />	-8.0	Snow	-	93.0	0.0	1018.5	-7.0		5:17 AM	11.3	South	9.3	180	2015-02-04 05:17:00	3	5
758	2015-02-04 06:00:00	47.15000153	Light Snow	2015-02-04 11:05:00<br />	-8.0	Snow	-	93.0	0.0	1017.8	-7.0		6:05 AM	16.1	South	16.7	180	2015-02-04 06:05:00	3	6
759	2015-02-04 07:00:00	47.375	Light Snow Showers	2015-02-04 12:56:00<br />	-8.3	Snow	-	85.0	0.0	1019.8	-6.1		7:56 AM	11.3	South	18.5	180	2015-02-04 07:56:00	3	7
760	2015-02-04 08:00:00	48.17499924	Light Snow Showers	2015-02-04 13:56:00<br />	-7.7	Snow	-	85.0	0.0	1019.5	-5.5		8:56 AM	9.7	South	18.5	190	2015-02-04 08:56:00	3	8
761	2015-02-04 09:00:00	46.90000153	Light Snow Showers	2015-02-04 14:56:00<br />	-7.2	Snow	-	78.0	0.0	1018.9	-3.8		9:56 AM	16.1	SSW	18.5	200	2015-02-04 09:56:00	3	9
762	2015-02-04 10:00:00	49.70000076	Overcast	2015-02-04 15:56:00<br />	-7.2		-	75.0	0.0	1018.5	-3.3		10:56 AM	16.1	SSW	16.7	200	2015-02-04 10:56:00	3	10
763	2015-02-04 11:00:00	50.57500076	Overcast	2015-02-04 16:56:00<br />	-6.6		-	75.0		1017.2	-2.7		11:56 AM	16.1	South	20.4	190	2015-02-04 11:56:00	3	11
764	2015-02-04 12:00:00	52.02500153	Overcast	2015-02-04 17:56:00<br />	-6.1		-	72.0		1016.0	-1.6		12:56 PM	16.1	SSW	20.4	200	2015-02-04 12:56:00	3	12
765	2015-02-04 16:00:00	51.95000076	Overcast	2015-02-04 21:56:00<br />	-7.0		-	64.0		1012.8	-1.0		4:56 PM	16.1	SE	7.4	130	2015-02-04 16:56:00	3	16
766	2015-02-04 17:00:00	55.82500076	Light Snow	2015-02-04 22:56:00<br />	-6.0	Snow	-	69.0		1013.1	-1.0		5:56 PM	3.2	SSE	11.1	150	2015-02-04 17:56:00	3	17
767	2015-02-04 18:00:00	57.02500153	Light Snow	2015-02-04 23:04:00<br />	-4.0	Snow	-	80.0	0.0	1013.1	-1.0		6:04 PM	3.2	South	5.6	180	2015-02-04 18:04:00	3	18
768	2015-02-04 19:00:00	56.125	Light Snow	2015-02-05 00:56:00<br />	-2.2	Snow	-	92.0	0.0	1014.3	-1.1		7:56 PM	3.2	South	7.4	180	2015-02-04 19:56:00	3	19
769	2015-02-04 20:00:00	54.72500229	Light Snow	2015-02-05 01:56:00<br />	-2.2	Snow	-	92.0	0.01	1014.3	-1.1		8:56 PM	3.2	South	11.1	170	2015-02-04 20:56:00	3	20
770	2015-02-04 21:00:00	51.125	Light Snow	2015-02-05 02:56:00<br />	-1.6	Snow	-	96.0	0.02	1013.9	-1.1		9:56 PM	2.0	WSW	11.1	250	2015-02-04 21:56:00	3	21
771	2015-02-04 22:00:00	53.75	Light Snow	2015-02-05 03:13:00<br />	-2.0	Snow	35.2	100.0	0.0	1013.1	-2.0		10:13 PM	1.6	North	25.9	350	2015-02-04 22:13:00	3	22
772	2015-02-04 23:00:00	53.54999924	Light Snow	2015-02-05 04:24:00<br />	-5.0	Snow	-	93.0	0.0	1013.4	-4.0		11:24 PM	2.4	NW	18.5	310	2015-02-04 23:24:00	3	23
773	2015-02-05 00:00:00	49.47499847	Light Snow	2015-02-05 05:15:00<br />	-5.0	Snow	-	93.0	0.0	1013.4	-4.0		12:15 AM	2.8	NW	24.1	310	2015-02-05 00:15:00	4	0
774	2015-02-05 01:00:00	49.22499847	Light Snow	2015-02-05 06:03:00<br />	-6.0	Snow	-	93.0	0.0	1013.4	-5.0		1:03 AM	3.2	NNW	16.7	340	2015-02-05 01:03:00	4	1
775	2015-02-05 02:00:00	48.29999924	Light Snow	2015-02-05 07:07:00<br />	-8.0	Snow	-	93.0	0.0	1014.4	-7.0		2:07 AM	3.2	NNW	13.0	330	2015-02-05 02:07:00	4	2
776	2015-02-05 03:00:00	46.95000076	Light Snow	2015-02-05 08:06:00<br />	-9.0	Snow	-	86.0	0.0	1015.1	-7.0		3:06 AM	3.2	NNW	20.4	330	2015-02-05 03:06:00	4	3
777	2015-02-05 04:00:00	45.54999924	Light Snow	2015-02-05 09:56:00<br />	-10.0	Snow	-	84.0	0.0	1017.5	-7.7		4:56 AM	6.4	NNW	16.7	330	2015-02-05 04:56:00	4	4
778	2015-02-05 05:00:00	45.09999847	Light Snow	2015-02-05 10:04:00<br />	-10.0	Snow	-	86.0	0.0	1016.1	-8.0		5:04 AM	6.4	NW	20.4	310	2015-02-05 05:04:00	4	5
779	2015-02-05 06:00:00	46.09999847	Light Snow Showers	2015-02-05 11:23:00<br />	-12.0	Snow	35.2	79.0	0.0	1017.2	-9.0		6:23 AM	11.3	NW	29.6	320	2015-02-05 06:23:00	4	6
780	2015-02-05 07:00:00	46.15000153	Light Snow	2015-02-05 12:24:00<br />	-12.0	Snow	-	79.0	0.0	1018.5	-9.0		7:24 AM	1.6	NW	33.3	310	2015-02-05 07:24:00	4	7
781	2015-02-05 08:00:00	46.84999847	Light Snow Showers	2015-02-05 13:56:00<br />	-13.3	Snow	38.9	77.0	0.0	1022.0	-10.0		8:56 AM	11.3	NW	31.5	310	2015-02-05 08:56:00	4	8
782	2015-02-05 09:00:00	46.59999847	Scattered Clouds	2015-02-05 14:56:00<br />	-15.0		-	67.0	0.0	1022.9	-10.0		9:56 AM	16.1	NW	33.3	320	2015-02-05 09:56:00	4	9
783	2015-02-05 10:00:00	46.45000076	Mostly Cloudy	2015-02-05 15:22:00<br />	-15.0		37.0	67.0	0.0	1021.2	-10.0		10:22 AM	16.1	NW	22.2	320	2015-02-05 10:22:00	4	10
784	2015-02-05 11:00:00	47.17499924	Light Snow Showers	2015-02-05 16:56:00<br />	-16.1	Snow	44.4	62.0	0.0	1023.4	-10.0		11:56 AM	11.3	NW	37.0	310	2015-02-05 11:56:00	4	11
785	2015-02-05 12:00:00	51.90000153	Light Snow Showers	2015-02-05 17:56:00<br />	-16.6	Snow	44.4	62.0	0.0	1023.2	-10.5		12:56 PM	16.1	NW	37.0	320	2015-02-05 12:56:00	4	12
786	2015-02-05 13:00:00	45.52500153	Heavy Snow	2015-02-05 18:28:00<br />	-14.0	Snow	44.4	79.0	0.0	1021.2	-11.0		1:28 PM	0.2	NNW	35.2	340	2015-02-05 13:28:00	4	13
787	2015-02-05 14:00:00	47.84999847	Snow	2015-02-05 19:12:00<br />	-16.0	Snow	-	73.0	0.0	1021.6	-12.0		2:12 PM	0.8	NNW	24.1	340	2015-02-05 14:12:00	4	14
788	2015-02-05 15:00:00	49.5	Light Snow Showers	2015-02-05 20:56:00<br />	-18.8	Snow	-	61.0	0.0	1024.5	-12.7		3:56 PM	16.1	NNW	16.7	330	2015-02-05 15:56:00	4	15
789	2015-02-05 16:00:00	48.65000153	Light Snow	2015-02-05 21:28:00<br />	-17.0	Snow	-	73.0	0.0	1022.2	-13.0		4:28 PM	6.4	NNW	16.7	340	2015-02-05 16:28:00	4	16
790	2015-02-05 17:00:00	49.125	Overcast	2015-02-05 22:56:00<br />	-18.8		-	61.0	0.0	1025.1	-12.7		5:56 PM	16.1	NW	24.1	320	2015-02-05 17:56:00	4	17
791	2015-02-05 18:00:00	53.67499924	Overcast	2015-02-05 23:56:00<br />	-19.4		-	58.0		1025.6	-12.7		6:56 PM	16.1	WNW	22.2	300	2015-02-05 18:56:00	4	18
792	2015-02-05 19:00:00	51.07500076	Mostly Cloudy	2015-02-06 00:56:00<br />	-20.0		-	60.0		1025.9	-13.8		7:56 PM	16.1	West	18.5	280	2015-02-05 19:56:00	4	19
793	2015-02-05 20:00:00	47.75	Overcast	2015-02-06 01:56:00<br />	-20.0		-	63.0		1025.9	-14.4		8:56 PM	16.1	West	14.8	280	2015-02-05 20:56:00	4	20
794	2015-02-05 21:00:00	47.57499695	Overcast	2015-02-06 02:56:00<br />	-19.4		-	67.0		1025.4	-14.4		9:56 PM	16.1	West	14.8	280	2015-02-05 21:56:00	4	21
795	2015-02-05 22:00:00	49.45000076	Overcast	2015-02-06 03:56:00<br />	-20.0		-	60.0		1024.9	-13.8		10:56 PM	16.1	WNW	20.4	300	2015-02-05 22:56:00	4	22
796	2015-02-05 23:00:00	53.07500076	Clear	2015-02-06 04:56:00<br />	-20.5		-	70.0		1024.6	-16.1		11:56 PM	16.1	WNW	7.4	290	2015-02-05 23:56:00	4	23
797	2015-02-06 00:00:00	51.04999924	Clear	2015-02-06 05:56:00<br />	-20.0		-	73.0		1024.5	-16.1		12:56 AM	16.1	WNW	11.1	300	2015-02-06 00:56:00	5	0
798	2015-02-06 01:00:00	51.375	Clear	2015-02-06 06:56:00<br />	-20.0		-	69.0		1024.3	-15.5		1:56 AM	16.1	West	13.0	280	2015-02-06 01:56:00	5	1
799	2015-02-06 02:00:00	47.22499847	Clear	2015-02-06 07:56:00<br />	-22.2		-	69.0		1024.0	-17.7		2:56 AM	16.1	SW	5.6	220	2015-02-06 02:56:00	5	2
800	2015-02-06 03:00:00	46.47499847	Clear	2015-02-06 08:56:00<br />	-23.8		-	76.0		1023.3	-20.5		3:56 AM	16.1	South	7.4	190	2015-02-06 03:56:00	5	3
801	2015-02-06 04:00:00	48.34999847	Mostly Cloudy	2015-02-06 09:56:00<br />	-23.8		-	72.0		1022.8	-20.0		4:56 AM	16.1	Calm	Calm	0	2015-02-06 04:56:00	5	4
802	2015-02-06 05:00:00	47.52500153	Overcast	2015-02-06 10:56:00<br />	-21.1		-	63.0		1021.6	-15.5		5:56 AM	16.1	South	11.1	170	2015-02-06 05:56:00	5	5
803	2015-02-06 06:00:00	46.79999924	Overcast	2015-02-06 11:23:00<br />	-21.0		-	61.0		1018.8	-15.0		6:23 AM	16.1	South	11.1	190	2015-02-06 06:23:00	5	6
804	2015-02-06 07:00:00	47.0	Light Snow	2015-02-06 12:56:00<br />	-20.0	Snow	-	60.0	0.0	1020.9	-13.8		7:56 AM	8.0	SSW	14.8	200	2015-02-06 07:56:00	5	7
805	2015-02-06 08:00:00	46.15000153	Mostly Cloudy	2015-02-06 13:56:00<br />	-18.3		-	69.0	0.0	1020.5	-13.8		8:56 AM	16.1	South	9.3	190	2015-02-06 08:56:00	5	8
806	2015-02-06 09:00:00	47.45000076	Overcast	2015-02-06 14:56:00<br />	-17.7		-	61.0		1020.0	-11.6		9:56 AM	16.1	SW	9.3	220	2015-02-06 09:56:00	5	9
807	2015-02-06 10:00:00	50.875	Overcast	2015-02-06 15:56:00<br />	-15.5		27.8	62.0		1019.7	-9.4		10:56 AM	16.1	West	20.4	270	2015-02-06 10:56:00	5	10
808	2015-02-06 11:00:00	50.77500153	Mostly Cloudy	2015-02-06 16:56:00<br />	-13.8		31.5	62.0		1019.2	-7.7		11:56 AM	16.1	West	24.1	270	2015-02-06 11:56:00	5	11
809	2015-02-06 12:00:00	49.09999847	Overcast	2015-02-06 17:56:00<br />	-13.8		-	60.0		1019.0	-7.2		12:56 PM	16.1	West	14.8	260	2015-02-06 12:56:00	5	12
810	2015-02-06 13:00:00	44.27499771	Mostly Cloudy	2015-02-06 18:56:00<br />	-13.8		-	57.0		1018.7	-6.6		1:56 PM	16.1	West	16.7	280	2015-02-06 13:56:00	5	13
811	2015-02-06 14:00:00	59.70000076	Overcast	2015-02-06 19:56:00<br />	-13.8		-	55.0		1018.9	-6.1		2:56 PM	16.1	West	20.4	270	2015-02-06 14:56:00	5	14
812	2015-02-06 15:00:00	49.40000153	Mostly Cloudy	2015-02-06 20:56:00<br />	-13.3		-	55.0		1019.3	-5.5		3:56 PM	16.1	West	18.5	260	2015-02-06 15:56:00	5	15
813	2015-02-06 16:00:00	49.95000076	Mostly Cloudy	2015-02-06 21:56:00<br />	-13.8		-	55.0		1019.6	-6.1		4:56 PM	16.1	West	14.8	270	2015-02-06 16:56:00	5	16
814	2015-02-06 17:00:00	47.92499924	Clear	2015-02-06 22:56:00<br />	-13.8		-	60.0		1019.4	-7.2		5:56 PM	16.1	West	11.1	270	2015-02-06 17:56:00	5	17
815	2015-02-06 18:00:00	45.90000153	Clear	2015-02-06 23:56:00<br />	-13.8		-	65.0		1020.1	-8.3		6:56 PM	16.1	West	9.3	280	2015-02-06 18:56:00	5	18
816	2015-02-06 19:00:00	45.67499924	Clear	2015-02-07 00:56:00<br />	-15.5		-	73.0		1020.5	-11.6		7:56 PM	16.1	WSW	5.6	240	2015-02-06 19:56:00	5	19
817	2015-02-06 20:00:00	46.5	Clear	2015-02-07 01:56:00<br />	-14.4		-	68.0		1020.9	-9.4		8:56 PM	16.1	West	9.3	280	2015-02-06 20:56:00	5	20
818	2015-02-06 21:00:00	45.20000076	Clear	2015-02-07 02:56:00<br />	-14.4		-	71.0		1020.3	-10.0		9:56 PM	16.1	SW	5.6	230	2015-02-06 21:56:00	5	21
819	2015-02-06 22:00:00	46.22499847	Overcast	2015-02-07 03:56:00<br />	-13.3		-	70.0		1020.0	-8.8		10:56 PM	16.1	WSW	13.0	250	2015-02-06 22:56:00	5	22
820	2015-02-06 23:00:00	51.67499924	Overcast	2015-02-07 04:56:00<br />	-12.7		-	71.0		1019.2	-8.3		11:56 PM	16.1	SW	13.0	230	2015-02-06 23:56:00	5	23
821	2015-02-07 00:00:00	49.47499847	Overcast	2015-02-07 05:56:00<br />	-12.2		-	74.0		1019.3	-8.3		12:56 AM	16.1	WSW	7.4	250	2015-02-07 00:56:00	6	0
822	2015-02-07 01:00:00	50.25	Overcast	2015-02-07 06:56:00<br />	-11.6		-	71.0		1019.3	-7.2		1:56 AM	16.1	SW	7.4	220	2015-02-07 01:56:00	6	1
823	2015-02-07 02:00:00	48.67499924	Overcast	2015-02-07 07:56:00<br />	-11.1		-	74.0		1019.4	-7.2		2:56 AM	16.1	WSW	7.4	250	2015-02-07 02:56:00	6	2
824	2015-02-07 03:00:00	49.92499924	Light Snow	2015-02-07 08:56:00<br />	-11.1	Snow	-	74.0	0.0	1019.6	-7.2		3:56 AM	12.9	SW	7.4	230	2015-02-07 03:56:00	6	3
825	2015-02-07 04:00:00	48.29999924	Overcast	2015-02-07 09:56:00<br />	-10.5		-	74.0	0.0	1019.6	-6.6		4:56 AM	16.1	WSW	9.3	240	2015-02-07 04:56:00	6	4
826	2015-02-07 05:00:00	48.5	Overcast	2015-02-07 10:56:00<br />	-10.5		-	71.0		1018.7	-6.1		5:56 AM	16.1	SSW	9.3	210	2015-02-07 05:56:00	6	5
827	2015-02-07 06:00:00	47.32499695	Overcast	2015-02-07 11:22:00<br />	-11.0		-	68.0		1016.8	-6.0		6:22 AM	16.1	SW	11.1	220	2015-02-07 06:22:00	6	6
828	2015-02-07 07:00:00	46.625	Light Snow	2015-02-07 12:56:00<br />	-10.0	Snow	-	71.0	0.0	1019.2	-5.5		7:56 AM	9.7	South	5.6	170	2015-02-07 07:56:00	6	7
829	2015-02-07 08:00:00	47.29999924	Light Snow	2015-02-07 13:20:00<br />	-9.0	Snow	-	80.0	0.0	1016.8	-6.0		8:20 AM	3.2	South	9.3	190	2015-02-07 08:20:00	6	8
830	2015-02-07 09:00:00	47.02500153	Light Snow	2015-02-07 14:56:00<br />	-7.2	Snow	-	88.0	0.0	1018.3	-5.5		9:56 AM	2.4	South	9.3	180	2015-02-07 09:56:00	6	9
831	2015-02-07 10:00:00	47.25	Light Snow	2015-02-07 15:03:00<br />	-7.0	Snow	-	93.0	0.0	1016.1	-6.0		10:03 AM	4.0	South	11.1	170	2015-02-07 10:03:00	6	10
832	2015-02-07 11:00:00	48.375	Light Snow	2015-02-07 16:56:00<br />	-7.2	Snow	-	78.0	0.0	1016.8	-3.8		11:56 AM	14.5	SSE	5.6	160	2015-02-07 11:56:00	6	11
833	2015-02-07 12:00:00	46.42499924	Light Snow	2015-02-07 17:56:00<br />	-7.2	Snow	-	75.0	0.0	1016.0	-3.3		12:56 PM	4.8	SE	5.6	140	2015-02-07 12:56:00	6	12
834	2015-02-07 13:00:00	38.09999847	Light Snow	2015-02-07 18:56:00<br />	-5.5	Snow	-	85.0	0.0	1015.1	-3.3		1:56 PM	6.4	SSE	5.6	160	2015-02-07 13:56:00	6	13
835	2015-02-07 14:00:00	37.82500076	Light Snow	2015-02-07 19:56:00<br />	-6.1	Snow	-	78.0	0.0	1014.8	-2.7		2:56 PM	12.9	Calm	Calm	0	2015-02-07 14:56:00	6	14
836	2015-02-07 15:00:00	41.04999924	Light Snow	2015-02-07 20:03:00<br />	-6.0	Snow	-	80.0	0.0	1013.1	-3.0		3:03 PM	16.1	Calm	Calm	0	2015-02-07 15:03:00	6	15
837	2015-02-07 16:00:00	40.95000076	Light Snow	2015-02-07 21:03:00<br />	-6.0	Snow	-	74.0	0.0	1013.1	-2.0		4:03 PM	16.1	ESE	5.6	120	2015-02-07 16:03:00	6	16
838	2015-02-07 17:00:00	39.875	Overcast	2015-02-07 22:56:00<br />	-5.0		-	84.0	0.0	1015.1	-2.7		5:56 PM	16.1	Calm	Calm	0	2015-02-07 17:56:00	6	17
839	2015-02-07 18:00:00	39.07500076	Light Snow	2015-02-07 23:56:00<br />	-5.5	Snow	-	81.0	0.01	1014.9	-2.7		6:56 PM	16.1	East	5.6	90	2015-02-07 18:56:00	6	18
840	2015-02-07 19:00:00	40.25	Overcast	2015-02-08 00:56:00<br />	-5.5		-	81.0	0.0	1014.3	-2.7		7:56 PM	16.1	East	7.4	80	2015-02-07 19:56:00	6	19
841	2015-02-07 20:00:00	38.72499847	Overcast	2015-02-08 01:56:00<br />	-5.5		-	81.0		1014.2	-2.7		8:56 PM	16.1	East	7.4	90	2015-02-07 20:56:00	6	20
842	2015-02-07 21:00:00	39.79999924	Overcast	2015-02-08 02:56:00<br />	-5.5		-	81.0		1013.8	-2.7		9:56 PM	16.1	East	7.4	90	2015-02-07 21:56:00	6	21
843	2015-02-07 22:00:00	46.04999924	Overcast	2015-02-08 03:56:00<br />	-5.5		-	81.0	0.0	1013.7	-2.7		10:56 PM	16.1	East	9.3	80	2015-02-07 22:56:00	6	22
844	2015-02-07 23:00:00	51.79999924	Overcast	2015-02-08 04:56:00<br />	-5.5		-	78.0		1013.1	-2.2		11:56 PM	16.1	East	11.1	90	2015-02-07 23:56:00	6	23
845	2015-02-08 00:00:00	48.625	Overcast	2015-02-08 05:56:00<br />	-5.5		-	78.0		1012.6	-2.2		12:56 AM	16.1	East	5.6	80	2015-02-08 00:56:00	7	0
846	2015-02-08 01:00:00	47.72499847	Overcast	2015-02-08 06:56:00<br />	-5.0		-	81.0		1011.8	-2.2		1:56 AM	16.1	East	5.6	90	2015-02-08 01:56:00	7	1
847	2015-02-08 02:00:00	49.375	Overcast	2015-02-08 07:56:00<br />	-5.0		-	78.0		1011.2	-1.6		2:56 AM	16.1	East	7.4	80	2015-02-08 02:56:00	7	2
848	2015-02-08 03:00:00	47.57500076	Overcast	2015-02-08 08:56:00<br />	-4.4		-	79.0		1010.9	-1.1		3:56 AM	16.1	Calm	Calm	0	2015-02-08 03:56:00	7	3
849	2015-02-08 04:00:00	47.25	Overcast	2015-02-08 09:56:00<br />	-4.4		-	81.0		1010.4	-1.6		4:56 AM	16.1	East	5.6	100	2015-02-08 04:56:00	7	4
850	2015-02-08 05:00:00	47.65000153	Overcast	2015-02-08 10:56:00<br />	-3.8		-	82.0		1009.9	-1.1		5:56 AM	16.1	Calm	Calm	0	2015-02-08 05:56:00	7	5
851	2015-02-08 06:00:00	45.42499924	Overcast	2015-02-08 11:27:00<br />	-4.0		-	80.0		1008.4	-1.0		6:27 AM	16.1	Calm	Calm	0	2015-02-08 06:27:00	7	6
852	2015-02-08 07:00:00	46.54999924	Overcast	2015-02-08 12:56:00<br />	-5.5		-	62.0	0.01	1009.5	1.1		7:56 AM	16.1	Calm	Calm	0	2015-02-08 07:56:00	7	7
853	2015-02-08 08:00:00	48.5	Mostly Cloudy	2015-02-08 13:56:00<br />	-5.0		-	67.0		1009.5	0.5		8:56 AM	16.1	Calm	Calm	0	2015-02-08 08:56:00	7	8
854	2015-02-08 09:00:00	45.92499924	Overcast	2015-02-08 14:56:00<br />	-5.0		-	62.0		1009.0	1.6		9:56 AM	16.1	South	11.1	180	2015-02-08 09:56:00	7	9
855	2015-02-08 10:00:00	47.70000076	Overcast	2015-02-08 15:56:00<br />	-5.0		-	57.0		1008.9	2.7		10:56 AM	16.1	South	13.0	180	2015-02-08 10:56:00	7	10
856	2015-02-08 11:00:00	49.15000153	Overcast	2015-02-08 16:56:00<br />	-2.2		-	79.0	0.0	1008.6	1.1		11:56 AM	16.1	West	9.3	280	2015-02-08 11:56:00	7	11
857	2015-02-08 12:00:00	47.22499847	Overcast	2015-02-08 17:56:00<br />	-2.7		-	92.0	0.0	1008.2	-1.6		12:56 PM	12.9	NW	5.6	320	2015-02-08 12:56:00	7	12
858	2015-02-08 13:00:00	39.07500076	Overcast	2015-02-08 18:56:00<br />	-3.3		-	96.0		1007.9	-2.7		1:56 PM	4.8	NW	13.0	310	2015-02-08 13:56:00	7	13
859	2015-02-08 14:00:00	38.34999847	Overcast	2015-02-08 19:18:00<br />	-3.0		-	100.0		1006.7	-3.0		2:18 PM	2.4	NW	13.0	310	2015-02-08 14:18:00	7	14
860	2015-02-08 15:00:00	38.90000153	Light Snow Showers	2015-02-08 20:56:00<br />	-4.4	Snow	-	96.0	0.0	1008.8	-3.8		3:56 PM	2.4	WNW	14.8	300	2015-02-08 15:56:00	7	15
861	2015-02-08 16:00:00	39.65000153	Light Snow	2015-02-08 21:56:00<br />	-5.0	Snow	-	96.0	0.0	1010.0	-4.4		4:56 PM	2.4	WNW	14.8	300	2015-02-08 16:56:00	7	16
862	2015-02-08 17:00:00	40.27500153	Light Snow	2015-02-08 22:56:00<br />	-6.1	Snow	-	92.0	0.0	1011.0	-5.0		5:56 PM	2.4	WNW	13.0	300	2015-02-08 17:56:00	7	17
863	2015-02-08 18:00:00	38.84999847	Light Snow	2015-02-08 23:03:00<br />	-6.0	Snow	-	93.0	0.0	1009.7	-5.0		6:03 PM	6.4	NW	13.0	310	2015-02-08 18:03:00	7	18
864	2015-02-08 19:00:00	39.95000076	Light Snow	2015-02-09 00:56:00<br />	-7.7	Snow	-	92.0	0.0	1012.3	-6.6		7:56 PM	4.8	NW	13.0	310	2015-02-08 19:56:00	7	19
865	2015-02-08 20:00:00	38.54999924	Light Snow	2015-02-09 01:56:00<br />	-8.8	Snow	-	92.0	0.0	1013.2	-7.7		8:56 PM	3.2	NNW	14.8	330	2015-02-08 20:56:00	7	20
866	2015-02-08 21:00:00	36.52500153	Light Snow	2015-02-09 02:56:00<br />	-10.0	Snow	-	88.0	0.0	1013.7	-8.3		9:56 PM	3.2	NNW	9.3	330	2015-02-08 21:56:00	7	21
867	2015-02-08 22:00:00	45.875	Light Snow	2015-02-09 03:03:00<br />	-10.0	Snow	-	86.0	0.0	1011.7	-8.0		10:03 PM	8.0	NNW	7.4	340	2015-02-08 22:03:00	7	22
868	2015-02-08 23:00:00	49.59999847	Light Snow	2015-02-09 04:11:00<br />	-10.0	Snow	-	93.0	0.0	1012.1	-9.0		11:11 PM	4.8	NW	13.0	320	2015-02-08 23:11:00	7	23
869	2015-02-09 00:00:00	50.54999924	Light Snow	2015-02-09 05:56:00<br />	-11.1	Snow	-	88.0	0.0	1014.0	-9.4		12:56 AM	6.4	WNW	11.1	300	2015-02-09 00:56:00	1	0
870	2015-02-09 01:00:00	48.92499924	Light Snow	2015-02-09 06:56:00<br />	-11.6	Snow	-	88.0	0.0	1014.1	-10.0		1:56 AM	16.1	NNW	11.1	340	2015-02-09 01:56:00	1	1
871	2015-02-09 02:00:00	47.15000153	Light Snow	2015-02-09 07:56:00<br />	-11.6	Snow	-	88.0	0.0	1013.8	-10.0		2:56 AM	4.8	NNW	7.4	330	2015-02-09 02:56:00	1	2
872	2015-02-09 03:00:00	46.09999847	Light Snow	2015-02-09 08:35:00<br />	-12.0	Snow	-	86.0	0.0	1011.7	-10.0		3:35 AM	2.8	North	5.6	360	2015-02-09 03:35:00	1	3
873	2015-02-09 04:00:00	47.5	Light Snow	2015-02-09 09:16:00<br />	-12.0	Snow	-	86.0	0.0	1011.7	-10.0		4:16 AM	4.8	Calm	Calm	0	2015-02-09 04:16:00	1	4
874	2015-02-09 05:00:00	48.42499924	Light Snow	2015-02-09 10:42:00<br />	-12.0	Snow	-	86.0	0.0	1012.1	-10.0		5:42 AM	3.2	NNW	5.6	340	2015-02-09 05:42:00	1	5
875	2015-02-09 06:00:00	47.54999924	Light Snow	2015-02-09 11:14:00<br />	-12.0	Snow	-	86.0	0.0	1012.4	-10.0		6:14 AM	2.4	Calm	Calm	0	2015-02-09 06:14:00	1	6
876	2015-02-09 07:00:00	46.375	Light Snow	2015-02-09 12:56:00<br />	-11.1	Snow	-	88.0	0.0	1015.6	-9.4		7:56 AM	2.4	North	5.6	350	2015-02-09 07:56:00	1	7
877	2015-02-09 08:00:00	48.875	Light Snow	2015-02-09 13:56:00<br />	-11.1	Snow	-	88.0	0.0	1016.2	-9.4		8:56 AM	1.6	NNW	7.4	330	2015-02-09 08:56:00	1	8
878	2015-02-09 09:00:00	48.57500076	Light Snow	2015-02-09 14:56:00<br />	-11.1	Snow	-	84.0	0.0	1016.6	-8.8		9:56 AM	1.6	Calm	Calm	0	2015-02-09 09:56:00	1	9
879	2015-02-09 10:00:00	47.625	Light Snow	2015-02-09 15:56:00<br />	-11.1	Snow	-	84.0	0.0	1016.8	-8.8		10:56 AM	2.4	NW	9.3	310	2015-02-09 10:56:00	1	10
880	2015-02-09 11:00:00	49.32500076	Light Snow	2015-02-09 16:14:00<br />	-11.0	Snow	-	86.0	0.0	1014.8	-9.0		11:14 AM	1.2	WNW	5.6	300	2015-02-09 11:14:00	1	11
881	2015-02-09 12:00:00	51.59999847	Light Snow	2015-02-09 17:56:00<br />	-10.0	Snow	-	84.0	0.0	1016.9	-7.7		12:56 PM	1.6	WNW	5.6	300	2015-02-09 12:56:00	1	12
882	2015-02-09 13:00:00	43.09999847	Light Snow Showers	2015-02-09 18:56:00<br />	-10.0	Snow	-	84.0	0.0	1016.9	-7.7		1:56 PM	6.4	WNW	7.4	300	2015-02-09 13:56:00	1	13
883	2015-02-09 14:00:00	43.59999847	Light Snow	2015-02-09 19:56:00<br />	-9.4	Snow	-	92.0	0.0	1017.2	-8.3		2:56 PM	6.4	NW	11.1	310	2015-02-09 14:56:00	1	14
884	2015-02-09 15:00:00	47.27500153	Light Snow	2015-02-09 20:56:00<br />	-9.4	Snow	-	92.0	0.0	1017.6	-8.3		3:56 PM	8.0	WNW	9.3	300	2015-02-09 15:56:00	1	15
885	2015-02-09 16:00:00	54.125	Light Snow	2015-02-09 21:56:00<br />	-10.0	Snow	-	88.0	0.0	1017.8	-8.3		4:56 PM	4.8	NW	5.6	310	2015-02-09 16:56:00	1	16
886	2015-02-09 17:00:00	53.82500076	Light Snow	2015-02-09 22:56:00<br />	-9.4	Snow	-	92.0	0.01	1018.7	-8.3		5:56 PM	4.8	WNW	7.4	300	2015-02-09 17:56:00	1	17
887	2015-02-09 18:00:00	54.82500076	Light Snow	2015-02-09 23:56:00<br />	-10.0	Snow	-	88.0	0.03	1019.5	-8.3		6:56 PM	6.4	NNW	7.4	330	2015-02-09 18:56:00	1	18
888	2015-02-09 19:00:00	55.07500076	Overcast	2015-02-10 00:56:00<br />	-10.0		-	88.0	0.0	1019.7	-8.3		7:56 PM	16.1	NNW	5.6	340	2015-02-09 19:56:00	1	19
889	2015-02-09 20:00:00	49.29999924	Overcast	2015-02-10 01:56:00<br />	-9.4		-	88.0	0.03	1019.7	-7.7		8:56 PM	16.1	North	5.6	360	2015-02-09 20:56:00	1	20
890	2015-02-09 21:00:00	45.22499847	Overcast	2015-02-10 02:56:00<br />	-9.4		-	88.0	0.02	1019.9	-7.7		9:56 PM	16.1	North	5.6	350	2015-02-09 21:56:00	1	21
891	2015-02-09 22:00:00	46.67499924	Overcast	2015-02-10 03:40:00<br />	-9.0		-	93.0	0.01	1017.8	-8.0		10:40 PM	12.9	North	7.4	350	2015-02-09 22:40:00	1	22
892	2015-02-09 23:00:00	53.45000076	Overcast	2015-02-10 04:56:00<br />	-8.8		-	92.0	0.01	1020.4	-7.7		11:56 PM	8.0	North	9.3	350	2015-02-09 23:56:00	1	23
893	2015-02-10 00:00:00	52.97499847	Overcast	2015-02-10 05:56:00<br />	-8.8		-	92.0	0.02	1020.9	-7.7		12:56 AM	1.6	NNW	11.1	330	2015-02-10 00:56:00	2	0
894	2015-02-10 01:00:00	51.64999771	Overcast	2015-02-10 06:05:00<br />	-9.0		-	93.0		1018.8	-8.0		1:05 AM	1.2	NNW	11.1	340	2015-02-10 01:05:00	2	1
895	2015-02-10 02:00:00	50.02500153	Light Freezing Fog	2015-02-10 07:38:00<br />	-9.0	Fog	-	93.0	0.01	1019.2	-8.0		2:38 AM	0.4	NNW	9.3	330	2015-02-10 02:38:00	2	2
896	2015-02-10 04:00:00	47.97499847	Light Freezing Fog	2015-02-10 09:56:00<br />	-9.4	Fog	-	92.0		1021.3	-8.3		4:56 AM	0.8	North	14.8	350	2015-02-10 04:56:00	2	4
897	2015-02-10 05:00:00	46.75	Overcast	2015-02-10 10:42:00<br />	-10.0		-	93.0	0.01	1019.5	-9.0		5:42 AM	1.2	NNW	11.1	330	2015-02-10 05:42:00	2	5
898	2015-02-10 06:00:00	47.75	Overcast	2015-02-10 11:03:00<br />	-10.0		-	93.0		1019.9	-9.0		6:03 AM	1.2	NNW	13.0	340	2015-02-10 06:03:00	2	6
899	2015-02-10 07:00:00	49.54999924	Overcast	2015-02-10 12:20:00<br />	-10.0		-	93.0		1020.5	-9.0		7:20 AM	1.2	NNW	7.4	340	2015-02-10 07:20:00	2	7
900	2015-02-10 08:00:00	53.15000153	Light Snow	2015-02-10 13:28:00<br />	-10.0	Fog-Snow	-	93.0	0.0	1021.2	-9.0		8:28 AM	0.4	NNW	9.3	340	2015-02-10 08:28:00	2	8
901	2015-02-10 09:00:00	47.52500153	Light Freezing Fog	2015-02-10 14:06:00<br />	-10.0	Fog	-	93.0		1021.6	-9.0		9:06 AM	0.8	North	11.1	350	2015-02-10 09:06:00	2	9
902	2015-02-10 10:00:00	50.27500153	Overcast	2015-02-10 15:56:00<br />	-9.4		-	92.0		1023.8	-8.3		10:56 AM	4.8	NNW	13.0	330	2015-02-10 10:56:00	2	10
903	2015-02-10 11:00:00	48.09999847	Overcast	2015-02-10 16:56:00<br />	-8.8		-	92.0		1023.5	-7.7		11:56 AM	6.4	NNW	14.8	330	2015-02-10 11:56:00	2	11
904	2015-02-10 12:00:00	49.59999847	Overcast	2015-02-10 17:56:00<br />	-8.8		-	92.0		1023.5	-7.7		12:56 PM	6.4	North	16.7	350	2015-02-10 12:56:00	2	12
905	2015-02-10 13:00:00	44.375	Overcast	2015-02-10 18:56:00<br />	-8.8		-	92.0	0.0	1023.5	-7.7		1:56 PM	6.4	NNW	14.8	330	2015-02-10 13:56:00	2	13
906	2015-02-10 14:00:00	52.375	Overcast	2015-02-10 19:56:00<br />	-8.8		-	92.0		1023.6	-7.7		2:56 PM	4.8	NNW	11.1	330	2015-02-10 14:56:00	2	14
907	2015-02-10 15:00:00	57.25	Overcast	2015-02-10 20:56:00<br />	-8.8		-	92.0		1023.2	-7.7		3:56 PM	4.8	NNW	11.1	340	2015-02-10 15:56:00	2	15
908	2015-02-10 16:00:00	54.27500153	Overcast	2015-02-10 21:56:00<br />	-8.8		-	92.0		1023.6	-7.7		4:56 PM	4.8	NNW	11.1	330	2015-02-10 16:56:00	2	16
909	2015-02-10 17:00:00	55.07500076	Overcast	2015-02-10 22:56:00<br />	-8.8		-	92.0		1024.0	-7.7		5:56 PM	4.8	NNW	11.1	330	2015-02-10 17:56:00	2	17
910	2015-02-10 18:00:00	56.02500153	Overcast	2015-02-10 23:56:00<br />	-8.8		-	96.0		1024.0	-8.3		6:56 PM	3.2	NNW	13.0	340	2015-02-10 18:56:00	2	18
911	2015-02-10 19:00:00	54.95000076	Overcast	2015-02-11 00:56:00<br />	-8.8		-	96.0		1024.2	-8.3		7:56 PM	3.2	North	16.7	350	2015-02-10 19:56:00	2	19
912	2015-02-11 06:00:00	47.15000153	Overcast	2015-02-11 11:21:00<br />	-12.0		-	92.0	0.0	1019.2	-11.0		6:21 AM	6.4	Calm	Calm	0	2015-02-11 06:21:00	3	6
913	2015-02-11 07:00:00	46.57500076	Overcast	2015-02-11 12:43:00<br />	-12.0		-	92.0		1018.8	-11.0		7:43 AM	9.7	SSE	9.3	160	2015-02-11 07:43:00	3	7
914	2015-02-11 08:00:00	47.47499847	Scattered Clouds	2015-02-11 13:15:00<br />	-11.0		-	93.0		1018.2	-10.0		8:15 AM	16.1	SE	7.4	140	2015-02-11 08:15:00	3	8
915	2015-02-11 09:00:00	47.07500076	Clear	2015-02-11 14:56:00<br />	-10.0		-	84.0		1019.5	-7.7		9:56 AM	16.1	SSE	14.8	150	2015-02-11 09:56:00	3	9
916	2015-02-11 10:00:00	50.15000153	Clear	2015-02-11 15:56:00<br />	-11.1		-	68.0		1018.2	-6.1		10:56 AM	16.1	SSE	9.3	160	2015-02-11 10:56:00	3	10
917	2015-02-11 11:00:00	51.0	Clear	2015-02-11 16:56:00<br />	-8.8		-	69.0		1017.0	-3.8		11:56 AM	16.1	South	9.3	180	2015-02-11 11:56:00	3	11
918	2015-02-11 12:00:00	47.17499924	Clear	2015-02-11 17:56:00<br />	-7.7		-	66.0		1015.3	-2.2		12:56 PM	16.1	South	11.1	170	2015-02-11 12:56:00	3	12
919	2015-02-11 13:00:00	40.32500076	Clear	2015-02-11 18:56:00<br />	-7.7		-	64.0		1014.5	-1.6		1:56 PM	16.1	South	13.0	170	2015-02-11 13:56:00	3	13
920	2015-02-11 14:00:00	42.52500153	Clear	2015-02-11 19:56:00<br />	-7.7		-	61.0		1013.4	-1.1		2:56 PM	16.1	SSE	18.5	160	2015-02-11 14:56:00	3	14
921	2015-02-11 15:00:00	55.42499924	Mostly Cloudy	2015-02-11 20:56:00<br />	-7.2		-	64.0		1012.7	-1.1		3:56 PM	16.1	SSE	22.2	160	2015-02-11 15:56:00	3	15
922	2015-02-11 16:00:00	52.5	Overcast	2015-02-11 21:56:00<br />	-6.6		-	67.0		1012.6	-1.1		4:56 PM	16.1	SSE	14.8	150	2015-02-11 16:56:00	3	16
923	2015-02-11 17:00:00	51.84999847	Overcast	2015-02-11 22:56:00<br />	-5.5		-	72.0		1011.8	-1.1		5:56 PM	16.1	South	16.7	170	2015-02-11 17:56:00	3	17
924	2015-02-11 18:00:00	53.7275	Mostly Cloudy	2015-02-11 23:56:00<br />	-5.0		-	75.0		1012.1	-1.1		6:56 PM	16.1	South	11.1	170	2015-02-11 18:56:00	3	18
925	2015-02-11 19:00:00	55.45000076	Overcast	2015-02-12 00:56:00<br />	-5.0		-	75.0		1011.7	-1.1		7:56 PM	16.1	South	13.0	170	2015-02-11 19:56:00	3	19
926	2015-02-11 20:00:00	55.92499924	Light Snow	2015-02-12 01:34:00<br />	-4.0	Snow	-	80.0	0.0	1009.7	-1.0		8:34 PM	9.7	SSW	20.4	210	2015-02-11 20:34:00	3	20
927	2015-02-11 21:00:00	49.22499847	Light Snow	2015-02-12 02:15:00<br />	-3.0	Snow	-	93.0	0.0	1009.4	-2.0		9:15 PM	4.8	SSW	13.0	200	2015-02-11 21:15:00	3	21
928	2015-02-11 22:00:00	49.97499847	Light Snow	2015-02-12 03:20:00<br />	-3.0	Snow	-	93.0	0.0	1009.0	-2.0		10:20 PM	4.0	South	7.4	190	2015-02-11 22:20:00	3	22
929	2015-02-11 23:00:00	53.54999924	Overcast	2015-02-12 04:56:00<br />	-3.3		-	85.0	0.0	1009.5	-1.1		11:56 PM	16.1	South	9.3	180	2015-02-11 23:56:00	3	23
930	2015-02-12 00:00:00	57.20000076	Overcast	2015-02-12 05:56:00<br />	-3.3		-	85.0	0.0	1008.7	-1.1		12:56 AM	16.1	South	11.1	170	2015-02-12 00:56:00	4	0
931	2015-02-12 01:00:00	49.82500076	Overcast	2015-02-12 06:56:00<br />	-3.8		-	85.0		1008.3	-1.6		1:56 AM	16.1	SSE	11.1	160	2015-02-12 01:56:00	4	1
932	2015-02-12 02:00:00	47.57500076	Overcast	2015-02-12 07:05:00<br />	-4.0		-	86.0		1007.0	-2.0		2:05 AM	16.1	South	9.3	170	2015-02-12 02:05:00	4	2
933	2015-02-12 03:00:00	48.04999924	Overcast	2015-02-12 08:56:00<br />	-3.8		-	85.0	0.0	1007.4	-1.6		3:56 AM	16.1	NW	9.3	310	2015-02-12 03:56:00	4	3
934	2015-02-12 04:00:00	47.27500153	Light Snow	2015-02-12 09:19:00<br />	-3.0	Snow	-	86.0	0.0	1006.0	-1.0		4:19 AM	16.1	North	9.3	350	2015-02-12 04:19:00	4	4
935	2015-02-12 05:00:00	47.22499847	Light Snow	2015-02-12 10:56:00<br />	-4.4	Snow	-	88.0	0.0	1008.1	-2.7		5:56 AM	9.7	NW	20.4	320	2015-02-12 05:56:00	4	5
936	2015-02-12 06:00:00	47.5	Light Snow	2015-02-12 11:23:00<br />	-5.0	Snow	-	86.0	0.0	1007.0	-3.0		6:23 AM	6.4	NNW	14.8	330	2015-02-12 06:23:00	4	6
937	2015-02-12 07:00:00	46.75	Light Snow	2015-02-12 12:21:00<br />	-6.0	Snow	33.3	80.0	0.0	1007.7	-3.0		7:21 AM	4.0	NNW	20.4	340	2015-02-12 07:21:00	4	7
938	2015-02-12 08:00:00	47.0	Light Snow	2015-02-12 13:56:00<br />	-6.6	Snow	-	89.0	0.01	1009.7	-5.0		8:56 AM	2.0	NNW	16.7	340	2015-02-12 08:56:00	4	8
939	2015-02-12 09:00:00	46.67499924	Light Snow Showers	2015-02-12 14:35:00<br />	-7.0	Snow	-	86.0	0.0	1008.4	-5.0		9:35 AM	6.4	NNW	18.5	330	2015-02-12 09:35:00	4	9
940	2015-02-12 10:00:00	48.84999847	Light Snow	2015-02-12 15:15:00<br />	-7.0	Snow	-	86.0	0.0	1008.4	-5.0		10:15 AM	2.8	NW	14.8	310	2015-02-12 10:15:00	4	10
941	2015-02-12 11:00:00	51.02500153	Mostly Cloudy	2015-02-12 16:56:00<br />	-8.3		-	75.0	0.0	1009.8	-4.4		11:56 AM	16.1	NW	20.4	310	2015-02-12 11:56:00	4	11
942	2015-02-12 12:00:00	51.75	Light Snow	2015-02-12 17:56:00<br />	-7.7	Fog-Snow	-	85.0	0.0	1009.8	-5.5		12:56 PM	0.8	NNW	20.4	330	2015-02-12 12:56:00	4	12
943	2015-02-12 13:00:00	45.75	Snow	2015-02-12 18:09:00<br />	-8.0	Fog-Snow	46.3	86.0	0.0	1008.4	-6.0		1:09 PM	0.4	NNW	33.3	330	2015-02-12 13:09:00	4	13
944	2015-02-12 14:00:00	47.82499695	Blowing Snow	2015-02-12 19:56:00<br />	-12.2	Snow	-	65.0	0.0	1010.9	-6.6		2:56 PM	16.1	NW	35.2	310	2015-02-12 14:56:00	4	14
945	2015-02-12 15:00:00	53.97499847	Light Snow	2015-02-12 20:56:00<br />	-12.2	Snow	-	71.0	0.0	1011.9	-7.7		3:56 PM	12.9	NNW	27.8	330	2015-02-12 15:56:00	4	15
946	2015-02-12 16:00:00	54.07500076	Light Snow	2015-02-12 21:28:00<br />	-12.0	Snow	46.3	79.0	0.0	1011.1	-9.0		4:28 PM	4.8	NW	38.9	320	2015-02-12 16:28:00	4	16
947	2015-02-12 17:00:00	51.70000076	Light Snow	2015-02-12 22:56:00<br />	-16.6	Snow	53.7	73.0	0.0	1015.6	-12.7		5:56 PM	9.7	NW	37.0	320	2015-02-12 17:56:00	4	17
948	2015-02-12 18:00:00	52.20000076	Light Snow	2015-02-12 23:56:00<br />	-17.7	Snow	57.4	73.0	0.0	1017.3	-13.8		6:56 PM	3.2	NW	33.3	310	2015-02-12 18:56:00	4	18
949	2015-02-12 19:00:00	50.72499847	Light Snow	2015-02-13 00:56:00<br />	-19.4	Snow	59.3	70.0	0.0	1018.2	-15.0		7:56 PM	3.2	NW	44.4	310	2015-02-12 19:56:00	4	19
950	2015-02-12 20:00:00	49.90000153	Light Snow	2015-02-13 01:56:00<br />	-19.4	Snow	57.4	73.0	0.0	1018.5	-15.5		8:56 PM	3.2	NW	38.9	310	2015-02-12 20:56:00	4	20
951	2015-02-12 21:00:00	48.15000153	Light Snow	2015-02-13 02:56:00<br />	-19.4	Snow	42.6	76.0	0.0	1018.9	-16.1		9:56 PM	9.7	NW	35.2	310	2015-02-12 21:56:00	4	21
952	2015-02-12 22:00:00	49.27500153	Overcast	2015-02-13 03:03:00<br />	-19.0		42.6	78.0	0.0	1016.8	-16.0		10:03 PM	11.3	NW	24.1	310	2015-02-12 22:03:00	4	22
953	2015-02-12 23:00:00	53.29999924	Overcast	2015-02-13 04:56:00<br />	-20.0		-	76.0	0.0	1019.3	-16.6		11:56 PM	11.3	NW	25.9	310	2015-02-12 23:56:00	4	23
954	2015-02-13 00:00:00	53.5	Light Snow	2015-02-13 05:22:00<br />	-19.0	Snow	53.7	85.0	0.0	1016.8	-17.0		12:22 AM	3.2	NW	29.6	320	2015-02-13 00:22:00	5	0
955	2015-02-13 01:00:00	52.59999847	Light Snow	2015-02-13 06:21:00<br />	-19.0	Snow	-	78.0	0.0	1017.2	-16.0		1:21 AM	2.0	NW	38.9	320	2015-02-13 01:21:00	5	1
956	2015-02-13 02:00:00	50.95000076	Light Snow	2015-02-13 07:05:00<br />	-19.0	Snow	44.4	85.0	0.0	1017.5	-17.0		2:05 AM	2.4	NW	33.3	320	2015-02-13 02:05:00	5	2
957	2015-02-13 03:00:00	48.65000153	Light Snow	2015-02-13 08:21:00<br />	-19.0	Snow	50.0	85.0	0.0	1018.2	-17.0		3:21 AM	2.0	NW	35.2	310	2015-02-13 03:21:00	5	3
958	2015-02-13 04:00:00	48.07500076	Light Snow	2015-02-13 09:13:00<br />	-20.0	Snow	-	78.0	0.0	1018.5	-17.0		4:13 AM	2.4	NW	31.5	310	2015-02-13 04:13:00	5	4
959	2015-02-13 05:00:00	48.75	Light Snow	2015-02-13 10:10:00<br />	-21.0	Snow	42.6	72.0	0.0	1018.8	-17.0		5:10 AM	4.8	NW	31.5	320	2015-02-13 05:10:00	5	5
960	2015-02-13 06:00:00	47.875	Mostly Cloudy	2015-02-13 11:26:00<br />	-21.0		-	72.0	0.0	1019.9	-17.0		6:26 AM	11.3	NW	20.4	310	2015-02-13 06:26:00	5	6
961	2015-02-13 07:00:00	48.65000153	Light Snow	2015-02-13 12:56:00<br />	-20.5	Snow	-	76.0	0.0	1023.7	-17.2		7:56 AM	11.3	WNW	27.8	300	2015-02-13 07:56:00	5	7
962	2015-02-13 08:00:00	46.59999847	Light Snow	2015-02-13 13:56:00<br />	-20.5	Snow	40.7	76.0	0.0	1024.4	-17.2		8:56 AM	16.1	WNW	25.9	300	2015-02-13 08:56:00	5	8
963	2015-02-13 09:00:00	46.72499847	Light Snow Showers	2015-02-13 14:56:00<br />	-20.5	Snow	37.0	72.0	0.0	1024.8	-16.6		9:56 AM	16.1	NW	24.1	320	2015-02-13 09:56:00	5	9
964	2015-02-13 10:00:00	49.27500153	Light Snow Showers	2015-02-13 15:56:00<br />	-20.5	Snow	-	70.0	0.0	1025.0	-16.1		10:56 AM	16.1	NW	24.1	310	2015-02-13 10:56:00	5	10
965	2015-02-13 11:00:00	51.32500076	Light Snow	2015-02-13 16:56:00<br />	-20.5	Snow	33.3	66.0	0.0	1024.4	-15.5		11:56 AM	16.1	NW	20.4	310	2015-02-13 11:56:00	5	11
966	2015-02-13 12:00:00	46.72499847	Scattered Clouds	2015-02-13 17:56:00<br />	-20.5		-	64.0	0.0	1023.6	-15.0		12:56 PM	16.1	WNW	24.1	290	2015-02-13 12:56:00	5	12
967	2015-02-13 13:00:00	40.54999924	Partly Cloudy	2015-02-13 18:56:00<br />	-22.2		-	55.0		1023.0	-15.0		1:56 PM	16.1	NNW	22.2	330	2015-02-13 13:56:00	5	13
968	2015-02-13 14:00:00	44.97499847	Clear	2015-02-13 19:56:00<br />	-21.6		-	55.0		1022.5	-14.4		2:56 PM	16.1	NNW	11.1	330	2015-02-13 14:56:00	5	14
969	2015-02-13 15:00:00	47.20000076	Clear	2015-02-13 20:56:00<br />	-21.6		-	55.0		1022.2	-14.4		3:56 PM	16.1	North	5.6	350	2015-02-13 15:56:00	5	15
970	2015-02-13 16:00:00	48.75	Clear	2015-02-13 21:56:00<br />	-21.6		-	58.0		1021.8	-15.0		4:56 PM	16.1	North	9.3	360	2015-02-13 16:56:00	5	16
971	2015-02-13 17:00:00	47.79999924	Clear	2015-02-13 22:56:00<br />	-22.2		-	66.0		1021.5	-17.2		5:56 PM	16.1	East	5.6	80	2015-02-13 17:56:00	5	17
972	2015-02-13 18:00:00	50.20000076	Clear	2015-02-13 23:56:00<br />	-22.7		-	76.0		1021.5	-19.4		6:56 PM	16.1	East	7.4	90	2015-02-13 18:56:00	5	18
973	2015-02-13 19:00:00	53.72499847	Clear	2015-02-14 00:56:00<br />	-23.3		-	72.0		1021.1	-19.4		7:56 PM	16.1	ENE	7.4	70	2015-02-13 19:56:00	5	19
974	2015-02-13 20:00:00	49.29999924	Clear	2015-02-14 01:56:00<br />	-24.4		-	75.0		1020.6	-21.1		8:56 PM	16.1	East	5.6	100	2015-02-13 20:56:00	5	20
975	2015-02-13 21:00:00	45.5	Clear	2015-02-14 02:56:00<br />	-23.8		-	76.0		1019.8	-20.5		9:56 PM	16.1	East	5.6	100	2015-02-13 21:56:00	5	21
976	2015-02-13 22:00:00	42.79999924	Scattered Clouds	2015-02-14 03:56:00<br />	-22.7		-	76.0		1018.8	-19.4		10:56 PM	16.1	East	9.3	90	2015-02-13 22:56:00	5	22
977	2015-02-13 23:00:00	51.09999847	Mostly Cloudy	2015-02-14 04:56:00<br />	-22.2		-	66.0		1017.7	-17.2		11:56 PM	16.1	East	7.4	100	2015-02-13 23:56:00	5	23
978	2015-02-14 00:00:00	49.02500153	Light Snow	2015-02-14 05:56:00<br />	-18.3	Snow	-	69.0	0.0	1016.1	-13.8		12:56 AM	14.5	SSE	18.5	160	2015-02-14 00:56:00	6	0
979	2015-02-14 01:00:00	48.57500076	Light Snow	2015-02-14 06:33:00<br />	-17.0	Snow	-	79.0	0.0	1012.4	-14.0		1:33 AM	14.5	South	13.0	170	2015-02-14 01:33:00	6	1
980	2015-02-14 02:00:00	47.54999924	Light Snow	2015-02-14 07:09:00<br />	-16.0	Snow	-	85.0	0.0	1011.7	-14.0		2:09 AM	4.8	SSE	11.1	150	2015-02-14 02:09:00	6	2
981	2015-02-14 03:00:00	47.70000076	Light Snow	2015-02-14 08:06:00<br />	-16.0	Snow	-	79.0	0.0	1010.0	-13.0		3:06 AM	16.1	South	14.8	170	2015-02-14 03:06:00	6	3
982	2015-02-14 04:00:00	47.375	Light Snow	2015-02-14 09:56:00<br />	-13.8	Snow	-	81.0	0.0	1009.8	-11.1		4:56 AM	16.1	SSW	20.4	200	2015-02-14 04:56:00	6	4
983	2015-02-14 05:00:00	45.17499924	Light Snow	2015-02-14 10:56:00<br />	-13.3	Snow	-	80.0	0.0	1009.0	-10.5		5:56 AM	9.7	SSW	24.1	210	2015-02-14 05:56:00	6	5
984	2015-02-14 06:00:00	52.22499847	Light Snow	2015-02-14 11:28:00<br />	-13.0	Snow	-	79.0	0.0	1006.0	-10.0		6:28 AM	8.0	SSW	18.5	200	2015-02-14 06:28:00	6	6
985	2015-02-14 07:00:00	48.0	Light Snow	2015-02-14 12:56:00<br />	-12.7	Snow	-	77.0	0.0	1007.6	-9.4		7:56 AM	16.1	South	22.2	190	2015-02-14 07:56:00	6	7
986	2015-02-14 08:00:00	49.20000076	Light Snow	2015-02-14 13:56:00<br />	-12.2	Snow	-	77.0	0.0	1006.6	-8.8		8:56 AM	6.4	South	24.1	190	2015-02-14 08:56:00	6	8
987	2015-02-14 09:00:00	46.90000153	Light Snow	2015-02-14 14:56:00<br />	-11.1	Snow	-	84.0	0.0	1005.4	-8.8		9:56 AM	2.4	South	22.2	190	2015-02-14 09:56:00	6	9
988	2015-02-14 10:00:00	45.65000153	Light Snow	2015-02-14 15:56:00<br />	-10.5	Snow	-	81.0	0.0	1004.3	-7.7		10:56 AM	2.4	South	24.1	190	2015-02-14 10:56:00	6	10
989	2015-02-14 11:00:00	47.5	Light Snow	2015-02-14 16:56:00<br />	-11.1	Snow	33.3	74.0	0.0	1002.8	-7.2		11:56 AM	9.7	South	16.7	180	2015-02-14 11:56:00	6	11
990	2015-02-14 12:00:00	45.65000153	Light Snow	2015-02-14 17:56:00<br />	-10.0	Snow	-	74.0	0.0	1000.7	-6.1		12:56 PM	6.4	South	16.7	170	2015-02-14 12:56:00	6	12
991	2015-02-14 13:00:00	38.29999924	Haze	2015-02-14 18:56:00<br />	-9.4		-	74.0	0.0	999.2	-5.5		1:56 PM	9.7	South	16.7	180	2015-02-14 13:56:00	6	13
992	2015-02-14 14:00:00	37.625	Light Snow	2015-02-14 19:56:00<br />	-8.8	Snow	-	78.0	0.0	998.7	-5.5		2:56 PM	8.0	SSE	16.7	160	2015-02-14 14:56:00	6	14
993	2015-02-14 15:00:00	37.92499924	Light Snow	2015-02-14 20:56:00<br />	-8.8	Snow	-	78.0	0.0	998.3	-5.5		3:56 PM	11.3	SSE	14.8	160	2015-02-14 15:56:00	6	15
994	2015-02-14 16:00:00	39.42499924	Mostly Cloudy	2015-02-14 21:56:00<br />	-8.8		-	78.0	0.0	998.5	-5.5		4:56 PM	16.1	SSE	11.1	160	2015-02-14 16:56:00	6	16
995	2015-02-14 17:00:00	38.82500076	Heavy Snow	2015-02-14 22:32:00<br />	-8.0	Fog-Snow	31.5	86.0	0.0	997.2	-6.0		5:32 PM	0.2	WNW	14.8	290	2015-02-14 17:32:00	6	17
996	2015-02-14 18:00:00	43.25	Snow	2015-02-14 23:56:00<br />	-9.4	Fog-Snow	42.6	88.0	0.0	1001.8	-7.7		6:56 PM	0.4	NW	24.1	320	2015-02-14 18:56:00	6	18
997	2015-02-14 19:00:00	39.45000076	Light Snow	2015-02-15 00:56:00<br />	-11.1	Snow	-	88.0	0.0	1003.9	-9.4		7:56 PM	0.8	NW	38.9	310	2015-02-14 19:56:00	6	19
998	2015-02-14 20:00:00	43.42499924	Snow	2015-02-15 01:00:00<br />	-11.0	Fog-Snow	46.3	86.0	0.0	1001.9	-9.0		8:00 PM	0.8	NW	33.3	310	2015-02-14 20:00:00	6	20
999	2015-02-14 21:00:00	38.625	Light Snow	2015-02-15 02:56:00<br />	-13.3	Snow	50.0	84.0	0.0	1006.2	-11.1		9:56 PM	1.6	NW	42.6	320	2015-02-14 21:56:00	6	21
1000	2015-02-14 22:00:00	45.20000076	Light Snow	2015-02-15 03:21:00<br />	-14.0	Snow	48.2	85.0	0.0	1004.6	-12.0		10:21 PM	1.6	NW	37.0	320	2015-02-14 22:21:00	6	22
1001	2015-02-14 23:00:00	49.25	Light Snow	2015-02-15 04:07:00<br />	-17.0	Snow	50.0	73.0	0.0	1005.3	-13.0		11:07 PM	3.2	NNW	31.5	330	2015-02-14 23:07:00	6	23
1002	2015-02-15 00:00:00	49.44999695	Light Snow	2015-02-15 05:05:00<br />	-17.0	Snow	-	79.0	0.0	1005.6	-14.0		12:05 AM	4.0	NW	35.2	310	2015-02-15 00:05:00	7	0
1003	2015-02-15 01:00:00	48.90000153	Light Snow	2015-02-15 06:07:00<br />	-18.0	Snow	53.7	72.0	0.0	1006.0	-14.0		1:07 AM	2.0	WNW	40.7	300	2015-02-15 01:07:00	7	1
1004	2015-02-15 02:00:00	47.72499847	Light Snow	2015-02-15 07:06:00<br />	-19.0	Snow	55.6	72.0	0.0	1006.7	-15.0		2:06 AM	2.4	NW	42.6	310	2015-02-15 02:06:00	7	2
1005	2015-02-15 03:00:00	49.45000076	Snow	2015-02-15 08:33:00<br />	-18.0	Snow	53.7	78.0	0.0	1008.0	-15.0		3:33 AM	0.8	NW	35.2	320	2015-02-15 03:33:00	7	3
1006	2015-02-15 04:00:00	48.25	Snow	2015-02-15 09:07:00<br />	-17.0	Fog-Snow	51.9	85.0	0.0	1008.7	-15.0		4:07 AM	0.8	NW	40.7	320	2015-02-15 04:07:00	7	4
1007	2015-02-15 05:00:00	47.25	Heavy Snow	2015-02-15 10:13:00<br />	-18.0	Snow	48.2	85.0	0.0	1010.4	-16.0		5:13 AM	0.4	NW	40.7	320	2015-02-15 05:13:00	7	5
1008	2015-02-15 06:00:00	46.42499924	Heavy Snow	2015-02-15 11:28:00<br />	-19.0	Fog-Snow	46.3	85.0	0.0	1012.8	-17.0		6:28 AM	0.4	NW	29.6	320	2015-02-15 06:28:00	7	6
1009	2015-02-15 07:00:00	47.52500153	Light Snow	2015-02-15 12:33:00<br />	-20.0	Fog-Snow	44.4	78.0	0.0	1014.1	-17.0		7:33 AM	0.2	NNW	33.3	330	2015-02-15 07:33:00	7	7
1010	2015-02-15 08:00:00	47.82500076	Snow	2015-02-15 13:56:00<br />	-21.6	Snow	55.6	72.0	0.0	1018.6	-17.7		8:56 AM	0.8	NW	35.2	310	2015-02-15 08:56:00	7	8
1011	2015-02-15 09:00:00	48.34999847	Snow	2015-02-15 14:10:00<br />	-21.0	Snow	42.6	78.0	0.0	1016.5	-18.0		9:10 AM	0.8	NW	33.3	320	2015-02-15 09:10:00	7	9
1012	2015-02-15 10:00:00	47.14999771	Snow	2015-02-15 15:01:00<br />	-22.0	Snow	44.4	72.0	0.0	1017.2	-18.0		10:01 AM	0.8	NNW	31.5	330	2015-02-15 10:01:00	7	10
1013	2015-02-15 11:00:00	47.67499924	Heavy Snow	2015-02-15 16:22:00<br />	-22.0	Snow	48.2	72.0	0.0	1018.2	-18.0		11:22 AM	0.2	NW	35.2	320	2015-02-15 11:22:00	7	11
1014	2015-02-15 12:00:00	43.875	Snow	2015-02-15 17:56:00<br />	-21.6	Snow	48.2	72.0	0.0	1021.2	-17.7		12:56 PM	0.4	NW	40.7	310	2015-02-15 12:56:00	7	12
1015	2015-02-15 13:00:00	39.0	Light Snow	2015-02-15 18:56:00<br />	-22.2	Snow	51.9	69.0	0.0	1021.5	-17.7		1:56 PM	0.8	NW	37.0	320	2015-02-15 13:56:00	7	13
1016	2015-02-15 14:00:00	38.54999924	Light Snow	2015-02-15 19:56:00<br />	-23.3	Snow	57.4	68.0	0.0	1022.3	-18.8		2:56 PM	0.8	NW	37.0	320	2015-02-15 14:56:00	7	14
1017	2015-02-15 15:00:00	37.82500076	Blowing Snow	2015-02-15 20:56:00<br />	-23.3	Snow	50.0	68.0	0.0	1022.8	-18.8		3:56 PM	6.4	WNW	37.0	300	2015-02-15 15:56:00	7	15
1018	2015-02-15 16:00:00	39.02500153	Blowing Snow	2015-02-15 21:56:00<br />	-23.3	Snow	-	72.0		1023.2	-19.4		4:56 PM	9.7	NW	42.6	310	2015-02-15 16:56:00	7	16
1019	2015-02-15 17:00:00	38.57500076	Blowing Snow	2015-02-15 22:56:00<br />	-23.3	Snow	51.9	76.0		1024.0	-20.0		5:56 PM	16.1	WNW	42.6	300	2015-02-15 17:56:00	7	17
1020	2015-02-15 18:00:00	39.02500153	Blowing Snow	2015-02-15 23:18:00<br />	-23.0	Snow	46.3	78.0		1020.9	-20.0		6:18 PM	16.1	WNW	37.0	300	2015-02-15 18:18:00	7	18
1021	2015-02-15 19:00:00	38.875	Light Snow Showers	2015-02-16 00:56:00<br />	-22.7	Snow	53.7	76.0	0.0	1024.4	-19.4		7:56 PM	9.7	NW	40.7	310	2015-02-15 19:56:00	7	19
1022	2015-02-15 20:00:00	37.32500076	Light Snow Showers	2015-02-16 01:14:00<br />	-23.0	Snow	53.7	71.0	0.0	1021.2	-19.0		8:14 PM	8.0	WNW	40.7	300	2015-02-15 20:14:00	7	20
1023	2015-02-15 21:00:00	39.22499847	Light Snow Showers	2015-02-16 02:56:00<br />	-21.1	Snow	-	83.0	0.0	1024.9	-18.8		9:56 PM	4.8	NW	35.2	310	2015-02-15 21:56:00	7	21
1024	2015-02-15 22:00:00	40.90000153	Light Snow	2015-02-16 03:07:00<br />	-21.0	Snow	-	85.0	0.0	1021.6	-19.0		10:07 PM	2.0	NW	33.3	310	2015-02-15 22:07:00	7	22
1025	2015-02-15 23:00:00	48.375	Light Snow	2015-02-16 04:01:00<br />	-22.0	Snow	44.4	78.0	0.0	1021.6	-19.0		11:01 PM	1.2	NW	38.9	320	2015-02-15 23:01:00	7	23
1026	2015-02-16 00:00:00	49.875	Light Snow	2015-02-16 05:03:00<br />	-21.0	Snow	-	78.0	0.0	1022.2	-18.0		12:03 AM	1.6	NW	24.1	320	2015-02-16 00:03:00	1	0
1027	2015-02-16 01:00:00	48.34999847	Haze	2015-02-16 06:56:00<br />	-22.7		35.2	76.0	0.0	1026.4	-19.4		1:56 AM	8.0	NNW	25.9	340	2015-02-16 01:56:00	1	1
1028	2015-02-16 02:00:00	49.22499847	Light Snow	2015-02-16 07:56:00<br />	-22.7	Snow	-	76.0	0.0	1026.9	-19.4		2:56 AM	9.7	NNW	20.4	340	2015-02-16 02:56:00	1	2
1029	2015-02-16 03:00:00	48.375	Light Snow	2015-02-16 08:36:00<br />	-22.0	Snow	-	78.0	0.0	1023.6	-19.0		3:36 AM	2.8	NNW	16.7	340	2015-02-16 03:36:00	1	3
1030	2015-02-16 04:00:00	47.47499847	Light Snow	2015-02-16 09:09:00<br />	-22.0	Snow	-	78.0	0.0	1023.2	-19.0		4:09 AM	1.6	NNW	16.7	330	2015-02-16 04:09:00	1	4
1031	2015-02-16 05:00:00	47.07500076	Light Snow	2015-02-16 10:05:00<br />	-22.0	Snow	-	85.0	0.0	1023.2	-20.0		5:05 AM	6.4	NW	22.2	320	2015-02-16 05:05:00	1	5
1032	2015-02-16 06:00:00	47.95000076	Light Snow	2015-02-16 11:12:00<br />	-23.0	Snow	-	78.0	0.0	1022.9	-20.0		6:12 AM	4.0	NNW	7.4	340	2015-02-16 06:12:00	1	6
1033	2015-02-16 07:00:00	47.07500076	Light Snow	2015-02-16 12:31:00<br />	-22.0	Snow	-	78.0	0.0	1023.2	-19.0		7:31 AM	1.6	NNW	13.0	340	2015-02-16 07:31:00	1	7
1034	2015-02-16 08:00:00	47.77500153	Light Snow	2015-02-16 13:56:00<br />	-21.1	Snow	-	75.0	0.0	1026.7	-17.7		8:56 AM	1.6	NNW	20.4	330	2015-02-16 08:56:00	1	8
1035	2015-02-16 09:00:00	48.09999847	Light Snow	2015-02-16 14:56:00<br />	-20.5	Snow	-	76.0	0.0	1027.3	-17.2		9:56 AM	1.2	NNW	25.9	330	2015-02-16 09:56:00	1	9
1036	2015-02-16 10:00:00	48.54999924	Light Snow	2015-02-16 15:56:00<br />	-20.5	Snow	-	72.0	0.0	1027.1	-16.6		10:56 AM	1.6	NW	24.1	310	2015-02-16 10:56:00	1	10
1037	2015-02-16 11:00:00	48.17499924	Light Snow	2015-02-16 16:04:00<br />	-21.0	Snow	-	66.0	0.0	1023.6	-16.0		11:04 AM	3.2	NNW	18.5	330	2015-02-16 11:04:00	1	11
1038	2015-02-16 12:00:00	44.92499924	Light Snow	2015-02-16 17:43:00<br />	-21.0	Snow	-	66.0	0.0	1021.9	-16.0		12:43 PM	16.1	NW	16.7	320	2015-02-16 12:43:00	1	12
1039	2015-02-16 13:00:00	40.82500076	Scattered Clouds	2015-02-16 18:56:00<br />	-20.5		-	66.0		1024.4	-15.5		1:56 PM	16.1	NNW	9.3	330	2015-02-16 13:56:00	1	13
1040	2015-02-16 14:00:00	40.79999924	Partly Cloudy	2015-02-16 19:56:00<br />	-21.1		-	63.0		1023.6	-15.5		2:56 PM	16.1	North	9.3	350	2015-02-16 14:56:00	1	14
1041	2015-02-16 15:00:00	44.125	Partly Cloudy	2015-02-16 20:56:00<br />	-21.1		-	63.0		1023.2	-15.5		3:56 PM	16.1	North	7.4	10	2015-02-16 15:56:00	1	15
1042	2015-02-16 16:00:00	43.22499847	Partly Cloudy	2015-02-16 21:56:00<br />	-21.1		-	66.0		1022.6	-16.1		4:56 PM	16.1	North	5.6	350	2015-02-16 16:56:00	1	16
1043	2015-02-16 17:00:00	43.02500153	Partly Cloudy	2015-02-16 22:56:00<br />	-21.6		-	66.0		1022.0	-16.6		5:56 PM	16.1	Calm	Calm	0	2015-02-16 17:56:00	1	17
1044	2015-02-16 18:00:00	40.20000076	Clear	2015-02-16 23:56:00<br />	-21.6		-	72.0		1021.7	-17.7		6:56 PM	16.1	Calm	Calm	0	2015-02-16 18:56:00	1	18
1045	2015-02-16 19:00:00	41.875	Clear	2015-02-17 00:56:00<br />	-21.6		-	72.0		1020.8	-17.7		7:56 PM	16.1	East	5.6	80	2015-02-16 19:56:00	1	19
1046	2015-02-16 20:00:00	43.92499924	Clear	2015-02-17 01:56:00<br />	-21.6		-	72.0		1020.5	-17.7		8:56 PM	16.1	East	5.6	80	2015-02-16 20:56:00	1	20
1047	2015-02-16 21:00:00	42.15000153	Clear	2015-02-17 02:56:00<br />	-21.6		-	72.0		1019.9	-17.7		9:56 PM	16.1	ENE	5.6	60	2015-02-16 21:56:00	1	21
1048	2015-02-16 22:00:00	43.20000076	Partly Cloudy	2015-02-17 03:56:00<br />	-21.6		-	72.0		1019.1	-17.7		10:56 PM	16.1	East	7.4	80	2015-02-16 22:56:00	1	22
1049	2015-02-16 23:00:00	51.92499924	Partly Cloudy	2015-02-17 04:56:00<br />	-21.6		-	72.0		1018.8	-17.7		11:56 PM	16.1	East	5.6	90	2015-02-16 23:56:00	1	23
1050	2015-02-17 00:00:00	49.625	Clear	2015-02-17 05:56:00<br />	-22.2		-	72.0		1017.8	-18.3		12:56 AM	16.1	ENE	7.4	70	2015-02-17 00:56:00	2	0
1051	2015-02-17 01:00:00	49.0	Clear	2015-02-17 06:56:00<br />	-23.3		-	79.0		1017.1	-20.5		1:56 AM	16.1	Calm	Calm	0	2015-02-17 01:56:00	2	1
1052	2015-02-17 02:00:00	47.82500076	Clear	2015-02-17 07:56:00<br />	-23.3		-	79.0		1016.3	-20.5		2:56 AM	16.1	East	5.6	80	2015-02-17 02:56:00	2	2
1053	2015-02-17 03:00:00	47.45000076	Mostly Cloudy	2015-02-17 08:56:00<br />	-23.8		-	79.0		1015.3	-21.1		3:56 AM	16.1	East	7.4	90	2015-02-17 03:56:00	2	3
1054	2015-02-17 04:00:00	47.95000076	Light Snow	2015-02-17 09:56:00<br />	-22.7	Snow	-	72.0	0.0	1014.5	-18.8		4:56 AM	16.1	East	5.6	80	2015-02-17 04:56:00	2	4
1055	2015-02-17 05:00:00	47.75	Light Snow	2015-02-17 10:56:00<br />	-21.6	Snow	-	76.0	0.0	1014.5	-18.3		5:56 AM	9.7	Calm	Calm	0	2015-02-17 05:56:00	2	5
1056	2015-02-17 06:00:00	48.17499924	Light Snow	2015-02-17 11:56:00<br />	-21.1	Snow	-	79.0	0.0	1014.2	-18.3		6:56 AM	6.4	Calm	Calm	0	2015-02-17 06:56:00	2	6
1057	2015-02-17 07:00:00	48.25	Scattered Clouds	2015-02-17 12:56:00<br />	-21.6		-	79.0	0.0	1014.6	-18.8		7:56 AM	16.1	Calm	Calm	0	2015-02-17 07:56:00	2	7
1058	2015-02-17 08:00:00	47.67499924	Partly Cloudy	2015-02-17 13:56:00<br />	-20.5		-	70.0	0.0	1014.5	-16.1		8:56 AM	16.1	Calm	Calm	0	2015-02-17 08:56:00	2	8
1059	2015-02-17 09:00:00	47.47499847	Scattered Clouds	2015-02-17 14:56:00<br />	-18.8		-	61.0		1014.0	-12.7		9:56 AM	16.1	Calm	Calm	0	2015-02-17 09:56:00	2	9
1060	2015-02-17 10:00:00	48.47499847	Partly Cloudy	2015-02-17 15:56:00<br />	-17.7		-	59.0		1013.1	-11.1		10:56 AM	16.1	Calm	Calm	0	2015-02-17 10:56:00	2	10
1061	2015-02-17 11:00:00	49.54999924	Partly Cloudy	2015-02-17 16:56:00<br />	-17.2		-	59.0		1012.5	-10.5		11:56 AM	16.1	Calm	Calm	0	2015-02-17 11:56:00	2	11
1062	2015-02-17 12:00:00	41.34999847	Partly Cloudy	2015-02-17 17:56:00<br />	-16.6		-	59.0		1011.9	-10.0		12:56 PM	16.1	WNW	7.4	300	2015-02-17 12:56:00	2	12
1063	2015-02-17 13:00:00	41.75	Partly Cloudy	2015-02-17 18:56:00<br />	-16.1		-	56.0		1011.8	-8.8		1:56 PM	16.1	NNW	11.1	330	2015-02-17 13:56:00	2	13
1064	2015-02-17 14:00:00	39.92499924	Scattered Clouds	2015-02-17 19:56:00<br />	-16.1		-	54.0		1011.7	-8.3		2:56 PM	16.1	Calm	Calm	0	2015-02-17 14:56:00	2	14
1065	2015-02-17 15:00:00	45.09999847	Scattered Clouds	2015-02-17 20:56:00<br />	-16.1		-	56.0		1012.3	-8.8		3:56 PM	16.1	Variable	5.6	0	2015-02-17 15:56:00	2	15
1066	2015-02-17 16:00:00	42.25	Partly Cloudy	2015-02-17 21:56:00<br />	-16.1		-	59.0		1012.2	-9.4		4:56 PM	16.1	NW	9.3	320	2015-02-17 16:56:00	2	16
1067	2015-02-17 17:00:00	39.77500153	Clear	2015-02-17 22:56:00<br />	-16.6		-	65.0		1013.0	-11.1		5:56 PM	16.1	NNW	7.4	340	2015-02-17 17:56:00	2	17
1068	2015-02-17 18:00:00	39.90000153	Clear	2015-02-17 23:56:00<br />	-17.2		-	67.0		1013.7	-12.2		6:56 PM	16.1	East	7.4	90	2015-02-17 18:56:00	2	18
1069	2015-02-17 19:00:00	41.40000153	Clear	2015-02-18 00:56:00<br />	-18.3		-	84.0		1013.9	-16.1		7:56 PM	16.1	East	5.6	80	2015-02-17 19:56:00	2	19
1070	2015-02-17 20:00:00	43.0	Clear	2015-02-18 01:56:00<br />	-20.0		-	83.0		1013.9	-17.7		8:56 PM	16.1	East	5.6	90	2015-02-17 20:56:00	2	20
1071	2015-02-17 21:00:00	40.15000153	Clear	2015-02-18 02:56:00<br />	-24.4		-	83.0		1014.5	-22.2		9:56 PM	16.1	East	5.6	80	2015-02-17 21:56:00	2	21
1072	2015-02-17 22:00:00	40.625	Clear	2015-02-18 03:56:00<br />	-21.6		-	83.0		1014.5	-19.4		10:56 PM	16.1	East	7.4	90	2015-02-17 22:56:00	2	22
1073	2015-02-17 23:00:00	51.72499847	Clear	2015-02-18 04:56:00<br />	-21.6		-	83.0		1014.3	-19.4		11:56 PM	16.1	East	7.4	90	2015-02-17 23:56:00	2	23
1074	2015-02-18 00:00:00	49.90000153	Clear	2015-02-18 05:56:00<br />	-21.1		-	83.0		1014.0	-18.8		12:56 AM	16.1	East	11.1	80	2015-02-18 00:56:00	3	0
1075	2015-02-18 01:00:00	50.52500153	Clear	2015-02-18 06:56:00<br />	-21.6		-	83.0		1013.4	-19.4		1:56 AM	16.1	East	11.1	80	2015-02-18 01:56:00	3	1
1076	2015-02-18 02:00:00	47.625	Mostly Cloudy	2015-02-18 07:56:00<br />	-22.2		-	83.0		1013.2	-20.0		2:56 AM	16.1	East	9.3	90	2015-02-18 02:56:00	3	2
1077	2015-02-18 03:00:00	47.54999924	Overcast	2015-02-18 08:56:00<br />	-20.0		-	83.0		1012.4	-17.7		3:56 AM	16.1	East	11.1	90	2015-02-18 03:56:00	3	3
1078	2015-02-18 04:00:00	46.80000305	Overcast	2015-02-18 09:56:00<br />	-20.5		-	79.0		1011.9	-17.7		4:56 AM	16.1	East	7.4	90	2015-02-18 04:56:00	3	4
1079	2015-02-18 05:00:00	47.875	Mostly Cloudy	2015-02-18 10:56:00<br />	-21.1		-	79.0		1012.2	-18.3		5:56 AM	16.1	ESE	7.4	110	2015-02-18 05:56:00	3	5
1080	2015-02-18 06:00:00	46.25	Partly Cloudy	2015-02-18 11:21:00<br />	-22.0		-	78.0		1009.4	-19.0		6:21 AM	16.1	SE	7.4	130	2015-02-18 06:21:00	3	6
1081	2015-02-18 07:00:00	46.52500153	Scattered Clouds	2015-02-18 12:56:00<br />	-20.5		-	79.0		1011.9	-17.7		7:56 AM	16.1	ESE	9.3	120	2015-02-18 07:56:00	3	7
1082	2015-02-18 08:00:00	53.0	Partly Cloudy	2015-02-18 13:56:00<br />	-17.2		-	61.0		1011.5	-11.1		8:56 AM	16.1	South	14.8	180	2015-02-18 08:56:00	3	8
1083	2015-02-18 09:00:00	47.20000076	Clear	2015-02-18 14:56:00<br />	-17.2		-	56.0		1011.1	-10.0		9:56 AM	16.1	South	14.8	190	2015-02-18 09:56:00	3	9
1084	2015-02-18 10:00:00	48.90000153	Scattered Clouds	2015-02-18 15:56:00<br />	-15.5		-	54.0		1009.3	-7.7		10:56 AM	16.1	South	14.8	180	2015-02-18 10:56:00	3	10
1085	2015-02-18 11:00:00	48.25	Scattered Clouds	2015-02-18 16:56:00<br />	-14.4		-	53.0		1008.8	-6.1		11:56 AM	16.1	South	16.7	190	2015-02-18 11:56:00	3	11
1086	2015-02-18 12:00:00	39.90000153	Mostly Cloudy	2015-02-18 17:56:00<br />	-15.0		-	48.0		1007.2	-5.5		12:56 PM	16.1	SSE	9.3	160	2015-02-18 12:56:00	3	12
1087	2015-02-18 13:00:00	45.02500153	Overcast	2015-02-18 18:56:00<br />	-13.8		-	51.0		1006.4	-5.0		1:56 PM	16.1	SSW	13.0	200	2015-02-18 13:56:00	3	13
1088	2015-02-18 14:00:00	45.42499924	Overcast	2015-02-18 19:56:00<br />	-13.3		-	55.0	0.0	1005.9	-5.5		2:56 PM	12.9	SSE	9.3	150	2015-02-18 14:56:00	3	14
1089	2015-02-18 15:00:00	47.0	Light Snow	2015-02-18 20:56:00<br />	-11.6	Snow	-	63.0	0.0	1005.5	-5.5		3:56 PM	16.1	South	9.3	180	2015-02-18 15:56:00	3	15
1090	2015-02-18 16:00:00	51.125	Light Snow	2015-02-18 21:56:00<br />	-11.6	Snow	-	66.0	0.0	1005.7	-6.1		4:56 PM	16.1	SE	11.1	140	2015-02-18 16:56:00	3	16
1091	2015-02-18 17:00:00	53.27500153	Light Snow	2015-02-18 22:35:00<br />	-11.0	Snow	-	68.0	0.0	1003.6	-6.0		5:35 PM	11.3	ESE	7.4	120	2015-02-18 17:35:00	3	17
1092	2015-02-18 18:00:00	53.04999924	Light Snow	2015-02-18 23:03:00<br />	-10.0	Snow	-	80.0	0.0	1003.9	-7.0		6:03 PM	9.7	South	5.6	170	2015-02-18 18:03:00	3	18
1093	2015-02-18 19:00:00	55.25	Heavy Snow	2015-02-19 00:56:00<br />	-9.4	Snow	27.8	81.0	0.0	1007.3	-6.6		7:56 PM	0.4	West	20.4	260	2015-02-18 19:56:00	3	19
1094	2015-02-18 20:00:00	50.67499924	Heavy Snow	2015-02-19 01:10:00<br />	-11.0	Fog-Snow	48.2	86.0	0.0	1005.3	-9.0		8:10 PM	0.4	WNW	37.0	300	2015-02-18 20:10:00	3	20
1095	2015-02-18 21:00:00	54.05000305	Light Snow	2015-02-19 02:32:00<br />	-12.0	Snow	-	92.0	0.0	1006.3	-11.0		9:32 PM	3.2	WNW	25.9	290	2015-02-18 21:32:00	3	21
1096	2015-02-18 22:00:00	48.85000229	Light Snow	2015-02-19 03:10:00<br />	-13.0	Snow	-	85.0	0.0	1006.3	-11.0		10:10 PM	4.8	West	20.4	280	2015-02-18 22:10:00	3	22
1097	2015-02-18 23:00:00	53.77500153	Light Snow	2015-02-19 04:56:00<br />	-13.8	Snow	-	81.0	0.0	1008.4	-11.1		11:56 PM	8.0	West	14.8	280	2015-02-18 23:56:00	3	23
1098	2015-02-19 00:00:00	52.42499924	Light Snow	2015-02-19 05:25:00<br />	-14.0	Snow	-	85.0	0.0	1006.3	-12.0		12:25 AM	4.0	West	16.7	280	2015-02-19 00:25:00	4	0
1099	2015-02-19 01:00:00	49.32500076	Light Snow	2015-02-19 06:03:00<br />	-14.0	Snow	-	85.0	0.0	1006.0	-12.0		1:03 AM	4.0	West	14.8	270	2015-02-19 01:03:00	4	1
1100	2015-02-19 02:00:00	46.79999924	Light Snow	2015-02-19 07:27:00<br />	-15.0	Snow	-	79.0	0.0	1006.0	-12.0		2:27 AM	2.8	West	18.5	280	2015-02-19 02:27:00	4	2
1101	2015-02-19 03:00:00	48.15000153	Light Snow	2015-02-19 08:12:00<br />	-15.0	Snow	-	85.0	0.0	1005.6	-13.0		3:12 AM	4.0	West	13.0	270	2015-02-19 03:12:00	4	3
1102	2015-02-19 04:00:00	46.92499924	Light Snow	2015-02-19 09:03:00<br />	-14.0	Snow	-	85.0	0.0	1005.6	-12.0		4:03 AM	1.6	WNW	16.7	290	2015-02-19 04:03:00	4	4
1103	2015-02-19 05:00:00	46.32500076	Light Snow	2015-02-19 10:11:00<br />	-14.0	Snow	53.7	85.0	0.0	1007.0	-12.0		5:11 AM	1.2	NW	29.6	320	2015-02-19 05:11:00	4	5
1104	2015-02-19 06:00:00	47.45000076	Light Snow Showers	2015-02-19 11:22:00<br />	-16.0	Snow	44.4	79.0	0.0	1007.7	-13.0		6:22 AM	6.4	NW	29.6	320	2015-02-19 06:22:00	4	6
1105	2015-02-19 07:00:00	46.65000153	Blowing Snow	2015-02-19 12:56:00<br />	-17.7	Snow	-	73.0	0.0	1011.4	-13.8		7:56 AM	16.1	WNW	33.3	300	2015-02-19 07:56:00	4	7
1106	2015-02-19 08:00:00	47.25	Mostly Cloudy	2015-02-19 13:45:00<br />	-18.0		-	72.0		1009.7	-14.0		8:45 AM	16.1	NW	27.8	310	2015-02-19 08:45:00	4	8
1107	2015-02-19 09:00:00	48.90000153	Blowing Snow	2015-02-19 14:02:00<br />	-18.0	Snow	48.2	72.0		1009.7	-14.0		9:02 AM	16.1	NW	33.3	310	2015-02-19 09:02:00	4	9
1108	2015-02-19 10:00:00	51.27500153	Light Snow Showers	2015-02-19 15:56:00<br />	-18.3	Snow	48.2	67.0	0.0	1012.9	-13.3		10:56 AM	16.1	WNW	38.9	300	2015-02-19 10:56:00	4	10
1109	2015-02-19 11:00:00	53.92499924	Light Snow Showers	2015-02-19 16:56:00<br />	-18.8	Snow	48.2	64.0	0.0	1013.5	-13.3		11:56 AM	16.1	NW	35.2	310	2015-02-19 11:56:00	4	11
1110	2015-02-19 12:00:00	48.375	Blowing Snow	2015-02-19 17:56:00<br />	-20.5	Snow	46.3	56.0	0.0	1013.2	-13.3		12:56 PM	16.1	NW	33.3	310	2015-02-19 12:56:00	4	12
1111	2015-02-19 13:00:00	44.59999847	Blowing Snow	2015-02-19 18:56:00<br />	-20.0	Snow	-	58.0		1013.1	-13.3		1:56 PM	16.1	NW	38.9	320	2015-02-19 13:56:00	4	13
1112	2015-02-19 14:00:00	48.42499924	Blowing Snow	2015-02-19 19:56:00<br />	-20.0	Snow	-	58.0		1013.6	-13.3		2:56 PM	16.1	WNW	37.0	300	2015-02-19 14:56:00	4	14
1113	2015-02-19 15:00:00	57.47499847	Light Snow	2015-02-19 20:56:00<br />	-20.0	Snow	-	63.0	0.0	1014.3	-14.4		3:56 PM	11.3	NW	38.9	310	2015-02-19 15:56:00	4	15
1114	2015-02-19 16:00:00	53.59999847	Light Snow	2015-02-19 21:56:00<br />	-22.7	Snow	44.4	58.0	0.0	1015.1	-16.1		4:56 PM	16.1	WNW	33.3	290	2015-02-19 16:56:00	4	16
1115	2015-02-19 17:00:00	55.625	Blowing Snow	2015-02-19 22:56:00<br />	-22.7	Snow	44.4	58.0	0.0	1016.4	-16.1		5:56 PM	16.1	WNW	33.3	300	2015-02-19 17:56:00	4	17
1116	2015-02-19 18:00:00	49.90000153	Mostly Cloudy	2015-02-19 23:56:00<br />	-23.8		44.4	58.0		1017.4	-17.2		6:56 PM	16.1	WNW	33.3	290	2015-02-19 18:56:00	4	18
1117	2015-02-19 19:00:00	49.375	Mostly Cloudy	2015-02-20 00:56:00<br />	-23.3		-	66.0		1017.7	-18.3		7:56 PM	16.1	WNW	29.6	290	2015-02-19 19:56:00	4	19
1118	2015-02-19 20:00:00	47.82500076	Mostly Cloudy	2015-02-20 01:56:00<br />	-25.0		50.0	59.0		1018.4	-18.8		8:56 PM	16.1	WNW	38.9	290	2015-02-19 20:56:00	4	20
1119	2015-02-19 21:00:00	47.67499924	Clear	2015-02-20 02:56:00<br />	-26.1		-	56.0		1018.8	-19.4		9:56 PM	16.1	WNW	27.8	300	2015-02-19 21:56:00	4	21
1120	2015-02-19 22:00:00	47.54999924	Partly Cloudy	2015-02-20 03:56:00<br />	-26.6		31.5	59.0		1018.6	-20.5		10:56 PM	16.1	West	22.2	280	2015-02-19 22:56:00	4	22
1121	2015-02-19 23:00:00	53.70000076	Clear	2015-02-20 04:56:00<br />	-26.6		-	62.0		1018.7	-21.1		11:56 PM	16.1	West	27.8	280	2015-02-19 23:56:00	4	23
1122	2015-02-20 00:00:00	49.02500153	Clear	2015-02-20 05:56:00<br />	-26.6		-	62.0		1019.0	-21.1		12:56 AM	16.1	West	22.2	280	2015-02-20 00:56:00	5	0
1123	2015-02-20 01:00:00	47.42499924	Clear	2015-02-20 06:56:00<br />	-26.6		-	65.0		1019.1	-21.6		1:56 AM	16.1	West	25.9	280	2015-02-20 01:56:00	5	1
1124	2015-02-20 02:00:00	48.54999924	Clear	2015-02-20 07:56:00<br />	-26.6		37.0	68.0		1019.7	-22.2		2:56 AM	16.1	West	22.2	280	2015-02-20 02:56:00	5	2
1125	2015-02-20 03:00:00	48.67499924	Clear	2015-02-20 08:56:00<br />	-26.6		-	68.0		1020.1	-22.2		3:56 AM	16.1	West	22.2	280	2015-02-20 03:56:00	5	3
1126	2015-02-20 04:00:00	47.54999924	Clear	2015-02-20 09:56:00<br />	-26.6		37.0	68.0		1021.0	-22.2		4:56 AM	16.1	West	22.2	280	2015-02-20 04:56:00	5	4
1127	2015-02-20 05:00:00	48.15000153	Clear	2015-02-20 10:56:00<br />	-26.1		-	68.0		1021.8	-21.6		5:56 AM	16.1	West	25.9	280	2015-02-20 05:56:00	5	5
1128	2015-02-20 06:00:00	48.125	Mostly Cloudy	2015-02-20 11:26:00<br />	-26.0		37.0	71.0		1019.2	-22.0		6:26 AM	16.1	West	25.9	280	2015-02-20 06:26:00	5	6
1129	2015-02-20 07:00:00	48.70000076	Mostly Cloudy	2015-02-20 12:56:00<br />	-25.5		-	69.0		1024.6	-21.1		7:56 AM	16.1	West	22.2	280	2015-02-20 07:56:00	5	7
1130	2015-02-20 08:00:00	48.54999924	Overcast	2015-02-20 13:56:00<br />	-25.0		-	62.0		1025.4	-19.4		8:56 AM	16.1	West	25.9	280	2015-02-20 08:56:00	5	8
1131	2015-02-20 09:00:00	47.57500076	Mostly Cloudy	2015-02-20 14:56:00<br />	-23.8		-	63.0		1026.4	-18.3		9:56 AM	16.1	WNW	20.4	290	2015-02-20 09:56:00	5	9
1132	2015-02-20 10:00:00	49.34999847	Haze	2015-02-20 15:26:00<br />	-23.0		-	61.0		1023.6	-17.0		10:26 AM	8.0	West	20.4	280	2015-02-20 10:26:00	5	10
1133	2015-02-20 11:00:00	47.44999695	Mostly Cloudy	2015-02-20 16:56:00<br />	-22.2		-	60.0		1027.7	-16.1		11:56 AM	11.3	NW	22.2	310	2015-02-20 11:56:00	5	11
1134	2015-02-20 12:00:00	41.40000153	Scattered Clouds	2015-02-20 17:56:00<br />	-21.6		-	60.0		1027.7	-15.5		12:56 PM	16.1	WNW	22.2	300	2015-02-20 12:56:00	5	12
1135	2015-02-20 13:00:00	40.54999924	Partly Cloudy	2015-02-20 18:56:00<br />	-21.6		-	55.0		1027.7	-14.4		1:56 PM	16.1	WNW	5.6	300	2015-02-20 13:56:00	5	13
1136	2015-02-20 14:00:00	44.95000076	Clear	2015-02-20 19:56:00<br />	-22.7		-	48.0		1028.1	-13.8		2:56 PM	16.1	WNW	9.3	290	2015-02-20 14:56:00	5	14
1137	2015-02-20 15:00:00	47.65000153	Clear	2015-02-20 20:56:00<br />	-22.2		-	53.0		1028.2	-14.4		3:56 PM	16.1	NW	5.6	320	2015-02-20 15:56:00	5	15
1138	2015-02-20 16:00:00	54.0	Clear	2015-02-20 21:56:00<br />	-22.7		-	48.0		1028.3	-13.8		4:56 PM	16.1	Calm	Calm	0	2015-02-20 16:56:00	5	16
1139	2015-02-20 17:00:00	54.625	Clear	2015-02-20 22:56:00<br />	-23.3		-	55.0		1028.7	-16.1		5:56 PM	16.1	Calm	Calm	0	2015-02-20 17:56:00	5	17
1140	2015-02-20 18:00:00	50.875	Clear	2015-02-20 23:56:00<br />	-25.0		-	68.0		1029.0	-20.5		6:56 PM	16.1	East	7.4	100	2015-02-20 18:56:00	5	18
1141	2015-02-20 19:00:00	47.04999924	Clear	2015-02-21 00:56:00<br />	-24.4		-	75.0		1029.1	-21.1		7:56 PM	16.1	East	7.4	90	2015-02-20 19:56:00	5	19
1142	2015-02-20 20:00:00	45.875	Clear	2015-02-21 01:56:00<br />	-25.0		-	75.0		1029.2	-21.6		8:56 PM	16.1	East	9.3	90	2015-02-20 20:56:00	5	20
1143	2015-02-20 21:00:00	44.82500076	Clear	2015-02-21 02:56:00<br />	-25.5		-	79.0		1029.5	-22.7		9:56 PM	16.1	East	9.3	80	2015-02-20 21:56:00	5	21
1144	2015-02-20 22:00:00	40.79999924	Clear	2015-02-21 03:56:00<br />	-27.7		-	75.0		1029.2	-24.4		10:56 PM	16.1	ESE	9.3	120	2015-02-20 22:56:00	5	22
1145	2015-02-20 23:00:00	51.45000076	Clear	2015-02-21 04:56:00<br />	-25.0		-	52.0		1028.3	-17.2		11:56 PM	16.1	SSE	13.0	150	2015-02-20 23:56:00	5	23
1146	2015-02-21 00:00:00	50.75	Clear	2015-02-21 05:56:00<br />	-25.5		-	45.0		1028.2	-16.1		12:56 AM	16.1	SSE	13.0	150	2015-02-21 00:56:00	6	0
1147	2015-02-21 01:00:00	48.65000153	Overcast	2015-02-21 06:56:00<br />	-24.4		-	48.0		1027.7	-15.5		1:56 AM	16.1	SSE	20.4	150	2015-02-21 01:56:00	6	1
1148	2015-02-21 02:00:00	46.65000153	Overcast	2015-02-21 07:56:00<br />	-23.8		-	46.0		1026.5	-14.4		2:56 AM	16.1	SSE	25.9	160	2015-02-21 02:56:00	6	2
1149	2015-02-21 03:00:00	46.0	Overcast	2015-02-21 08:56:00<br />	-22.7		-	48.0		1025.4	-13.8		3:56 AM	16.1	South	20.4	170	2015-02-21 03:56:00	6	3
1150	2015-02-21 04:00:00	48.5	Overcast	2015-02-21 09:56:00<br />	-22.2		-	48.0		1025.5	-13.3		4:56 AM	16.1	South	27.8	170	2015-02-21 04:56:00	6	4
1151	2015-02-21 05:00:00	49.15000153	Overcast	2015-02-21 10:56:00<br />	-21.1		-	48.0		1025.1	-12.2		5:56 AM	16.1	South	29.6	170	2015-02-21 05:56:00	6	5
1152	2015-02-21 06:00:00	47.34999847	Overcast	2015-02-21 11:26:00<br />	-22.0		-	44.0		1022.6	-12.0		6:26 AM	16.1	SSE	25.9	160	2015-02-21 06:26:00	6	6
1153	2015-02-21 07:00:00	48.95000076	Overcast	2015-02-21 12:56:00<br />	-20.5		37.0	47.0		1024.8	-11.1		7:56 AM	16.1	SSE	24.1	160	2015-02-21 07:56:00	6	7
1154	2015-02-21 08:00:00	46.17499924	Overcast	2015-02-21 13:56:00<br />	-19.4		44.4	49.0		1023.1	-10.5		8:56 AM	16.1	SSE	27.8	150	2015-02-21 08:56:00	6	8
1155	2015-02-21 09:00:00	46.67499924	Mostly Cloudy	2015-02-21 14:56:00<br />	-18.8		-	47.0		1022.6	-9.4		9:56 AM	16.1	SSE	29.6	160	2015-02-21 09:56:00	6	9
1156	2015-02-21 10:00:00	46.57500076	Overcast	2015-02-21 15:56:00<br />	-17.7		-	48.0		1021.9	-8.3		10:56 AM	16.1	South	35.2	170	2015-02-21 10:56:00	6	10
1157	2015-02-21 11:00:00	46.92499924	Light Snow	2015-02-21 16:56:00<br />	-12.2	Snow	38.9	74.0	0.0	1021.4	-8.3		11:56 AM	1.6	South	24.1	190	2015-02-21 11:56:00	6	11
1158	2015-02-21 12:00:00	39.75	Light Snow	2015-02-21 17:24:00<br />	-11.0	Snow	37.0	79.0	0.0	1018.5	-8.0		12:24 PM	1.6	South	27.8	180	2015-02-21 12:24:00	6	12
1159	2015-02-21 13:00:00	37.57500076	Light Snow	2015-02-21 18:56:00<br />	-10.5	Snow	35.2	81.0	0.0	1019.2	-7.7		1:56 PM	6.4	South	25.9	190	2015-02-21 13:56:00	6	13
1160	2015-02-21 14:00:00	38.47499847	Light Snow Showers	2015-02-21 19:56:00<br />	-11.1	Snow	-	74.0	0.0	1018.5	-7.2		2:56 PM	12.9	South	27.8	180	2015-02-21 14:56:00	6	14
1161	2015-02-21 15:00:00	37.17499924	Overcast	2015-02-21 20:56:00<br />	-11.6		35.2	71.0	0.0	1018.4	-7.2		3:56 PM	16.1	South	27.8	180	2015-02-21 15:56:00	6	15
1162	2015-02-21 16:00:00	36.70000076	Light Snow	2015-02-21 21:56:00<br />	-11.1	Snow	-	74.0	0.0	1018.2	-7.2		4:56 PM	16.1	South	27.8	180	2015-02-21 16:56:00	6	16
1163	2015-02-21 17:00:00	39.02500153	Light Snow	2015-02-21 22:28:00<br />	-11.0	Snow	-	74.0	0.0	1015.8	-7.0		5:28 PM	4.8	South	24.1	180	2015-02-21 17:28:00	6	17
1164	2015-02-21 18:00:00	37.90000153	Light Snow	2015-02-21 23:56:00<br />	-9.4	Snow	33.3	85.0	0.0	1018.4	-7.2		6:56 PM	12.9	South	18.5	190	2015-02-21 18:56:00	6	18
1165	2015-02-21 19:00:00	37.27500153	Light Snow	2015-02-22 00:56:00<br />	-9.4	Snow	-	81.0	0.0	1018.4	-6.6		7:56 PM	6.4	South	22.2	180	2015-02-21 19:56:00	6	19
1166	2015-02-21 20:00:00	39.32500076	Light Snow	2015-02-22 01:56:00<br />	-8.8	Snow	-	81.0	0.0	1019.0	-6.1		8:56 PM	6.4	South	11.1	180	2015-02-21 20:56:00	6	20
1167	2015-02-21 21:00:00	39.17499924	Overcast	2015-02-22 02:56:00<br />	-8.8		-	78.0	0.0	1019.4	-5.5		9:56 PM	16.1	South	11.1	190	2015-02-21 21:56:00	6	21
1168	2015-02-21 22:00:00	41.79999924	Overcast	2015-02-22 03:03:00<br />	-9.0		-	80.0		1017.5	-6.0		10:03 PM	16.1	South	13.0	170	2015-02-21 22:03:00	6	22
1169	2015-02-21 23:00:00	48.125	Overcast	2015-02-22 04:56:00<br />	-8.3		-	81.0		1019.7	-5.5		11:56 PM	16.1	South	7.4	180	2015-02-21 23:56:00	6	23
1170	2015-02-22 00:00:00	48.5	Overcast	2015-02-22 05:56:00<br />	-7.7		-	82.0		1020.2	-5.0		12:56 AM	16.1	Calm	Calm	0	2015-02-22 00:56:00	7	0
1171	2015-02-22 01:00:00	48.72499847	Overcast	2015-02-22 06:56:00<br />	-7.7		-	85.0		1020.3	-5.5		1:56 AM	16.1	Calm	Calm	0	2015-02-22 01:56:00	7	1
1172	2015-02-22 02:00:00	47.09999847	Overcast	2015-02-22 07:10:00<br />	-8.0		-	86.0		1018.2	-6.0		2:10 AM	16.1	Calm	Calm	0	2015-02-22 02:10:00	7	2
1173	2015-02-22 03:00:00	45.92499924	Overcast	2015-02-22 08:27:00<br />	-8.0		-	86.0		1018.2	-6.0		3:27 AM	16.1	Calm	Calm	0	2015-02-22 03:27:00	7	3
1174	2015-02-22 04:00:00	46.29999924	Overcast	2015-02-22 09:56:00<br />	-7.7		-	85.0		1020.4	-5.5		4:56 AM	16.1	Calm	Calm	0	2015-02-22 04:56:00	7	4
1175	2015-02-22 05:00:00	45.07500076	Overcast	2015-02-22 10:44:00<br />	-8.0		-	86.0		1019.2	-6.0		5:44 AM	16.1	Calm	Calm	0	2015-02-22 05:44:00	7	5
1176	2015-02-22 06:00:00	45.22499847	Overcast	2015-02-22 11:25:00<br />	-8.0		-	86.0		1019.5	-6.0		6:25 AM	16.1	Calm	Calm	0	2015-02-22 06:25:00	7	6
1177	2015-02-22 07:00:00	46.25	Overcast	2015-02-22 12:56:00<br />	-8.3		-	85.0		1022.6	-6.1		7:56 AM	11.3	NNW	5.6	340	2015-02-22 07:56:00	7	7
1178	2015-02-22 08:00:00	48.17499924	Overcast	2015-02-22 13:56:00<br />	-7.7		-	89.0		1023.6	-6.1		8:56 AM	6.4	NNW	7.4	340	2015-02-22 08:56:00	7	8
1179	2015-02-22 09:00:00	44.17499924	Haze	2015-02-22 14:56:00<br />	-7.7		-	82.0	0.0	1023.4	-5.0		9:56 AM	6.4	Calm	Calm	0	2015-02-22 09:56:00	7	9
1180	2015-02-22 10:00:00	45.77500153	Haze	2015-02-22 15:56:00<br />	-7.7		-	78.0		1023.8	-4.4		10:56 AM	9.7	WNW	5.6	300	2015-02-22 10:56:00	7	10
1181	2015-02-22 11:00:00	45.67499924	Mostly Cloudy	2015-02-22 16:56:00<br />	-7.7		-	72.0		1023.5	-3.3		11:56 AM	16.1	Calm	Calm	0	2015-02-22 11:56:00	7	11
1182	2015-02-22 12:00:00	40.59999847	Overcast	2015-02-22 17:56:00<br />	-7.2		-	72.0		1022.8	-2.7		12:56 PM	16.1	NW	5.6	310	2015-02-22 12:56:00	7	12
1183	2015-02-22 13:00:00	37.17499924	Mostly Cloudy	2015-02-22 18:56:00<br />	-7.2		-	66.0		1022.3	-1.6		1:56 PM	16.1	Calm	Calm	0	2015-02-22 13:56:00	7	13
1184	2015-02-22 14:00:00	36.17499924	Overcast	2015-02-22 19:56:00<br />	-7.2		-	69.0		1022.0	-2.2		2:56 PM	16.1	Calm	Calm	0	2015-02-22 14:56:00	7	14
1185	2015-02-22 15:00:00	37.75	Overcast	2015-02-22 20:56:00<br />	-6.6		-	81.0		1022.8	-3.8		3:56 PM	16.1	NW	16.7	320	2015-02-22 15:56:00	7	15
1186	2015-02-22 16:00:00	37.79999924	Light Snow Showers	2015-02-22 21:56:00<br />	-7.7	Snow	-	78.0	0.0	1023.4	-4.4		4:56 PM	11.3	NNW	13.0	340	2015-02-22 16:56:00	7	16
1187	2015-02-22 17:00:00	35.67499924	Light Snow Showers	2015-02-22 22:56:00<br />	-7.7	Snow	-	78.0	0.0	1024.0	-4.4		5:56 PM	11.3	NW	7.4	310	2015-02-22 17:56:00	7	17
1188	2015-02-22 18:00:00	36.65000153	Light Snow Showers	2015-02-22 23:56:00<br />	-7.7	Snow	-	82.0	0.0	1024.5	-5.0		6:56 PM	16.1	Calm	Calm	0	2015-02-22 18:56:00	7	18
1189	2015-02-22 19:00:00	36.77500153	Mostly Cloudy	2015-02-23 00:56:00<br />	-8.3		-	88.0		1024.6	-6.6		7:56 PM	16.1	Calm	Calm	0	2015-02-22 19:56:00	7	19
1190	2015-02-22 20:00:00	36.20000076	Overcast	2015-02-23 01:56:00<br />	-7.7		-	85.0		1024.6	-5.5		8:56 PM	16.1	WSW	5.6	240	2015-02-22 20:56:00	7	20
1191	2015-02-22 21:00:00	38.32500076	Overcast	2015-02-23 02:56:00<br />	-7.7		-	85.0		1024.8	-5.5		9:56 PM	16.1	Calm	Calm	0	2015-02-22 21:56:00	7	21
1192	2015-02-22 22:00:00	38.34999847	Light Snow	2015-02-23 03:03:00<br />	-8.0	Snow	-	86.0	0.0	1023.2	-6.0		10:03 PM	12.9	West	5.6	260	2015-02-22 22:03:00	7	22
1193	2015-02-22 23:00:00	48.07500076	Light Snow	2015-02-23 04:01:00<br />	-8.0	Snow	-	86.0	0.0	1023.6	-6.0		11:01 PM	8.0	NW	16.7	320	2015-02-22 23:01:00	7	23
1194	2015-02-23 00:00:00	47.32499695	Light Snow	2015-02-23 05:08:00<br />	-11.0	Snow	-	86.0	0.0	1024.6	-9.0		12:08 AM	3.2	NNW	22.2	330	2015-02-23 00:08:00	1	0
1195	2015-02-23 01:00:00	48.04999924	Light Snow	2015-02-23 06:04:00<br />	-12.0	Snow	-	86.0	0.0	1025.3	-10.0		1:04 AM	4.8	NNW	20.4	340	2015-02-23 01:04:00	1	1
1196	2015-02-23 02:00:00	45.40000153	Overcast	2015-02-23 07:56:00<br />	-16.6		33.3	67.0	0.0	1028.2	-11.6		2:56 AM	16.1	NNW	18.5	330	2015-02-23 02:56:00	1	2
1197	2015-02-23 03:00:00	47.02500153	Overcast	2015-02-23 08:08:00<br />	-17.0		-	67.0		1026.3	-12.0		3:08 AM	16.1	NW	24.1	320	2015-02-23 03:08:00	1	3
1198	2015-02-23 04:00:00	46.65000153	Mostly Cloudy	2015-02-23 09:30:00<br />	-18.0		-	67.0		1026.6	-13.0		4:30 AM	16.1	NW	25.9	320	2015-02-23 04:30:00	1	4
1199	2015-02-23 05:00:00	46.59999847	Overcast	2015-02-23 10:33:00<br />	-17.0		-	73.0	0.0	1026.6	-13.0		5:33 AM	16.1	NW	22.2	320	2015-02-23 05:33:00	1	5
1200	2015-02-23 06:00:00	46.34999847	Light Snow	2015-02-23 11:12:00<br />	-17.0	Snow	-	73.0	0.0	1027.0	-13.0		6:12 AM	2.8	NW	35.2	320	2015-02-23 06:12:00	1	6
1201	2015-02-23 07:00:00	46.90000153	Haze	2015-02-23 12:56:00<br />	-19.4		-	73.0	0.0	1030.8	-15.5		7:56 AM	9.7	NNW	25.9	330	2015-02-23 07:56:00	1	7
1202	2015-02-23 08:00:00	47.29999924	Mostly Cloudy	2015-02-23 13:56:00<br />	-20.5		-	70.0	0.0	1031.3	-16.1		8:56 AM	16.1	WNW	38.9	300	2015-02-23 08:56:00	1	8
1203	2015-02-23 09:00:00	47.40000153	Blowing Snow	2015-02-23 14:56:00<br />	-21.6	Snow	48.2	60.0	0.0	1031.4	-15.5		9:56 AM	16.1	WNW	38.9	300	2015-02-23 09:56:00	1	9
1204	2015-02-23 10:00:00	47.70000076	Blowing Snow	2015-02-23 15:56:00<br />	-21.6	Snow	-	58.0		1031.4	-15.0		10:56 AM	16.1	NW	33.3	320	2015-02-23 10:56:00	1	10
1205	2015-02-23 11:00:00	49.15000153	Blowing Snow	2015-02-23 16:00:00<br />	-22.0	Snow	-	56.0		1029.0	-15.0		11:00 AM	4.0	NW	40.7	320	2015-02-23 11:00:00	1	11
1206	2015-02-23 12:00:00	42.72499847	Blowing Snow	2015-02-23 17:24:00<br />	-22.0	Snow	46.3	61.0		1028.7	-16.0		12:24 PM	4.0	NNW	35.2	330	2015-02-23 12:24:00	1	12
1207	2015-02-23 13:00:00	44.34999847	Blowing Snow	2015-02-23 18:56:00<br />	-21.6	Snow	-	63.0		1030.9	-16.1		1:56 PM	16.1	NW	25.9	310	2015-02-23 13:56:00	1	13
1208	2015-02-23 14:00:00	47.625	Light Snow	2015-02-23 19:56:00<br />	-21.1	Snow	38.9	69.0	0.0	1031.0	-16.6		2:56 PM	3.2	NW	29.6	320	2015-02-23 14:56:00	1	14
1209	2015-02-23 15:00:00	55.72499847	Blowing Snow	2015-02-23 20:23:00<br />	-22.0	Snow	-	66.0	0.0	1028.3	-17.0		3:23 PM	6.4	NW	24.1	320	2015-02-23 15:23:00	1	15
1210	2015-02-23 16:00:00	55.32500076	Scattered Clouds	2015-02-23 21:56:00<br />	-24.4		31.5	55.0	0.0	1031.0	-17.2		4:56 PM	16.1	NW	25.9	320	2015-02-23 16:56:00	1	16
1211	2015-02-23 17:00:00	53.07500076	Partly Cloudy	2015-02-23 22:56:00<br />	-24.4		-	60.0		1030.7	-18.3		5:56 PM	16.1	WNW	20.4	300	2015-02-23 17:56:00	1	17
1212	2015-02-23 18:00:00	54.92499924	Partly Cloudy	2015-02-23 23:56:00<br />	-23.8		-	63.0		1030.7	-18.3		6:56 PM	16.1	WNW	16.7	300	2015-02-23 18:56:00	1	18
1213	2015-02-23 19:00:00	52.875	Clear	2015-02-24 00:56:00<br />	-24.4		-	62.0		1031.0	-18.8		7:56 PM	16.1	WNW	11.1	300	2015-02-23 19:56:00	1	19
1214	2015-02-23 20:00:00	52.75	Clear	2015-02-24 01:56:00<br />	-25.5		-	59.0		1030.8	-19.4		8:56 PM	16.1	West	13.0	280	2015-02-23 20:56:00	1	20
1215	2015-02-23 21:00:00	48.02500153	Clear	2015-02-24 02:56:00<br />	-26.1		-	59.0		1030.6	-20.0		9:56 PM	16.1	WNW	16.7	300	2015-02-23 21:56:00	1	21
1216	2015-02-23 22:00:00	45.02500153	Clear	2015-02-24 03:56:00<br />	-26.1		-	59.0		1029.9	-20.0		10:56 PM	16.1	West	13.0	280	2015-02-23 22:56:00	1	22
1217	2015-02-23 23:00:00	55.65000153	Clear	2015-02-24 04:56:00<br />	-26.6		-	59.0		1029.6	-20.5		11:56 PM	16.1	West	13.0	270	2015-02-23 23:56:00	1	23
1218	2015-02-24 00:00:00	56.59999847	Clear	2015-02-24 05:56:00<br />	-26.6		-	62.0		1029.2	-21.1		12:56 AM	16.1	West	5.6	270	2015-02-24 00:56:00	2	0
1219	2015-02-24 01:00:00	53.02500153	Clear	2015-02-24 06:56:00<br />	-29.4		-	78.0		1028.3	-26.6		1:56 AM	16.1	Calm	Calm	0	2015-02-24 01:56:00	2	1
1220	2015-02-24 02:00:00	48.20000076	Clear	2015-02-24 07:56:00<br />	-30.0		-	74.0		1027.8	-26.6		2:56 AM	16.1	SSE	5.6	160	2015-02-24 02:56:00	2	2
1221	2015-02-24 03:00:00	47.59999847	Clear	2015-02-24 08:56:00<br />	-31.1		-	74.0		1026.9	-27.7		3:56 AM	16.1	SE	5.6	130	2015-02-24 03:56:00	2	3
1222	2015-02-24 04:00:00	48.26666641	Clear	2015-02-24 09:56:00<br />	-32.2		-	73.0		1025.8	-28.8		4:56 AM	16.1	ESE	5.6	120	2015-02-24 04:56:00	2	4
1223	2015-02-24 05:00:00	47.04999924	Clear	2015-02-24 10:56:00<br />	-30.5		-	74.0		1025.1	-27.2		5:56 AM	16.1	SE	7.4	140	2015-02-24 05:56:00	2	5
1224	2015-02-24 06:00:00	48.0	Clear	2015-02-24 11:21:00<br />	-30.0		-	70.0		1020.9	-26.0		6:21 AM	16.1	SE	7.4	130	2015-02-24 06:21:00	2	6
1225	2015-02-24 07:00:00	47.25	Clear	2015-02-24 12:56:00<br />	-27.7		-	62.0		1023.3	-22.2		7:56 AM	16.1	ESE	7.4	120	2015-02-24 07:56:00	2	7
1226	2015-02-24 08:00:00	48.77500153	Clear	2015-02-24 13:56:00<br />	-26.6		-	47.0		1022.8	-17.7		8:56 AM	16.1	South	16.7	170	2015-02-24 08:56:00	2	8
1227	2015-02-24 09:00:00	48.20000076	Clear	2015-02-24 14:56:00<br />	-25.5		-	43.0		1021.3	-15.5		9:56 AM	16.1	South	16.7	180	2015-02-24 09:56:00	2	9
1228	2015-02-24 10:00:00	50.20000076	Clear	2015-02-24 15:56:00<br />	-24.4		-	44.0		1020.0	-14.4		10:56 AM	16.1	SSE	22.2	160	2015-02-24 10:56:00	2	10
1229	2015-02-24 11:00:00	49.07500076	Clear	2015-02-24 16:56:00<br />	-23.3		-	40.0		1017.6	-12.2		11:56 AM	16.1	South	18.5	170	2015-02-24 11:56:00	2	11
1230	2015-02-24 12:00:00	42.5	Clear	2015-02-24 17:56:00<br />	-23.3		-	34.0		1015.5	-10.0		12:56 PM	16.1	South	24.1	170	2015-02-24 12:56:00	2	12
1231	2015-02-24 13:00:00	44.07500076	Clear	2015-02-24 18:56:00<br />	-21.6		31.5	34.0		1013.8	-8.3		1:56 PM	16.1	SSE	22.2	160	2015-02-24 13:56:00	2	13
1232	2015-02-24 14:00:00	53.15000153	Clear	2015-02-24 19:56:00<br />	-22.2		31.5	29.0		1011.8	-6.6		2:56 PM	16.1	South	20.4	170	2015-02-24 14:56:00	2	14
1233	2015-02-24 15:00:00	56.5	Clear	2015-02-24 20:56:00<br />	-21.1		46.3	33.0		1010.8	-7.2		3:56 PM	16.1	South	35.2	190	2015-02-24 15:56:00	2	15
1234	2015-02-24 16:00:00	55.22499847	Mostly Cloudy	2015-02-24 21:56:00<br />	-20.5		-	36.0		1010.1	-7.7		4:56 PM	16.1	South	29.6	180	2015-02-24 16:56:00	2	16
1235	2015-02-24 17:00:00	61.25	Mostly Cloudy	2015-02-24 22:56:00<br />	-20.0		33.3	38.0		1009.7	-7.7		5:56 PM	16.1	South	24.1	170	2015-02-24 17:56:00	2	17
1236	2015-02-24 18:00:00	56.67499924	Mostly Cloudy	2015-02-24 23:56:00<br />	-18.3		40.7	43.0		1009.1	-7.7		6:56 PM	16.1	South	27.8	190	2015-02-24 18:56:00	2	18
1237	2015-02-24 19:00:00	55.25	Clear	2015-02-25 00:56:00<br />	-18.3		38.9	45.0		1008.6	-8.3		7:56 PM	16.1	South	24.1	170	2015-02-24 19:56:00	2	19
1238	2015-02-24 20:00:00	51.32500076	Mostly Cloudy	2015-02-25 01:56:00<br />	-18.3		-	47.0		1008.4	-8.8		8:56 PM	16.1	South	22.2	180	2015-02-24 20:56:00	2	20
1239	2015-02-24 21:00:00	47.82500076	Overcast	2015-02-25 02:56:00<br />	-17.7		-	52.0		1008.2	-9.4		9:56 PM	16.1	South	24.1	170	2015-02-24 21:56:00	2	21
1240	2015-02-24 22:00:00	46.25	Overcast	2015-02-25 03:56:00<br />	-17.2		-	54.0		1007.7	-9.4		10:56 PM	16.1	South	16.7	190	2015-02-24 22:56:00	2	22
1241	2015-02-24 23:00:00	53.65000153	Overcast	2015-02-25 04:56:00<br />	-16.6		-	57.0		1006.8	-9.4		11:56 PM	16.1	South	16.7	180	2015-02-24 23:56:00	2	23
1242	2015-02-25 00:00:00	54.02500153	Overcast	2015-02-25 05:56:00<br />	-16.6		-	57.0		1006.4	-9.4		12:56 AM	16.1	South	18.5	180	2015-02-25 00:56:00	3	0
1243	2015-02-25 01:00:00	51.625	Mostly Cloudy	2015-02-25 06:56:00<br />	-16.1		-	59.0		1006.1	-9.4		1:56 AM	16.1	SSW	14.8	200	2015-02-25 01:56:00	3	1
1244	2015-02-25 02:00:00	51.59999847	Mostly Cloudy	2015-02-25 07:56:00<br />	-16.1		-	56.0		1005.8	-8.8		2:56 AM	16.1	SSW	16.7	210	2015-02-25 02:56:00	3	2
1245	2015-02-25 03:00:00	50.92499924	Mostly Cloudy	2015-02-25 08:56:00<br />	-16.6		-	57.0		1005.7	-9.4		3:56 AM	16.1	SSW	13.0	200	2015-02-25 03:56:00	3	3
1246	2015-02-25 04:00:00	47.77500153	Overcast	2015-02-25 09:56:00<br />	-16.1		-	59.0		1006.2	-9.4		4:56 AM	16.1	SSW	11.1	210	2015-02-25 04:56:00	3	4
1247	2015-02-25 05:00:00	46.59999847	Partly Cloudy	2015-02-25 10:56:00<br />	-16.1		-	62.0		1006.6	-10.0		5:56 AM	16.1	Variable	7.4	0	2015-02-25 05:56:00	3	5
1248	2015-02-25 06:00:00	48.22499847	Partly Cloudy	2015-02-25 11:20:00<br />	-17.0		-	62.0		1004.6	-11.0		6:20 AM	16.1	South	9.3	180	2015-02-25 06:20:00	3	6
1249	2015-02-25 07:00:00	47.72499847	Scattered Clouds	2015-02-25 12:56:00<br />	-15.0		-	62.0		1008.1	-8.8		7:56 AM	16.1	SSW	16.7	210	2015-02-25 07:56:00	3	7
1250	2015-02-25 08:00:00	49.22499847	Mostly Cloudy	2015-02-25 13:56:00<br />	-12.2		-	65.0	0.0	1009.1	-6.6		8:56 AM	16.1	SW	16.7	230	2015-02-25 08:56:00	3	8
1251	2015-02-25 09:00:00	47.0	Light Snow Showers	2015-02-25 14:27:00<br />	-11.0	Snow	-	68.0	0.0	1007.7	-6.0		9:27 AM	6.4	WSW	13.0	240	2015-02-25 09:27:00	3	9
1252	2015-02-25 10:00:00	49.59999847	Light Snow	2015-02-25 15:34:00<br />	-8.0	Snow	-	86.0	0.0	1008.7	-6.0		10:34 AM	1.6	NW	24.1	310	2015-02-25 10:34:00	3	10
1253	2015-02-25 11:00:00	50.47499847	Scattered Clouds	2015-02-25 16:56:00<br />	-12.7		-	55.0	0.0	1011.4	-5.0		11:56 AM	16.1	WNW	38.9	300	2015-02-25 11:56:00	3	11
1254	2015-02-25 12:00:00	42.32500076	Partly Cloudy	2015-02-25 17:56:00<br />	-16.1		-	48.0		1012.3	-6.6		12:56 PM	16.1	NW	24.1	320	2015-02-25 12:56:00	3	12
1255	2015-02-25 13:00:00	48.375	Clear	2015-02-25 18:56:00<br />	-17.7		-	42.0		1012.7	-6.6		1:56 PM	16.1	NW	14.8	320	2015-02-25 13:56:00	3	13
1256	2015-02-25 14:00:00	48.57500076	Clear	2015-02-25 19:56:00<br />	-17.7		-	44.0		1014.0	-7.2		2:56 PM	16.1	NNW	13.0	340	2015-02-25 14:56:00	3	14
1257	2015-02-25 15:00:00	51.75	Clear	2015-02-25 20:56:00<br />	-18.3		-	43.0		1014.5	-7.7		3:56 PM	16.1	North	16.7	10	2015-02-25 15:56:00	3	15
1258	2015-02-25 16:00:00	57.25	Clear	2015-02-25 21:56:00<br />	-18.8		-	43.0		1014.8	-8.3		4:56 PM	16.1	North	16.7	360	2015-02-25 16:56:00	3	16
1259	2015-02-25 17:00:00	56.79999924	Clear	2015-02-25 22:56:00<br />	-19.4		-	47.0		1015.8	-10.0		5:56 PM	16.1	North	13.0	350	2015-02-25 17:56:00	3	17
1260	2015-02-25 18:00:00	58.0	Clear	2015-02-25 23:56:00<br />	-19.4		-	51.0		1016.6	-11.1		6:56 PM	16.1	North	13.0	350	2015-02-25 18:56:00	3	18
1261	2015-02-25 19:00:00	55.09999847	Clear	2015-02-26 00:56:00<br />	-20.0		-	53.0		1018.1	-12.2		7:56 PM	16.1	North	7.4	350	2015-02-25 19:56:00	3	19
1262	2015-02-25 20:00:00	56.15000153	Clear	2015-02-26 01:56:00<br />	-19.4		-	58.0		1018.6	-12.7		8:56 PM	16.1	NNW	7.4	330	2015-02-25 20:56:00	3	20
1263	2015-02-25 21:00:00	49.04999924	Clear	2015-02-26 02:56:00<br />	-19.4		-	61.0		1019.3	-13.3		9:56 PM	16.1	Calm	Calm	0	2015-02-25 21:56:00	3	21
1264	2015-02-25 22:00:00	49.02500153	Clear	2015-02-26 03:56:00<br />	-21.1		-	69.0		1018.9	-16.6		10:56 PM	16.1	Calm	Calm	0	2015-02-25 22:56:00	3	22
1265	2015-02-25 23:00:00	54.72499847	Clear	2015-02-26 04:56:00<br />	-18.3		-	69.0		1018.7	-13.8		11:56 PM	16.1	North	11.1	350	2015-02-25 23:56:00	3	23
1266	2015-02-26 00:00:00	52.5	Clear	2015-02-26 05:56:00<br />	-18.3		-	69.0		1018.9	-13.8		12:56 AM	16.1	NE	7.4	40	2015-02-26 00:56:00	4	0
1267	2015-02-26 01:00:00	55.65000153	Clear	2015-02-26 06:56:00<br />	-18.3		-	69.0		1018.9	-13.8		1:56 AM	16.1	North	9.3	350	2015-02-26 01:56:00	4	1
1268	2015-02-26 02:00:00	47.95000076	Scattered Clouds	2015-02-26 07:24:00<br />	-18.0		-	72.0		1016.1	-14.0		2:24 AM	16.1	Calm	Calm	0	2015-02-26 02:24:00	4	2
1269	2015-02-26 03:00:00	46.45000076	Mostly Cloudy	2015-02-26 08:20:00<br />	-18.0		-	72.0		1016.1	-14.0		3:20 AM	16.1	Calm	Calm	0	2015-02-26 03:20:00	4	3
1270	2015-02-26 04:00:00	48.32500076	Overcast	2015-02-26 09:44:00<br />	-18.0		-	67.0		1015.8	-13.0		4:44 AM	16.1	Calm	Calm	0	2015-02-26 04:44:00	4	4
1271	2015-02-26 05:00:00	48.5	Overcast	2015-02-26 10:28:00<br />	-18.0		-	72.0		1015.8	-14.0		5:28 AM	16.1	Calm	Calm	0	2015-02-26 05:28:00	4	5
1272	2015-02-26 06:00:00	47.32500076	Overcast	2015-02-26 11:22:00<br />	-17.0		-	79.0		1016.1	-14.0		6:22 AM	16.1	Calm	Calm	0	2015-02-26 06:22:00	4	6
1273	2015-02-26 07:00:00	49.17499924	Overcast	2015-02-26 12:56:00<br />	-16.6		-	77.0		1019.2	-13.3		7:56 AM	16.1	Calm	Calm	0	2015-02-26 07:56:00	4	7
1274	2015-02-26 08:00:00	47.95000076	Overcast	2015-02-26 13:56:00<br />	-16.6		-	70.0		1019.2	-12.2		8:56 AM	16.1	Calm	Calm	0	2015-02-26 08:56:00	4	8
1275	2015-02-26 09:00:00	49.0	Overcast	2015-02-26 14:56:00<br />	-16.1		-	64.0		1018.7	-10.5		9:56 AM	16.1	Calm	Calm	0	2015-02-26 09:56:00	4	9
1276	2015-02-26 10:00:00	49.34999847	Light Snow	2015-02-26 15:56:00<br />	-16.1	Snow	-	67.0	0.0	1018.9	-11.1		10:56 AM	16.1	NW	13.0	310	2015-02-26 10:56:00	4	10
1277	2015-02-26 11:00:00	51.65000153	Mostly Cloudy	2015-02-26 16:56:00<br />	-16.1		-	64.0	0.0	1018.6	-10.5		11:56 AM	16.1	NNW	7.4	330	2015-02-26 11:56:00	4	11
1278	2015-02-26 12:00:00	44.07500076	Overcast	2015-02-26 17:56:00<br />	-16.1		-	62.0		1018.0	-10.0		12:56 PM	16.1	NNW	11.1	340	2015-02-26 12:56:00	4	12
1279	2015-02-26 13:00:00	48.5	Mostly Cloudy	2015-02-26 18:56:00<br />	-16.1		-	62.0		1017.7	-10.0		1:56 PM	16.1	NW	20.4	320	2015-02-26 13:56:00	4	13
1280	2015-02-26 14:00:00	47.805	Scattered Clouds	2015-02-26 19:56:00<br />	-17.2		-	56.0		1018.4	-10.0		2:56 PM	16.1	NNW	16.7	330	2015-02-26 14:56:00	4	14
1281	2015-02-26 15:00:00	54.15000153	Mostly Cloudy	2015-02-26 20:56:00<br />	-20.0		-	49.0		1018.8	-11.1		3:56 PM	16.1	North	16.7	350	2015-02-26 15:56:00	4	15
1282	2015-02-26 16:00:00	54.97499847	Mostly Cloudy	2015-02-26 21:56:00<br />	-20.0		-	49.0		1019.3	-11.1		4:56 PM	16.1	NNW	11.1	340	2015-02-26 16:56:00	4	16
1283	2015-02-26 17:00:00	52.02500153	Overcast	2015-02-26 22:56:00<br />	-18.3		-	56.0		1020.1	-11.1		5:56 PM	16.1	NNW	16.7	330	2015-02-26 17:56:00	4	17
1284	2015-02-26 18:00:00	56.34999847	Mostly Cloudy	2015-02-26 23:56:00<br />	-17.7		-	64.0		1020.8	-12.2		6:56 PM	16.1	North	13.0	350	2015-02-26 18:56:00	4	18
1285	2015-02-26 19:00:00	50.47499847	Overcast	2015-02-27 00:56:00<br />	-17.2		-	70.0	0.0	1021.7	-12.7		7:56 PM	16.1	NNW	13.0	340	2015-02-26 19:56:00	4	19
1286	2015-02-26 20:00:00	49.57500076	Mostly Cloudy	2015-02-27 01:56:00<br />	-18.3		-	67.0		1022.5	-13.3		8:56 PM	16.1	North	9.3	350	2015-02-26 20:56:00	4	20
1287	2015-02-26 21:00:00	43.5	Light Snow	2015-02-27 02:56:00<br />	-17.2	Snow	-	76.0	0.0	1023.8	-13.8		9:56 PM	11.3	NNW	11.1	340	2015-02-26 21:56:00	4	21
1288	2015-02-26 22:00:00	47.95000076	Light Snow	2015-02-27 03:56:00<br />	-16.6	Snow	-	80.0	0.0	1024.0	-13.8		10:56 PM	6.4	Calm	Calm	0	2015-02-26 22:56:00	4	22
1289	2015-02-26 23:00:00	52.40000153	Light Snow	2015-02-27 04:56:00<br />	-17.2	Snow	-	80.0	0.0	1024.3	-14.4		11:56 PM	14.5	North	7.4	350	2015-02-26 23:56:00	4	23
1290	2015-02-27 00:00:00	54.47499847	Light Snow	2015-02-27 05:56:00<br />	-17.2	Snow	-	84.0	0.0	1024.8	-15.0		12:56 AM	14.5	NNE	5.6	20	2015-02-27 00:56:00	5	0
1291	2015-02-27 01:00:00	51.17499924	Partly Cloudy	2015-02-27 06:56:00<br />	-18.3		-	87.0	0.0	1025.8	-16.6		1:56 AM	16.1	NNE	5.6	30	2015-02-27 01:56:00	5	1
1292	2015-02-27 02:00:00	48.34999847	Scattered Clouds	2015-02-27 07:03:00<br />	-19.0		-	85.0		1023.2	-17.0		2:03 AM	16.1	Calm	Calm	0	2015-02-27 02:03:00	5	2
1293	2015-02-27 03:00:00	47.59999847	Light Snow	2015-02-27 08:32:00<br />	-22.0	Snow	-	78.0	0.0	1023.9	-19.0		3:32 AM	14.5	Calm	Calm	0	2015-02-27 03:32:00	5	3
1294	2015-02-27 04:00:00	47.125	Light Snow	2015-02-27 09:18:00<br />	-21.0	Snow	-	78.0	0.0	1024.3	-18.0		4:18 AM	4.0	Calm	Calm	0	2015-02-27 04:18:00	5	4
1295	2015-02-27 05:00:00	47.47499847	Light Snow	2015-02-27 10:56:00<br />	-18.8	Snow	-	83.0	0.0	1028.1	-16.6		5:56 AM	4.8	Calm	Calm	0	2015-02-27 05:56:00	5	5
1296	2015-02-27 06:00:00	47.90000153	Light Snow	2015-02-27 11:22:00<br />	-18.0	Snow	-	85.0	0.0	1026.0	-16.0		6:22 AM	2.4	West	5.6	260	2015-02-27 06:22:00	5	6
1297	2015-02-27 07:00:00	46.82500076	Scattered Clouds	2015-02-27 12:56:00<br />	-18.3		-	84.0	0.0	1030.3	-16.1		7:56 AM	16.1	Calm	Calm	0	2015-02-27 07:56:00	5	7
1298	2015-02-27 08:00:00	48.47499847	Scattered Clouds	2015-02-27 13:56:00<br />	-17.7		-	70.0	0.0	1031.2	-13.3		8:56 AM	16.1	West	16.7	280	2015-02-27 08:56:00	5	8
1299	2015-02-27 09:00:00	47.32499695	Scattered Clouds	2015-02-27 14:56:00<br />	-17.7		-	67.0		1031.4	-12.7		9:56 AM	16.1	NW	14.8	320	2015-02-27 09:56:00	5	9
1300	2015-02-27 10:00:00	49.05000305	Scattered Clouds	2015-02-27 15:56:00<br />	-17.7		-	61.0		1032.0	-11.6		10:56 AM	16.1	WNW	18.5	300	2015-02-27 10:56:00	5	10
1301	2015-02-27 11:00:00	50.27500153	Scattered Clouds	2015-02-27 16:56:00<br />	-18.3		-	56.0	0.0	1032.3	-11.1		11:56 AM	16.1	NW	18.5	320	2015-02-27 11:56:00	5	11
1302	2015-02-27 12:00:00	41.75	Scattered Clouds	2015-02-27 17:56:00<br />	-18.8		-	54.0		1032.3	-11.1		12:56 PM	16.1	NW	20.4	320	2015-02-27 12:56:00	5	12
1303	2015-02-27 13:00:00	43.82500076	Scattered Clouds	2015-02-27 18:56:00<br />	-18.3		25.9	54.0		1032.5	-10.5		1:56 PM	16.1	NNW	11.1	330	2015-02-27 13:56:00	5	13
1304	2015-02-27 14:00:00	45.65000153	Scattered Clouds	2015-02-27 19:56:00<br />	-18.3		-	56.0		1033.3	-11.1		2:56 PM	16.1	NNW	16.7	340	2015-02-27 14:56:00	5	14
1305	2015-02-27 15:00:00	47.40000153	Clear	2015-02-27 20:56:00<br />	-18.3		-	56.0		1033.9	-11.1		3:56 PM	16.1	NNW	14.8	330	2015-02-27 15:56:00	5	15
1306	2015-02-27 16:00:00	50.09999847	Clear	2015-02-27 21:56:00<br />	-18.8		-	54.0		1034.4	-11.1		4:56 PM	16.1	NNW	9.3	340	2015-02-27 16:56:00	5	16
1307	2015-02-27 17:00:00	44.77500153	Clear	2015-02-27 22:56:00<br />	-19.4		-	56.0		1035.2	-12.2		5:56 PM	16.1	North	9.3	350	2015-02-27 17:56:00	5	17
1308	2015-02-27 18:00:00	45.875	Clear	2015-02-27 23:56:00<br />	-20.5		-	56.0		1035.9	-13.3		6:56 PM	16.1	North	9.3	360	2015-02-27 18:56:00	5	18
1309	2015-02-27 19:00:00	49.70000076	Clear	2015-02-28 00:56:00<br />	-20.5		-	61.0		1036.8	-14.4		7:56 PM	16.1	North	11.1	350	2015-02-27 19:56:00	5	19
1310	2015-02-27 20:00:00	47.02500153	Clear	2015-02-28 01:56:00<br />	-21.1		-	61.0		1037.6	-15.0		8:56 PM	16.1	North	9.3	350	2015-02-27 20:56:00	5	20
1311	2015-02-27 21:00:00	45.42499924	Clear	2015-02-28 02:56:00<br />	-21.1		-	66.0		1038.2	-16.1		9:56 PM	16.1	North	9.3	360	2015-02-27 21:56:00	5	21
1312	2015-02-27 22:00:00	43.79999924	Clear	2015-02-28 03:56:00<br />	-23.3		-	76.0		1039.2	-20.0		10:56 PM	16.1	Calm	Calm	0	2015-02-27 22:56:00	5	22
1313	2015-02-27 23:00:00	50.32500076	Clear	2015-02-28 04:56:00<br />	-25.5		-	83.0		1039.9	-23.3		11:56 PM	16.1	Calm	Calm	0	2015-02-27 23:56:00	5	23
1314	2015-02-28 00:00:00	51.67499924	Clear	2015-02-28 05:56:00<br />	-26.6		-	78.0		1040.4	-23.8		12:56 AM	16.1	Calm	Calm	0	2015-02-28 00:56:00	6	0
1315	2015-02-28 01:00:00	48.17499924	Clear	2015-02-28 06:56:00<br />	-26.6		-	78.0		1040.9	-23.8		1:56 AM	16.1	Calm	Calm	0	2015-02-28 01:56:00	6	1
1316	2015-02-28 02:00:00	48.57500076	Clear	2015-02-28 07:56:00<br />	-27.2		-	78.0		1040.9	-24.4		2:56 AM	16.1	Calm	Calm	0	2015-02-28 02:56:00	6	2
1317	2015-02-28 03:00:00	47.02500153	Clear	2015-02-28 08:56:00<br />	-28.3		-	78.0		1041.5	-25.5		3:56 AM	16.1	ENE	5.6	70	2015-02-28 03:56:00	6	3
1318	2015-02-28 04:00:00	47.20000076	Clear	2015-02-28 09:56:00<br />	-28.8		-	75.0		1042.1	-25.5		4:56 AM	16.1	East	9.3	90	2015-02-28 04:56:00	6	4
1319	2015-02-28 05:00:00	46.47499847	Mostly Cloudy	2015-02-28 10:56:00<br />	-29.4		-	75.0	0.0	1042.8	-26.1		5:56 AM	16.1	East	7.4	80	2015-02-28 05:56:00	6	5
1320	2015-02-28 06:00:00	45.97499847	Scattered Clouds	2015-02-28 11:32:00<br />	-29.0		-	77.0	0.0	1039.5	-26.0		6:32 AM	16.1	East	5.6	80	2015-02-28 06:32:00	6	6
1321	2015-02-28 07:00:00	46.57500076	Clear	2015-02-28 12:56:00<br />	-25.0		-	82.0		1044.0	-22.7		7:56 AM	16.1	SE	5.6	130	2015-02-28 07:56:00	6	7
1322	2015-02-28 08:00:00	46.59999847	Clear	2015-02-28 13:56:00<br />	-19.4		-	70.0		1044.2	-15.0		8:56 AM	16.1	Calm	Calm	0	2015-02-28 08:56:00	6	8
1323	2015-02-28 09:00:00	46.125	Clear	2015-02-28 14:56:00<br />	-19.4		-	49.0		1044.2	-10.5		9:56 AM	16.1	Calm	Calm	0	2015-02-28 09:56:00	6	9
1324	2015-02-28 10:00:00	47.07500076	Clear	2015-02-28 15:56:00<br />	-19.4		-	47.0		1044.4	-10.0		10:56 AM	16.1	Calm	Calm	0	2015-02-28 10:56:00	6	10
1325	2015-02-28 11:00:00	42.90000153	Clear	2015-02-28 16:56:00<br />	-18.3		-	49.0		1044.4	-9.4		11:56 AM	16.1	Calm	Calm	0	2015-02-28 11:56:00	6	11
1326	2015-02-28 12:00:00	36.82500076	Clear	2015-02-28 17:56:00<br />	-18.3		-	42.0		1043.6	-7.2		12:56 PM	16.1	Calm	Calm	0	2015-02-28 12:56:00	6	12
1327	2015-02-28 13:00:00	37.70000076	Clear	2015-02-28 18:56:00<br />	-18.3		-	42.0		1042.8	-7.2		1:56 PM	16.1	Calm	Calm	0	2015-02-28 13:56:00	6	13
1328	2015-02-28 14:00:00	37.92499924	Clear	2015-02-28 19:56:00<br />	-17.7		-	42.0		1042.3	-6.6		2:56 PM	16.1	Calm	Calm	0	2015-02-28 14:56:00	6	14
1329	2015-02-28 15:00:00	36.34999847	Clear	2015-02-28 20:56:00<br />	-18.3		-	38.0		1041.9	-6.1		3:56 PM	16.1	Calm	Calm	0	2015-02-28 15:56:00	6	15
1330	2015-02-28 16:00:00	35.77500153	Clear	2015-02-28 21:56:00<br />	-18.3		-	38.0		1041.6	-6.1		4:56 PM	16.1	Calm	Calm	0	2015-02-28 16:56:00	6	16
1331	2015-02-28 17:00:00	37.92499924	Clear	2015-02-28 22:56:00<br />	-18.3		-	42.0		1041.5	-7.2		5:56 PM	16.1	Calm	Calm	0	2015-02-28 17:56:00	6	17
1332	2015-02-28 18:00:00	36.22499847	Clear	2015-02-28 23:56:00<br />	-18.3		-	49.0		1041.8	-9.4		6:56 PM	16.1	East	9.3	90	2015-02-28 18:56:00	6	18
1333	2015-02-28 19:00:00	35.5	Clear	2015-03-01 00:56:00<br />	-19.4		-	51.0		1041.1	-11.1		7:56 PM	16.1	East	9.3	90	2015-02-28 19:56:00	6	19
1334	2015-02-28 20:00:00	37.97499847	Clear	2015-03-01 01:56:00<br />	-19.4		-	63.0		1041.2	-13.8		8:56 PM	16.1	East	9.3	100	2015-02-28 20:56:00	6	20
1335	2015-02-28 21:00:00	36.29999924	Clear	2015-03-01 02:56:00<br />	-20.0		-	63.0		1040.3	-14.4		9:56 PM	16.1	East	9.3	80	2015-02-28 21:56:00	6	21
1336	2015-02-28 22:00:00	37.72499847	Clear	2015-03-01 03:56:00<br />	-20.5		-	66.0		1039.7	-15.5		10:56 PM	16.1	East	9.3	80	2015-02-28 22:56:00	6	22
1337	2015-02-28 23:00:00	47.14999771	Clear	2015-03-01 04:56:00<br />	-20.5		-	70.0		1039.3	-16.1		11:56 PM	16.1	East	9.3	90	2015-02-28 23:56:00	6	23
1338	2015-03-01 00:00:00	47.80000305	Clear	2015-03-01 05:56:00<br />	-21.1		-	69.0		1039.2	-16.6		12:56 AM	16.1	ENE	9.3	70	2015-03-01 00:56:00	7	0
1339	2015-03-01 01:00:00	48.375	Clear	2015-03-01 06:56:00<br />	-20.5		-	56.0		1037.7	-13.3		1:56 AM	16.1	East	9.3	90	2015-03-01 01:56:00	7	1
1340	2015-03-01 02:00:00	49.25	Mostly Cloudy	2015-03-01 07:56:00<br />	-19.4		-	56.0		1036.8	-12.2		2:56 AM	16.1	East	9.3	100	2015-03-01 02:56:00	7	2
1341	2015-03-01 03:00:00	47.32500076	Overcast	2015-03-01 08:56:00<br />	-18.3		-	49.0		1036.7	-9.4		3:56 AM	16.1	South	5.6	180	2015-03-01 03:56:00	7	3
1342	2015-03-01 04:00:00	48.15000153	Light Snow	2015-03-01 09:56:00<br />	-16.1	Snow	-	56.0	0.0	1036.1	-8.8		4:56 AM	16.1	South	14.8	170	2015-03-01 04:56:00	7	4
1343	2015-03-01 05:00:00	47.77500153	Light Snow	2015-03-01 10:22:00<br />	-13.0	Snow	-	73.0	0.0	1034.1	-9.0		5:22 AM	14.5	South	14.8	170	2015-03-01 05:22:00	7	5
1344	2015-03-01 06:00:00	47.25	Light Snow	2015-03-01 11:23:00<br />	-12.0	Snow	-	79.0	0.0	1032.7	-9.0		6:23 AM	4.8	SSE	20.4	160	2015-03-01 06:23:00	7	6
1345	2015-03-01 07:00:00	46.29999924	Light Snow	2015-03-01 12:56:00<br />	-11.1	Snow	-	84.0	0.0	1033.9	-8.8		7:56 AM	3.2	SSE	16.7	160	2015-03-01 07:56:00	7	7
1346	2015-03-01 08:00:00	45.90000153	Light Snow	2015-03-01 13:56:00<br />	-11.1	Snow	-	81.0	0.0	1033.2	-8.3		8:56 AM	3.2	South	20.4	170	2015-03-01 08:56:00	7	8
1347	2015-03-01 09:00:00	45.92499924	Light Snow	2015-03-01 14:05:00<br />	-11.0	Snow	-	79.0	0.0	1030.7	-8.0		9:05 AM	3.2	South	14.8	170	2015-03-01 09:05:00	7	9
1348	2015-03-01 10:00:00	46.20000076	Light Snow	2015-03-01 15:03:00<br />	-11.0	Snow	-	74.0	0.0	1030.0	-7.0		10:03 AM	4.8	South	16.7	180	2015-03-01 10:03:00	7	10
1349	2015-03-01 11:00:00	46.04999924	Light Snow	2015-03-01 16:56:00<br />	-10.0	Snow	-	74.0	0.0	1030.5	-6.1		11:56 AM	16.1	South	18.5	170	2015-03-01 11:56:00	7	11
1350	2015-03-01 12:00:00	37.59999847	Light Snow	2015-03-01 17:56:00<br />	-8.8	Snow	-	78.0	0.0	1029.0	-5.5		12:56 PM	16.1	SSE	18.5	160	2015-03-01 12:56:00	7	12
1351	2015-03-01 13:00:00	36.40000153	Light Snow	2015-03-01 18:56:00<br />	-8.3	Snow	-	78.0	0.0	1027.5	-5.0		1:56 PM	16.1	South	20.4	170	2015-03-01 13:56:00	7	13
1352	2015-03-01 14:00:00	37.97499847	Light Snow	2015-03-01 19:56:00<br />	-7.2	Snow	-	81.0	0.0	1026.6	-4.4		2:56 PM	3.2	South	18.5	180	2015-03-01 14:56:00	7	14
1353	2015-03-01 15:00:00	37.72499847	Light Snow	2015-03-01 20:03:00<br />	-7.0	Snow	-	80.0	0.0	1024.3	-4.0		3:03 PM	6.4	South	16.7	170	2015-03-01 15:03:00	7	15
1354	2015-03-01 16:00:00	36.54999924	Light Snow	2015-03-01 21:56:00<br />	-6.1	Snow	-	84.0	0.0	1024.5	-3.8		4:56 PM	3.2	South	14.8	170	2015-03-01 16:56:00	7	16
1355	2015-03-01 17:00:00	37.39999771	Overcast	2015-03-01 22:56:00<br />	-6.1		-	84.0	0.0	1023.6	-3.8		5:56 PM	6.4	South	13.0	180	2015-03-01 17:56:00	7	17
1356	2015-03-01 18:00:00	37.95000076	Light Snow	2015-03-01 23:01:00<br />	-6.0	Snow	-	86.0	0.0	1021.9	-4.0		6:01 PM	6.4	South	14.8	170	2015-03-01 18:01:00	7	18
1357	2015-03-01 19:00:00	37.52500153	Light Snow Showers	2015-03-02 00:56:00<br />	-6.1	Snow	-	88.0	0.0	1022.9	-4.4		7:56 PM	11.3	South	13.0	190	2015-03-01 19:56:00	7	19
1358	2015-03-01 20:00:00	37.52500153	Overcast	2015-03-02 01:56:00<br />	-6.1		-	84.0	0.0	1021.6	-3.8		8:56 PM	9.7	South	13.0	180	2015-03-01 20:56:00	7	20
1359	2015-03-01 21:00:00	38.625	Light Snow Showers	2015-03-02 02:56:00<br />	-5.5	Snow	-	85.0	0.0	1021.2	-3.3		9:56 PM	11.3	SSW	9.3	200	2015-03-01 21:56:00	7	21
1360	2015-03-01 22:00:00	38.04999924	Light Snow	2015-03-02 03:08:00<br />	-6.0	Snow	-	80.0	0.0	1019.2	-3.0		10:08 PM	16.1	SSW	9.3	200	2015-03-01 22:08:00	7	22
1361	2015-03-01 23:00:00	51.57500076	Light Snow	2015-03-02 04:56:00<br />	-5.5	Snow	-	88.0	0.0	1020.0	-3.8		11:56 PM	16.1	Calm	Calm	0	2015-03-01 23:56:00	7	23
1362	2015-03-02 00:00:00	51.75	Light Snow	2015-03-02 05:24:00<br />	-6.0	Snow	-	86.0	0.0	1017.8	-4.0		12:24 AM	11.3	Calm	Calm	0	2015-03-02 00:24:00	1	0
1363	2015-03-02 01:00:00	49.42499924	Light Snow	2015-03-02 06:29:00<br />	-6.0	Snow	-	86.0	0.0	1018.2	-4.0		1:29 AM	12.9	Calm	Calm	0	2015-03-02 01:29:00	1	1
1364	2015-03-02 02:00:00	47.75	Light Snow	2015-03-02 07:16:00<br />	-6.0	Snow	-	86.0	0.0	1017.8	-4.0		2:16 AM	6.4	North	7.4	350	2015-03-02 02:16:00	1	2
1365	2015-03-02 03:00:00	48.09999847	Light Snow	2015-03-02 08:56:00<br />	-6.6	Snow	-	89.0	0.0	1019.5	-5.0		3:56 AM	4.8	NNW	20.4	340	2015-03-02 03:56:00	1	3
1366	2015-03-02 04:00:00	45.80000305	Light Snow	2015-03-02 09:29:00<br />	-8.0	Snow	-	86.0	0.0	1018.2	-6.0		4:29 AM	11.3	NNW	20.4	330	2015-03-02 04:29:00	1	4
1367	2015-03-02 05:00:00	47.5	Light Snow	2015-03-02 10:56:00<br />	-9.4	Snow	-	78.0	0.0	1020.7	-6.1		5:56 AM	16.1	NW	18.5	320	2015-03-02 05:56:00	1	5
1368	2015-03-02 06:00:00	46.32500076	Light Snow	2015-03-02 11:23:00<br />	-9.0	Snow	-	80.0	0.0	1018.8	-6.0		6:23 AM	16.1	NW	13.0	320	2015-03-02 06:23:00	1	6
1369	2015-03-02 07:00:00	46.65000153	Light Snow	2015-03-02 12:56:00<br />	-9.4	Snow	29.6	78.0	0.0	1022.2	-6.1		7:56 AM	12.9	West	20.4	280	2015-03-02 07:56:00	1	7
1370	2015-03-02 08:00:00	45.97499847	Light Snow	2015-03-02 13:56:00<br />	-10.0	Snow	-	71.0	0.0	1023.3	-5.5		8:56 AM	16.1	WNW	27.8	290	2015-03-02 08:56:00	1	8
1371	2015-03-02 09:00:00	45.59999847	Mostly Cloudy	2015-03-02 14:56:00<br />	-8.8		35.2	75.0	0.0	1023.5	-5.0		9:56 AM	16.1	NW	29.6	310	2015-03-02 09:56:00	1	9
1372	2015-03-02 10:00:00	48.32499695	Light Snow	2015-03-02 15:56:00<br />	-8.8	Snow	46.3	72.0	0.0	1023.8	-4.4		10:56 AM	11.3	WNW	35.2	300	2015-03-02 10:56:00	1	10
1373	2015-03-02 11:00:00	49.27500153	Light Snow	2015-03-02 16:56:00<br />	-9.4	Snow	-	66.0	0.0	1024.3	-3.8		11:56 AM	16.1	NW	31.5	310	2015-03-02 11:56:00	1	11
1374	2015-03-02 12:00:00	45.67499924	Mostly Cloudy	2015-03-02 17:56:00<br />	-9.4		-	66.0	0.0	1024.4	-3.8		12:56 PM	16.1	NW	33.3	310	2015-03-02 12:56:00	1	12
1375	2015-03-02 13:00:00	45.42499924	Overcast	2015-03-02 18:56:00<br />	-10.0		-	63.0	0.0	1024.7	-3.8		1:56 PM	16.1	NW	33.3	310	2015-03-02 13:56:00	1	13
1376	2015-03-02 14:00:00	50.84999847	Overcast	2015-03-02 19:03:00<br />	-10.0		46.3	64.0		1022.9	-4.0		2:03 PM	16.1	NW	37.0	310	2015-03-02 14:03:00	1	14
1377	2015-03-02 15:00:00	56.0	Mostly Cloudy	2015-03-02 20:56:00<br />	-10.0		40.7	63.0	0.0	1026.1	-3.8		3:56 PM	16.1	NW	29.6	320	2015-03-02 15:56:00	1	15
1378	2015-03-02 16:00:00	64.375	Mostly Cloudy	2015-03-02 21:56:00<br />	-11.1		44.4	63.0	0.0	1027.1	-5.0		4:56 PM	16.1	NW	33.3	310	2015-03-02 16:56:00	1	16
1379	2015-03-02 17:00:00	58.57500076	Mostly Cloudy	2015-03-02 22:56:00<br />	-10.0		-	71.0	0.0	1027.9	-5.5		5:56 PM	16.1	NW	31.5	310	2015-03-02 17:56:00	1	17
1380	2015-03-02 18:00:00	57.84999847	Mostly Cloudy	2015-03-02 23:56:00<br />	-10.5		38.9	68.0	0.0	1028.7	-5.5		6:56 PM	16.1	NW	27.8	310	2015-03-02 18:56:00	1	18
1381	2015-03-02 19:00:00	55.92499924	Scattered Clouds	2015-03-03 00:56:00<br />	-12.2		-	65.0		1029.0	-6.6		7:56 PM	16.1	NW	29.6	320	2015-03-02 19:56:00	1	19
1382	2015-03-02 20:00:00	52.75	Partly Cloudy	2015-03-03 01:56:00<br />	-11.6		-	71.0		1029.6	-7.2		8:56 PM	16.1	WNW	16.7	300	2015-03-02 20:56:00	1	20
1383	2015-03-02 21:00:00	55.70000076	Mostly Cloudy	2015-03-03 02:56:00<br />	-12.2		-	68.0		1029.9	-7.2		9:56 PM	16.1	WNW	24.1	300	2015-03-02 21:56:00	1	21
1384	2015-03-02 22:00:00	46.95000076	Overcast	2015-03-03 03:56:00<br />	-12.7		-	65.0		1030.1	-7.2		10:56 PM	16.1	NW	20.4	310	2015-03-02 22:56:00	1	22
1385	2015-03-02 23:00:00	51.59999847	Overcast	2015-03-03 04:56:00<br />	-12.7		-	68.0		1030.1	-7.7		11:56 PM	16.1	NW	9.3	310	2015-03-02 23:56:00	1	23
1386	2015-03-03 00:00:00	54.32500076	Light Snow	2015-03-03 05:56:00<br />	-12.7	Snow	-	71.0	0.0	1029.9	-8.3		12:56 AM	16.1	NNW	7.4	340	2015-03-03 00:56:00	2	0
1387	2015-03-03 01:00:00	49.54999924	Light Snow	2015-03-03 06:56:00<br />	-12.7	Snow	-	74.0	0.0	1029.6	-8.8		1:56 AM	16.1	Calm	Calm	0	2015-03-03 01:56:00	2	1
1388	2015-03-03 02:00:00	49.15000153	Light Snow	2015-03-03 07:10:00<br />	-13.0	Snow	-	73.0	0.0	1027.3	-9.0		2:10 AM	16.1	NNW	5.6	330	2015-03-03 02:10:00	2	2
1389	2015-03-03 03:00:00	49.0	Partly Cloudy	2015-03-03 08:56:00<br />	-15.0		-	91.0	0.0	1028.9	-13.8		3:56 AM	16.1	East	5.6	90	2015-03-03 03:56:00	2	3
1390	2015-03-03 04:00:00	48.34999847	Mostly Cloudy	2015-03-03 09:56:00<br />	-17.2		-	87.0		1030.0	-15.5		4:56 AM	16.1	Calm	Calm	0	2015-03-03 04:56:00	2	4
1391	2015-03-03 05:00:00	47.02500153	Scattered Clouds	2015-03-03 10:31:00<br />	-18.0		-	85.0	0.0	1027.7	-16.0		5:31 AM	16.1	East	5.6	100	2015-03-03 05:31:00	2	5
1392	2015-03-03 06:00:00	47.77500153	Clear	2015-03-03 11:16:00<br />	-19.0		-	85.0		1027.7	-17.0		6:16 AM	16.1	East	5.6	90	2015-03-03 06:16:00	2	6
1393	2015-03-03 07:00:00	48.42499924	Partly Cloudy	2015-03-03 12:56:00<br />	-13.3		-	87.0		1029.3	-11.6		7:56 AM	16.1	ESE	7.4	120	2015-03-03 07:56:00	2	7
1394	2015-03-03 08:00:00	48.04999924	Clear	2015-03-03 13:56:00<br />	-13.3		-	70.0		1027.6	-8.8		8:56 AM	16.1	SE	11.1	140	2015-03-03 08:56:00	2	8
1395	2015-03-03 09:00:00	47.72499847	Clear	2015-03-03 14:56:00<br />	-12.7		-	68.0		1026.4	-7.7		9:56 AM	16.1	South	22.2	170	2015-03-03 09:56:00	2	9
1396	2015-03-03 10:00:00	50.0	Mostly Cloudy	2015-03-03 15:56:00<br />	-12.2		-	63.0		1024.9	-6.1		10:56 AM	16.1	South	16.7	170	2015-03-03 10:56:00	2	10
1397	2015-03-03 11:00:00	48.375	Overcast	2015-03-03 16:56:00<br />	-12.7		-	60.0		1024.2	-6.1		11:56 AM	16.1	South	27.8	170	2015-03-03 11:56:00	2	11
1398	2015-03-03 12:00:00	43.375	Overcast	2015-03-03 17:56:00<br />	-12.2		37.0	60.0	0.0	1021.7	-5.5		12:56 PM	16.1	SSE	25.9	160	2015-03-03 12:56:00	2	12
1399	2015-03-03 13:00:00	44.84999847	Light Snow	2015-03-03 18:23:00<br />	-11.0	Snow	35.2	68.0	0.0	1018.5	-6.0		1:23 PM	3.2	South	20.4	170	2015-03-03 13:23:00	2	13
1400	2015-03-03 14:00:00	52.32499695	Light Snow	2015-03-03 19:56:00<br />	-8.3	Snow	-	85.0	0.0	1016.9	-6.1		2:56 PM	2.4	SSE	31.5	160	2015-03-03 14:56:00	2	14
1401	2015-03-03 15:00:00	55.22499847	Light Snow	2015-03-03 20:56:00<br />	-7.7	Snow	-	85.0	0.02	1015.3	-5.5		3:56 PM	3.2	South	25.9	170	2015-03-03 15:56:00	2	15
1402	2015-03-03 16:00:00	55.79999924	Light Snow	2015-03-03 21:56:00<br />	-7.7	Snow	42.6	85.0	0.04	1012.3	-5.5		4:56 PM	3.2	SSE	35.2	160	2015-03-03 16:56:00	2	16
1403	2015-03-03 17:00:00	58.65000153	Overcast	2015-03-03 22:39:00<br />	-8.0		53.7	86.0	0.01	1008.4	-6.0		5:39 PM	8.0	South	38.9	170	2015-03-03 17:39:00	2	17
1404	2015-03-03 18:00:00	55.52500153	Small Hail Showers	2015-03-03 23:03:00<br />	-8.0		53.7	86.0	0.0	1007.3	-6.0		6:03 PM	4.8	South	40.7	170	2015-03-03 18:03:00	2	18
1405	2015-03-03 19:00:00	51.625	Small Hail	2015-03-04 00:22:00<br />	-7.0		46.3	86.0	0.01	1006.0	-5.0		7:22 PM	3.2	South	35.2	180	2015-03-03 19:22:00	2	19
1406	2015-03-03 20:00:00	52.82499695	Overcast	2015-03-04 01:56:00<br />	-6.1		-	81.0	0.0	1007.5	-3.3		8:56 PM	16.1	South	16.7	180	2015-03-03 20:56:00	2	20
1407	2015-03-03 21:00:00	50.40000153	Overcast	2015-03-04 02:56:00<br />	-5.5		33.3	81.0		1005.8	-2.7		9:56 PM	16.1	South	16.7	190	2015-03-03 21:56:00	2	21
1408	2015-03-03 22:00:00	46.625	Overcast	2015-03-04 03:56:00<br />	-3.8		-	82.0		1006.2	-1.1		10:56 PM	16.1	South	20.4	190	2015-03-03 22:56:00	2	22
1409	2015-03-03 23:00:00	53.82500076	Overcast	2015-03-04 04:56:00<br />	-3.8		-	82.0		1005.8	-1.1		11:56 PM	16.1	South	14.8	180	2015-03-03 23:56:00	2	23
1410	2015-03-04 00:00:00	55.09999847	Overcast	2015-03-04 05:35:00<br />	-3.0		-	86.0		1004.3	-1.0		12:35 AM	16.1	South	18.5	190	2015-03-04 00:35:00	3	0
1411	2015-03-04 01:00:00	56.57500076	Overcast	2015-03-04 06:37:00<br />	-2.0		-	87.0		1005.0	0.0		1:37 AM	16.1	SSW	13.0	200	2015-03-04 01:37:00	3	1
1412	2015-03-04 02:00:00	51.70000076	Light Freezing Rain	2015-03-04 07:22:00<br />	-1.0	Rain	-	93.0	0.01	1005.3	0.0		2:22 AM	11.3	WSW	7.4	240	2015-03-04 02:22:00	3	2
1413	2015-03-04 03:00:00	50.79999924	Overcast	2015-03-04 08:49:00<br />	-1.0		-	93.0	0.03	1005.3	0.0		3:49 AM	6.4	Calm	Calm	0	2015-03-04 03:49:00	3	3
1414	2015-03-04 04:00:00	49.07500076	Overcast	2015-03-04 09:41:00<br />	0.0		-	100.0	0.05	1007.0	0.0		4:41 AM	8.0	Calm	Calm	0	2015-03-04 04:41:00	3	4
1415	2015-03-04 05:00:00	49.72499847	Light Rain	2015-03-04 10:08:00<br />	0.0	Rain	-	93.0	0.01	1006.7	1.0		5:08 AM	11.3	East	5.6	90	2015-03-04 05:08:00	3	5
1416	2015-03-04 06:00:00	49.04999924	Overcast	2015-03-04 11:22:00<br />	0.0		-	93.0		1008.4	1.0		6:22 AM	16.1	Calm	Calm	0	2015-03-04 06:22:00	3	6
1417	2015-03-04 07:00:00	49.02500153	Overcast	2015-03-04 12:56:00<br />	-0.5		-	93.0		1009.8	0.5		7:56 AM	16.1	Calm	Calm	0	2015-03-04 07:56:00	3	7
1418	2015-03-04 08:00:00	50.65000153	Overcast	2015-03-04 13:56:00<br />	-1.1		-	89.0		1011.4	0.5		8:56 AM	16.1	North	7.4	350	2015-03-04 08:56:00	3	8
1419	2015-03-04 09:00:00	49.09999847	Overcast	2015-03-04 14:56:00<br />	-1.1		-	89.0		1011.8	0.5		9:56 AM	11.3	Calm	Calm	0	2015-03-04 09:56:00	3	9
1420	2015-03-04 10:00:00	49.67499924	Overcast	2015-03-04 15:56:00<br />	-1.1		-	85.0		1012.0	1.1		10:56 AM	16.1	NNW	9.3	330	2015-03-04 10:56:00	3	10
1421	2015-03-04 11:00:00	51.95000076	Overcast	2015-03-04 16:56:00<br />	-2.2		-	76.0		1012.1	1.6		11:56 AM	16.1	NNW	14.8	330	2015-03-04 11:56:00	3	11
1422	2015-03-04 12:00:00	44.625	Overcast	2015-03-04 17:56:00<br />	-2.7		-	76.0		1011.5	1.1		12:56 PM	16.1	North	13.0	350	2015-03-04 12:56:00	3	12
1423	2015-03-04 13:00:00	46.07499695	Overcast	2015-03-04 18:56:00<br />	-2.7		-	73.0		1011.1	1.6		1:56 PM	16.1	NNW	11.1	330	2015-03-04 13:56:00	3	13
1424	2015-03-04 14:00:00	47.32500076	Overcast	2015-03-04 19:56:00<br />	-3.3		-	70.0		1011.5	1.6		2:56 PM	16.1	NNW	14.8	340	2015-03-04 14:56:00	3	14
1425	2015-03-04 15:00:00	50.82499695	Mostly Cloudy	2015-03-04 20:56:00<br />	-3.8		-	70.0		1011.1	1.1		3:56 PM	16.1	North	9.3	360	2015-03-04 15:56:00	3	15
1426	2015-03-04 16:00:00	53.95000076	Overcast	2015-03-04 21:56:00<br />	-3.8		-	73.0		1012.2	0.5		4:56 PM	16.1	North	11.1	350	2015-03-04 16:56:00	3	16
1427	2015-03-04 17:00:00	52.25	Overcast	2015-03-04 22:56:00<br />	-4.4		-	70.0		1012.0	0.5		5:56 PM	16.1	North	9.3	10	2015-03-04 17:56:00	3	17
1428	2015-03-04 18:00:00	49.84999847	Overcast	2015-03-04 23:56:00<br />	-5.0		-	69.0		1013.5	0.0		6:56 PM	16.1	North	18.5	350	2015-03-04 18:56:00	3	18
1429	2015-03-04 19:00:00	54.57500076	Overcast	2015-03-05 00:56:00<br />	-5.5		-	69.0		1013.8	-0.5		7:56 PM	16.1	NNW	14.8	340	2015-03-04 19:56:00	3	19
1430	2015-03-04 20:00:00	54.34999847	Overcast	2015-03-05 01:56:00<br />	-6.1		-	69.0		1014.5	-1.1		8:56 PM	16.1	NNW	20.4	330	2015-03-04 20:56:00	3	20
1431	2015-03-04 21:00:00	51.40000153	Overcast	2015-03-05 02:56:00<br />	-6.1		-	69.0		1015.2	-1.1		9:56 PM	16.1	NW	16.7	320	2015-03-04 21:56:00	3	21
1432	2015-03-04 22:00:00	46.90000153	Overcast	2015-03-05 03:56:00<br />	-5.5		-	75.0		1015.0	-1.6		10:56 PM	16.1	NW	13.0	310	2015-03-04 22:56:00	3	22
1433	2015-03-04 23:00:00	56.17499924	Mostly Cloudy	2015-03-05 04:56:00<br />	-6.6		-	67.0		1015.5	-1.1		11:56 PM	16.1	WNW	13.0	290	2015-03-04 23:56:00	3	23
1434	2015-03-05 00:00:00	52.42499924	Light Snow	2015-03-05 05:56:00<br />	-5.0	Snow	42.6	84.0	0.0	1016.1	-2.7		12:56 AM	3.2	North	29.6	360	2015-03-05 00:56:00	4	0
1435	2015-03-05 01:00:00	52.92499924	Light Snow	2015-03-05 06:09:00<br />	-6.0	Snow	37.0	86.0	0.0	1015.8	-4.0		1:09 AM	4.0	NNW	20.4	340	2015-03-05 01:09:00	4	1
1436	2015-03-05 02:00:00	48.70000076	Light Snow	2015-03-05 07:32:00<br />	-7.0	Snow	35.2	86.0	0.0	1016.5	-5.0		2:32 AM	4.0	North	24.1	350	2015-03-05 02:32:00	4	2
1437	2015-03-05 03:00:00	48.34999847	Light Snow	2015-03-05 08:12:00<br />	-9.0	Snow	38.9	86.0	0.0	1017.8	-7.0		3:12 AM	4.8	NNW	29.6	330	2015-03-05 03:12:00	4	3
1438	2015-03-05 04:00:00	46.79999924	Light Snow	2015-03-05 09:03:00<br />	-11.0	Snow	42.6	79.0	0.0	1018.8	-8.0		4:03 AM	3.2	North	37.0	350	2015-03-05 04:03:00	4	4
1439	2015-03-05 05:00:00	47.95000076	Light Snow	2015-03-05 10:35:00<br />	-16.0	Snow	-	67.0	0.0	1020.9	-11.0		5:35 AM	16.1	NNW	24.1	340	2015-03-05 05:35:00	4	5
1440	2015-03-05 06:00:00	48.27500153	Overcast	2015-03-05 11:19:00<br />	-17.0		-	62.0		1020.9	-11.0		6:19 AM	16.1	NNW	16.7	330	2015-03-05 06:19:00	4	6
1441	2015-03-05 07:00:00	46.27500153	Scattered Clouds	2015-03-05 12:56:00<br />	-17.2		-	61.0		1023.5	-11.1		7:56 AM	16.1	NNW	22.2	330	2015-03-05 07:56:00	4	7
1442	2015-03-05 08:00:00	47.57500076	Mostly Cloudy	2015-03-05 13:56:00<br />	-16.6		-	65.0		1024.8	-11.1		8:56 AM	16.1	NNW	16.7	330	2015-03-05 08:56:00	4	8
1443	2015-03-05 09:00:00	47.72499847	Light Snow Showers	2015-03-05 14:56:00<br />	-16.1	Snow	-	67.0	0.0	1024.9	-11.1		9:56 AM	9.7	NNW	22.2	340	2015-03-05 09:56:00	4	9
1444	2015-03-05 10:00:00	54.5	Light Snow Showers	2015-03-05 15:56:00<br />	-16.1	Snow	-	67.0	0.0	1024.4	-11.1		10:56 AM	16.1	NNW	18.5	330	2015-03-05 10:56:00	4	10
1445	2015-03-05 11:00:00	49.95000076	Mostly Cloudy	2015-03-05 16:56:00<br />	-16.1		-	67.0	0.0	1025.1	-11.1		11:56 AM	16.1	NNW	25.9	340	2015-03-05 11:56:00	4	11
1446	2015-03-05 12:00:00	42.75	Light Snow Showers	2015-03-05 17:56:00<br />	-15.0	Snow	-	73.0	0.0	1024.6	-11.1		12:56 PM	11.3	NNW	22.2	330	2015-03-05 12:56:00	4	12
1447	2015-03-05 13:00:00	45.07500076	Light Snow Showers	2015-03-05 18:56:00<br />	-15.0	Snow	-	73.0	0.0	1024.8	-11.1		1:56 PM	9.7	NNW	22.2	330	2015-03-05 13:56:00	4	13
1448	2015-03-05 14:00:00	49.22499847	Light Snow	2015-03-05 19:56:00<br />	-15.0	Snow	-	73.0	0.0	1025.2	-11.1		2:56 PM	11.3	NNW	22.2	330	2015-03-05 14:56:00	4	14
1449	2015-03-05 15:00:00	52.125	Light Snow	2015-03-05 20:56:00<br />	-14.4	Snow	-	77.0	0.0	1025.7	-11.1		3:56 PM	4.8	North	14.8	350	2015-03-05 15:56:00	4	15
1450	2015-03-05 16:00:00	55.875	Light Snow	2015-03-05 21:56:00<br />	-15.0	Snow	-	76.0	0.0	1026.2	-11.6		4:56 PM	11.3	North	14.8	350	2015-03-05 16:56:00	4	16
1451	2015-03-05 17:00:00	61.65000153	Light Snow	2015-03-05 22:24:00<br />	-15.0	Snow	-	79.0	0.0	1024.6	-12.0		5:24 PM	2.8	North	13.0	350	2015-03-05 17:24:00	4	17
1452	2015-03-05 18:00:00	52.19999695	Light Snow	2015-03-05 23:56:00<br />	-14.4	Snow	-	84.0	0.0	1028.4	-12.2		6:56 PM	3.2	NNW	13.0	340	2015-03-05 18:56:00	4	18
1453	2015-03-05 19:00:00	54.375	Light Snow	2015-03-06 00:18:00<br />	-14.0	Snow	-	85.0	0.0	1026.6	-12.0		7:18 PM	2.8	NNW	13.0	330	2015-03-05 19:18:00	4	19
1454	2015-03-05 20:00:00	52.0	Scattered Clouds	2015-03-06 01:56:00<br />	-18.3		-	73.0	0.0	1031.0	-14.4		8:56 PM	16.1	NW	14.8	310	2015-03-05 20:56:00	4	20
1455	2015-03-05 21:00:00	50.20000076	Clear	2015-03-06 02:56:00<br />	-18.8		-	70.0		1031.8	-14.4		9:56 PM	16.1	NW	20.4	310	2015-03-05 21:56:00	4	21
1456	2015-03-05 22:00:00	45.97499847	Partly Cloudy	2015-03-06 03:56:00<br />	-18.3		-	73.0		1032.1	-14.4		10:56 PM	16.1	WNW	16.7	300	2015-03-05 22:56:00	4	22
1457	2015-03-05 23:00:00	56.625	Clear	2015-03-06 04:56:00<br />	-19.4		-	73.0		1032.5	-15.5		11:56 PM	16.1	NW	11.1	310	2015-03-05 23:56:00	4	23
1458	2015-03-06 00:00:00	53.32500076	Mostly Cloudy	2015-03-06 05:38:00<br />	-21.0		-	78.0		1029.7	-18.0		12:38 AM	16.1	Calm	Calm	0	2015-03-06 00:38:00	5	0
1459	2015-03-06 01:00:00	51.57500076	Mostly Cloudy	2015-03-06 06:56:00<br />	-20.5		-	79.0		1032.8	-17.7		1:56 AM	16.1	Calm	Calm	0	2015-03-06 01:56:00	5	1
1460	2015-03-06 02:00:00	50.82500076	Light Snow	2015-03-06 07:56:00<br />	-20.5	Snow	-	76.0	0.0	1032.8	-17.2		2:56 AM	12.9	Calm	Calm	0	2015-03-06 02:56:00	5	2
1461	2015-03-06 03:00:00	49.17499924	Light Snow	2015-03-06 08:56:00<br />	-20.0	Snow	-	79.0	0.0	1032.9	-17.2		3:56 AM	9.7	NW	7.4	310	2015-03-06 03:56:00	5	3
1462	2015-03-06 04:00:00	48.0	Light Snow	2015-03-06 09:28:00<br />	-21.0	Snow	-	78.0	0.0	1030.4	-18.0		4:28 AM	6.4	Calm	Calm	0	2015-03-06 04:28:00	5	4
1463	2015-03-06 05:00:00	48.65000153	Light Snow	2015-03-06 10:24:00<br />	-23.0	Snow	-	84.0	0.0	1031.0	-21.0		5:24 AM	12.9	Calm	Calm	0	2015-03-06 05:24:00	5	5
1464	2015-03-06 06:00:00	48.0	Scattered Clouds	2015-03-06 11:07:00<br />	-25.0		-	84.0	0.0	1031.0	-23.0		6:07 AM	16.1	Calm	Calm	0	2015-03-06 06:07:00	5	6
1465	2015-03-06 07:00:00	48.04999924	Clear	2015-03-06 12:56:00<br />	-20.5		-	83.0		1034.8	-18.3		7:56 AM	16.1	SSE	9.3	160	2015-03-06 07:56:00	5	7
1466	2015-03-06 08:00:00	47.375	Clear	2015-03-06 13:56:00<br />	-19.4		-	61.0		1035.0	-13.3		8:56 AM	16.1	SW	7.4	220	2015-03-06 08:56:00	5	8
1467	2015-03-06 09:00:00	46.625	Clear	2015-03-06 14:56:00<br />	-18.3		-	61.0		1034.8	-12.2		9:56 AM	16.1	Calm	Calm	0	2015-03-06 09:56:00	5	9
1468	2015-03-06 10:00:00	50.82500076	Partly Cloudy	2015-03-06 15:56:00<br />	-17.7		-	54.0		1034.5	-10.0		10:56 AM	16.1	Calm	Calm	0	2015-03-06 10:56:00	5	10
1469	2015-03-06 11:00:00	47.77500153	Clear	2015-03-06 16:56:00<br />	-18.3		-	52.0		1033.7	-10.0		11:56 AM	16.1	Calm	Calm	0	2015-03-06 11:56:00	5	11
1470	2015-03-06 12:00:00	41.125	Clear	2015-03-06 17:56:00<br />	-18.3		-	43.0		1032.5	-7.7		12:56 PM	16.1	Calm	Calm	0	2015-03-06 12:56:00	5	12
1471	2015-03-06 13:00:00	45.22499847	Clear	2015-03-06 18:56:00<br />	-17.7		-	44.0		1031.1	-7.2		1:56 PM	16.1	NW	7.4	320	2015-03-06 13:56:00	5	13
1472	2015-03-06 14:00:00	41.47499847	Clear	2015-03-06 19:56:00<br />	-18.3		-	40.0		1030.1	-6.6		2:56 PM	16.1	Calm	Calm	0	2015-03-06 14:56:00	5	14
1473	2015-03-06 15:00:00	43.40000153	Clear	2015-03-06 20:56:00<br />	-17.7		-	38.0		1029.3	-5.5		3:56 PM	16.1	NW	5.6	320	2015-03-06 15:56:00	5	15
1474	2015-03-06 16:00:00	48.32500076	Clear	2015-03-06 21:56:00<br />	-18.8		-	34.0		1028.6	-5.0		4:56 PM	16.1	SW	9.3	230	2015-03-06 16:56:00	5	16
1475	2015-03-06 17:00:00	43.5	Clear	2015-03-06 22:56:00<br />	-18.8		-	37.0		1027.8	-6.1		5:56 PM	16.1	SSW	9.3	200	2015-03-06 17:56:00	5	17
1476	2015-03-06 18:00:00	46.07499695	Clear	2015-03-06 23:56:00<br />	-20.0		-	38.0		1027.7	-7.7		6:56 PM	16.1	South	5.6	170	2015-03-06 18:56:00	5	18
1477	2015-03-06 19:00:00	47.625	Clear	2015-03-07 00:56:00<br />	-19.4		-	38.0		1026.8	-7.2		7:56 PM	16.1	SSE	9.3	160	2015-03-06 19:56:00	5	19
1478	2015-03-06 20:00:00	43.40000153	Clear	2015-03-07 01:56:00<br />	-18.3		-	42.0		1026.3	-7.2		8:56 PM	16.1	South	11.1	190	2015-03-06 20:56:00	5	20
1479	2015-03-06 21:00:00	41.29999924	Clear	2015-03-07 02:56:00<br />	-17.2		-	47.0		1026.1	-7.7		9:56 PM	16.1	South	11.1	180	2015-03-06 21:56:00	5	21
1480	2015-03-06 22:00:00	39.84999847	Clear	2015-03-07 03:56:00<br />	-17.7		-	48.0		1025.7	-8.3		10:56 PM	16.1	South	11.1	190	2015-03-06 22:56:00	5	22
1481	2015-03-06 23:00:00	48.79999924	Clear	2015-03-07 04:56:00<br />	-17.7		-	49.0		1025.2	-8.8		11:56 PM	16.1	SSW	9.3	210	2015-03-06 23:56:00	5	23
1482	2015-03-07 00:00:00	51.72499847	Clear	2015-03-07 05:56:00<br />	-18.3		-	56.0		1025.1	-11.1		12:56 AM	16.1	SSW	9.3	200	2015-03-07 00:56:00	6	0
1483	2015-03-07 01:00:00	50.34999847	Scattered Clouds	2015-03-07 06:56:00<br />	-17.2		-	51.0		1024.6	-8.8		1:56 AM	16.1	SSW	9.3	210	2015-03-07 01:56:00	6	1
1484	2015-03-07 02:00:00	48.09999847	Overcast	2015-03-07 07:56:00<br />	-16.1		-	56.0		1023.9	-8.8		2:56 AM	16.1	SSW	11.1	210	2015-03-07 02:56:00	6	2
1485	2015-03-07 03:00:00	47.82500076	Overcast	2015-03-07 08:56:00<br />	-15.5		-	57.0		1023.2	-8.3		3:56 AM	16.1	SSW	7.4	210	2015-03-07 03:56:00	6	3
1486	2015-03-07 04:00:00	52.65000153	Overcast	2015-03-07 09:56:00<br />	-15.0		-	59.0		1023.3	-8.3		4:56 AM	16.1	SSW	7.4	200	2015-03-07 04:56:00	6	4
1487	2015-03-07 05:00:00	46.67499924	Clear	2015-03-07 10:56:00<br />	-16.1		-	62.0		1022.8	-10.0		5:56 AM	16.1	South	9.3	170	2015-03-07 05:56:00	6	5
1488	2015-03-07 06:00:00	48.97499847	Mostly Cloudy	2015-03-07 11:24:00<br />	-15.0		-	62.0		1020.2	-9.0		6:24 AM	16.1	SSW	9.3	210	2015-03-07 06:24:00	6	6
1489	2015-03-07 07:00:00	47.79999924	Overcast	2015-03-07 12:56:00<br />	-13.8		-	62.0		1022.3	-7.7		7:56 AM	16.1	SSW	13.0	200	2015-03-07 07:56:00	6	7
1490	2015-03-07 08:00:00	47.57500076	Mostly Cloudy	2015-03-07 13:56:00<br />	-12.7		-	62.0		1022.0	-6.6		8:56 AM	16.1	SW	20.4	220	2015-03-07 08:56:00	6	8
1491	2015-03-07 09:00:00	52.67499924	Partly Cloudy	2015-03-07 14:56:00<br />	-11.6		-	58.0		1021.1	-4.4		9:56 AM	16.1	SW	18.5	230	2015-03-07 09:56:00	6	9
1492	2015-03-07 10:00:00	47.79999924	Mostly Cloudy	2015-03-07 15:56:00<br />	-11.1		-	58.0		1020.7	-3.8		10:56 AM	16.1	WSW	24.1	250	2015-03-07 10:56:00	6	10
1493	2015-03-07 11:00:00	45.5	Overcast	2015-03-07 16:56:00<br />	-10.0		-	63.0		1020.1	-3.8		11:56 AM	16.1	WSW	16.7	250	2015-03-07 11:56:00	6	11
1494	2015-03-07 12:00:00	37.625	Light Snow	2015-03-07 17:38:00<br />	-9.0	Snow	-	69.0	0.0	1017.5	-4.0		12:38 PM	6.4	South	14.8	190	2015-03-07 12:38:00	6	12
1495	2015-03-07 13:00:00	39.29999924	Light Snow	2015-03-07 18:56:00<br />	-7.2	Snow	-	75.0	0.0	1017.8	-3.3		1:56 PM	3.2	South	14.8	180	2015-03-07 13:56:00	6	13
1496	2015-03-07 14:00:00	38.47499847	Light Snow	2015-03-07 19:05:00<br />	-7.0	Snow	-	80.0	0.0	1015.8	-4.0		2:05 PM	3.2	SSW	9.3	200	2015-03-07 14:05:00	6	14
1497	2015-03-07 15:00:00	38.125	Overcast	2015-03-07 20:56:00<br />	-6.1		-	81.0	0.0	1016.7	-3.3		3:56 PM	16.1	SSE	11.1	160	2015-03-07 15:56:00	6	15
1498	2015-03-07 16:00:00	38.15000153	Overcast	2015-03-07 21:56:00<br />	-6.1		-	78.0		1016.7	-2.7		4:56 PM	16.1	Calm	Calm	0	2015-03-07 16:56:00	6	16
1499	2015-03-07 17:00:00	38.65000153	Overcast	2015-03-07 22:56:00<br />	-6.6		-	75.0		1016.7	-2.7		5:56 PM	16.1	East	5.6	100	2015-03-07 17:56:00	6	17
1500	2015-03-07 18:00:00	38.20000076	Overcast	2015-03-07 23:56:00<br />	-6.6		-	78.0		1016.3	-3.3		6:56 PM	16.1	SE	9.3	130	2015-03-07 18:56:00	6	18
1501	2015-03-07 19:00:00	38.75	Overcast	2015-03-08 00:56:00<br />	-6.6		-	78.0		1016.7	-3.3		7:56 PM	16.1	Calm	Calm	0	2015-03-07 19:56:00	6	19
1502	2015-03-07 20:00:00	38.02500153	Overcast	2015-03-08 01:56:00<br />	-6.1		-	81.0	0.0	1017.5	-3.3		8:56 PM	14.5	NNW	7.4	330	2015-03-07 20:56:00	6	20
1503	2015-03-07 21:00:00	42.625	Light Snow	2015-03-08 02:56:00<br />	-5.0	Snow	-	91.0	0.0	1017.6	-3.8		9:56 PM	8.0	Calm	Calm	0	2015-03-07 21:56:00	6	21
1504	2015-03-07 22:00:00	40.92499924	Light Snow	2015-03-08 03:56:00<br />	-5.0	Snow	-	91.0	0.0	1017.5	-3.8		10:56 PM	16.1	Calm	Calm	0	2015-03-07 22:56:00	6	22
1505	2015-03-07 23:00:00	48.97499847	Light Snow	2015-03-08 04:56:00<br />	-5.0	Snow	-	91.0	0.0	1017.2	-3.8		11:56 PM	16.1	Calm	Calm	0	2015-03-07 23:56:00	6	23
1506	2015-03-08 00:00:00	50.84999847	Light Snow	2015-03-08 05:56:00<br />	-5.0	Snow	-	91.0	0.0	1016.9	-3.8	12:56 AM		16.1	Calm	Calm	0	2015-03-08 00:56:00	7	0
1507	2015-03-08 01:00:00	49.67499924	Light Snow	2015-03-08 06:56:00<br />	-5.0	Snow	-	91.0	0.0	1016.8	-3.8	1:56 AM		16.1	Calm	Calm	0	2015-03-08 01:56:00	7	1
1508	2015-03-08 03:00:00	46.82500076	Light Snow	2015-03-08 07:56:00<br />	-5.0	Snow	-	88.0	0.0	1016.2	-3.3	3:56 AM		16.1	Calm	Calm	0	2015-03-08 03:56:00	7	3
1509	2015-03-08 04:00:00	47.40000153	Light Snow	2015-03-08 08:56:00<br />	-4.4	Snow	-	92.0	0.0	1016.0	-3.3	4:56 AM		14.5	Calm	Calm	0	2015-03-08 04:56:00	7	4
1510	2015-03-08 05:00:00	47.95000076	Light Snow	2015-03-08 09:56:00<br />	-4.4	Snow	-	92.0	0.0	1016.3	-3.3	5:56 AM		11.3	Calm	Calm	0	2015-03-08 05:56:00	7	5
1511	2015-03-08 06:00:00	46.42499924	Light Snow	2015-03-08 10:26:00<br />	-4.0	Snow	-	93.0	0.0	1015.1	-3.0	6:26 AM		6.4	Calm	Calm	0	2015-03-08 06:26:00	7	6
1512	2015-03-08 07:00:00	45.54999924	Light Snow	2015-03-08 11:56:00<br />	-3.3	Snow	-	92.0	0.0	1017.2	-2.2	7:56 AM		4.0	NW	5.6	310	2015-03-08 07:56:00	7	7
1513	2015-03-08 08:00:00	52.02500153	Light Snow	2015-03-08 12:56:00<br />	-2.7	Snow	-	96.0	0.01	1018.0	-2.2	8:56 AM		8.0	WSW	5.6	240	2015-03-08 08:56:00	7	8
1514	2015-03-08 09:00:00	46.29999924	Mostly Cloudy	2015-03-08 13:56:00<br />	-3.8		-	76.0	0.0	1018.5	0.0	9:56 AM		16.1	WNW	18.5	290	2015-03-08 09:56:00	7	9
1515	2015-03-08 10:00:00	46.59999847	Mostly Cloudy	2015-03-08 14:06:00<br />	-4.0		-	75.0	0.0	1017.2	0.0	10:06 AM		16.1	West	14.8	270	2015-03-08 10:06:00	7	10
1516	2015-03-08 11:00:00	48.65000153	Mostly Cloudy	2015-03-08 15:56:00<br />	-6.1		38.9	59.0		1019.3	1.1	11:56 AM		16.1	NW	27.8	310	2015-03-08 11:56:00	7	11
1517	2015-03-08 12:00:00	37.59999847	Mostly Cloudy	2015-03-08 16:56:00<br />	-6.6		-	57.0		1019.4	1.1	12:56 PM		16.1	NW	29.6	320	2015-03-08 12:56:00	7	12
1518	2015-03-08 13:00:00	38.32500076	Mostly Cloudy	2015-03-08 17:56:00<br />	-6.6		35.2	55.0		1019.4	1.6	1:56 PM		16.1	NW	25.9	310	2015-03-08 13:56:00	7	13
1519	2015-03-08 14:00:00	38.17499924	Mostly Cloudy	2015-03-08 18:56:00<br />	-6.6		-	55.0		1019.3	1.6	2:56 PM		16.1	NW	25.9	320	2015-03-08 14:56:00	7	14
1520	2015-03-08 15:00:00	38.44999695	Mostly Cloudy	2015-03-08 19:56:00<br />	-6.6		-	55.0		1019.6	1.6	3:56 PM		16.1	NNW	18.5	330	2015-03-08 15:56:00	7	15
1521	2015-03-08 16:00:00	37.52500153	Mostly Cloudy	2015-03-08 20:56:00<br />	-6.6		-	55.0		1019.8	1.6	4:56 PM		16.1	NW	18.5	320	2015-03-08 16:56:00	7	16
1522	2015-03-08 17:00:00	39.20000076	Partly Cloudy	2015-03-08 21:56:00<br />	-7.2		-	52.0		1019.9	1.6	5:56 PM		16.1	NNW	13.0	330	2015-03-08 17:56:00	7	17
1523	2015-03-08 18:00:00	36.82500076	Clear	2015-03-08 22:56:00<br />	-7.2		-	59.0		1020.0	0.0	6:56 PM		16.1	North	7.4	350	2015-03-08 18:56:00	7	18
1524	2015-03-08 19:00:00	38.5	Clear	2015-03-08 23:56:00<br />	-7.7		-	69.0		1020.3	-2.7	7:56 PM		16.1	East	5.6	90	2015-03-08 19:56:00	7	19
1525	2015-03-08 20:00:00	36.97499847	Clear	2015-03-09 00:56:00<br />	-8.8		-	78.0		1020.0	-5.5	8:56 PM		16.1	East	5.6	100	2015-03-08 20:56:00	7	20
1526	2015-03-08 21:00:00	37.65000153	Clear	2015-03-09 01:56:00<br />	-8.8		-	85.0		1019.9	-6.6	9:56 PM		16.1	Calm	Calm	0	2015-03-08 21:56:00	7	21
1527	2015-03-08 22:00:00	37.67499924	Clear	2015-03-09 02:56:00<br />	-10.0		-	84.0		1019.8	-7.7	10:56 PM		16.1	East	7.4	100	2015-03-08 22:56:00	7	22
1528	2015-03-08 23:00:00	46.07500076	Clear	2015-03-09 03:56:00<br />	-10.0		-	88.0		1019.6	-8.3	11:56 PM		16.1	ESE	7.4	120	2015-03-08 23:56:00	7	23
1529	2015-03-09 00:00:00	49.90000153	Clear	2015-03-09 04:56:00<br />	-10.0		-	88.0		1019.3	-8.3	12:56 AM		16.1	SE	5.6	130	2015-03-09 00:56:00	1	0
1530	2015-03-09 01:00:00	47.95000076	Clear	2015-03-09 05:56:00<br />	-8.8		-	85.0		1019.1	-6.6	1:56 AM		16.1	South	9.3	180	2015-03-09 01:56:00	1	1
1531	2015-03-09 02:00:00	48.375	Clear	2015-03-09 06:56:00<br />	-6.6		-	64.0		1018.4	-0.5	2:56 AM		16.1	South	9.3	190	2015-03-09 02:56:00	1	2
1532	2015-03-09 03:00:00	46.5	Mostly Cloudy	2015-03-09 07:56:00<br />	-6.1		-	64.0		1018.2	0.0	3:56 AM		16.1	SW	7.4	220	2015-03-09 03:56:00	1	3
1533	2015-03-09 04:00:00	47.34999847	Overcast	2015-03-09 08:56:00<br />	-6.6		-	62.0		1018.2	0.0	4:56 AM		16.1	West	11.1	260	2015-03-09 04:56:00	1	4
1534	2015-03-09 05:00:00	45.90000153	Mostly Cloudy	2015-03-09 09:56:00<br />	-7.2		-	61.0		1019.0	-0.5	5:56 AM		16.1	West	13.0	260	2015-03-09 05:56:00	1	5
1535	2015-03-09 06:00:00	48.375	Clear	2015-03-09 10:22:00<br />	-7.0		-	64.0		1017.8	-1.0	6:22 AM		16.1	WSW	13.0	250	2015-03-09 06:22:00	1	6
1536	2015-03-09 07:00:00	46.32500076	Scattered Clouds	2015-03-09 11:56:00<br />	-8.3		-	81.0		1020.8	-5.5	7:56 AM		16.1	SSE	5.6	150	2015-03-09 07:56:00	1	7
1537	2015-03-09 08:00:00	46.34999847	Overcast	2015-03-09 12:56:00<br />	-5.5		-	69.0		1021.6	-0.5	8:56 AM		16.1	Calm	Calm	0	2015-03-09 08:56:00	1	8
1538	2015-03-09 09:00:00	51.125	Mostly Cloudy	2015-03-09 13:00:00<br />	-6.0		-	69.0		1020.2	-1.0	9:00 AM		16.1	Calm	Calm	0	2015-03-09 09:00:00	1	9
1539	2015-03-09 10:00:00	50.04999924	Mostly Cloudy	2015-03-09 14:56:00<br />	-3.8		-	65.0		1022.9	2.2	10:56 AM		16.1	NW	16.7	320	2015-03-09 10:56:00	1	10
1540	2015-03-09 11:00:00	49.04999924	Scattered Clouds	2015-03-09 15:56:00<br />	-3.3		-	65.0		1023.1	2.7	11:56 AM		16.1	West	7.4	280	2015-03-09 11:56:00	1	11
1541	2015-03-09 12:00:00	47.375	Partly Cloudy	2015-03-09 16:56:00<br />	-4.4		-	53.0		1023.1	4.4	12:56 PM		16.1	WSW	9.3	250	2015-03-09 12:56:00	1	12
1542	2015-03-09 13:00:00	62.90000153	Partly Cloudy	2015-03-09 17:56:00<br />	-5.5		-	49.0		1022.8	4.4	1:56 PM		16.1	NW	11.1	310	2015-03-09 13:56:00	1	13
1543	2015-03-09 14:00:00	53.10000229	Partly Cloudy	2015-03-09 18:56:00<br />	-5.0		-	51.0		1022.0	4.4	2:56 PM		16.1	NNW	7.4	330	2015-03-09 14:56:00	1	14
1544	2015-03-09 15:00:00	52.95000076	Clear	2015-03-09 19:56:00<br />	-5.5		-	47.0		1021.9	5.0	3:56 PM		16.1	WNW	9.3	300	2015-03-09 15:56:00	1	15
1545	2015-03-09 16:00:00	57.22499847	Clear	2015-03-09 20:56:00<br />	-6.1		-	43.0		1021.9	5.5	4:56 PM		16.1	NW	7.4	320	2015-03-09 16:56:00	1	16
1546	2015-03-09 17:00:00	53.84999847	Clear	2015-03-09 21:56:00<br />	-5.5		-	47.0		1022.4	5.0	5:56 PM		16.1	NNW	7.4	340	2015-03-09 17:56:00	1	17
1547	2015-03-09 18:00:00	56.84999847	Clear	2015-03-09 22:56:00<br />	-6.1		-	47.0		1022.7	4.4	6:56 PM		16.1	North	7.4	360	2015-03-09 18:56:00	1	18
1548	2015-03-09 19:00:00	51.52500153	Clear	2015-03-09 23:56:00<br />	-6.1		-	64.0		1023.7	0.0	7:56 PM		16.1	Calm	Calm	0	2015-03-09 19:56:00	1	19
1549	2015-03-09 20:00:00	46.72499847	Clear	2015-03-10 00:56:00<br />	-6.1		-	75.0		1024.1	-2.2	8:56 PM		16.1	NE	5.6	50	2015-03-09 20:56:00	1	20
1550	2015-03-09 21:00:00	46.32500076	Clear	2015-03-10 01:56:00<br />	-6.1		-	84.0		1024.7	-3.8	9:56 PM		16.1	East	5.6	90	2015-03-09 21:56:00	1	21
1551	2015-03-09 22:00:00	41.15000153	Clear	2015-03-10 02:56:00<br />	-6.6		-	85.0		1025.2	-4.4	10:56 PM		16.1	SSE	5.6	150	2015-03-09 22:56:00	1	22
1552	2015-03-09 23:00:00	48.54999924	Clear	2015-03-10 03:56:00<br />	-7.2		-	81.0		1025.3	-4.4	11:56 PM		16.1	East	7.4	80	2015-03-09 23:56:00	1	23
1553	2015-03-10 00:00:00	50.875	Clear	2015-03-10 04:56:00<br />	-7.2		-	85.0		1025.0	-5.0	12:56 AM		16.1	East	9.3	90	2015-03-10 00:56:00	2	0
1554	2015-03-10 01:00:00	50.0	Clear	2015-03-10 05:56:00<br />	-7.2		-	88.0		1025.2	-5.5	1:56 AM		16.1	East	9.3	90	2015-03-10 01:56:00	2	1
1555	2015-03-10 02:00:00	48.22499847	Clear	2015-03-10 06:56:00<br />	-7.2		-	81.0		1024.9	-4.4	2:56 AM		16.1	East	11.1	90	2015-03-10 02:56:00	2	2
1556	2015-03-10 03:00:00	47.92499924	Clear	2015-03-10 07:56:00<br />	-7.2		-	81.0		1024.2	-4.4	3:56 AM		16.1	East	11.1	90	2015-03-10 03:56:00	2	3
1557	2015-03-10 04:00:00	45.17499924	Clear	2015-03-10 08:56:00<br />	-7.7		-	78.0		1024.1	-4.4	4:56 AM		16.1	East	7.4	90	2015-03-10 04:56:00	2	4
1558	2015-03-10 05:00:00	46.22499847	Clear	2015-03-10 09:56:00<br />	-7.7		-	78.0		1024.2	-4.4	5:56 AM		16.1	East	11.1	90	2015-03-10 05:56:00	2	5
1559	2015-03-10 06:00:00	52.59999847	Clear	2015-03-10 10:32:00<br />	-8.0		-	80.0		1022.9	-5.0	6:32 AM		16.1	East	9.3	80	2015-03-10 06:32:00	2	6
1560	2015-03-10 07:00:00	44.77500153	Clear	2015-03-10 11:56:00<br />	-8.3		-	81.0		1024.4	-5.5	7:56 AM		16.1	East	7.4	80	2015-03-10 07:56:00	2	7
1561	2015-03-10 08:00:00	47.82500076	Clear	2015-03-10 12:56:00<br />	-7.2		-	66.0		1024.4	-1.6	8:56 AM		16.1	ESE	5.6	110	2015-03-10 08:56:00	2	8
1562	2015-03-10 09:00:00	49.125	Scattered Clouds	2015-03-10 13:56:00<br />	-5.0		-	53.0		1023.9	3.8	9:56 AM		16.1	South	11.1	180	2015-03-10 09:56:00	2	9
1563	2015-03-10 10:00:00	48.875	Partly Cloudy	2015-03-10 14:56:00<br />	-3.3		-	53.0		1023.2	5.5	10:56 AM		16.1	South	16.7	180	2015-03-10 10:56:00	2	10
1564	2015-03-10 11:00:00	51.375	Partly Cloudy	2015-03-10 15:56:00<br />	-2.7		-	52.0		1022.5	6.6	11:56 AM		16.1	South	14.8	180	2015-03-10 11:56:00	2	11
1565	2015-03-10 12:00:00	43.57500076	Scattered Clouds	2015-03-10 16:56:00<br />	-1.6		29.6	52.0		1021.3	7.7	12:56 PM		16.1	South	22.2	180	2015-03-10 12:56:00	2	12
1566	2015-03-10 13:00:00	47.54999924	Overcast	2015-03-10 17:56:00<br />	-1.6		-	52.0		1020.7	7.7	1:56 PM		16.1	South	18.5	190	2015-03-10 13:56:00	2	13
1567	2015-03-10 14:00:00	54.17499924	Overcast	2015-03-10 18:56:00<br />	-1.1		-	54.0		1019.8	7.7	2:56 PM		16.1	South	16.7	190	2015-03-10 14:56:00	2	14
1568	2015-03-10 15:00:00	54.02500153	Overcast	2015-03-10 19:56:00<br />	-1.1		-	52.0		1018.8	8.3	3:56 PM		16.1	South	9.3	180	2015-03-10 15:56:00	2	15
1569	2015-03-10 16:00:00	53.34999847	Mostly Cloudy	2015-03-10 20:56:00<br />	-1.1		-	52.0		1018.3	8.3	4:56 PM		16.1	SSW	5.6	200	2015-03-10 16:56:00	2	16
1570	2015-03-10 17:00:00	53.97499847	Overcast	2015-03-10 21:56:00<br />	0.5		-	61.0	0.0	1017.3	7.7	5:56 PM		16.1	South	16.7	180	2015-03-10 17:56:00	2	17
1571	2015-03-10 18:00:00	53.07500076	Light Rain	2015-03-10 22:56:00<br />	2.2	Rain	-	82.0	0.01	1017.1	5.0	6:56 PM		16.1	South	18.5	170	2015-03-10 18:56:00	2	18
1572	2015-03-10 19:00:00	47.79999924	Light Rain	2015-03-10 23:56:00<br />	2.7	Rain	-	89.0	0.03	1016.9	4.4	7:56 PM		6.4	South	18.5	170	2015-03-10 19:56:00	2	19
1573	2015-03-10 20:00:00	44.34999847	Light Rain	2015-03-11 00:56:00<br />	3.3	Rain	-	93.0	0.04	1016.6	4.4	8:56 PM		6.4	South	11.1	190	2015-03-10 20:56:00	2	20
1574	2015-03-10 21:00:00	48.15000153	Light Rain	2015-03-11 01:56:00<br />	3.3	Rain	-	97.0	0.03	1016.1	3.8	9:56 PM		4.8	South	13.0	170	2015-03-10 21:56:00	2	21
1575	2015-03-10 22:00:00	43.42499924	Light Rain	2015-03-11 02:56:00<br />	3.3	Rain	-	97.0	0.01	1015.8	3.8	10:56 PM		6.4	SSE	11.1	160	2015-03-10 22:56:00	2	22
1576	2015-03-10 23:00:00	54.40000153	Light Rain	2015-03-11 03:08:00<br />	3.0	Rain	-	93.0	0.0	1014.8	4.0	11:08 PM		9.7	SSE	9.3	160	2015-03-10 23:08:00	2	23
1577	2015-03-11 00:00:00	54.97499847	Scattered Clouds	2015-03-11 04:48:00<br />	3.0		-	93.0		1013.1	4.0	12:48 AM		9.7	South	16.7	170	2015-03-11 00:48:00	3	0
1578	2015-03-11 01:00:00	50.42499924	Mostly Cloudy	2015-03-11 05:33:00<br />	3.0		-	93.0		1013.8	4.0	1:33 AM		11.3	South	7.4	180	2015-03-11 01:33:00	3	1
1579	2015-03-11 02:00:00	49.09999847	Overcast	2015-03-11 06:56:00<br />	2.7		-	93.0		1014.5	3.8	2:56 AM		9.7	Calm	Calm	0	2015-03-11 02:56:00	3	2
1580	2015-03-11 03:00:00	48.17499924	Overcast	2015-03-11 07:56:00<br />	3.8		-	96.0		1013.8	4.4	3:56 AM		16.1	WSW	9.3	240	2015-03-11 03:56:00	3	3
1581	2015-03-11 04:00:00	48.375	Overcast	2015-03-11 08:56:00<br />	3.8		-	92.0		1013.5	5.0	4:56 AM		16.1	WSW	7.4	250	2015-03-11 04:56:00	3	4
1582	2015-03-11 05:00:00	48.70000076	Scattered Clouds	2015-03-11 09:29:00<br />	4.0		-	93.0		1013.4	5.0	5:29 AM		16.1	WSW	7.4	240	2015-03-11 05:29:00	3	5
1583	2015-03-11 06:00:00	48.40000153	Partly Cloudy	2015-03-11 10:22:00<br />	4.0		-	100.0		1013.8	4.0	6:22 AM		16.1	WSW	9.3	250	2015-03-11 06:22:00	3	6
1584	2015-03-11 07:00:00	48.25	Mostly Cloudy	2015-03-11 11:56:00<br />	2.7		-	93.0		1016.0	3.8	7:56 AM		11.3	WNW	7.4	300	2015-03-11 07:56:00	3	7
1585	2015-03-11 08:00:00	48.09999847	Scattered Clouds	2015-03-11 12:17:00<br />	3.0		-	93.0		1015.5	4.0	8:17 AM		11.3	West	9.3	270	2015-03-11 08:17:00	3	8
1586	2015-03-11 09:00:00	49.04999924	Partly Cloudy	2015-03-11 13:56:00<br />	2.2		-	79.0		1017.3	5.5	9:56 AM		11.3	NW	16.7	320	2015-03-11 09:56:00	3	9
1587	2015-03-11 10:00:00	50.27500153	Scattered Clouds	2015-03-11 14:56:00<br />	2.2		-	74.0		1017.9	6.6	10:56 AM		16.1	NW	18.5	320	2015-03-11 10:56:00	3	10
1588	2015-03-11 11:00:00	49.52500153	Scattered Clouds	2015-03-11 15:56:00<br />	1.6		-	71.0		1018.1	6.6	11:56 AM		16.1	NNW	14.8	330	2015-03-11 11:56:00	3	11
1589	2015-03-11 12:00:00	45.32500076	Scattered Clouds	2015-03-11 16:56:00<br />	0.5		-	65.0		1018.8	6.6	12:56 PM		14.5	NNW	20.4	330	2015-03-11 12:56:00	3	12
1590	2015-03-11 13:00:00	46.54999924	Partly Cloudy	2015-03-11 17:56:00<br />	0.5		35.2	68.0		1018.8	6.1	1:56 PM		16.1	NNW	24.1	340	2015-03-11 13:56:00	3	13
1591	2015-03-11 14:00:00	49.40000153	Clear	2015-03-11 18:56:00<br />	-1.1		-	60.0		1018.7	6.1	2:56 PM		16.1	NW	27.8	320	2015-03-11 14:56:00	3	14
1592	2015-03-11 15:00:00	55.65000153	Clear	2015-03-11 19:56:00<br />	-1.1		-	63.0		1018.7	5.5	3:56 PM		16.1	NW	20.4	320	2015-03-11 15:56:00	3	15
1593	2015-03-11 16:00:00	50.20000076	Clear	2015-03-11 20:56:00<br />	-2.7		-	56.0		1018.9	5.5	4:56 PM		16.1	NW	22.2	320	2015-03-11 16:56:00	3	16
1594	2015-03-11 17:00:00	51.72499847	Clear	2015-03-11 21:56:00<br />	-2.7		-	56.0		1019.4	5.5	5:56 PM		16.1	NNW	14.8	330	2015-03-11 17:56:00	3	17
1595	2015-03-11 18:00:00	51.95000076	Clear	2015-03-11 22:56:00<br />	-2.2		-	63.0		1020.1	4.4	6:56 PM		16.1	NNW	16.7	330	2015-03-11 18:56:00	3	18
1596	2015-03-11 19:00:00	49.82500076	Clear	2015-03-11 23:56:00<br />	-2.2		-	68.0		1021.3	3.3	7:56 PM		16.1	NNW	20.4	330	2015-03-11 19:56:00	3	19
1597	2015-03-11 20:00:00	46.45000076	Clear	2015-03-12 00:56:00<br />	-2.7		-	73.0		1022.0	1.6	8:56 PM		16.1	NNW	13.0	330	2015-03-11 20:56:00	3	20
1598	2015-03-11 21:00:00	44.25	Clear	2015-03-12 01:56:00<br />	-3.3		-	70.0		1022.4	1.6	9:56 PM		16.1	NNW	16.7	330	2015-03-11 21:56:00	3	21
1599	2015-03-11 22:00:00	42.77500153	Clear	2015-03-12 02:56:00<br />	-3.8		-	68.0		1023.0	1.6	10:56 PM		16.1	NW	22.2	310	2015-03-11 22:56:00	3	22
1600	2015-03-11 23:00:00	46.57499695	Clear	2015-03-12 03:56:00<br />	-3.8		-	68.0		1023.6	1.6	11:56 PM		16.1	NW	18.5	320	2015-03-11 23:56:00	3	23
1601	2015-03-12 00:00:00	49.22499847	Clear	2015-03-12 04:56:00<br />	-3.8		37.0	68.0		1024.2	1.6	12:56 AM		16.1	NW	24.1	310	2015-03-12 00:56:00	4	0
1602	2015-03-12 01:00:00	47.79999924	Clear	2015-03-12 05:56:00<br />	-3.8		-	68.0		1024.9	1.6	1:56 AM		16.1	NW	31.5	320	2015-03-12 01:56:00	4	1
1603	2015-03-12 02:00:00	46.02500153	Scattered Clouds	2015-03-12 06:56:00<br />	-3.8		38.9	73.0		1026.1	0.5	2:56 AM		16.1	NW	25.9	320	2015-03-12 02:56:00	4	2
1604	2015-03-12 03:00:00	46.32500076	Partly Cloudy	2015-03-12 07:56:00<br />	-4.4		-	75.0		1027.1	-0.5	3:56 AM		16.1	NNW	20.4	330	2015-03-12 03:56:00	4	3
1605	2015-03-12 04:00:00	45.90000153	Clear	2015-03-12 08:56:00<br />	-5.0		-	72.0		1028.2	-0.5	4:56 AM		16.1	NNW	24.1	330	2015-03-12 04:56:00	4	4
1606	2015-03-12 05:00:00	46.72499847	Clear	2015-03-12 09:56:00<br />	-5.0		-	78.0		1030.1	-1.6	5:56 AM		16.1	NW	20.4	320	2015-03-12 05:56:00	4	5
1607	2015-03-12 06:00:00	45.375	Clear	2015-03-12 10:20:00<br />	-6.0		-	74.0		1029.3	-2.0	6:20 AM		16.1	NW	18.5	320	2015-03-12 06:20:00	4	6
1608	2015-03-12 07:00:00	43.77500153	Clear	2015-03-12 11:56:00<br />	-7.2		-	69.0		1032.5	-2.2	7:56 AM		16.1	NW	16.7	320	2015-03-12 07:56:00	4	7
1609	2015-03-12 08:00:00	45.77500153	Clear	2015-03-12 12:56:00<br />	-8.3		-	61.0		1033.5	-1.6	8:56 AM		16.1	NNW	16.7	330	2015-03-12 08:56:00	4	8
1610	2015-03-12 09:00:00	47.32499695	Clear	2015-03-12 13:56:00<br />	-9.4		37.0	54.0		1034.3	-1.1	9:56 AM		16.1	NNW	31.5	330	2015-03-12 09:56:00	4	9
1611	2015-03-12 10:00:00	47.40000153	Clear	2015-03-12 14:56:00<br />	-11.1		-	45.0		1034.9	-0.5	10:56 AM		16.1	North	22.2	350	2015-03-12 10:56:00	4	10
1612	2015-03-12 11:00:00	44.79999924	Clear	2015-03-12 15:56:00<br />	-11.6		38.9	43.0		1035.5	-0.5	11:56 AM		16.1	North	29.6	350	2015-03-12 11:56:00	4	11
1613	2015-03-12 12:00:00	43.42499924	Clear	2015-03-12 16:56:00<br />	-12.2		37.0	41.0		1036.0	-0.5	12:56 PM		16.1	NNW	20.4	340	2015-03-12 12:56:00	4	12
1614	2015-03-12 13:00:00	43.97499847	Clear	2015-03-12 17:56:00<br />	-13.3		-	38.0		1035.9	-0.5	1:56 PM		16.1	NNW	24.1	340	2015-03-12 13:56:00	4	13
1615	2015-03-12 14:00:00	50.45000076	Clear	2015-03-12 18:56:00<br />	-13.3		-	38.0		1035.8	-0.5	2:56 PM		16.1	North	22.2	350	2015-03-12 14:56:00	4	14
1616	2015-03-12 15:00:00	47.65000153	Clear	2015-03-12 19:56:00<br />	-13.3		29.6	38.0		1036.2	-0.5	3:56 PM		16.1	NNW	18.5	330	2015-03-12 15:56:00	4	15
1617	2015-03-12 16:00:00	51.84999847	Clear	2015-03-12 20:56:00<br />	-13.8		-	37.0		1036.4	-0.5	4:56 PM		16.1	North	18.5	350	2015-03-12 16:56:00	4	16
1618	2015-03-12 17:00:00	49.25	Clear	2015-03-12 21:56:00<br />	-13.3		-	40.0		1036.7	-1.1	5:56 PM		16.1	NNW	14.8	340	2015-03-12 17:56:00	4	17
1619	2015-03-12 18:00:00	48.20000076	Clear	2015-03-12 22:56:00<br />	-13.8		-	40.0		1037.5	-1.6	6:56 PM		16.1	North	9.3	350	2015-03-12 18:56:00	4	18
1620	2015-03-12 19:00:00	48.14999771	Clear	2015-03-12 23:56:00<br />	-13.8		-	43.0		1037.8	-2.7	7:56 PM		16.1	NNE	7.4	20	2015-03-12 19:56:00	4	19
1621	2015-03-12 20:00:00	44.0	Clear	2015-03-13 00:56:00<br />	-13.3		-	48.0		1037.8	-3.8	8:56 PM		16.1	Calm	Calm	0	2015-03-12 20:56:00	4	20
1622	2015-03-12 21:00:00	42.90000153	Clear	2015-03-13 01:56:00<br />	-13.3		-	53.0		1037.3	-5.0	9:56 PM		16.1	Calm	Calm	0	2015-03-12 21:56:00	4	21
1623	2015-03-12 22:00:00	43.92499924	Clear	2015-03-13 02:56:00<br />	-13.8		-	57.0		1037.8	-6.6	10:56 PM		16.1	Calm	Calm	0	2015-03-12 22:56:00	4	22
1624	2015-03-12 23:00:00	48.625	Clear	2015-03-13 03:56:00<br />	-12.7		-	68.0		1038.0	-7.7	11:56 PM		16.1	Calm	Calm	0	2015-03-12 23:56:00	4	23
1625	2015-03-13 00:00:00	50.47499847	Mostly Cloudy	2015-03-13 04:56:00<br />	-12.2		-	71.0		1037.8	-7.7	12:56 AM		16.1	SSE	5.6	160	2015-03-13 00:56:00	5	0
1626	2015-03-13 01:00:00	47.95000076	Mostly Cloudy	2015-03-13 05:56:00<br />	-11.6		-	74.0		1037.4	-7.7	1:56 AM		16.1	Calm	Calm	0	2015-03-13 01:56:00	5	1
1627	2015-03-13 02:00:00	47.47499847	Clear	2015-03-13 06:56:00<br />	-13.3		-	65.0		1037.1	-7.7	2:56 AM		16.1	East	7.4	80	2015-03-13 02:56:00	5	2
1628	2015-03-13 03:00:00	46.57499695	Clear	2015-03-13 07:56:00<br />	-13.3		-	65.0		1036.7	-7.7	3:56 AM		16.1	East	7.4	80	2015-03-13 03:56:00	5	3
1629	2015-03-13 04:00:00	47.02500153	Clear	2015-03-13 08:56:00<br />	-13.3		-	68.0		1036.2	-8.3	4:56 AM		16.1	East	9.3	100	2015-03-13 04:56:00	5	4
1630	2015-03-13 05:00:00	45.875	Overcast	2015-03-13 09:56:00<br />	-13.8		-	55.0		1035.9	-6.1	5:56 AM		16.1	East	7.4	80	2015-03-13 05:56:00	5	5
1631	2015-03-13 06:00:00	47.02500153	Mostly Cloudy	2015-03-13 10:21:00<br />	-14.0		-	54.0		1033.7	-6.0	6:21 AM		16.1	East	9.3	80	2015-03-13 06:21:00	5	6
1632	2015-03-13 07:00:00	46.20000076	Clear	2015-03-13 11:56:00<br />	-13.8		-	60.0		1035.5	-7.2	7:56 AM		16.1	East	5.6	100	2015-03-13 07:56:00	5	7
1633	2015-03-13 08:00:00	48.09999847	Clear	2015-03-13 12:56:00<br />	-14.4		-	44.0		1036.0	-3.8	8:56 AM		16.1	SSE	7.4	150	2015-03-13 08:56:00	5	8
1634	2015-03-13 09:00:00	48.125	Clear	2015-03-13 13:56:00<br />	-15.0		-	36.0		1035.4	-1.6	9:56 AM		16.1	SSE	14.8	150	2015-03-13 09:56:00	5	9
1635	2015-03-13 10:00:00	49.72499847	Clear	2015-03-13 14:56:00<br />	-16.6		-	27.0		1033.8	0.5	10:56 AM		16.1	SSE	18.5	150	2015-03-13 10:56:00	5	10
1636	2015-03-13 11:00:00	44.42499924	Clear	2015-03-13 15:56:00<br />	-15.0		33.3	26.0		1032.6	2.7	11:56 AM		16.1	South	24.1	180	2015-03-13 11:56:00	5	11
1637	2015-03-13 12:00:00	38.67499924	Clear	2015-03-13 16:56:00<br />	-11.6		-	33.0		1031.5	3.3	12:56 PM		16.1	South	18.5	170	2015-03-13 12:56:00	5	12
1638	2015-03-13 13:00:00	44.5	Clear	2015-03-13 17:56:00<br />	-11.6		-	31.0		1030.0	4.4	1:56 PM		16.1	South	24.1	180	2015-03-13 13:56:00	5	13
1639	2015-03-13 14:00:00	45.32499695	Clear	2015-03-13 18:56:00<br />	-10.0		29.6	31.0		1028.8	6.1	2:56 PM		16.1	SSE	14.8	160	2015-03-13 14:56:00	5	14
1640	2015-03-13 15:00:00	48.09999847	Clear	2015-03-13 19:56:00<br />	-9.4		-	30.0		1027.7	7.2	3:56 PM		16.1	South	18.5	180	2015-03-13 15:56:00	5	15
1641	2015-03-13 16:00:00	45.375	Clear	2015-03-13 20:56:00<br />	-8.3		-	33.0		1026.7	7.2	4:56 PM		16.1	SSE	22.2	160	2015-03-13 16:56:00	5	16
1642	2015-03-13 17:00:00	45.625	Clear	2015-03-13 21:56:00<br />	-8.3		-	35.0		1026.3	6.1	5:56 PM		16.1	South	18.5	170	2015-03-13 17:56:00	5	17
1643	2015-03-13 18:00:00	45.125	Clear	2015-03-13 22:56:00<br />	-9.4		-	34.0		1026.3	5.5	6:56 PM		16.1	SSW	20.4	200	2015-03-13 18:56:00	5	18
1644	2015-03-13 19:00:00	44.29999924	Clear	2015-03-13 23:56:00<br />	-9.4		-	36.0		1026.8	4.4	7:56 PM		16.1	South	24.1	180	2015-03-13 19:56:00	5	19
1645	2015-03-13 20:00:00	40.0	Clear	2015-03-14 00:56:00<br />	-8.8		-	41.0		1026.0	3.3	8:56 PM		16.1	South	16.7	170	2015-03-13 20:56:00	5	20
1646	2015-03-13 21:00:00	38.90000153	Clear	2015-03-14 01:56:00<br />	-8.8		-	43.0		1025.3	2.7	9:56 PM		16.1	SSE	20.4	160	2015-03-13 21:56:00	5	21
1647	2015-03-13 22:00:00	39.42499924	Mostly Cloudy	2015-03-14 02:56:00<br />	-7.7		-	47.0		1024.6	2.7	10:56 PM		16.1	South	16.7	170	2015-03-13 22:56:00	5	22
1648	2015-03-13 23:00:00	47.57500076	Overcast	2015-03-14 03:56:00<br />	-7.7		27.8	47.0		1023.6	2.7	11:56 PM		16.1	South	16.7	180	2015-03-13 23:56:00	5	23
1649	2015-03-14 00:00:00	48.47499847	Overcast	2015-03-14 04:56:00<br />	-7.2		-	49.0		1022.7	2.7	12:56 AM		16.1	South	20.4	170	2015-03-14 00:56:00	6	0
1650	2015-03-14 01:00:00	49.72499847	Overcast	2015-03-14 05:56:00<br />	-6.6		-	49.0		1022.0	3.3	1:56 AM		16.1	SE	13.0	140	2015-03-14 01:56:00	6	1
1651	2015-03-14 02:00:00	45.39999771	Overcast	2015-03-14 06:56:00<br />	-6.6		-	49.0		1021.0	3.3	2:56 AM		16.1	SSE	16.7	150	2015-03-14 02:56:00	6	2
1652	2015-03-14 03:00:00	44.625	Overcast	2015-03-14 07:56:00<br />	-4.4		-	57.0		1019.9	3.3	3:56 AM		16.1	SSE	14.8	150	2015-03-14 03:56:00	6	3
1653	2015-03-14 04:00:00	47.07500076	Light Rain	2015-03-14 08:56:00<br />	-1.1	Rain	-	76.0	0.0	1019.1	2.7	4:56 AM		16.1	SSE	14.8	150	2015-03-14 04:56:00	6	4
1654	2015-03-14 05:00:00	45.52500153	Light Rain	2015-03-14 09:56:00<br />	0.5	Rain	-	89.0	0.01	1018.5	2.2	5:56 AM		16.1	SSE	14.8	150	2015-03-14 05:56:00	6	5
1655	2015-03-14 06:00:00	46.125	Light Rain	2015-03-14 10:26:00<br />	1.0	Rain	-	93.0	0.01	1016.8	2.0	6:26 AM		16.1	SE	14.8	140	2015-03-14 06:26:00	6	6
1656	2015-03-14 07:00:00	46.94999695	Light Rain	2015-03-14 11:56:00<br />	1.1	Rain	-	93.0	0.02	1016.6	2.2	7:56 AM		16.1	SSE	22.2	150	2015-03-14 07:56:00	6	7
1657	2015-03-14 08:00:00	47.59999847	Light Rain	2015-03-14 12:09:00<br />	1.0	Rain	-	93.0	0.0	1015.5	2.0	8:09 AM		16.1	SSE	16.7	150	2015-03-14 08:09:00	6	8
1658	2015-03-14 09:00:00	45.19999695	Light Rain Showers	2015-03-14 13:56:00<br />	1.6	Rain	-	89.0	0.0	1015.2	3.3	9:56 AM		16.1	SSE	11.1	160	2015-03-14 09:56:00	6	9
1659	2015-03-14 10:00:00	45.59999847	Light Rain Showers	2015-03-14 14:30:00<br />	2.0	Rain	-	93.0	0.0	1013.8	3.0	10:30 AM		16.1	SSE	13.0	150	2015-03-14 10:30:00	6	10
1660	2015-03-14 11:00:00	45.07500076	Light Rain Showers	2015-03-14 15:56:00<br />	1.6	Rain	-	89.0	0.0	1013.0	3.3	11:56 AM		16.1	South	18.5	170	2015-03-14 11:56:00	6	11
1661	2015-03-14 12:00:00	36.59999847	Light Rain Showers	2015-03-14 16:56:00<br />	1.6	Rain	-	89.0	0.0	1012.0	3.3	12:56 PM		11.3	South	16.7	170	2015-03-14 12:56:00	6	12
1662	2015-03-14 13:00:00	36.65000153	Light Rain	2015-03-14 17:56:00<br />	2.7	Rain	-	96.0	0.01	1010.2	3.3	1:56 PM		8.0	SSE	18.5	160	2015-03-14 13:56:00	6	13
1663	2015-03-14 14:00:00	36.65000153	Overcast	2015-03-14 18:56:00<br />	2.7		-	89.0	0.0	1008.5	4.4	2:56 PM		16.1	South	14.8	170	2015-03-14 14:56:00	6	14
1664	2015-03-14 15:00:00	37.07500076	Overcast	2015-03-14 19:56:00<br />	2.7		-	89.0		1007.6	4.4	3:56 PM		16.1	SSE	13.0	150	2015-03-14 15:56:00	6	15
1665	2015-03-14 16:00:00	36.77500153	Light Rain	2015-03-14 20:56:00<br />	2.7	Rain	-	89.0	0.0	1007.1	4.4	4:56 PM		11.3	SSE	11.1	160	2015-03-14 16:56:00	6	16
1666	2015-03-14 17:00:00	36.84999847	Overcast	2015-03-14 21:56:00<br />	3.3		-	93.0	0.0	1007.1	4.4	5:56 PM		16.1	SSE	7.4	160	2015-03-14 17:56:00	6	17
1667	2015-03-14 18:00:00	38.27500153	Overcast	2015-03-14 22:56:00<br />	3.3		-	89.0		1007.1	5.0	6:56 PM		16.1	South	5.6	190	2015-03-14 18:56:00	6	18
1668	2015-03-14 19:00:00	37.17499924	Overcast	2015-03-14 23:56:00<br />	3.8		-	92.0		1008.0	5.0	7:56 PM		16.1	WNW	18.5	300	2015-03-14 19:56:00	6	19
1669	2015-03-14 20:00:00	38.17499924	Overcast	2015-03-15 00:56:00<br />	2.2		-	89.0		1009.1	3.8	8:56 PM		16.1	NNW	16.7	340	2015-03-14 20:56:00	6	20
1670	2015-03-14 21:00:00	37.47499847	Light Rain	2015-03-15 01:56:00<br />	1.1	Rain	40.7	93.0	0.0	1009.9	2.2	9:56 PM		4.8	NNW	31.5	330	2015-03-14 21:56:00	6	21
1671	2015-03-14 22:00:00	37.54999924	Light Rain	2015-03-15 02:03:00<br />	1.0	Rain	-	93.0	0.0	1009.0	2.0	10:03 PM		8.0	NNW	27.8	330	2015-03-14 22:03:00	6	22
1672	2015-03-14 23:00:00	44.77500153	Overcast	2015-03-15 03:12:00<br />	0.0		-	87.0	0.0	1009.0	2.0	11:12 PM		16.1	WNW	11.1	300	2015-03-14 23:12:00	6	23
1673	2015-03-15 00:00:00	47.79999924	Overcast	2015-03-15 04:56:00<br />	-1.6		-	76.0		1009.5	2.2	12:56 AM		16.1	West	22.2	270	2015-03-15 00:56:00	7	0
1674	2015-03-15 01:00:00	45.40000153	Overcast	2015-03-15 05:21:00<br />	-2.0		-	75.0		1008.4	2.0	1:21 AM		16.1	West	20.4	280	2015-03-15 01:21:00	7	1
1675	2015-03-15 02:00:00	48.02500153	Overcast	2015-03-15 06:07:00<br />	-2.0		-	75.0		1008.0	2.0	2:07 AM		16.1	West	14.8	280	2015-03-15 02:07:00	7	2
1676	2015-03-15 03:00:00	46.79999924	Light Snow	2015-03-15 07:56:00<br />	-1.1	Snow	-	85.0	0.0	1008.5	1.1	3:56 AM		16.1	NW	5.6	310	2015-03-15 03:56:00	7	3
1677	2015-03-15 04:00:00	46.54999924	Light Rain	2015-03-15 08:56:00<br />	-1.6	Rain	37.0	82.0	0.0	1008.9	1.1	4:56 AM		16.1	WNW	20.4	300	2015-03-15 04:56:00	7	4
1678	2015-03-15 05:00:00	47.15000153	Light Snow	2015-03-15 09:46:00<br />	-1.0	Snow	-	93.0	0.0	1008.0	0.0	5:46 AM		8.0	WNW	22.2	300	2015-03-15 05:46:00	7	5
1679	2015-03-15 06:00:00	46.79999924	Light Snow	2015-03-15 10:25:00<br />	-1.0	Snow	-	93.0	0.0	1008.7	0.0	6:25 AM		9.7	WNW	18.5	300	2015-03-15 06:25:00	7	6
1680	2015-03-15 07:00:00	46.72499847	Light Snow	2015-03-15 11:56:00<br />	-1.6	Snow	50.0	89.0	0.01	1010.4	0.0	7:56 AM		11.3	NW	37.0	310	2015-03-15 07:56:00	7	7
1681	2015-03-15 08:00:00	46.07500076	Light Snow	2015-03-15 12:56:00<br />	-2.2	Snow	50.0	88.0	0.0	1011.4	-0.5	8:56 AM		3.2	NW	33.3	310	2015-03-15 08:56:00	7	8
1682	2015-03-15 09:00:00	46.29999924	Light Snow	2015-03-15 13:56:00<br />	-1.6	Snow	44.4	92.0	0.0	1012.2	-0.5	9:56 AM		3.2	NW	37.0	310	2015-03-15 09:56:00	7	9
1683	2015-03-15 10:00:00	44.09999847	Light Snow	2015-03-15 14:05:00<br />	-2.0	Snow	44.4	93.0	0.0	1011.1	-1.0	10:05 AM		3.2	NW	31.5	310	2015-03-15 10:05:00	7	10
1684	2015-03-15 11:00:00	47.5	Light Snow	2015-03-15 15:19:00<br />	-2.0	Snow	46.3	87.0	0.0	1011.7	0.0	11:19 AM		1.6	NW	35.2	310	2015-03-15 11:19:00	7	11
1685	2015-03-15 12:00:00	40.84999847	Light Snow	2015-03-15 16:56:00<br />	-2.2	Snow	51.9	85.0	0.0	1014.1	0.0	12:56 PM		4.0	NW	40.7	310	2015-03-15 12:56:00	7	12
1686	2015-03-15 13:00:00	37.32500076	Light Snow	2015-03-15 17:47:00<br />	-2.0	Snow	46.3	87.0	0.0	1013.4	0.0	1:47 PM		3.2	NW	35.2	310	2015-03-15 13:47:00	7	13
1687	2015-03-15 14:00:00	36.90000153	Light Snow	2015-03-15 18:56:00<br />	-2.2	Snow	-	88.0	0.0	1015.0	-0.5	2:56 PM		4.8	NW	33.3	320	2015-03-15 14:56:00	7	14
1688	2015-03-15 15:00:00	36.02500153	Light Snow Showers	2015-03-15 19:56:00<br />	-2.2	Snow	-	88.0	0.01	1016.0	-0.5	3:56 PM		9.7	NW	27.8	320	2015-03-15 15:56:00	7	15
1689	2015-03-15 16:00:00	38.84999847	Overcast	2015-03-15 20:56:00<br />	-2.2		40.7	88.0	0.0	1016.8	-0.5	4:56 PM		9.7	NW	31.5	320	2015-03-15 16:56:00	7	16
1690	2015-03-15 17:00:00	38.52500153	Overcast	2015-03-15 21:56:00<br />	-2.7		-	82.0		1017.9	0.0	5:56 PM		16.1	NW	24.1	320	2015-03-15 17:56:00	7	17
1691	2015-03-15 18:00:00	38.375	Overcast	2015-03-15 22:56:00<br />	-2.7		-	82.0		1018.7	0.0	6:56 PM		16.1	NW	18.5	320	2015-03-15 18:56:00	7	18
1692	2015-03-15 19:00:00	39.125	Overcast	2015-03-15 23:56:00<br />	-2.7		-	82.0		1019.6	0.0	7:56 PM		16.1	NNW	14.8	340	2015-03-15 19:56:00	7	19
1693	2015-03-15 20:00:00	36.57500076	Overcast	2015-03-16 00:56:00<br />	-2.7		-	82.0		1020.0	0.0	8:56 PM		16.1	NNW	11.1	340	2015-03-15 20:56:00	7	20
1694	2015-03-15 21:00:00	37.15000153	Overcast	2015-03-16 01:56:00<br />	-2.7		-	82.0		1020.3	0.0	9:56 PM		16.1	NNW	11.1	330	2015-03-15 21:56:00	7	21
1695	2015-03-15 22:00:00	38.27500153	Overcast	2015-03-16 02:44:00<br />	-3.0		-	80.0	0.01	1018.5	0.0	10:44 PM		16.1	NNW	9.3	330	2015-03-15 22:44:00	7	22
1696	2015-03-15 23:00:00	49.17499924	Overcast	2015-03-16 03:56:00<br />	-2.2		-	85.0		1019.7	0.0	11:56 PM		16.1	NNW	9.3	340	2015-03-15 23:56:00	7	23
1697	2015-03-16 00:00:00	48.57500076	Overcast	2015-03-16 04:56:00<br />	-2.7		-	85.0		1019.1	-0.5	12:56 AM		16.1	NNW	5.6	340	2015-03-16 00:56:00	1	0
1698	2015-03-16 01:00:00	46.97499847	Overcast	2015-03-16 05:05:00<br />	-3.0		-	86.0		1017.8	-1.0	1:05 AM		16.1	North	5.6	350	2015-03-16 01:05:00	1	1
1699	2015-03-16 02:00:00	46.77500153	Clear	2015-03-16 06:56:00<br />	-5.0		-	91.0		1019.3	-3.8	2:56 AM		11.3	Calm	Calm	0	2015-03-16 02:56:00	1	2
1700	2015-03-16 03:00:00	45.90000153	Clear	2015-03-16 07:56:00<br />	-6.1		-	96.0		1019.2	-5.5	3:56 AM		11.3	Calm	Calm	0	2015-03-16 03:56:00	1	3
1701	2015-03-16 04:00:00	46.15000153	Clear	2015-03-16 08:56:00<br />	-7.2		-	92.0		1018.6	-6.1	4:56 AM		11.3	East	5.6	90	2015-03-16 04:56:00	1	4
1702	2015-03-16 05:00:00	46.70000076	Clear	2015-03-16 09:56:00<br />	-6.1		-	96.0		1017.8	-5.5	5:56 AM		11.3	East	5.6	100	2015-03-16 05:56:00	1	5
1703	2015-03-16 06:00:00	44.82500076	Clear	2015-03-16 10:19:00<br />	-6.0		-	100.0		1015.5	-6.0	6:19 AM		16.1	ESE	7.4	110	2015-03-16 06:19:00	1	6
1704	2015-03-16 07:00:00	45.5	Clear	2015-03-16 11:56:00<br />	-3.8		-	92.0		1016.5	-2.7	7:56 AM		16.1	SE	5.6	130	2015-03-16 07:56:00	1	7
1705	2015-03-16 08:00:00	45.5	Clear	2015-03-16 12:56:00<br />	-3.3		-	85.0		1015.3	-1.1	8:56 AM		16.1	SSE	14.8	160	2015-03-16 08:56:00	1	8
1706	2015-03-16 09:00:00	47.20000076	Clear	2015-03-16 13:56:00<br />	-3.3		-	73.0		1014.8	1.1	9:56 AM		16.1	SSE	14.8	150	2015-03-16 09:56:00	1	9
1707	2015-03-16 10:00:00	47.34999847	Clear	2015-03-16 14:56:00<br />	-2.7		-	68.0		1014.4	2.7	10:56 AM		16.1	South	14.8	180	2015-03-16 10:56:00	1	10
1708	2015-03-16 11:00:00	46.07500076	Scattered Clouds	2015-03-16 15:56:00<br />	-2.7		-	60.0		1013.4	4.4	11:56 AM		16.1	South	11.1	170	2015-03-16 11:56:00	1	11
1709	2015-03-16 12:00:00	42.70000076	Clear	2015-03-16 16:56:00<br />	-2.2		-	54.0		1012.1	6.6	12:56 PM		16.1	SSE	11.1	160	2015-03-16 12:56:00	1	12
1710	2015-03-16 13:00:00	46.625	Clear	2015-03-16 17:56:00<br />	-1.1		-	52.0		1011.2	8.3	1:56 PM		16.1	South	9.3	180	2015-03-16 13:56:00	1	13
1711	2015-03-16 14:00:00	58.45000076	Clear	2015-03-16 18:56:00<br />	0.0		-	52.0		1010.7	9.4	2:56 PM		16.1	SW	9.3	220	2015-03-16 14:56:00	1	14
1712	2015-03-16 15:00:00	54.0	Clear	2015-03-16 19:56:00<br />	0.0		-	52.0		1010.5	9.4	3:56 PM		16.1	Variable	9.3	0	2015-03-16 15:56:00	1	15
1713	2015-03-16 16:00:00	58.52500153	Partly Cloudy	2015-03-16 20:56:00<br />	0.5		-	52.0		1010.5	10.0	4:56 PM		16.1	SW	7.4	230	2015-03-16 16:56:00	1	16
1714	2015-03-16 17:00:00	52.02500153	Partly Cloudy	2015-03-16 21:56:00<br />	1.1		-	54.0		1010.0	10.0	5:56 PM		16.1	Calm	Calm	0	2015-03-16 17:56:00	1	17
1715	2015-03-16 18:00:00	54.45000076	Partly Cloudy	2015-03-16 22:56:00<br />	0.5		-	54.0		1009.5	9.4	6:56 PM		16.1	Calm	Calm	0	2015-03-16 18:56:00	1	18
1716	2015-03-16 19:00:00	49.92499924	Clear	2015-03-16 23:56:00<br />	0.0		-	70.0		1009.8	5.0	7:56 PM		16.1	Calm	Calm	0	2015-03-16 19:56:00	1	19
1717	2015-03-16 20:00:00	49.25	Clear	2015-03-17 00:56:00<br />	0.5		-	73.0		1010.2	5.0	8:56 PM		16.1	Calm	Calm	0	2015-03-16 20:56:00	1	20
1718	2015-03-16 21:00:00	44.77500153	Partly Cloudy	2015-03-17 01:56:00<br />	0.5		-	76.0		1009.8	4.4	9:56 PM		16.1	Calm	Calm	0	2015-03-16 21:56:00	1	21
1719	2015-03-16 22:00:00	42.02500153	Light Rain	2015-03-17 02:56:00<br />	0.5	Rain	-	70.0	0.0	1009.2	5.5	10:56 PM		16.1	Calm	Calm	0	2015-03-16 22:56:00	1	22
1720	2015-03-16 23:00:00	48.45000076	Mostly Cloudy	2015-03-17 03:56:00<br />	1.1		-	71.0	0.0	1008.0	6.1	11:56 PM		16.1	Calm	Calm	0	2015-03-16 23:56:00	1	23
1721	2015-03-17 00:00:00	49.70000076	Overcast	2015-03-17 04:56:00<br />	1.1		-	73.0		1006.5	5.5	12:56 AM		16.1	Calm	Calm	0	2015-03-17 00:56:00	2	0
1722	2015-03-17 01:00:00	48.09999847	Light Rain	2015-03-17 05:56:00<br />	0.5	Rain	-	79.0	0.0	1005.9	3.8	1:56 AM		16.1	Calm	Calm	0	2015-03-17 01:56:00	2	1
1723	2015-03-17 02:00:00	48.02500153	Overcast	2015-03-17 06:56:00<br />	1.1		-	83.0	0.0	1004.6	3.8	2:56 AM		16.1	ESE	7.4	110	2015-03-17 02:56:00	2	2
1724	2015-03-17 03:00:00	47.77500153	Light Rain	2015-03-17 07:56:00<br />	2.2	Rain	-	97.0	0.0	1003.0	2.7	3:56 AM		16.1	SSE	5.6	150	2015-03-17 03:56:00	2	3
1725	2015-03-17 04:00:00	47.75	Light Rain	2015-03-17 08:45:00<br />	3.0	Rain	-	87.0	0.0	1001.9	5.0	4:45 AM		16.1	Calm	Calm	0	2015-03-17 04:45:00	2	4
1726	2015-03-17 05:00:00	49.17499924	Light Rain	2015-03-17 09:56:00<br />	2.7	Rain	-	96.0	0.03	1002.8	3.3	5:56 AM		4.8	Calm	Calm	0	2015-03-17 05:56:00	2	5
1727	2015-03-17 06:00:00	47.625	Light Rain	2015-03-17 10:01:00<br />	2.0	Rain	-	93.0	0.0	1002.3	3.0	6:01 AM		1.6	Calm	Calm	0	2015-03-17 06:01:00	2	6
1728	2015-03-17 07:00:00	47.59999847	Light Rain	2015-03-17 11:56:00<br />	2.7	Fog-Rain	-	96.0	0.0	1004.4	3.3	7:56 AM		0.4	NNW	14.8	330	2015-03-17 07:56:00	2	7
1729	2015-03-17 08:00:00	48.625	Fog	2015-03-17 12:56:00<br />	2.7	Fog	-	100.0	0.0	1005.1	2.7	8:56 AM		0.4	NW	14.8	320	2015-03-17 08:56:00	2	8
1730	2015-03-17 09:00:00	49.59999847	Light Rain	2015-03-17 13:12:00<br />	3.0	Fog-Rain	-	100.0	0.0	1004.3	3.0	9:12 AM		1.2	NW	29.6	320	2015-03-17 09:12:00	2	9
1731	2015-03-17 10:00:00	53.0	Overcast	2015-03-17 14:56:00<br />	2.7		42.6	100.0		1006.9	2.7	10:56 AM		11.3	NNW	29.6	330	2015-03-17 10:56:00	2	10
1732	2015-03-17 11:00:00	53.0	Overcast	2015-03-17 15:56:00<br />	2.2		46.3	97.0	0.01	1007.8	2.7	11:56 AM		11.3	NW	33.3	310	2015-03-17 11:56:00	2	11
1733	2015-03-17 12:00:00	48.5	Light Snow	2015-03-17 16:56:00<br />	0.0	Snow	59.3	92.0	0.02	1009.5	1.1	12:56 PM		11.3	NNW	37.0	330	2015-03-17 12:56:00	2	12
1734	2015-03-17 13:00:00	48.34999847	Overcast	2015-03-17 17:56:00<br />	-2.7		59.3	79.0	0.0	1011.1	0.5	1:56 PM		16.1	NW	48.2	320	2015-03-17 13:56:00	2	13
1735	2015-03-17 14:00:00	54.125	Light Snow Showers	2015-03-17 18:56:00<br />	-6.6	Snow	50.0	62.0	0.0	1012.0	0.0	2:56 PM		16.1	NNW	42.6	330	2015-03-17 14:56:00	2	14
1736	2015-03-17 15:00:00	55.02500153	Mostly Cloudy	2015-03-17 19:56:00<br />	-9.4		53.7	52.0	0.01	1012.8	-0.5	3:56 PM		16.1	NNW	44.4	330	2015-03-17 15:56:00	2	15
1737	2015-03-17 16:00:00	61.69999695	Mostly Cloudy	2015-03-17 20:56:00<br />	-10.5		42.6	47.0	0.0	1013.4	-0.5	4:56 PM		16.1	NNW	25.9	330	2015-03-17 16:56:00	2	16
1738	2015-03-17 17:00:00	57.42499924	Mostly Cloudy	2015-03-17 21:56:00<br />	-11.6		46.3	45.0		1014.0	-1.1	5:56 PM		16.1	NNW	33.3	330	2015-03-17 17:56:00	2	17
1739	2015-03-17 18:00:00	52.5	Mostly Cloudy	2015-03-17 22:56:00<br />	-11.6		-	47.0		1014.5	-1.6	6:56 PM		16.1	NW	24.1	320	2015-03-17 18:56:00	2	18
1740	2015-03-17 19:00:00	53.22499847	Mostly Cloudy	2015-03-17 23:56:00<br />	-11.1		51.9	51.0		1015.4	-2.2	7:56 PM		16.1	NW	33.3	320	2015-03-17 19:56:00	2	19
1741	2015-03-17 20:00:00	52.22499847	Mostly Cloudy	2015-03-18 00:56:00<br />	-12.2		38.9	49.0		1016.1	-2.7	8:56 PM		16.1	NNW	29.6	330	2015-03-17 20:56:00	2	20
1742	2015-03-17 21:00:00	44.95000076	Overcast	2015-03-18 01:56:00<br />	-8.8		53.7	63.0		1016.7	-2.7	9:56 PM		16.1	NNW	37.0	330	2015-03-17 21:56:00	2	21
1743	2015-03-17 22:00:00	42.07500076	Light Snow	2015-03-18 02:18:00<br />	-6.0	Snow	44.4	86.0	0.0	1015.8	-4.0	10:18 PM		4.0	NW	27.8	320	2015-03-17 22:18:00	2	22
1744	2015-03-17 23:00:00	48.59999847	Mostly Cloudy	2015-03-18 03:56:00<br />	-11.1		48.2	58.0	0.0	1016.7	-3.8	11:56 PM		16.1	NW	35.2	320	2015-03-17 23:56:00	2	23
1745	2015-03-18 00:00:00	49.90000153	Clear	2015-03-18 04:56:00<br />	-10.5		40.7	60.0		1017.1	-3.8	12:56 AM		16.1	NW	31.5	320	2015-03-18 00:56:00	3	0
1746	2015-03-18 01:00:00	49.42499924	Overcast	2015-03-18 05:56:00<br />	-11.1		44.4	60.0		1017.2	-4.4	1:56 AM		16.1	NW	35.2	310	2015-03-18 01:56:00	3	1
1747	2015-03-18 02:00:00	48.22499847	Overcast	2015-03-18 06:56:00<br />	-10.5		42.6	63.0		1017.6	-4.4	2:56 AM		16.1	WNW	35.2	300	2015-03-18 02:56:00	3	2
1748	2015-03-18 03:00:00	47.45000076	Overcast	2015-03-18 07:56:00<br />	-10.5		44.4	66.0		1017.5	-5.0	3:56 AM		16.1	NW	31.5	310	2015-03-18 03:56:00	3	3
1749	2015-03-18 04:00:00	47.07500076	Overcast	2015-03-18 08:56:00<br />	-10.5		48.2	66.0		1018.0	-5.0	4:56 AM		16.1	WNW	37.0	300	2015-03-18 04:56:00	3	4
1750	2015-03-18 05:00:00	46.97499847	Overcast	2015-03-18 09:16:00<br />	-10.0		50.0	68.0		1016.5	-5.0	5:16 AM		16.1	NW	42.6	310	2015-03-18 05:16:00	3	5
1751	2015-03-18 06:00:00	47.79999924	Light Snow Showers	2015-03-18 10:20:00<br />	-9.0	Snow	48.2	80.0	0.0	1017.2	-6.0	6:20 AM		16.1	NW	35.2	310	2015-03-18 06:20:00	3	6
1752	2015-03-18 07:00:00	46.82500076	Light Snow Showers	2015-03-18 11:56:00<br />	-8.8	Snow	42.6	78.0	0.0	1019.7	-5.5	7:56 AM		11.3	NW	27.8	310	2015-03-18 07:56:00	3	7
1753	2015-03-18 08:00:00	48.59999847	Light Snow Showers	2015-03-18 12:56:00<br />	-8.8	Snow	-	75.0	0.0	1020.0	-5.0	8:56 AM		16.1	WNW	27.8	300	2015-03-18 08:56:00	3	8
1754	2015-03-18 09:00:00	49.77500153	Light Snow Showers	2015-03-18 13:56:00<br />	-7.7	Snow	37.0	85.0	0.0	1020.3	-5.5	9:56 AM		6.4	NW	29.6	320	2015-03-18 09:56:00	3	9
1755	2015-03-18 10:00:00	50.07500076	Light Snow Showers	2015-03-18 14:19:00<br />	-8.0	Snow	-	86.0	0.0	1018.8	-6.0	10:19 AM		2.4	NNW	16.7	330	2015-03-18 10:19:00	3	10
1756	2015-03-18 11:00:00	47.45000076	Light Snow Showers	2015-03-18 15:27:00<br />	-8.0	Snow	-	74.0	0.0	1018.8	-4.0	11:27 AM		8.0	NW	33.3	320	2015-03-18 11:27:00	3	11
1757	2015-03-18 12:00:00	45.29999924	Light Snow Showers	2015-03-18 16:09:00<br />	-8.0	Fog-Snow	31.5	86.0	0.0	1019.5	-6.0	12:09 PM		0.8	North	18.5	350	2015-03-18 12:09:00	3	12
1758	2015-03-18 13:00:00	48.77500153	Mostly Cloudy	2015-03-18 17:56:00<br />	-9.4		-	69.0	0.0	1021.0	-4.4	1:56 PM		16.1	North	18.5	350	2015-03-18 13:56:00	3	13
1759	2015-03-18 14:00:00	52.30000305	Mostly Cloudy	2015-03-18 18:21:00<br />	-9.0		-	69.0	0.0	1019.2	-4.0	2:21 PM		16.1	NW	24.1	320	2015-03-18 14:21:00	3	14
1760	2015-03-18 15:00:00	54.82500076	Light Snow Showers	2015-03-18 19:56:00<br />	-10.0	Snow	-	60.0	0.0	1020.5	-3.3	3:56 PM		16.1	North	18.5	350	2015-03-18 15:56:00	3	15
1761	2015-03-18 16:00:00	53.95000076	Light Snow Showers	2015-03-18 20:56:00<br />	-10.5	Snow	-	58.0	0.0	1020.3	-3.3	4:56 PM		16.1	North	16.7	350	2015-03-18 16:56:00	3	16
1762	2015-03-18 17:00:00	50.90000153	Light Snow Showers	2015-03-18 21:56:00<br />	-12.2	Snow	-	49.0	0.0	1020.3	-2.7	5:56 PM		16.1	North	14.8	350	2015-03-18 17:56:00	3	17
1763	2015-03-18 18:00:00	49.92499924	Mostly Cloudy	2015-03-18 22:56:00<br />	-12.2		29.6	49.0	0.0	1020.7	-2.7	6:56 PM		16.1	NNW	20.4	330	2015-03-18 18:56:00	3	18
1764	2015-03-18 19:00:00	51.67499924	Mostly Cloudy	2015-03-18 23:56:00<br />	-12.7		-	51.0		1021.6	-3.8	7:56 PM		16.1	North	11.1	350	2015-03-18 19:56:00	3	19
1765	2015-03-18 20:00:00	49.375	Mostly Cloudy	2015-03-19 00:56:00<br />	-12.2		25.9	53.0		1022.2	-3.8	8:56 PM		16.1	NNW	13.0	330	2015-03-18 20:56:00	3	20
1766	2015-03-18 21:00:00	44.125	Overcast	2015-03-19 01:56:00<br />	-12.2		-	53.0		1022.6	-3.8	9:56 PM		16.1	NW	22.2	320	2015-03-18 21:56:00	3	21
1767	2015-03-18 22:00:00	43.25	Scattered Clouds	2015-03-19 02:56:00<br />	-11.6		-	58.0		1022.9	-4.4	10:56 PM		16.1	NW	14.8	320	2015-03-18 22:56:00	3	22
1768	2015-03-18 23:00:00	49.625	Mostly Cloudy	2015-03-19 03:56:00<br />	-12.7		-	58.0		1023.2	-5.5	11:56 PM		16.1	NNW	11.1	330	2015-03-18 23:56:00	3	23
1769	2015-03-19 00:00:00	52.32500076	Mostly Cloudy	2015-03-19 04:56:00<br />	-12.7		-	58.0		1023.4	-5.5	12:56 AM		16.1	NNW	16.7	330	2015-03-19 00:56:00	4	0
1770	2015-03-19 01:00:00	48.45000076	Clear	2015-03-19 05:56:00<br />	-12.2		-	63.0		1023.7	-6.1	1:56 AM		16.1	NW	18.5	320	2015-03-19 01:56:00	4	1
1771	2015-03-19 02:00:00	46.32500076	Clear	2015-03-19 06:56:00<br />	-12.7		-	62.0		1024.2	-6.6	2:56 AM		16.1	NW	14.8	320	2015-03-19 02:56:00	4	2
1772	2015-03-19 03:00:00	47.15000153	Clear	2015-03-19 07:56:00<br />	-12.7		-	65.0		1024.6	-7.2	3:56 AM		16.1	NNW	11.1	330	2015-03-19 03:56:00	4	3
1773	2015-03-19 04:00:00	44.40000153	Clear	2015-03-19 08:56:00<br />	-13.8		-	65.0		1025.5	-8.3	4:56 AM		16.1	North	5.6	360	2015-03-19 04:56:00	4	4
1774	2015-03-19 05:00:00	46.52500153	Clear	2015-03-19 09:56:00<br />	-14.4		-	68.0		1026.4	-9.4	5:56 AM		16.1	North	7.4	360	2015-03-19 05:56:00	4	5
1775	2015-03-19 06:00:00	47.5	Clear	2015-03-19 10:21:00<br />	-14.0		-	68.0		1024.6	-9.0	6:21 AM		16.1	North	5.6	350	2015-03-19 06:21:00	4	6
1776	2015-03-19 07:00:00	46.72499847	Clear	2015-03-19 11:56:00<br />	-15.5		-	80.0		1028.2	-12.7	7:56 AM		16.1	Calm	Calm	0	2015-03-19 07:56:00	4	7
1777	2015-03-19 08:00:00	46.59999847	Clear	2015-03-19 12:56:00<br />	-12.7		-	62.0		1028.4	-6.6	8:56 AM		16.1	Calm	Calm	0	2015-03-19 08:56:00	4	8
1778	2015-03-19 09:00:00	47.5	Clear	2015-03-19 13:56:00<br />	-12.7		-	55.0		1029.0	-5.0	9:56 AM		16.1	North	9.3	350	2015-03-19 09:56:00	4	9
1779	2015-03-19 10:00:00	50.07500076	Clear	2015-03-19 14:56:00<br />	-13.8		-	46.0		1029.3	-3.8	10:56 AM		16.1	NNW	7.4	340	2015-03-19 10:56:00	4	10
1780	2015-03-19 11:00:00	46.90000153	Clear	2015-03-19 15:56:00<br />	-13.3		-	45.0		1029.4	-2.7	11:56 AM		16.1	NW	18.5	310	2015-03-19 11:56:00	4	11
1781	2015-03-19 12:00:00	46.20000076	Clear	2015-03-19 16:56:00<br />	-15.5		-	36.0		1029.3	-2.2	12:56 PM		16.1	Variable	11.1	0	2015-03-19 12:56:00	4	12
1782	2015-03-19 13:00:00	54.52499771	Clear	2015-03-19 17:56:00<br />	-15.0		-	38.0		1028.8	-2.2	1:56 PM		16.1	NNW	14.8	340	2015-03-19 13:56:00	4	13
1783	2015-03-19 14:00:00	54.0	Clear	2015-03-19 18:56:00<br />	-12.7		-	43.0		1028.0	-1.6	2:56 PM		16.1	Calm	Calm	0	2015-03-19 14:56:00	4	14
1784	2015-03-19 15:00:00	57.34999847	Clear	2015-03-19 19:56:00<br />	-11.6		-	45.0		1027.9	-1.1	3:56 PM		16.1	North	13.0	350	2015-03-19 15:56:00	4	15
1785	2015-03-19 16:00:00	51.72499847	Clear	2015-03-19 20:56:00<br />	-11.6		-	45.0		1027.6	-1.1	4:56 PM		16.1	North	14.8	10	2015-03-19 16:56:00	4	16
1786	2015-03-19 17:00:00	50.45000076	Clear	2015-03-19 21:56:00<br />	-12.2		-	43.0		1027.5	-1.1	5:56 PM		16.1	Calm	Calm	0	2015-03-19 17:56:00	4	17
1787	2015-03-19 18:00:00	48.02500153	Clear	2015-03-19 22:56:00<br />	-13.3		-	41.0		1027.9	-1.6	6:56 PM		16.1	Calm	Calm	0	2015-03-19 18:56:00	4	18
1788	2015-03-19 19:00:00	48.22499847	Clear	2015-03-19 23:56:00<br />	-13.3		-	48.0		1028.1	-3.8	7:56 PM		16.1	Calm	Calm	0	2015-03-19 19:56:00	4	19
1789	2015-03-19 20:00:00	44.84999847	Clear	2015-03-20 00:56:00<br />	-13.3		-	53.0		1028.0	-5.0	8:56 PM		16.1	East	5.6	80	2015-03-19 20:56:00	4	20
1790	2015-03-19 21:00:00	46.04999924	Clear	2015-03-20 01:56:00<br />	-14.4		-	50.0		1027.9	-5.5	9:56 PM		16.1	East	9.3	80	2015-03-19 21:56:00	4	21
1791	2015-03-19 22:00:00	38.70000076	Clear	2015-03-20 02:56:00<br />	-15.0		-	48.0		1027.7	-5.5	10:56 PM		16.1	East	7.4	80	2015-03-19 22:56:00	4	22
1792	2015-03-19 23:00:00	42.20000076	Clear	2015-03-20 03:56:00<br />	-15.0		-	50.0		1027.2	-6.1	11:56 PM		16.1	East	9.3	80	2015-03-19 23:56:00	4	23
1793	2015-03-20 00:00:00	48.29999924	Clear	2015-03-20 04:56:00<br />	-15.0		-	50.0		1027.3	-6.1	12:56 AM		16.1	East	9.3	100	2015-03-20 00:56:00	5	0
1794	2015-03-20 01:00:00	45.22499847	Clear	2015-03-20 05:56:00<br />	-14.4		-	55.0		1026.6	-6.6	1:56 AM		16.1	ENE	7.4	70	2015-03-20 01:56:00	5	1
1795	2015-03-20 02:00:00	46.375	Clear	2015-03-20 06:56:00<br />	-15.0		-	50.0		1025.5	-6.1	2:56 AM		16.1	East	11.1	80	2015-03-20 02:56:00	5	2
1796	2015-03-20 03:00:00	44.92499924	Mostly Cloudy	2015-03-20 07:56:00<br />	-15.0		-	48.0		1025.5	-5.5	3:56 AM		16.1	East	5.6	100	2015-03-20 03:56:00	5	3
1797	2015-03-20 04:00:00	45.30000305	Overcast	2015-03-20 08:56:00<br />	-15.5		-	42.0		1024.3	-4.4	4:56 AM		16.1	East	7.4	100	2015-03-20 04:56:00	5	4
1798	2015-03-20 05:00:00	52.20000076	Overcast	2015-03-20 09:56:00<br />	-14.4		-	46.0		1024.0	-4.4	5:56 AM		16.1	East	7.4	100	2015-03-20 05:56:00	5	5
1799	2015-03-20 06:00:00	45.27500153	Overcast	2015-03-20 10:25:00<br />	-14.0		-	46.0		1022.2	-4.0	6:25 AM		16.1	Calm	Calm	0	2015-03-20 06:25:00	5	6
1800	2015-03-20 07:00:00	45.80000305	Overcast	2015-03-20 11:56:00<br />	-13.8		-	40.0		1023.9	-1.6	7:56 AM		16.1	SE	11.1	140	2015-03-20 07:56:00	5	7
1801	2015-03-20 08:00:00	46.0	Light Snow	2015-03-20 12:56:00<br />	-11.6	Snow	-	47.0	0.0	1024.1	-1.6	8:56 AM		11.3	South	24.1	180	2015-03-20 08:56:00	5	8
1802	2015-03-20 09:00:00	45.77500153	Light Snow	2015-03-20 13:42:00<br />	-6.0	Snow	-	80.0	0.0	1022.6	-3.0	9:42 AM		3.2	South	24.1	180	2015-03-20 09:42:00	5	9
1803	2015-03-20 10:00:00	51.07500076	Light Snow	2015-03-20 14:56:00<br />	-5.0	Snow	-	84.0	0.0	1024.2	-2.7	10:56 AM		3.2	SSE	13.0	160	2015-03-20 10:56:00	5	10
1804	2015-03-20 11:00:00	46.625	Light Snow	2015-03-20 15:56:00<br />	-3.8	Snow	-	85.0	0.0	1024.1	-1.6	11:56 AM		3.2	South	18.5	170	2015-03-20 11:56:00	5	11
1805	2015-03-20 12:00:00	50.47499847	Light Snow	2015-03-20 16:56:00<br />	-3.8	Snow	-	82.0	0.0	1023.5	-1.1	12:56 PM		3.2	SSE	18.5	160	2015-03-20 12:56:00	5	12
1806	2015-03-20 13:00:00	43.97499847	Light Snow	2015-03-20 17:56:00<br />	-3.8	Snow	29.6	82.0	0.01	1023.2	-1.1	1:56 PM		3.2	South	18.5	170	2015-03-20 13:56:00	5	13
1807	2015-03-20 14:00:00	47.75	Light Snow	2015-03-20 18:56:00<br />	-2.7	Snow	-	82.0	0.01	1021.9	0.0	2:56 PM		1.6	SSE	18.5	160	2015-03-20 14:56:00	5	14
1808	2015-03-20 15:00:00	49.375	Overcast	2015-03-20 19:56:00<br />	-3.3		-	76.0	0.0	1021.1	0.5	3:56 PM		11.3	South	20.4	170	2015-03-20 15:56:00	5	15
1809	2015-03-20 16:00:00	45.17499924	Overcast	2015-03-20 20:31:00<br />	-3.0		-	75.0		1019.5	1.0	4:31 PM		16.1	South	16.7	170	2015-03-20 16:31:00	5	16
1810	2015-03-20 17:00:00	44.22499847	Overcast	2015-03-20 21:56:00<br />	-3.3		-	76.0		1020.7	0.5	5:56 PM		16.1	SSE	13.0	160	2015-03-20 17:56:00	5	17
1811	2015-03-20 18:00:00	48.07499695	Overcast	2015-03-20 22:56:00<br />	-3.3		-	76.0		1020.6	0.5	6:56 PM		16.1	South	11.1	170	2015-03-20 18:56:00	5	18
1812	2015-03-20 19:00:00	46.72499847	Overcast	2015-03-20 23:56:00<br />	-3.8		-	76.0		1020.2	0.0	7:56 PM		16.1	South	16.7	170	2015-03-20 19:56:00	5	19
1813	2015-03-20 20:00:00	41.97499847	Overcast	2015-03-21 00:56:00<br />	-3.8		-	82.0		1020.5	-1.1	8:56 PM		16.1	SSE	14.8	160	2015-03-20 20:56:00	5	20
1814	2015-03-20 21:00:00	40.09999847	Mostly Cloudy	2015-03-21 01:56:00<br />	-3.8		-	82.0		1020.4	-1.1	9:56 PM		16.1	South	11.1	170	2015-03-20 21:56:00	5	21
1815	2015-03-20 22:00:00	38.95000076	Clear	2015-03-21 02:03:00<br />	-4.0		-	86.0		1018.8	-2.0	10:03 PM		16.1	SSE	13.0	150	2015-03-20 22:03:00	5	22
1816	2015-03-20 23:00:00	44.54999924	Clear	2015-03-21 03:56:00<br />	-3.8		-	85.0		1019.5	-1.6	11:56 PM		16.1	South	13.0	170	2015-03-20 23:56:00	5	23
1817	2015-03-21 00:00:00	50.97499847	Clear	2015-03-21 04:56:00<br />	-3.8		-	85.0		1019.2	-1.6	12:56 AM		16.1	SSE	11.1	160	2015-03-21 00:56:00	6	0
1818	2015-03-21 01:00:00	47.84999847	Partly Cloudy	2015-03-21 05:56:00<br />	-3.8		-	85.0		1019.1	-1.6	1:56 AM		16.1	South	11.1	180	2015-03-21 01:56:00	6	1
1819	2015-03-21 02:00:00	47.84999847	Clear	2015-03-21 06:56:00<br />	-3.8		-	85.0		1018.0	-1.6	2:56 AM		16.1	South	11.1	170	2015-03-21 02:56:00	6	2
1820	2015-03-21 03:00:00	46.79999924	Clear	2015-03-21 07:56:00<br />	-3.8		-	89.0		1016.9	-2.2	3:56 AM		16.1	SSE	9.3	160	2015-03-21 03:56:00	6	3
1821	2015-03-21 04:00:00	45.90000153	Clear	2015-03-21 08:56:00<br />	-3.8		-	89.0		1016.7	-2.2	4:56 AM		16.1	South	9.3	170	2015-03-21 04:56:00	6	4
1822	2015-03-21 05:00:00	45.82500076	Overcast	2015-03-21 09:56:00<br />	-3.3		-	88.0		1016.5	-1.6	5:56 AM		16.1	SSE	7.4	150	2015-03-21 05:56:00	6	5
1823	2015-03-21 06:00:00	46.82500076	Overcast	2015-03-21 10:26:00<br />	-3.0		-	86.0		1015.1	-1.0	6:26 AM		16.1	SSE	11.1	160	2015-03-21 06:26:00	6	6
1824	2015-03-21 07:00:00	45.40000153	Light Snow	2015-03-21 11:24:00<br />	-2.0	Snow	-	93.0	0.0	1014.8	-1.0	7:24 AM		1.6	South	13.0	170	2015-03-21 07:24:00	6	7
1825	2015-03-21 08:00:00	44.125	Light Snow	2015-03-21 12:56:00<br />	-1.6	Snow	-	92.0	0.0	1015.6	-0.5	8:56 AM		1.2	South	11.1	170	2015-03-21 08:56:00	6	8
1826	2015-03-21 09:00:00	45.625	Light Snow	2015-03-21 13:20:00<br />	-2.0	Snow	-	93.0	0.0	1014.1	-1.0	9:20 AM		3.2	South	13.0	170	2015-03-21 09:20:00	6	9
1827	2015-03-21 10:00:00	52.375	Light Snow Showers	2015-03-21 14:56:00<br />	-1.1	Snow	-	85.0	0.05	1014.8	1.1	10:56 AM		12.9	South	14.8	180	2015-03-21 10:56:00	6	10
1828	2015-03-21 11:00:00	48.57500076	Light Snow Showers	2015-03-21 15:56:00<br />	0.0	Snow	-	86.0	0.04	1013.5	2.2	11:56 AM		16.1	South	11.1	180	2015-03-21 11:56:00	6	11
1829	2015-03-21 12:00:00	37.72499847	Light Snow Showers	2015-03-21 16:56:00<br />	0.0	Snow	-	83.0	0.0	1012.6	2.7	12:56 PM		16.1	South	11.1	180	2015-03-21 12:56:00	6	12
1830	2015-03-21 13:00:00	38.77500153	Unknown	2015-03-21 17:56:00<br />	1.1		-	83.0	0.0	1012.0	3.8	1:56 PM		16.1	SW	11.1	220	2015-03-21 13:56:00	6	13
1831	2015-03-21 14:00:00	38.02500153	Unknown	2015-03-21 18:56:00<br />	1.6		-	82.0	0.0	1011.3	4.4	2:56 PM		16.1	West	14.8	260	2015-03-21 14:56:00	6	14
1832	2015-03-21 15:00:00	37.20000076	Light Rain	2015-03-21 19:56:00<br />	1.6	Rain	-	79.0	0.0	1011.4	5.0	3:56 PM		16.1	WNW	25.9	300	2015-03-21 15:56:00	6	15
1833	2015-03-21 16:00:00	37.72499847	Overcast	2015-03-21 20:56:00<br />	1.1		40.7	79.0	0.0	1012.0	4.4	4:56 PM		16.1	WNW	20.4	290	2015-03-21 16:56:00	6	16
1834	2015-03-21 17:00:00	37.57499695	Overcast	2015-03-21 21:56:00<br />	0.0		-	79.0		1012.8	3.3	5:56 PM		16.1	WNW	27.8	300	2015-03-21 17:56:00	6	17
1835	2015-03-21 18:00:00	38.75	Light Rain	2015-03-21 22:56:00<br />	0.0	Rain	-	83.0	0.0	1013.8	2.7	6:56 PM		16.1	NNW	24.1	330	2015-03-21 18:56:00	6	18
1836	2015-03-21 19:00:00	38.97499847	Mostly Cloudy	2015-03-21 23:23:00<br />	-1.0		35.2	81.0	0.0	1013.1	2.0	7:23 PM		16.1	NW	22.2	320	2015-03-21 19:23:00	6	19
1837	2015-03-21 20:00:00	38.52500153	Mostly Cloudy	2015-03-22 00:56:00<br />	-5.5		-	67.0		1016.3	0.0	8:56 PM		16.1	NNW	25.9	340	2015-03-21 20:56:00	6	20
1838	2015-03-21 21:00:00	38.54999924	Scattered Clouds	2015-03-22 01:56:00<br />	-5.5		-	75.0		1016.9	-1.6	9:56 PM		16.1	NNW	14.8	340	2015-03-21 21:56:00	6	21
1839	2015-03-21 22:00:00	39.29999924	Mostly Cloudy	2015-03-22 02:15:00<br />	-6.0		-	74.0		1015.8	-2.0	10:15 PM		16.1	NNW	13.0	330	2015-03-21 22:15:00	6	22
1840	2015-03-21 23:00:00	47.04999924	Overcast	2015-03-22 03:56:00<br />	-5.5		-	75.0		1017.5	-1.6	11:56 PM		16.1	NNW	13.0	340	2015-03-21 23:56:00	6	23
1841	2015-03-22 00:00:00	49.32500076	Light Snow	2015-03-22 04:56:00<br />	-5.5	Snow	-	81.0	0.0	1017.9	-2.7	12:56 AM		16.1	NNW	18.5	340	2015-03-22 00:56:00	7	0
1842	2015-03-22 01:00:00	47.54999924	Mostly Cloudy	2015-03-22 05:38:00<br />	-6.0		-	86.0	0.0	1016.8	-4.0	1:38 AM		16.1	NNW	18.5	340	2015-03-22 01:38:00	7	1
1843	2015-03-22 02:00:00	46.25	Light Snow	2015-03-22 06:56:00<br />	-7.2	Snow	-	78.0	0.0	1018.1	-3.8	2:56 AM		16.1	NW	13.0	320	2015-03-22 02:56:00	7	2
1844	2015-03-22 03:00:00	46.70000076	Light Snow	2015-03-22 07:25:00<br />	-7.0	Snow	-	80.0	0.0	1016.8	-4.0	3:25 AM		16.1	NW	24.1	320	2015-03-22 03:25:00	7	3
1845	2015-03-22 04:00:00	50.82500076	Light Snow	2015-03-22 08:36:00<br />	-9.0	Snow	42.6	69.0	0.0	1016.8	-4.0	4:36 AM		16.1	NW	29.6	320	2015-03-22 04:36:00	7	4
1846	2015-03-22 05:00:00	46.20000076	Light Snow	2015-03-22 09:48:00<br />	-8.0	Snow	-	86.0	0.0	1017.5	-6.0	5:48 AM		4.0	NW	27.8	310	2015-03-22 05:48:00	7	5
1847	2015-03-22 06:00:00	45.45000076	Light Snow	2015-03-22 10:10:00<br />	-8.0	Snow	40.7	86.0	0.0	1017.8	-6.0	6:10 AM		4.0	NW	29.6	310	2015-03-22 06:10:00	7	6
1848	2015-03-22 07:00:00	45.875	Light Snow	2015-03-22 11:06:00<br />	-8.0	Snow	-	86.0	0.0	1017.8	-6.0	7:06 AM		2.8	NW	25.9	310	2015-03-22 07:06:00	7	7
1849	2015-03-22 08:00:00	46.45000076	Light Snow	2015-03-22 12:06:00<br />	-11.0	Snow	-	79.0	0.0	1019.5	-8.0	8:06 AM		1.6	North	16.7	350	2015-03-22 08:06:00	7	8
1850	2015-03-22 09:00:00	46.40000153	Scattered Clouds	2015-03-22 13:56:00<br />	-14.4		33.3	62.0	0.0	1023.0	-8.3	9:56 AM		16.1	NNW	14.8	340	2015-03-22 09:56:00	7	9
1851	2015-03-22 10:00:00	47.125	Light Snow	2015-03-22 14:26:00<br />	-14.0	Snow	29.6	68.0	0.0	1021.6	-9.0	10:26 AM		16.1	North	16.7	360	2015-03-22 10:26:00	7	10
1852	2015-03-22 11:00:00	42.5	Mostly Cloudy	2015-03-22 15:56:00<br />	-13.8		-	62.0	0.0	1023.6	-7.7	11:56 AM		16.1	NNW	11.1	330	2015-03-22 11:56:00	7	11
1853	2015-03-22 12:00:00	37.67499924	Mostly Cloudy	2015-03-22 16:56:00<br />	-13.8		-	62.0	0.0	1023.4	-7.7	12:56 PM		16.1	NNW	14.8	330	2015-03-22 12:56:00	7	12
1854	2015-03-22 13:00:00	37.40000153	Unknown	2015-03-22 17:45:00<br />	-9999.0		-			-9999.0	-9999.0	1:45 PM		6.0	WNW	27.8	300	2015-03-22 13:45:00	7	13
1855	2015-03-22 14:00:00	37.44999695	Mostly Cloudy	2015-03-22 18:41:00<br />	-13.0		29.6	58.0	0.0	1020.2	-6.0	2:41 PM		16.1	North	18.5	350	2015-03-22 14:41:00	7	14
1856	2015-03-22 15:00:00	36.34999847	Mostly Cloudy	2015-03-22 19:25:00<br />	-13.0		38.9	54.0	0.0	1019.9	-5.0	3:25 PM		16.1	WNW	29.6	300	2015-03-22 15:25:00	7	15
1857	2015-03-22 16:00:00	36.42499924	Partly Cloudy	2015-03-22 20:56:00<br />	-14.4		35.2	50.0		1021.2	-5.5	4:56 PM		16.1	NW	22.2	320	2015-03-22 16:56:00	7	16
1858	2015-03-22 17:00:00	36.42499924	Partly Cloudy	2015-03-22 21:56:00<br />	-13.8		-	53.0		1021.2	-5.5	5:56 PM		16.1	NW	20.4	320	2015-03-22 17:56:00	7	17
1859	2015-03-22 18:00:00	35.84999847	Partly Cloudy	2015-03-22 22:56:00<br />	-15.0		-	52.0		1021.7	-6.6	6:56 PM		16.1	North	18.5	350	2015-03-22 18:56:00	7	18
1860	2015-03-22 19:00:00	39.65000153	Scattered Clouds	2015-03-22 23:56:00<br />	-15.5		-	57.0		1022.2	-8.3	7:56 PM		16.1	NNE	7.4	30	2015-03-22 19:56:00	7	19
1861	2015-03-22 20:00:00	38.34999847	Overcast	2015-03-23 00:56:00<br />	-15.0		-	57.0		1023.1	-7.7	8:56 PM		16.1	North	9.3	360	2015-03-22 20:56:00	7	20
1862	2015-03-22 21:00:00	43.20000076	Light Snow Showers	2015-03-23 01:56:00<br />	-13.3	Snow	-	68.0	0.0	1023.4	-8.3	9:56 PM		16.1	NNW	9.3	340	2015-03-22 21:56:00	7	21
1863	2015-03-22 22:00:00	39.82500076	Light Snow	2015-03-23 02:23:00<br />	-12.0	Snow	-	73.0	0.0	1021.2	-8.0	10:23 PM		4.0	NNW	11.1	330	2015-03-22 22:23:00	7	22
1864	2015-03-22 23:00:00	43.77500153	Light Snow	2015-03-23 03:12:00<br />	-10.0	Snow	-	86.0	0.0	1021.6	-8.0	11:12 PM		11.3	NNW	11.1	330	2015-03-22 23:12:00	7	23
1865	2015-03-23 00:00:00	49.34999847	Light Snow	2015-03-23 04:56:00<br />	-10.5	Snow	-	81.0	0.0	1023.8	-7.7	12:56 AM		16.1	NNW	14.8	330	2015-03-23 00:56:00	1	0
1866	2015-03-23 01:00:00	48.25	Light Snow	2015-03-23 05:56:00<br />	-10.0	Snow	-	84.0	0.0	1024.0	-7.7	1:56 AM		4.8	NNW	14.8	340	2015-03-23 01:56:00	1	1
1867	2015-03-23 02:00:00	48.40000153	Light Snow	2015-03-23 06:25:00<br />	-9.0	Snow	-	93.0	0.0	1022.2	-8.0	2:25 AM		3.2	NNW	16.7	340	2015-03-23 02:25:00	1	2
1868	2015-03-23 03:00:00	45.95000076	Light Snow	2015-03-23 07:03:00<br />	-9.0	Snow	-	93.0	0.0	1022.2	-8.0	3:03 AM		4.8	NW	16.7	320	2015-03-23 03:03:00	1	3
1869	2015-03-23 04:00:00	47.59999847	Scattered Clouds	2015-03-23 08:07:00<br />	-12.0		-	79.0		1021.9	-9.0	4:07 AM		16.1	NW	13.0	320	2015-03-23 04:07:00	1	4
1870	2015-03-23 05:00:00	47.34999847	Light Snow	2015-03-23 09:29:00<br />	-12.0	Snow	-	73.0	0.0	1021.9	-8.0	5:29 AM		12.9	NW	20.4	310	2015-03-23 05:29:00	1	5
1871	2015-03-23 06:00:00	48.40000153	Light Snow	2015-03-23 10:11:00<br />	-10.0	Snow	-	86.0	0.0	1022.2	-8.0	6:11 AM		4.0	NNW	13.0	340	2015-03-23 06:11:00	1	6
1872	2015-03-23 07:00:00	48.52500153	Light Snow	2015-03-23 11:03:00<br />	-13.0	Snow	-	79.0	0.0	1023.2	-10.0	7:03 AM		16.1	NNE	11.1	20	2015-03-23 07:03:00	1	7
1873	2015-03-23 08:00:00	48.70000076	Scattered Clouds	2015-03-23 12:39:00<br />	-16.0		-	67.0	0.0	1024.6	-11.0	8:39 AM		16.1	NNW	14.8	340	2015-03-23 08:39:00	1	8
1874	2015-03-23 09:00:00	49.59999847	Scattered Clouds	2015-03-23 13:56:00<br />	-15.0		-	67.0		1027.7	-10.0	9:56 AM		16.1	NW	18.5	320	2015-03-23 09:56:00	1	9
1875	2015-03-23 10:00:00	50.42499924	Light Snow Showers	2015-03-23 14:36:00<br />	-16.0	Snow	-	62.0	0.0	1026.0	-10.0	10:36 AM		16.1	NNW	25.9	330	2015-03-23 10:36:00	1	10
1876	2015-03-23 11:00:00	46.20000076	Mostly Cloudy	2015-03-23 15:56:00<br />	-15.5		-	62.0	0.0	1028.2	-9.4	11:56 AM		16.1	NNW	20.4	340	2015-03-23 11:56:00	1	11
1877	2015-03-23 12:00:00	45.5	Scattered Clouds	2015-03-23 16:56:00<br />	-16.1		-	59.0	0.0	1028.4	-9.4	12:56 PM		16.1	NNW	14.8	340	2015-03-23 12:56:00	1	12
1878	2015-03-23 13:00:00	46.125	Scattered Clouds	2015-03-23 17:56:00<br />	-14.4		31.5	59.0	0.0	1027.9	-7.7	1:56 PM		16.1	NW	22.2	310	2015-03-23 13:56:00	1	13
1879	2015-03-23 14:00:00	51.72499847	Partly Cloudy	2015-03-23 18:56:00<br />	-14.4		27.8	57.0		1027.1	-7.2	2:56 PM		16.1	NW	16.7	310	2015-03-23 14:56:00	1	14
1880	2015-03-23 15:00:00	53.92499924	Clear	2015-03-23 19:56:00<br />	-15.5		-	52.0		1027.0	-7.2	3:56 PM		16.1	NNW	7.4	340	2015-03-23 15:56:00	1	15
1881	2015-03-23 16:00:00	53.0	Clear	2015-03-23 20:03:00<br />	-14.0		-	54.0		1024.6	-6.0	4:03 PM		16.1	NNW	9.3	340	2015-03-23 16:03:00	1	16
1882	2015-03-23 17:00:00	53.77500153	Clear	2015-03-23 21:56:00<br />	-16.1		-	50.0		1026.9	-7.2	5:56 PM		16.1	NNW	9.3	340	2015-03-23 17:56:00	1	17
1883	2015-03-23 18:00:00	48.79999924	Clear	2015-03-23 22:56:00<br />	-16.1		-	52.0		1027.1	-7.7	6:56 PM		16.1	NNE	9.3	30	2015-03-23 18:56:00	1	18
1884	2015-03-23 19:00:00	54.34999847	Clear	2015-03-23 23:56:00<br />	-16.1		-	56.0		1027.6	-8.8	7:56 PM		16.1	NE	7.4	40	2015-03-23 19:56:00	1	19
1885	2015-03-23 20:00:00	48.625	Clear	2015-03-24 00:56:00<br />	-16.6		-	54.0		1027.8	-8.8	8:56 PM		16.1	NE	7.4	40	2015-03-23 20:56:00	1	20
1886	2015-03-23 21:00:00	45.92499924	Clear	2015-03-24 01:56:00<br />	-16.6		-	57.0		1028.0	-9.4	9:56 PM		16.1	Calm	Calm	0	2015-03-23 21:56:00	1	21
1887	2015-03-23 22:00:00	42.625	Clear	2015-03-24 02:56:00<br />	-16.6		-	62.0		1028.5	-10.5	10:56 PM		16.1	Calm	Calm	0	2015-03-23 22:56:00	1	22
1888	2015-03-23 23:00:00	47.20000076	Clear	2015-03-24 03:56:00<br />	-16.6		-	70.0		1028.6	-12.2	11:56 PM		16.1	Calm	Calm	0	2015-03-23 23:56:00	1	23
1889	2015-03-24 00:00:00	51.57499695	Clear	2015-03-24 04:56:00<br />	-16.6		-	73.0		1028.6	-12.7	12:56 AM		16.1	Calm	Calm	0	2015-03-24 00:56:00	2	0
1890	2015-03-24 01:00:00	49.125	Clear	2015-03-24 05:56:00<br />	-16.6		-	80.0		1028.7	-13.8	1:56 AM		16.1	SE	5.6	130	2015-03-24 01:56:00	2	1
1891	2015-03-24 02:00:00	48.5	Clear	2015-03-24 06:56:00<br />	-17.2		-	80.0		1028.7	-14.4	2:56 AM		16.1	Calm	Calm	0	2015-03-24 02:56:00	2	2
1892	2015-03-24 03:00:00	48.77500153	Clear	2015-03-24 07:56:00<br />	-18.3		-	84.0		1028.3	-16.1	3:56 AM		16.1	East	5.6	80	2015-03-24 03:56:00	2	3
1893	2015-03-24 04:00:00	48.125	Clear	2015-03-24 08:56:00<br />	-18.3		-	84.0		1028.3	-16.1	4:56 AM		16.1	East	7.4	80	2015-03-24 04:56:00	2	4
1894	2015-03-24 05:00:00	47.29999924	Clear	2015-03-24 09:56:00<br />	-19.4		-	83.0		1028.8	-17.2	5:56 AM		16.1	East	5.6	100	2015-03-24 05:56:00	2	5
1895	2015-03-24 06:00:00	46.54999924	Clear	2015-03-24 10:27:00<br />	-19.0		-	85.0		1026.3	-17.0	6:27 AM		16.1	East	7.4	80	2015-03-24 06:27:00	2	6
1896	2015-03-24 07:00:00	49.125	Clear	2015-03-24 11:56:00<br />	-17.7		-	80.0		1029.8	-15.0	7:56 AM		16.1	East	5.6	80	2015-03-24 07:56:00	2	7
1897	2015-03-24 08:00:00	48.125	Clear	2015-03-24 12:56:00<br />	-15.5		-	65.0		1029.5	-10.0	8:56 AM		16.1	Calm	Calm	0	2015-03-24 08:56:00	2	8
1898	2015-03-24 09:00:00	49.27500153	Clear	2015-03-24 13:56:00<br />	-15.0		-	54.0		1029.6	-7.2	9:56 AM		16.1	Calm	Calm	0	2015-03-24 09:56:00	2	9
1899	2015-03-24 10:00:00	49.52500153	Clear	2015-03-24 14:56:00<br />	-15.0		-	46.0		1029.9	-5.0	10:56 AM		16.1	Calm	Calm	0	2015-03-24 10:56:00	2	10
1900	2015-03-24 11:00:00	43.92499924	Clear	2015-03-24 15:56:00<br />	-14.4		-	48.0		1030.1	-5.0	11:56 AM		16.1	West	7.4	280	2015-03-24 11:56:00	2	11
1901	2015-03-24 12:00:00	45.67499924	Clear	2015-03-24 16:56:00<br />	-13.8		-	46.0		1029.8	-3.8	12:56 PM		16.1	Calm	Calm	0	2015-03-24 12:56:00	2	12
1902	2015-03-24 13:00:00	56.125	Clear	2015-03-24 17:56:00<br />	-13.3		-	45.0		1029.8	-2.7	1:56 PM		16.1	NNW	7.4	330	2015-03-24 13:56:00	2	13
1903	2015-03-24 14:00:00	57.90000153	Clear	2015-03-24 18:56:00<br />	-12.7		-	43.0		1029.1	-1.6	2:56 PM		16.1	West	5.6	280	2015-03-24 14:56:00	2	14
1904	2015-03-24 15:00:00	56.02500153	Clear	2015-03-24 19:56:00<br />	-11.1		-	45.0		1028.8	-0.5	3:56 PM		16.1	NW	11.1	310	2015-03-24 15:56:00	2	15
1905	2015-03-24 16:00:00	55.82500076	Clear	2015-03-24 20:56:00<br />	-10.0		-	49.0		1028.9	-0.5	4:56 PM		16.1	WNW	13.0	300	2015-03-24 16:56:00	2	16
1906	2015-03-24 17:00:00	52.65000153	Clear	2015-03-24 21:56:00<br />	-10.0		-	49.0		1029.0	-0.5	5:56 PM		16.1	NW	9.3	320	2015-03-24 17:56:00	2	17
1907	2015-03-24 18:00:00	53.77500153	Clear	2015-03-24 22:56:00<br />	-8.3		-	61.0		1029.1	-1.6	6:56 PM		16.1	NW	7.4	310	2015-03-24 18:56:00	2	18
1908	2015-03-24 19:00:00	47.09999847	Clear	2015-03-24 23:56:00<br />	-9.4		-	66.0		1029.3	-3.8	7:56 PM		16.1	Calm	Calm	0	2015-03-24 19:56:00	2	19
1909	2015-03-24 20:00:00	48.67499924	Clear	2015-03-25 00:56:00<br />	-10.0		-	71.0		1029.5	-5.5	8:56 PM		16.1	Calm	Calm	0	2015-03-24 20:56:00	2	20
1910	2015-03-24 21:00:00	45.84999847	Clear	2015-03-25 01:56:00<br />	-10.5		-	74.0		1029.5	-6.6	9:56 PM		16.1	East	5.6	80	2015-03-24 21:56:00	2	21
1911	2015-03-24 22:00:00	44.15000153	Clear	2015-03-25 02:56:00<br />	-10.5		-	78.0		1029.5	-7.2	10:56 PM		16.1	East	7.4	80	2015-03-24 22:56:00	2	22
1912	2015-03-24 23:00:00	50.27500153	Clear	2015-03-25 03:56:00<br />	-11.1		-	74.0		1029.5	-7.2	11:56 PM		16.1	East	7.4	90	2015-03-24 23:56:00	2	23
1913	2015-03-25 00:00:00	55.47499847	Clear	2015-03-25 04:56:00<br />	-11.1		-	74.0		1029.5	-7.2	12:56 AM		16.1	East	7.4	90	2015-03-25 00:56:00	3	0
1914	2015-03-25 01:00:00	52.30000305	Clear	2015-03-25 05:56:00<br />	-11.1		-	74.0		1028.9	-7.2	1:56 AM		16.1	East	11.1	80	2015-03-25 01:56:00	3	1
1915	2015-03-25 02:00:00	50.04999924	Clear	2015-03-25 06:56:00<br />	-11.6		-	71.0		1028.5	-7.2	2:56 AM		16.1	East	11.1	90	2015-03-25 02:56:00	3	2
1916	2015-03-25 03:00:00	49.40000153	Clear	2015-03-25 07:56:00<br />	-11.6		-	71.0		1028.5	-7.2	3:56 AM		16.1	SSE	5.6	150	2015-03-25 03:56:00	3	3
1917	2015-03-25 04:00:00	47.52500153	Clear	2015-03-25 08:56:00<br />	-12.2		-	68.0		1027.6	-7.2	4:56 AM		16.1	East	11.1	80	2015-03-25 04:56:00	3	4
1918	2015-03-25 05:00:00	48.0	Clear	2015-03-25 09:56:00<br />	-11.6		-	68.0		1026.7	-6.6	5:56 AM		16.1	East	13.0	90	2015-03-25 05:56:00	3	5
1919	2015-03-25 06:00:00	54.34999847	Clear	2015-03-25 10:20:00<br />	-12.0		-	68.0		1024.9	-7.0	6:20 AM		16.1	ESE	11.1	110	2015-03-25 06:20:00	3	6
1920	2015-03-25 07:00:00	49.20000076	Clear	2015-03-25 11:56:00<br />	-11.1		-	53.0		1026.7	-2.7	7:56 AM		16.1	SE	11.1	130	2015-03-25 07:56:00	3	7
1921	2015-03-25 08:00:00	49.92499924	Clear	2015-03-25 12:56:00<br />	-9.4		35.2	48.0		1026.1	0.5	8:56 AM		16.1	South	22.2	170	2015-03-25 08:56:00	3	8
1922	2015-03-25 09:00:00	50.04999924	Clear	2015-03-25 13:56:00<br />	-9.4		38.9	43.0		1025.2	2.2	9:56 AM		16.1	South	29.6	170	2015-03-25 09:56:00	3	9
1923	2015-03-25 10:00:00	51.17499924	Clear	2015-03-25 14:56:00<br />	-8.8		46.3	40.0		1024.1	3.8	10:56 AM		16.1	South	31.5	180	2015-03-25 10:56:00	3	10
1924	2015-03-25 11:00:00	42.09999847	Scattered Clouds	2015-03-25 15:56:00<br />	-7.7		42.6	40.0		1022.8	5.0	11:56 AM		16.1	South	33.3	170	2015-03-25 11:56:00	3	11
1925	2015-03-25 12:00:00	43.25	Partly Cloudy	2015-03-25 16:56:00<br />	-6.6		38.9	39.0		1021.3	6.6	12:56 PM		16.1	South	29.6	170	2015-03-25 12:56:00	3	12
1926	2015-03-25 13:00:00	49.32500076	Light Rain	2015-03-25 17:56:00<br />	-4.4	Rain	51.9	55.0	0.0	1021.1	3.8	1:56 PM		16.1	South	29.6	180	2015-03-25 13:56:00	3	13
1927	2015-03-25 14:00:00	48.54999924	Light Rain	2015-03-25 18:56:00<br />	-2.7	Rain	-	68.0	0.0	1020.0	2.7	2:56 PM		16.1	South	37.0	180	2015-03-25 14:56:00	3	14
1928	2015-03-25 15:00:00	50.82500076	Light Rain	2015-03-25 19:56:00<br />	-1.1	Rain	44.4	82.0	0.04	1019.2	1.6	3:56 PM		11.3	South	35.2	180	2015-03-25 15:56:00	3	15
1929	2015-03-25 16:00:00	50.57500076	Light Rain	2015-03-25 20:56:00<br />	-0.5	Rain	48.2	86.0	0.01	1018.7	1.6	4:56 PM		16.1	South	37.0	180	2015-03-25 16:56:00	3	16
1930	2015-03-25 17:00:00	53.72499847	Overcast	2015-03-25 21:56:00<br />	-0.5		-	86.0	0.0	1018.8	1.6	5:56 PM		16.1	South	24.1	180	2015-03-25 17:56:00	3	17
1931	2015-03-25 18:00:00	50.55000305	Overcast	2015-03-25 22:56:00<br />	-0.5		37.0	86.0		1018.8	1.6	6:56 PM		16.1	South	25.9	180	2015-03-25 18:56:00	3	18
1932	2015-03-25 19:00:00	50.97499847	Overcast	2015-03-25 23:56:00<br />	-0.5		38.9	82.0		1018.7	2.2	7:56 PM		16.1	South	31.5	180	2015-03-25 19:56:00	3	19
1933	2015-03-25 20:00:00	49.72499847	Overcast	2015-03-26 00:56:00<br />	-1.1		-	79.0		1018.9	2.2	8:56 PM		16.1	South	20.4	190	2015-03-25 20:56:00	3	20
1934	2015-03-25 21:00:00	43.25	Overcast	2015-03-26 01:56:00<br />	-0.5		35.2	80.0		1019.0	2.7	9:56 PM		16.1	SSW	20.4	200	2015-03-25 21:56:00	3	21
1935	2015-03-25 22:00:00	41.77500153	Scattered Clouds	2015-03-26 02:28:00<br />	-1.0		-	75.0		1017.2	3.0	10:28 PM		16.1	SSW	25.9	200	2015-03-25 22:28:00	3	22
1936	2015-03-25 23:00:00	51.09999847	Clear	2015-03-26 03:56:00<br />	-0.5		-	80.0		1017.0	2.7	11:56 PM		16.1	South	18.5	190	2015-03-25 23:56:00	3	23
1937	2015-03-26 00:00:00	53.32500076	Clear	2015-03-26 04:56:00<br />	0.0		-	83.0		1016.2	2.7	12:56 AM		16.1	South	14.8	180	2015-03-26 00:56:00	4	0
1938	2015-03-26 01:00:00	51.65000153	Clear	2015-03-26 05:56:00<br />	0.0		-	79.0		1016.0	3.3	1:56 AM		16.1	South	20.4	190	2015-03-26 01:56:00	4	1
1939	2015-03-26 02:00:00	49.40000153	Clear	2015-03-26 06:56:00<br />	0.5		-	82.0		1015.3	3.3	2:56 AM		14.5	South	14.8	180	2015-03-26 02:56:00	4	2
1940	2015-03-26 03:00:00	48.125	Scattered Clouds	2015-03-26 07:56:00<br />	0.5		-	82.0		1015.9	3.3	3:56 AM		14.5	SW	9.3	230	2015-03-26 03:56:00	4	3
1941	2015-03-26 04:00:00	48.20000076	Overcast	2015-03-26 08:56:00<br />	0.5		-	82.0		1015.3	3.3	4:56 AM		14.5	SSW	11.1	210	2015-03-26 04:56:00	4	4
1942	2015-03-26 05:00:00	48.17499924	Clear	2015-03-26 09:56:00<br />	0.5		-	86.0		1014.9	2.7	5:56 AM		12.9	SW	9.3	230	2015-03-26 05:56:00	4	5
1943	2015-03-26 06:00:00	49.54999924	Scattered Clouds	2015-03-26 10:21:00<br />	1.0		-	87.0		1013.8	3.0	6:21 AM		16.1	Calm	Calm	0	2015-03-26 06:21:00	4	6
1944	2015-03-26 07:00:00	49.82500076	Mostly Cloudy	2015-03-26 11:56:00<br />	0.5		-	89.0		1013.8	2.2	7:56 AM		8.0	East	9.3	90	2015-03-26 07:56:00	4	7
1945	2015-03-26 08:00:00	47.57500076	Mostly Cloudy	2015-03-26 12:56:00<br />	1.1		-	86.0	0.0	1011.7	3.3	8:56 AM		9.7	East	7.4	100	2015-03-26 08:56:00	4	8
1946	2015-03-26 09:00:00	49.09999847	Light Rain	2015-03-26 13:56:00<br />	1.6	Rain	-	86.0	0.01	1011.4	3.8	9:56 AM		6.4	SSE	11.1	150	2015-03-26 09:56:00	4	9
1947	2015-03-26 10:00:00	51.02500153	Light Rain	2015-03-26 14:39:00<br />	2.0	Rain	-	93.0	0.11	1009.7	3.0	10:39 AM		2.4	ENE	9.3	60	2015-03-26 10:39:00	4	10
1948	2015-03-26 11:00:00	44.45000076	Rain	2015-03-26 15:13:00<br />	2.0	Rain	-	93.0	0.07	1011.7	3.0	11:13 AM		2.0	SW	9.3	220	2015-03-26 11:13:00	4	11
1949	2015-03-26 12:00:00	43.34999847	Light Rain	2015-03-26 16:56:00<br />	2.7	Rain	-	96.0	0.04	1008.9	3.3	12:56 PM		1.6	North	5.6	350	2015-03-26 12:56:00	4	12
1950	2015-03-26 13:00:00	49.70000076	Light Rain	2015-03-26 17:56:00<br />	2.7	Fog-Rain	-	96.0	0.01	1008.5	3.3	1:56 PM		0.2	Calm	Calm	0	2015-03-26 13:56:00	4	13
1951	2015-03-26 14:00:00	50.55000305	Light Rain	2015-03-26 18:22:00<br />	3.0	Fog-Rain	-	100.0	0.05	1007.0	3.0	2:22 PM		0.8	NNW	7.4	330	2015-03-26 14:22:00	4	14
1952	2015-03-26 15:00:00	53.52500153	Light Rain	2015-03-26 19:04:00<br />	2.0	Fog-Rain	-	93.0	0.01	1006.3	3.0	3:04 PM		0.2	NNW	7.4	340	2015-03-26 15:04:00	4	15
1953	2015-03-26 16:00:00	60.32500076	Light Rain	2015-03-26 20:56:00<br />	1.1	Fog-Rain	-	100.0	0.06	1008.1	1.1	4:56 PM		0.2	WNW	14.8	300	2015-03-26 16:56:00	4	16
1954	2015-03-26 17:00:00	48.47500229	Light Rain	2015-03-26 21:15:00<br />	1.0	Fog-Rain	-	100.0	0.02	1007.0	1.0	5:15 PM		0.1	NW	11.1	310	2015-03-26 17:15:00	4	17
1955	2015-03-26 18:00:00	53.97499847	Light Snow	2015-03-26 22:56:00<br />	0.0	Fog-Snow	-	100.0	0.03	1009.3	0.0	6:56 PM		0.2	NW	5.6	310	2015-03-26 18:56:00	4	18
1956	2015-03-26 19:00:00	48.20000076	Light Snow	2015-03-26 23:10:00<br />	0.0	Fog-Snow	-	100.0	0.01	1008.0	0.0	7:10 PM		0.2	WNW	5.6	300	2015-03-26 19:10:00	4	19
1957	2015-03-26 20:00:00	46.0	Light Snow	2015-03-27 00:12:00<br />	0.0	Fog-Snow	-	93.0	0.0	1007.7	1.0	8:12 PM		0.8	Calm	Calm	0	2015-03-26 20:12:00	4	20
1958	2015-03-26 21:00:00	44.34999847	Light Snow	2015-03-27 01:20:00<br />	0.0	Fog-Snow	-	93.0	0.0	1008.7	1.0	9:20 PM		0.4	NW	11.1	320	2015-03-26 21:20:00	4	21
1959	2015-03-26 22:00:00	41.45000076	Overcast	2015-03-27 02:10:00<br />	0.0		-	100.0	0.0	1009.4	0.0	10:10 PM		1.2	NW	7.4	320	2015-03-26 22:10:00	4	22
1960	2015-03-26 23:00:00	48.70000076	Unknown	2015-03-27 03:02:00<br />	-9999.0		-			-9999.0	-9999.0	11:02 PM		-9999.0	North	7.4	350	2015-03-26 23:02:00	4	23
1961	2015-03-27 00:00:00	51.95000076	Overcast	2015-03-27 04:21:00<br />	0.0		-	93.0	0.0	1008.7	1.0	12:21 AM		4.8	Calm	Calm	0	2015-03-27 00:21:00	5	0
1962	2015-03-27 01:00:00	49.82500076	Overcast	2015-03-27 05:10:00<br />	0.0		-	93.0		1008.7	1.0	1:10 AM		4.8	Calm	Calm	0	2015-03-27 01:10:00	5	1
1963	2015-03-27 02:00:00	49.57500076	Overcast	2015-03-27 06:07:00<br />	0.0		-	93.0		1009.0	1.0	2:07 AM		4.8	SSW	5.6	210	2015-03-27 02:07:00	5	2
1964	2015-03-27 03:00:00	47.59999847	Mostly Cloudy	2015-03-27 07:56:00<br />	0.0		-	100.0		1009.0	0.0	3:56 AM		8.0	NW	7.4	310	2015-03-27 03:56:00	5	3
1965	2015-03-27 04:00:00	48.375	Overcast	2015-03-27 08:56:00<br />	0.0		-	96.0		1009.5	0.5	4:56 AM		9.7	NNW	7.4	330	2015-03-27 04:56:00	5	4
1966	2015-03-27 05:00:00	49.34999847	Overcast	2015-03-27 09:26:00<br />	-1.0		-	87.0		1008.4	1.0	5:26 AM		11.3	NNW	5.6	330	2015-03-27 05:26:00	5	5
1967	2015-03-27 06:00:00	47.5	Overcast	2015-03-27 10:29:00<br />	-1.0		-	93.0		1009.0	0.0	6:29 AM		9.7	Calm	Calm	0	2015-03-27 06:29:00	5	6
1968	2015-03-27 07:00:00	47.20000076	Overcast	2015-03-27 11:56:00<br />	-1.6		-	89.0		1010.1	0.0	7:56 AM		16.1	NNW	11.1	330	2015-03-27 07:56:00	5	7
1969	2015-03-27 08:00:00	46.77500153	Overcast	2015-03-27 12:56:00<br />	-1.6		-	86.0		1010.2	0.5	8:56 AM		16.1	NNW	7.4	330	2015-03-27 08:56:00	5	8
1970	2015-03-27 09:00:00	48.90000153	Light Rain Showers	2015-03-27 13:56:00<br />	-1.6	Rain	-	89.0	0.0	1010.6	0.0	9:56 AM		16.1	NW	11.1	310	2015-03-27 09:56:00	5	9
1971	2015-03-27 10:00:00	51.17499924	Light Snow	2015-03-27 14:56:00<br />	-2.2	Snow	-	82.0	0.0	1010.8	0.5	10:56 AM		16.1	NW	14.8	320	2015-03-27 10:56:00	5	10
1972	2015-03-27 11:00:00	42.84999847	Mostly Cloudy	2015-03-27 15:56:00<br />	-2.2		-	79.0	0.0	1009.6	1.1	11:56 AM		16.1	North	14.8	360	2015-03-27 11:56:00	5	11
1973	2015-03-27 12:00:00	40.40000153	Overcast	2015-03-27 16:56:00<br />	-2.7		-	73.0		1010.3	1.6	12:56 PM		16.1	NW	13.0	320	2015-03-27 12:56:00	5	12
1974	2015-03-27 13:00:00	41.125	Overcast	2015-03-27 17:56:00<br />	-2.7		-	73.0	0.0	1009.8	1.6	1:56 PM		16.1	NW	24.1	310	2015-03-27 13:56:00	5	13
1975	2015-03-27 14:00:00	56.17499924	Mostly Cloudy	2015-03-27 18:56:00<br />	-3.3		-	70.0	0.0	1009.4	1.6	2:56 PM		16.1	NW	14.8	320	2015-03-27 14:56:00	5	14
1976	2015-03-27 15:00:00	45.67499924	Overcast	2015-03-27 19:03:00<br />	-3.0		-	70.0		1008.4	2.0	3:03 PM		16.1	NNW	16.7	330	2015-03-27 15:03:00	5	15
1977	2015-03-27 16:00:00	40.25	Light Snow	2015-03-27 20:26:00<br />	-2.0	Snow	-	81.0	0.0	1008.7	1.0	4:26 PM		9.7	NNW	22.2	330	2015-03-27 16:26:00	5	16
1978	2015-03-27 17:00:00	43.84999847	Light Snow	2015-03-27 21:56:00<br />	-3.3	Snow	-	85.0	0.0	1011.0	-1.1	5:56 PM		3.2	NNW	20.4	330	2015-03-27 17:56:00	5	17
1979	2015-03-27 18:00:00	44.42499924	Light Snow	2015-03-27 22:03:00<br />	-3.0	Snow	-	86.0	0.0	1009.7	-1.0	6:03 PM		12.9	NNW	18.5	340	2015-03-27 18:03:00	5	18
1980	2015-03-27 19:00:00	43.17499924	Light Snow	2015-03-27 23:56:00<br />	-4.4	Snow	-	85.0	0.0	1012.4	-2.2	7:56 PM		4.8	North	11.1	350	2015-03-27 19:56:00	5	19
1981	2015-03-27 20:00:00	42.65000153	Light Snow	2015-03-28 00:56:00<br />	-5.0	Snow	-	84.0	0.0	1013.1	-2.7	8:56 PM		11.3	North	14.8	350	2015-03-27 20:56:00	5	20
1982	2015-03-27 21:00:00	45.72499847	Light Snow	2015-03-28 01:56:00<br />	-5.5	Snow	-	85.0	0.0	1013.4	-3.3	9:56 PM		16.1	NNW	16.7	340	2015-03-27 21:56:00	5	21
1983	2015-03-27 22:00:00	41.27500153	Light Snow	2015-03-28 02:05:00<br />	-6.0	Snow	-	80.0	0.0	1012.1	-3.0	10:05 PM		16.1	North	14.8	350	2015-03-27 22:05:00	5	22
1984	2015-03-27 23:00:00	49.77500153	Overcast	2015-03-28 03:06:00<br />	-6.0		-	86.0		1012.4	-4.0	11:06 PM		16.1	North	14.8	350	2015-03-27 23:06:00	5	23
1985	2015-03-28 00:00:00	50.04999924	Overcast	2015-03-28 04:56:00<br />	-7.2		29.6	85.0	0.0	1014.3	-5.0	12:56 AM		16.1	NNW	14.8	330	2015-03-28 00:56:00	6	0
1986	2015-03-28 01:00:00	47.27500153	Light Snow	2015-03-28 05:15:00<br />	-7.0	Snow	-	86.0	0.0	1012.8	-5.0	1:15 AM		16.1	North	14.8	350	2015-03-28 01:15:00	6	1
1987	2015-03-28 02:00:00	49.54999924	Light Snow	2015-03-28 06:22:00<br />	-8.0	Snow	-	86.0	0.0	1013.1	-6.0	2:22 AM		16.1	NNW	14.8	340	2015-03-28 02:22:00	6	2
1988	2015-03-28 03:00:00	47.15000153	Light Snow	2015-03-28 07:56:00<br />	-9.4	Snow	-	85.0	0.0	1014.1	-7.2	3:56 AM		16.1	North	13.0	360	2015-03-28 03:56:00	6	3
1989	2015-03-28 04:00:00	47.72499847	Light Snow	2015-03-28 08:43:00<br />	-11.0	Snow	-	79.0	0.0	1012.8	-8.0	4:43 AM		16.1	North	16.7	360	2015-03-28 04:43:00	6	4
1990	2015-03-28 05:00:00	46.625	Light Snow	2015-03-28 09:07:00<br />	-12.0	Snow	-	73.0	0.0	1013.1	-8.0	5:07 AM		16.1	North	11.1	350	2015-03-28 05:07:00	6	5
1991	2015-03-28 06:00:00	46.55000305	Overcast	2015-03-28 10:16:00<br />	-12.0		-	73.0	0.0	1013.4	-8.0	6:16 AM		16.1	North	11.1	360	2015-03-28 06:16:00	6	6
1992	2015-03-28 07:00:00	47.77500153	Light Snow Showers	2015-03-28 11:56:00<br />	-12.2	Snow	-	77.0	0.0	1016.6	-8.8	7:56 AM		16.1	NNW	14.8	340	2015-03-28 07:56:00	6	7
1993	2015-03-28 08:00:00	46.875	Light Snow Showers	2015-03-28 12:56:00<br />	-12.2	Snow	-	74.0	0.0	1017.2	-8.3	8:56 AM		16.1	NNW	20.4	340	2015-03-28 08:56:00	6	8
1994	2015-03-28 09:00:00	46.65000153	Light Snow Showers	2015-03-28 13:56:00<br />	-12.7	Snow	-	71.0	0.0	1017.9	-8.3	9:56 AM		16.1	NNW	24.1	330	2015-03-28 09:56:00	6	9
1995	2015-03-28 10:00:00	47.40000153	Light Snow Showers	2015-03-28 14:56:00<br />	-12.7	Snow	-	71.0	0.0	1018.5	-8.3	10:56 AM		16.1	NNW	22.2	340	2015-03-28 10:56:00	6	10
1996	2015-03-28 11:00:00	42.45000076	Light Snow Showers	2015-03-28 15:56:00<br />	-12.7	Snow	-	68.0	0.0	1018.4	-7.7	11:56 AM		16.1	North	25.9	350	2015-03-28 11:56:00	6	11
1997	2015-03-28 12:00:00	38.45000076	Mostly Cloudy	2015-03-28 16:56:00<br />	-12.7		38.9	65.0	0.0	1018.2	-7.2	12:56 PM		16.1	North	25.9	350	2015-03-28 12:56:00	6	12
1998	2015-03-28 13:00:00	38.09999847	Mostly Cloudy	2015-03-28 17:56:00<br />	-12.7		40.7	62.0		1018.2	-6.6	1:56 PM		16.1	NNW	27.8	330	2015-03-28 13:56:00	6	13
[truncated: 6,563 more rows]
