# Supplementary material for: A novel twin time series network for building energy consumption predicting
Source: PLoS One. 2025 Jun 26;20(6):e0326576. doi: 10.1371/journal.pone.0326576 (PMC12200849; doi:10.1371/journal.pone.0326576)
Supplement: S1 File — (ZIP) [file pone.0326576.s001.zip › T2SNET-Pro-master/T2SNET/baselines/Plot CEEMDAN result.ipynb]

# %% [code]
import pandas as pd

url_univlab= 'https://raw.githubusercontent.com/irenekarijadi/RF-LSTM-CEEMDAN/main/Dataset/data%20of%20UnivLab_Christy.csv'
univlab= pd.read_csv(url_univlab)
data_univlab= univlab[(univlab['timestamp'] > '2015-03-01') & (univlab['timestamp'] < '2015-06-01')]
dfs_univlab=data_univlab['energy']
datas_univlab=pd.DataFrame(dfs_univlab)


# %% [code]
from PyEMD import CEEMDAN
import numpy as np


#dfs=datass
s = dfs_univlab.values

emd = CEEMDAN(epsilon=0.05)
emd.noise_seed(12345)

IMFs = emd(s)


full_imf=pd.DataFrame(IMFs)
data_imf=full_imf.T
data_imf

# %% [code]
data_imf=data_imf.iloc[0:800,]


import matplotlib.pyplot as plt

x=list(range(0,800))

fig, axs = plt.subplots(9, sharex=True, sharey=False,figsize=(10,12), tight_layout=True)
#fig.suptitle('Sharing both axes')
axs[0].plot(x, s[0:800])
axs[0].set_title('Original Series')
axs[1].plot(x, data_imf.iloc[:,0])
axs[1].set_title('IMF1')
axs[2].plot(x, data_imf.iloc[:,1])
axs[2].set_title('IMF2')
axs[3].plot(x, data_imf.iloc[:,2])
axs[3].set_title('IMF3')
axs[4].plot(x, data_imf.iloc[:,3])
axs[4].set_title('IMF4')
axs[5].plot(x, data_imf.iloc[:,4])
axs[5].set_title('IMF5')
axs[6].plot(x, data_imf.iloc[:,5])
axs[6].set_title('IMF6')
axs[7].plot(x, data_imf.iloc[:,6])
axs[7].set_title('IMF7')
axs[8].plot(x, data_imf.iloc[:,7])
axs[8].set_title('IMF8')

fig.text(0.5, 0.0001, 'time', ha='center',fontsize=14)
fig.text(0.0001, 0.5, 'kw', va='center', rotation='vertical',fontsize=14)

# %% [code]
