# Supplementary material for: A novel twin time series network for building energy consumption predicting
Source: PLoS One. 2025 Jun 26;20(6):e0326576. doi: 10.1371/journal.pone.0326576 (PMC12200849; doi:10.1371/journal.pone.0326576)
Supplement: S1 File — (ZIP) [file pone.0326576.s001.zip › T2SNET-Pro-master/T2SNET/baselines/Plot Dataset.ipynb]

# %% [code]
import pandas as pd
import matplotlib.pyplot as plt


url= 'https://raw.githubusercontent.com/irenekarijadi/RF-LSTM-CEEMDAN/main/Dataset/data%20of%20UnivDorm_Prince.csv'
data = pd.read_csv(url)

new_data= data[(data['timestamp'] > '2015-03-01') & (data['timestamp'] < '2015-06-01')]
dfs=new_data['energy']

url1= 'https://raw.githubusercontent.com/irenekarijadi/RF-LSTM-CEEMDAN/main/Dataset/data%20of%20UnivLab_Christy.csv'
data1 = pd.read_csv(url1)

new_data1= data1[(data1['timestamp'] > '2015-03-01') & (data1['timestamp'] < '2015-06-01')]
dfs1=new_data1['energy']

url2= 'https://raw.githubusercontent.com/irenekarijadi/RF-LSTM-CEEMDAN/main/Dataset/data%20of%20UnivClass_Abby.csv'
data2 = pd.read_csv(url2)

new_data2= data2[(data2['timestamp'] > '2015-03-01') & (data2['timestamp'] < '2015-06-01')]
dfs2=new_data2['energy']


url3= 'https://raw.githubusercontent.com/irenekarijadi/RF-LSTM-CEEMDAN/main/Dataset/data%20of%20Office_Abigail.csv'
data3 = pd.read_csv(url3)

new_data3= data3[(data3['timestamp'] > '2015-03-01') & (data3['timestamp'] < '2015-06-01')]
dfs3=new_data3['energy']


url4= 'https://raw.githubusercontent.com/irenekarijadi/RF-LSTM-CEEMDAN/main/Dataset/data%20of%20PrimClass_Jaden.csv'
data4 = pd.read_csv(url4)

new_data4= data4[(data4['timestamp'] > '2015-03-01') & (data4['timestamp'] < '2015-06-01')]
dfs4=new_data4['energy']


# %% [code]
dfs=dfs[:2149]
dfs1=dfs1[:2149]
dfs2=dfs2[:2149]
dfs3=dfs3[:2149]
dfs4=dfs4[:2149]

# %% [code]
x=range(0,2149)
fig, ax = plt.subplots(5, 1,sharex=True,
                       figsize=(8, 6),tight_layout=True)
#fig.suptitle('Sharing both axes')
ax[0].plot(x, dfs)
ax[0].set_title('UnivDorm_Prince')
ax[1].plot(x, dfs1)
ax[1].set_title('UnivClass_Abby')
ax[2].plot(x, dfs2)
ax[2].set_title('UnivLab_Christy')
ax[3].plot(x, dfs3)
ax[3].set_title('Office_Abigail')
ax[4].plot(x, dfs4)
ax[4].set_title('PrimClass_Jaden')

fig.text(0.5, 0.0001, 'time', ha='center')
fig.text(0.0001, 0.5, 'kw', va='center', rotation='vertical')

# %% [code]


# %% [code]
