# Supplementary material for: A novel twin time series network for building energy consumption predicting
Source: PLoS One. 2025 Jun 26;20(6):e0326576. doi: 10.1371/journal.pone.0326576 (PMC12200849; doi:10.1371/journal.pone.0326576)
Supplement: S1 File — (ZIP) [file pone.0326576.s001.zip › T2SNET-Pro-master/T2SNET/baselines/myfunctions.py]

#!/usr/bin/env python
# coding: utf-8

# In[24]:


import numpy as np
import numpy
import pandas as pd
import tensorflow as tf
import warnings
warnings.filterwarnings("ignore")


### import the libraries
from tensorflow import keras
# from tensorflow.keras import layers

from keras.models import Sequential
from keras.layers import Dense
from keras.layers import LSTM

from sklearn.preprocessing import MinMaxScaler
from sklearn.metrics import mean_squared_error
from sklearn.metrics import mean_absolute_error

from sklearn import metrics
from sklearn.preprocessing import StandardScaler
from math import sqrt

# convert an array of values into a dataset matrix
def create_dataset(dataset, look_back=1):
    dataX, dataY = [], []
    for i in range(len(dataset)-look_back-1):
        a = dataset[i:(i+look_back), 0]
        dataX.append(a)
        dataY.append(dataset[i + look_back, 0])
    return numpy.array(dataX), numpy.array(dataY)

def percentage_error(actual, predicted):
    res = numpy.empty(actual.shape)
    for j in range(actual.shape[0]):
        if actual[j] != 0:
            res[j] = (actual[j] - predicted[j]) / actual[j]
        else:
            res[j] = predicted[j] / np.mean(actual)
    return res

def mean_absolute_percentage_error(y_true, y_pred): 
    return numpy.mean(numpy.abs(percentage_error(numpy.asarray(y_true), numpy.asarray(y_pred)))) * 100


# In[25]:


def lr_model(datass,look_back,data_partition):
    
    datasets=datass.values
    train_size = int(len(datasets) * data_partition)
    test_size = len(datasets) - train_size
    train, test = datasets[0:train_size], datasets[train_size:len(datasets)]

    trainX, trainY = create_dataset(train, look_back)
    testX, testY = create_dataset(test, look_back)
    X_train=pd.DataFrame(trainX)
    Y_train=pd.DataFrame(trainY)
    X_test=pd.DataFrame(testX)
    Y_test=pd.DataFrame(testY)
    sc_X = StandardScaler()
    sc_y = StandardScaler()

    X= sc_X.fit_transform(X_train)
    y= sc_y.fit_transform(Y_train)
    X1= sc_X.fit_transform(X_test)
    y1= sc_y.fit_transform(Y_test)
    y=y.ravel()
    y1=y1.ravel()  
    import tensorflow as tf

    numpy.random.seed(1234)
    tf.random.set_seed(1234)

    from sklearn.linear_model import LinearRegression

    grid = LinearRegression()
    
    grid.fit(X,y)
    y_pred_train_lr= grid.predict(X)
    y_pred_test_lr= grid.predict(X1)

    y_pred_train_lr=pd.DataFrame(y_pred_train_lr)
    y_pred_test_lr=pd.DataFrame(y_pred_test_lr)

    y1=pd.DataFrame(y1)
    y=pd.DataFrame(y)
 
        
    y_pred_test1_lr= sc_y.inverse_transform (y_pred_test_lr)
    y_pred_train1_lr=sc_y.inverse_transform (y_pred_train_lr)
   
    y_test= sc_y.inverse_transform (y1)
    y_train= sc_y.inverse_transform (y)
     
    y_pred_test1_rf=pd.DataFrame(y_pred_test1_lr)
    y_pred_train1_rf=pd.DataFrame(y_pred_train1_lr)
       
    y_test= pd.DataFrame(y_test)
  

    #summarize the fit of the model
    mape=mean_absolute_percentage_error(y_test,y_pred_test1_lr)
    rmse= sqrt(mean_squared_error(y_test,y_pred_test1_lr))
    mae=metrics.mean_absolute_error(y_test,y_pred_test1_lr)

    
    return mape,rmse,mae


# In[26]:


def svr_model(datass,look_back,data_partition):
    
    datasets=datass.values
    train_size = int(len(datasets) * data_partition)
    test_size = len(datasets) - train_size
    train, test = datasets[0:train_size], datasets[train_size:len(datasets)]

    trainX, trainY = create_dataset(train, look_back)
    testX, testY = create_dataset(test, look_back)
    X_train=pd.DataFrame(trainX)
    Y_train=pd.DataFrame(trainY)
    X_test=pd.DataFrame(testX)
    Y_test=pd.DataFrame(testY)
    sc_X = StandardScaler()
    sc_y = StandardScaler()

    X= sc_X.fit_transform(X_train)
    y= sc_y.fit_transform(Y_train)
    X1= sc_X.fit_transform(X_test)
    y1= sc_y.fit_transform(Y_test)
    y=y.ravel()
    y1=y1.ravel()  

    numpy.random.seed(1234)
    
    import tensorflow as tf
    tf.random.set_seed(1234)
    

    from sklearn.svm import SVR

    grid = SVR()
    grid.fit(X,y)
    y_pred_train_svr= grid.predict(X)
    y_pred_test_svr= grid.predict(X1)

    y_pred_train_svr=pd.DataFrame(y_pred_train_svr)
    y_pred_test_svr=pd.DataFrame(y_pred_test_svr)

    y1=pd.DataFrame(y1)
    y=pd.DataFrame(y)
 
        
    y_pred_test1_svr= sc_y.inverse_transform (y_pred_test_svr)
    y_pred_train1_svr=sc_y.inverse_transform (y_pred_train_svr)
   
    y_test= sc_y.inverse_transform (y1)
    y_train= sc_y.inverse_transform (y)
     
    y_pred_test1_svr=pd.DataFrame(y_pred_test1_svr)
    y_pred_train1_svr=pd.DataFrame(y_pred_train1_svr)
       
    y_test= pd.DataFrame(y_test)
  

    #summarize the fit of the model
    mape=mean_absolute_percentage_error(y_test,y_pred_test1_svr)
    rmse= sqrt(mean_squared_error(y_test,y_pred_test1_svr))
    mae=metrics.mean_absolute_error(y_test,y_pred_test1_svr)

    
    return mape,rmse,mae


# In[27]:


def ann_model(datass,look_back,data_partition):
    
    
    datasets=datass.values
    train_size = int(len(datasets) * data_partition)
    test_size = len(datasets) - train_size
    train, test = datasets[0:train_size], datasets[train_size:len(datasets)]
    trainX, trainY = create_dataset(train, look_back)
    testX, testY = create_dataset(test, look_back)
    X_train=pd.DataFrame(trainX)
    Y_train=pd.DataFrame(trainY)
    X_test=pd.DataFrame(testX)
    Y_test=pd.DataFrame(testY)
    sc_X = StandardScaler()
    sc_y = StandardScaler()

    X= sc_X.fit_transform(X_train)
    y= sc_y.fit_transform(Y_train)
    X1= sc_X.fit_transform(X_test)
    y1= sc_y.fit_transform(Y_test)
    y=y.ravel()
    y1=y1.ravel()  
    
    import numpy

    trainX = numpy.reshape(X, (X.shape[0], 1, X.shape[1]))
    testX = numpy.reshape(X1, (X1.shape[0], 1, X1.shape[1]))
    
    
    numpy.random.seed(1234)
    import tensorflow as tf
    tf.random.set_seed(1234)
    
    
    from sklearn.neural_network import MLPRegressor
    
    model= MLPRegressor(random_state=1,activation='tanh').fit(X,y)
  
    numpy.random.seed(1234)
    
    
    # make predictions
    y_pred_train = model.predict(X)
    y_pred_test = model.predict(X1)
    y_pred_test= numpy.array(y_pred_test).ravel()

    y_pred_test=pd.DataFrame(y_pred_test)
    y1=pd.DataFrame(y1)

    y_pred_test1= sc_y.inverse_transform (y_pred_test)
    y_test= sc_y.inverse_transform (y1)
    
    
    
    
    
 
    
    #summarize the fit of the model
    mape=mean_absolute_percentage_error(y_test,y_pred_test1)
    rmse= sqrt(mean_squared_error(y_test,y_pred_test1))
    mae=metrics.mean_absolute_error(y_test,y_pred_test1)

    
    return mape,rmse,mae


# In[28]:


def rf_model(datass,look_back,data_partition,max_features):
    
    datasets=datass.values
    train_size = int(len(datasets) * data_partition)
    test_size = len(datasets) - train_size
    train, test = datasets[0:train_size], datasets[train_size:len(datasets)]

    trainX, trainY = create_dataset(train, look_back)
    testX, testY = create_dataset(test, look_back)
    X_train=pd.DataFrame(trainX)
    Y_train=pd.DataFrame(trainY)
    X_test=pd.DataFrame(testX)
    Y_test=pd.DataFrame(testY)
    sc_X = StandardScaler()
    sc_y = StandardScaler()

    X= sc_X.fit_transform(X_train)
    y= sc_y.fit_transform(Y_train)
    X1= sc_X.fit_transform(X_test)
    y1= sc_y.fit_transform(Y_test)
    y=y.ravel()
    y1=y1.ravel()  

    numpy.random.seed(1234)
    import tensorflow as tf
    tf.random.set_seed(1234)

    from sklearn.ensemble import RandomForestRegressor

    grid = RandomForestRegressor(max_features=max_features)
    grid.fit(X,y)
    y_pred_train_rf= grid.predict(X)
    y_pred_test_rf= grid.predict(X1)

    y_pred_train_rf=pd.DataFrame(y_pred_train_rf)
    y_pred_test_rf=pd.DataFrame(y_pred_test_rf)

    y1=pd.DataFrame(y1)
    y=pd.DataFrame(y)
 
        
    y_pred_test1_rf= sc_y.inverse_transform (y_pred_test_rf)
    y_pred_train1_rf=sc_y.inverse_transform (y_pred_train_rf)
   
    y_test= sc_y.inverse_transform (y1)
    y_train= sc_y.inverse_transform (y)
     
    y_pred_test1_rf=pd.DataFrame(y_pred_test1_rf)
    y_pred_train1_rf=pd.DataFrame(y_pred_train1_rf)
       
    y_test= pd.DataFrame(y_test)
  

    #summarize the fit of the model
    mape=mean_absolute_percentage_error(y_test,y_pred_test1_rf)
    rmse= sqrt(mean_squared_error(y_test,y_pred_test1_rf))
    mae=metrics.mean_absolute_error(y_test,y_pred_test1_rf)

    
    return mape,rmse,mae


# In[29]:


def lstm_model(datass,look_back,data_partition,max_features,epoch,batch_size,neuron,lr,optimizer):
    datasets=datass.values
    train_size = int(len(datasets) * data_partition)
    test_size = len(datasets) - train_size
    train, test = datasets[0:train_size], datasets[train_size:len(datasets)]
    trainX, trainY = create_dataset(train, look_back)
    testX, testY = create_dataset(test, look_back)
    X_train=pd.DataFrame(trainX)
    Y_train=pd.DataFrame(trainY)
    X_test=pd.DataFrame(testX)
    Y_test=pd.DataFrame(testY) 
    sc_X = StandardScaler()
    sc_y = StandardScaler()
    
    X= sc_X.fit_transform(X_train)
    y= sc_y.fit_transform(Y_train)
    X1= sc_X.fit_transform(X_test)
    y1= sc_y.fit_transform(Y_test)
    y=y.ravel()
    y1=y1.ravel()  
    trainX1 = numpy.reshape(X, (X.shape[0],1,X.shape[1]))
    testX1 = numpy.reshape(X1, (X1.shape[0],1,X1.shape[1]))
      
    numpy.random.seed(1234)
    import tensorflow as tf
    tf.random.set_seed(1234)
    
    import os 
    os.environ['TF_CPP_MIN_LOG_LEVEL'] = '2'


    neuron=neuron
    model = tf.keras.Sequential()
    model.add(tf.keras.layers.LSTM(units = neuron,input_shape=(trainX1.shape[1], trainX1.shape[2])))
    model.add(tf.keras.layers.Dense(1))
    optimizer = tf.keras.optimizers.Adam(learning_rate=lr)
    model.compile(loss='mse',optimizer=optimizer)
#    model.summary()
    

  # Fitting the RNN to the Training s
    model.fit(trainX1, y, epochs = epoch, batch_size = batch_size,verbose=0)
  # make predictions
    y_pred_train = model.predict(trainX1)
    y_pred_test = model.predict(testX1)
    y_pred_test= numpy.array(y_pred_test).ravel()

    y_pred_test=pd.DataFrame(y_pred_test)
    y_pred_test1= sc_y.inverse_transform (y_pred_test)
    y1=pd.DataFrame(y1)
      
    y_test= sc_y.inverse_transform (y1)
    
    from sklearn.metrics import mean_squared_error
    from sklearn.metrics import mean_absolute_error

    from sklearn import metrics

    mape=mean_absolute_percentage_error(y_test,y_pred_test1)
    rmse= sqrt(mean_squared_error(y_test,y_pred_test1))
    mae=metrics.mean_absolute_error(y_test,y_pred_test1)
    return mape,rmse,mae


# In[30]:


###################################################hybrid based ceemdan####################################################
def hybrid_ceemdan_rf(datass,look_back,data_partition,max_features):
    from pyemd.CEEMDAN import CEEMDAN

    import numpy as np
    import pandas as pd

    dfs=datass
    s = dfs.values
    
    emd = CEEMDAN(epsilon=0.05)
    emd.noise_seed(12345)

    IMFs = emd(s)


    full_imf=pd.DataFrame(IMFs)
    data_imf=full_imf.T

    import pandas as pd

    pred_test=[]
    test_ori=[]
    pred_train=[]
    train_ori=[]


    for col in data_imf:

        datasetss2=pd.DataFrame(data_imf[col])
        datasets=datasetss2.values
        train_size = int(len(datasets) * data_partition)
        test_size = len(datasets) - train_size
        train, test = datasets[0:train_size], datasets[train_size:len(datasets)]

        trainX, trainY = create_dataset(train, look_back)
        testX, testY = create_dataset(test, look_back)
        X_train=pd.DataFrame(trainX)
        Y_train=pd.DataFrame(trainY)
        X_test=pd.DataFrame(testX)
        Y_test=pd.DataFrame(testY)
        sc_X = StandardScaler()
        sc_y = StandardScaler()
        X= sc_X.fit_transform(X_train)
        y= sc_y.fit_transform(Y_train)
        X1= sc_X.fit_transform(X_test)
        y1= sc_y.fit_transform(Y_test)
        y=y.ravel()
        y1=y1.ravel()  
        
        import numpy

        numpy.random.seed(1234)
        import tensorflow as tf
        tf.random.set_seed(1234)


        from sklearn.ensemble import RandomForestRegressor


        grid = RandomForestRegressor(max_features=max_features)
        grid.fit(X,y)
        y_pred_train= grid.predict(X)
        y_pred_test= grid.predict(X1)

        y_pred_test=pd.DataFrame(y_pred_test)
        y_pred_train=pd.DataFrame(y_pred_train)

        y1=pd.DataFrame(y1)
        y=pd.DataFrame(y)

        y_test= sc_y.inverse_transform (y1)
        y_train= sc_y.inverse_transform (y)

        y_pred_test1= sc_y.inverse_transform (y_pred_test)
        y_pred_train1= sc_y.inverse_transform (y_pred_train)


        pred_test.append(y_pred_test1)
        test_ori.append(y_test)
        pred_train.append(y_pred_train1)
        train_ori.append(y_train)


    result_pred_test= pd.DataFrame.from_records(pred_test)
    result_pred_train= pd.DataFrame.from_records(pred_train)


    a=result_pred_test.sum(axis = 0, skipna = True) 
    b=result_pred_train.sum(axis = 0, skipna = True) 


    dataframe=pd.DataFrame(dfs)
    dataset=dataframe.values

    train_size = int(len(dataset) * data_partition)
    test_size = len(dataset) - train_size
    train, test = dataset[0:train_size], dataset[train_size:len(dataset)]

    trainX, trainY = create_dataset(train, look_back)
    testX, testY = create_dataset(test, look_back)
    X_train=pd.DataFrame(trainX)
    Y_train=pd.DataFrame(trainY)
    X_test=pd.DataFrame(testX)
    Y_test=pd.DataFrame(testY)

    sc_X = StandardScaler()
    sc_y = StandardScaler() 
    X= sc_X.fit_transform(X_train)
    y= sc_y.fit_transform(Y_train)
    X1= sc_X.fit_transform(X_test)
    y1= sc_y.fit_transform(Y_test)
    y=y.ravel()
    y1=y1.ravel()


    trainX = numpy.reshape(X, (X.shape[0], 1, X.shape[1]))
    testX = numpy.reshape(X1, (X1.shape[0], 1, X1.shape[1]))

    numpy.random.seed(1234)
    import tensorflow as tf
    tf.random.set_seed(1234)

    y1=pd.DataFrame(y1)
    y=pd.DataFrame(y)
    y_test= sc_y.inverse_transform (y1)
    y_train= sc_y.inverse_transform (y)

    
    
    
    a= pd.DataFrame(a)    
    y_test= pd.DataFrame(y_test)    
    

    
     
   #summarize the fit of the model
    mape=mean_absolute_percentage_error(y_test,a)
    rmse= sqrt(mean_squared_error(y_test,a))
    mae=metrics.mean_absolute_error(y_test,a)

   
    
    return mape,rmse,mae 


# In[31]:


def hybrid_ceemdan_lstm(datass,look_back,data_partition,max_features,epoch,batch_size,neuron,lr,optimizer):

    
    from pyemd.CEEMDAN import CEEMDAN

    dfs=datass
    s = dfs.values

    emd = CEEMDAN(epsilon=0.05)
    emd.noise_seed(12345)

    IMFs = emd(s)


    full_imf=pd.DataFrame(IMFs)
    data_imf=full_imf.T

    pred_test=[]
    test_ori=[]
    pred_train=[]
    train_ori=[]


    for col in data_imf:

        datasetss2=pd.DataFrame(data_imf[col])
        datasets=datasetss2.values
        train_size = int(len(datasets) * data_partition)
        test_size = len(datasets) - train_size
        train, test = datasets[0:train_size], datasets[train_size:len(datasets)]

        trainX, trainY = create_dataset(train, look_back)
        testX, testY = create_dataset(test, look_back)
        X_train=pd.DataFrame(trainX)
        Y_train=pd.DataFrame(trainY)
        X_test=pd.DataFrame(testX)
        Y_test=pd.DataFrame(testY)
        sc_X = StandardScaler()
        sc_y = StandardScaler()
        X= sc_X.fit_transform(X_train)
        y= sc_y.fit_transform(Y_train)
        X1= sc_X.fit_transform(X_test)
        y1= sc_y.fit_transform(Y_test)
        y=y.ravel()
        y1=y1.ravel()  
        
        import numpy
        
        trainX = numpy.reshape(X, (X.shape[0], 1, X.shape[1]))
        testX = numpy.reshape(X1, (X1.shape[0], 1, X1.shape[1]))

        numpy.random.seed(1234)
        import tensorflow as tf
        tf.random.set_seed(1234)

        
        neuron=neuron

        model = tf.keras.Sequential()
        model.add(tf.keras.layers.LSTM(units = neuron,input_shape=(trainX.shape[1], trainX.shape[2])))
        model.add(tf.keras.layers.Dense(1))
        optimizer = tf.keras.optimizers.Adam(learning_rate=lr)
        model.compile(loss='mse',optimizer=optimizer)

        numpy.random.seed(1234)

           
        # Fitting the RNN to the Training set
        model.fit(trainX, y, epochs = epoch, batch_size = batch_size,verbose=0)

        # make predictions
        y_pred_train = model.predict(trainX)
        y_pred_test = model.predict(testX)
    
        # make predictions

        y_pred_test= numpy.array(y_pred_test).ravel()
        y_pred_test=pd.DataFrame(y_pred_test)
        y1=pd.DataFrame(y1)
        y=pd.DataFrame(y)
        y_pred_train= numpy.array(y_pred_train).ravel()
        y_pred_train=pd.DataFrame(y_pred_train)
              
        
        y_test= sc_y.inverse_transform (y1)
        y_train= sc_y.inverse_transform (y)

        y_pred_test1= sc_y.inverse_transform (y_pred_test)
        y_pred_train1= sc_y.inverse_transform (y_pred_train)


        pred_test.append(y_pred_test1)
        test_ori.append(y_test)
        pred_train.append(y_pred_train1)
        train_ori.append(y_train)


    result_pred_test= pd.DataFrame.from_records(pred_test)
    result_pred_train= pd.DataFrame.from_records(pred_train)


    a=result_pred_test.sum(axis = 0, skipna = True) 
    b=result_pred_train.sum(axis = 0, skipna = True) 


    dataframe=pd.DataFrame(dfs)
    dataset=dataframe.values

    train_size = int(len(dataset) * data_partition)
    test_size = len(dataset) - train_size
    train, test = dataset[0:train_size], dataset[train_size:len(dataset)]

    trainX, trainY = create_dataset(train, look_back)
    testX, testY = create_dataset(test, look_back)
    X_train=pd.DataFrame(trainX)
    Y_train=pd.DataFrame(trainY)
    X_test=pd.DataFrame(testX)
    Y_test=pd.DataFrame(testY)

    sc_X = StandardScaler()
    sc_y = StandardScaler() 
    X= sc_X.fit_transform(X_train)
    y= sc_y.fit_transform(Y_train)
    X1= sc_X.fit_transform(X_test)
    y1= sc_y.fit_transform(Y_test)
    y=y.ravel()
    y1=y1.ravel()


    trainX = numpy.reshape(X, (X.shape[0], 1, X.shape[1]))
    testX = numpy.reshape(X1, (X1.shape[0], 1, X1.shape[1]))

    numpy.random.seed(1234)
    import tensorflow as tf
    tf.random.set_seed(1234)

    y1=pd.DataFrame(y1)
    y=pd.DataFrame(y)
    
    y_test= sc_y.inverse_transform (y1)
    y_train= sc_y.inverse_transform (y)

    
    a= pd.DataFrame(a)    
    y_test= pd.DataFrame(y_test)    
    
    
   
   #summarize the fit of the model
    mape=mean_absolute_percentage_error(y_test,a)
    rmse= sqrt(mean_squared_error(y_test,a))
    mae=metrics.mean_absolute_error(y_test,a)
    
    return mape,rmse,mae


# In[32]:


def proposed_method(datass,look_back,data_partition,max_features,epoch,batch_size,neuron,lr,optimizer):
    from pyemd.CEEMDAN import CEEMDAN
    dfs=datass
    s = dfs.values
    emd = CEEMDAN(epsilon=0.05)
    emd.noise_seed(12345)
    IMFs = emd(s)
    full_imf=pd.DataFrame(IMFs)
    data_imf=full_imf.T
    pred_test=[]
    n_imf=len(data_imf.columns)
    k=list(range(1,n_imf))
    m=[0]

    for i in m:

        datasetss2=pd.DataFrame(data_imf[i])
        datasets=datasetss2.values
        train_size = int(len(datasets) * data_partition)
        train, test = datasets[0:train_size], datasets[train_size:len(datasets)]

        trainX, trainY = create_dataset(train, look_back)
        testX, testY = create_dataset(test, look_back)
        X_train=pd.DataFrame(trainX)
        Y_train=pd.DataFrame(trainY)
        X_test=pd.DataFrame(testX)
        sc_X = StandardScaler()
        sc_y = StandardScaler()
        X= sc_X.fit_transform(X_train)
        y= sc_y.fit_transform(Y_train)
        X1= sc_X.fit_transform(X_test)
        y=y.ravel()

        import numpy
        numpy.random.seed(1234)
        from sklearn.ensemble import RandomForestRegressor

        grid = RandomForestRegressor(max_features=max_features)
        grid.fit(X,y)
        y_pred_test= grid.predict(X1)
        y_pred_test=pd.DataFrame(y_pred_test)
        y_pred_test1= sc_y.inverse_transform (y_pred_test)
        pred_test.append(y_pred_test1)

    for i in k:
        datasetss2=pd.DataFrame(data_imf[i])
        datasets=datasetss2.values
        train_size = int(len(datasets) * data_partition)
        train, test = datasets[0:train_size], datasets[train_size:len(datasets)]
        trainX, trainY = create_dataset(train, look_back)
        testX, testY = create_dataset(test, look_back)
        X_train=pd.DataFrame(trainX)
        Y_train=pd.DataFrame(trainY)
        X_test=pd.DataFrame(testX)
        Y_test=pd.DataFrame(testY)
        sc_X = StandardScaler()
        sc_y = StandardScaler()
        X= sc_X.fit_transform(X_train)
        y= sc_y.fit_transform(Y_train)
        X1= sc_X.fit_transform(X_test)
        y1= sc_y.fit_transform(Y_test)
        y=y.ravel()
        
        trainX = numpy.reshape(X, (X.shape[0], 1, X.shape[1]))
        testX = numpy.reshape(X1, (X1.shape[0], 1, X1.shape[1]))

        numpy.random.seed(1234)
        import tensorflow as tf
        tf.random.set_seed(1234)
        model = tf.keras.Sequential()
        model.add(tf.keras.layers.LSTM(units = neuron,input_shape=(trainX.shape[1], trainX.shape[2])))
        model.add(tf.keras.layers.Dense(1))
        optimizer = tf.keras.optimizers.Adam(learning_rate=lr)
        model.compile(loss='mse',optimizer=optimizer)

     # Fitting the RNN to the Training set
        model.fit(trainX, y, epochs = epoch, batch_size = batch_size,verbose=0)
        # make predictions
        y_pred_test = model.predict(testX)
        # make predictions
        y_pred_test= numpy.array(y_pred_test).ravel()
        y_pred_test=pd.DataFrame(y_pred_test)
        y_pred_test1= sc_y.inverse_transform(y_pred_test)
        pred_test.append(y_pred_test1)

    result_pred_test= pd.DataFrame.from_records(pred_test)
    print(result_pred_test.shape)
    a=result_pred_test.sum(axis = 0, skipna = True)

    dataframe=pd.DataFrame(dfs)
    dataset=dataframe.values
    train_size = int(len(dataset) * data_partition)
    train, test = dataset[0:train_size], dataset[train_size:len(dataset)]
    testX, testY = create_dataset(test, look_back)
    Y_test=pd.DataFrame(testY)
    a= pd.DataFrame(a)
    y_test= pd.DataFrame(Y_test)

   #summarize the fit of the model
    print(y_test.shape, a.shape)
    mape=mean_absolute_percentage_error(y_test,a)
    rmse= sqrt(mean_squared_error(y_test,a))
    mae=metrics.mean_absolute_error(y_test,a)
    
    return mape,rmse,mae,a,y_test
