# Supplementary material for: A novel twin time series network for building energy consumption predicting
Source: PLoS One. 2025 Jun 26;20(6):e0326576. doi: 10.1371/journal.pone.0326576 (PMC12200849; doi:10.1371/journal.pone.0326576)
Supplement: S1 File — (ZIP) [file pone.0326576.s001.zip › T2SNET-Pro-master/T2SNET/baselines/requirements.txt]

EMD-signal==0.2.10
pandas==0.25.3
tensorflow>=2.0.0
sklearn==0.0
numpy>=1.21
matplotlib
dataframe_image
